# Supplementary material for: Understanding the domain of driving distraction with knowledge graphs
Source: PLoS One. 2022 Dec 9;17(12):e0278822. doi: 10.1371/journal.pone.0278822 (PMC9733871; doi:10.1371/journal.pone.0278822)
Supplement: S1 File — (TXT) [file pone.0278822.s001.txt]

FN Clarivate Analytics Web of Science
VR 1.0
PT J
AU Walker, HEK
   Eng, RA
   Trick, LM
AF Walker, Heather E. K.
   Eng, Rachel A.
   Trick, Lana M.
TI Dual-task decrements in driving performance: The impact of task type,
   working memory, and the frequency of task performance
SO TRANSPORTATION RESEARCH PART F-TRAFFIC PSYCHOLOGY AND BEHAVIOUR
LA English
DT Article
DE Distracted driving; Young drivers; Texting; Cellular phones; Working
   memory; Practice
ID MOBILE PHONE USE; GENERAL FLUID INTELLIGENCE; INDIVIDUAL-DIFFERENCES;
   COGNITIVE DISTRACTION; VISUAL-ATTENTION; SPAN TASKS; DRIVER; CAPACITY;
   EXPERIENCE; INTERFERENCE
AB Driving while carrying out another (secondary) task interferes with performance, though the degree of interference may vary between tasks and individual drivers. In this study, we focused on two potentially interrelated individual difference variables that may play a role in determining dual-task interference: working memory capacity and the driver's experience with the relevant secondary task. We used a driving simulator to measure interference, comparing single-task performance (driving alone) with driving performance during three secondary tasks: conversing on a handsfree cellphone, texting, and selecting a song on a touchscreen Mp3 player. Drivers also rated the difficulty of driving while carrying out each secondary task. For the individual difference variables, working memory was measured using the Operation Span test (OSPAN), and experience was assessed in terms of self-reported daily driving exposure and exposure to the relevant secondary tasks (frequency, duration). Overall, we found evidence of dual-task interference, though interference varied between tasks; the texting and Mp3 tasks produced significantly more interference than handsfree cellphone conversation. For the texting and Mp3 song selection tasks, interference was apparent in terms of increased steering variability, but for the Mp3 task there was also compensatory slowing, with drivers slowing down while carrying out the task. OSPAN performance and daily driving exposure were both covariates in predicting the amount of dual-task interference. However, our results suggest that in all but two cases, both involving the texting task, the effects of the OSPAN and the driving and secondary task exposure variables were independent rather than interrelated.
   CO 2021 Elsevier Ltd. All rights reserved.
C1 [Walker, Heather E. K.; Eng, Rachel A.; Trick, Lana M.] Univ Guelph, Dept Psychol, Guelph, ON N1G 2W1, Canada.
RP Trick, LM (corresponding author), Univ Guelph, Dept Psychol, Guelph, ON N1G 2W1, Canada.
EM ltrick@uoguelph.ca
FU Ontario Ministry of Transportation Road Safety Research Partnership
   Program [2015]; Canadian Foundation for InnovationCanada Foundation for
   Innovation [31930]
FX This work was supported by a grant in aid of research to third author
   from the Ontario Ministry of Transportation Road Safety Research
   Partnership Program [2015]; and the Canadian Foundation for Innovation
   [grant #: 31930, 2013].
CR Abbas-Zadeh M, 2021, FRONT PSYCHOL, V11, DOI 10.3389/fpsyg.2020.579876
   Albert DA, 2018, ACCIDENT ANAL PREV, V111, P125, DOI 10.1016/j.aap.2017.11.019
   Alosco ML, 2012, TRAFFIC INJ PREV, V13, P468, DOI 10.1080/15389588.2012.676697
   Annac E, 2019, BRIT J PSYCHOL, V110, P381, DOI 10.1111/bjop.12346
   [Anonymous], 2019, E PRIME 3 0
   Baddeley A, 1996, PHILOS T ROY SOC B, V351, P1397, DOI 10.1098/rstb.1996.0123
   Baddeley A, 2010, CURR BIOL, V20, pR136, DOI 10.1016/j.cub.2009.12.014
   Bengson JJ, 2011, ATTEN PERCEPT PSYCHO, V73, P86, DOI 10.3758/s13414-010-0020-7
   Bergmark Regan W, 2016, Inj Epidemiol, V3, P7
   Biondi F, 2013, MEASURING COGNITIVE, DOI [10.1177/0018720815575149, DOI 10.1177/0018720815575149]
   Blasiman RN, 2018, EUR J PSYCHOL, V14, P188, DOI 10.5964/ejop.v14i1.1472
   Burnham BR, 2011, VIS COGN, V19, P983, DOI 10.1080/13506285.2011.603710
   Caird JK, 2014, ACCIDENT ANAL PREV, V71, P311, DOI 10.1016/j.aap.2014.06.005
   CDC, 2018, WEB BAS INJ STAT QUE
   Chisholm SL, 2008, ACCIDENT ANAL PREV, V40, P704, DOI 10.1016/j.aap.2007.09.014
   Choudhary P, 2017, TRANSPORT RES C-EMER, V77, P351, DOI 10.1016/j.trc.2017.02.007
   Conway ARA, 2005, PSYCHON B REV, V12, P769, DOI 10.3758/BF03196772
   Cook JL, 2011, TRAFFIC INJ PREV, V12, P545, DOI 10.1080/15389588.2011.620999
   Cooper JM, 2008, HUM FACTORS, V50, P893, DOI 10.1518/001872008X374983
   Courage ML, 2015, DEV REV, V35, P5, DOI 10.1016/j.dr.2014.12.002
   Dingus TA, 2016, P NATL ACAD SCI USA, V113, P2636, DOI 10.1073/pnas.1513271113
   Dula CS, 2011, ACCIDENT ANAL PREV, V43, P187, DOI 10.1016/j.aap.2010.08.008
   Engle RW, 1999, J EXP PSYCHOL GEN, V128, P309, DOI 10.1037/0096-3445.128.3.309
   Engstrom J, 2011, UNDERSTANDING ATTENT
   FISK AD, 1981, HUM FACTORS, V23, P737, DOI 10.1177/001872088102300610
   FISK AD, 1987, HUM FACTORS, V29, P653, DOI 10.1177/001872088702900605
   Foss RD, 2014, J ADOLESCENT HEALTH, V54, pS50, DOI 10.1016/j.jadohealth.2014.01.005
   Foster JL, 2015, MEM COGNITION, V43, P226, DOI 10.3758/s13421-014-0461-7
   Galera C, 2012, BMJ-BRIT MED J, V345, DOI 10.1136/bmj.e8105
   George AM, 2018, TRANSPORT RES F-TRAF, V58, P382, DOI 10.1016/j.trf.2018.06.014
   Gliklich Emily, 2016, Prev Med Rep, V4, P486, DOI 10.1016/j.pmedr.2016.09.003
   Groeger JA, 2000, UNDERSTING DRIVIN
   Heatherton TF, 2011, TRENDS COGN SCI, V15, P132, DOI 10.1016/j.tics.2010.12.005
   Heitz RP, 2007, J EXP PSYCHOL GEN, V136, P217, DOI 10.1037/0096-3445.136.2.217
   Hockey GRJ, 1997, BIOL PSYCHOL, V45, P73
   Horrey WJ, 2009, ACCIDENT ANAL PREV, V41, P115, DOI 10.1016/j.aap.2008.10.008
   Huemer AK, 2018, ACCIDENT ANAL PREV, V119, P225, DOI 10.1016/j.aap.2018.07.017
   Irwin C, 2015, TRAFFIC INJ PREV, V16, P116, DOI 10.1080/15389588.2014.920953
   Kaber DB, 2012, TRANSPORT RES F-TRAF, V15, P491, DOI 10.1016/j.trf.2012.05.004
   Kaduk SI, 2021, HUM FACTOR ERGON MAN, V31, P143, DOI 10.1002/hfm.20875
   Kahneman D, 1973, ATTENTION HUMAN PERF
   Kane MJ, 2003, J EXP PSYCHOL GEN, V132, P47, DOI 10.1037/0096-3445.132.1.47
   Kane MJ, 2002, PSYCHON B REV, V9, P637, DOI 10.3758/BF03196323
   Kennedy R.S., 1993, INT J AVIAT PSYCHOL, V3, P203, DOI [10.1207/s15327108ijap0303_3, DOI 10.1207/S15327108IJAP0303_3]
   Kidd DG, 2016, TRANSPORT RES F-TRAF, V41, P1, DOI 10.1016/j.trf.2016.06.004
   Knapper AS, 2015, IATSS RES, V39, P72, DOI 10.1016/j.iatssr.2014.10.002
   KORTELING JEH, 1994, HUM FACTORS, V36, P27, DOI 10.1177/001872089403600102
   Kunar MA, 2018, COGN RES, V3, DOI 10.1186/s41235-018-0124-5
   Lavie N, 2005, TRENDS COGN SCI, V9, P75, DOI 10.1016/j.tics.2004.12.004
   Libby D., 2013, P HUM FACT ERG SOC A, V57, P1874, DOI DOI 10.1177/1541931213571418
   Ma JF, 2018, FRONT PSYCHOL, V9, DOI 10.3389/fpsyg.2018.00459
   Matthews G, 2002, EMOTION, V2, P315, DOI 10.1037//1528-3542.2.4.315
   Matthews Gerald, 2000, HUMAN PERFORMANCE CO
   MCKNIGHT AJ, 1993, ACCIDENT ANAL PREV, V25, P259, DOI 10.1016/0001-4575(93)90020-W
   MCLEOD P, 1977, Q J EXP PSYCHOL, V29, P651, DOI 10.1080/14640747708400639
   Mills J., 2004, THEOR ISS ERGON SCI, V5, P385, DOI 10.1080/14639220412331298938
   National Center for Statistics and Analysis, 2020, 812132 DOT HS NAT CT
   Nijboer M, 2016, FRONT PSYCHOL, V7, DOI 10.3389/fpsyg.2016.01718
   Nowosielski RJ, 2018, ACCIDENT ANAL PREV, V111, P202, DOI 10.1016/j.aap.2017.11.033
   Oberauer Klaus, 2019, J Cogn, V2, P36, DOI 10.5334/joc.58
   Oviedo-Trespalacios O, 2016, TRANSPORT RES C-EMER, V72, P360, DOI 10.1016/j.trc.2016.10.006
   PASHLER H, 1994, PSYCHOL BULL, V116, P220, DOI 10.1037/0033-2909.116.2.220
   PASHLER H, 1989, Q J EXP PSYCHOL-A, V41, P19, DOI 10.1080/14640748908402351
   Peltz CB, 2011, FRONT PSYCHOL, V2, DOI 10.3389/fpsyg.2011.00190
   Pothier K, 2015, J GERONTOL B-PSYCHOL, V70, P840, DOI 10.1093/geronb/gbu047
   Randall JG, 2014, PSYCHOL BULL, V140, P1411, DOI 10.1037/a0037428
   Ranney T. A., 2008, 810787 DOT HS
   Reed-Jones J, 2011, PREDICTION PREVENTIO
   Scharinger C, 2017, FRONT HUM NEUROSCI, V11, DOI 10.3389/fnhum.2017.00006
   SCHNEIDER W, 1977, PSYCHOL REV, V84, P1, DOI 10.1037/0033-295X.84.1.1
   Schneidereit T, 2017, J SAFETY RES, V62, P33, DOI 10.1016/j.jsr.2017.04.004
   SHALLICE T, 1993, ATTENTION SELECTION, P00171
   SHIFFRIN RM, 1977, PSYCHOL REV, V84, P127, DOI 10.1037/0033-295X.84.2.127
   Shinar D, 1998, HUM FACTORS, V40, P647, DOI 10.1518/001872098779649346
   Shinar D, 2005, ACCIDENT ANAL PREV, V37, P315, DOI 10.1016/j.aap.2004.09.007
   Simmons SM, 2020, INJURY PREV, V26, P170, DOI 10.1136/injuryprev-2019-043426
   Spyropoulou I, 2019, J ADV TRANSPORT, DOI 10.1155/2019/2196431
   Stavrinos, 2017, PHYSIOL BEHAV, V176, P139, DOI [10.1016/j.physbeh.2017.03.040, DOI 10.1016/J.PHYSBEH.2017.03.040]
   Stavrinos D, 2018, CHILD DEV, V89, P118, DOI 10.1111/cdev.12827
   Strayer DL, 2006, HUM FACTORS, V48, P381, DOI 10.1518/001872006777724471
   Strayer DL, 2015, HUM FACTORS, V57, P1300, DOI 10.1177/0018720815575149
   Strayer DL, 2003, J EXP PSYCHOL-APPL, V9, P23, DOI 10.1037/1076-898X.9.1.23
   Strayer DL, 2001, PSYCHOL SCI, V12, P462, DOI 10.1111/1467-9280.00386
   Stutts Jane, 2003, Annu Proc Assoc Adv Automot Med, V47, P235
   Summala H, 1998, ACCIDENT ANAL PREV, V30, P401, DOI 10.1016/S0001-4575(98)00005-0
   Summala H, 1996, HUM FACTORS, V38, P442, DOI 10.1518/001872096778701944
   Tombu M, 2003, J EXP PSYCHOL HUMAN, V29, P3, DOI 10.1037/0096-1523.29.1.3
   Transport Canada, 2019, CAN MOT VEH TRAFF CO
   TURNER ML, 1989, J MEM LANG, V28, P127, DOI 10.1016/0749-596X(89)90040-5
   Victor T., 2013, DRIVER DISTRACTION I, V1, P27
   Walker HEK, 2018, TRANSPORT RES F-TRAF, V59, P81, DOI 10.1016/j.trf.2018.08.009
   Watson JM, 2010, PSYCHON B REV, V17, P479, DOI 10.3758/PBR.17.4.479
   WHO, 2014, GLOBAL STATUS REPORT ON VIOLENCE PREVENTION 2014, P1
   Wickens, 2002, THEORETICAL ISSUES E, V3, P159, DOI [DOI 10.1080/14639220210123806, https://doi.org/10.1080/14639220210123806]
   WICKENS C. D., 1984, VARIETIES ATTENTION, P63
   Wikman AS, 1998, ERGONOMICS, V41, P358, DOI 10.1080/001401398187080
   World Health Organization [WHO], 2020, ROAD TRAFF INJ FACT
   Yanko MR, 2014, HUM FACTORS, V56, P260, DOI 10.1177/0018720813495280
   Yanko MR, 2013, ACCIDENT ANAL PREV, V57, P80, DOI 10.1016/j.aap.2013.04.003
   Young MS, 2002, HUM FACTORS, V44, P365, DOI 10.1518/0018720024497709
   Zylberberg A, 2012, CURR BIOL, V22, P1795, DOI 10.1016/j.cub.2012.07.043
NR 101
TC 0
Z9 0
U1 4
U2 4
PU ELSEVIER SCI LTD
PI OXFORD
PA THE BOULEVARD, LANGFORD LANE, KIDLINGTON, OXFORD OX5 1GB, OXON, ENGLAND
SN 1369-8478
EI 1873-5517
J9 TRANSPORT RES F-TRAF
JI Transp. Res. Pt. F-Traffic Psychol. Behav.
PD MAY
PY 2021
VL 79
BP 185
EP 204
DI 10.1016/j.trf.2021.04.021
PG 20
WC Psychology, Applied; Transportation
WE Social Science Citation Index (SSCI)
SC Psychology; Transportation
GA SO5RA
UT WOS:000659028100015
DA 2022-02-06
ER

PT J
AU Jongen, S
   van der Sluiszen, NNJJM
   Brown, D
   Vuurman, EFPM
AF Jongen, Stefan
   van der Sluiszen, Nick N. J. J. M.
   Brown, Dennis
   Vuurman, Eric F. P. M.
TI Single- and dual-task performance during on-the-road driving at a low
   and moderate dose of alcohol: A comparison between young novice and more
   experienced drivers
SO HUMAN PSYCHOPHARMACOLOGY-CLINICAL AND EXPERIMENTAL
LA English
DT Article
DE alcohol; dual-task performance; highway driving test; novice drivers
ID STANDARD-DEVIATION; INVOLVEMENT; IMPAIRMENT; DRINKING; CRASHES; RATES;
   RISK; AGE
AB Driving experience and alcohol are two factors associated with a higher risk of crash involvement in young novice drivers. Driving a car is a complex task involving multiple tasks leading to dividing attention. The aim of this study was to compare the single and combined effects of a low and moderate dose of alcohol on single- and dual-task performance between young novice and more experienced young drivers during actual driving. Nine healthy novice drivers were compared with 9 more experienced drivers in a three-way, placebo-controlled, cross-over study design. Driving performance was measured in actual traffic, with standard deviation of lateral position as the primary outcome variable. Secondary task performance was measured with an auditory word learning test during driving. Results showed that standard deviation of lateral position increased dose-dependently at a blood alcohol concentration (BAC) of 0.2 and 0.5g/L in both novice and experienced drivers. Secondary task performance was impaired in both groups at a BAC of 0.5g/L. Furthermore, it was found that driving performance in novice drivers was already impaired at a BAC of 0.2g/L during dual-task performance. The findings suggest that young inexperienced drivers are especially vulnerable to increased mental load while under the influence of alcohol.
C1 [Jongen, Stefan; van der Sluiszen, Nick N. J. J. M.; Brown, Dennis; Vuurman, Eric F. P. M.] Maastricht Univ, Dept Neuropsychol & Psychopharmacol, Maastricht, Netherlands.
RP van der Sluiszen, NNJJM (corresponding author), Maastricht Univ, Fac Psychol & Neurosci, Dept Neuropsychol & Psychopharmacol, POB 616, NL-6200 MD Maastricht, Netherlands.
EM n.vandersluiszen@maastrichtuniversity.nl
OI Jongen, Stefan/0000-0002-9798-651X; Brown, Dennis/0000-0002-9521-265X;
   van der Sluiszen, Nick/0000-0002-4523-4519
FU Maastricht University
FX Maastricht University
CR [Anonymous], 2011, 2010 YEAR REV ROAD C
   BRAND N, 1985, J GEN PSYCHOL, V112, P201, DOI 10.1080/00221309.1985.9711004
   Campagne A, 2004, PHYSIOL BEHAV, V80, P515, DOI 10.1016/j.physbeh.2003.10.004
   Chen LH, 2000, JAMA-J AM MED ASSOC, V283, P1578, DOI 10.1001/jama.283.12.1578
   COOPER PJ, 1995, ACCIDENT ANAL PREV, V27, P89, DOI 10.1016/0001-4575(94)00052-N
   Faul F, 2007, BEHAV RES METHODS, V39, P175, DOI 10.3758/BF03193146
   Fillmore MT, 1998, J STUD ALCOHOL, V59, P174, DOI 10.15288/jsa.1998.59.174
   Freydier C, 2014, J SAFETY RES, V49, P13, DOI 10.1016/j.jsr.2014.02.003
   Gonzales K, 2014, MMWR-MORBID MORTAL W, V63, P213
   Gras M. E., 2010, P DRIV SIM C PAR FRA
   Groeger JA, 1996, APPL COGNITIVE PSYCH, V10, P349, DOI 10.1002/(SICI)1099-0720(199608)10:4<349::AID-ACP388>3.3.CO;2-W
   Hadland SE, 2017, PEDIATRICS, V139, DOI 10.1542/peds.2016-3037
   Harrison ELR, 2011, DRUG ALCOHOL DEPEN, V117, P31, DOI 10.1016/j.drugalcdep.2011.01.002
   Irwin C, 2015, TRAFFIC INJ PREV, V16, P116, DOI 10.1080/15389588.2014.920953
   Jongen S, 2017, PSYCHOPHARMACOLOGY, V234, P837, DOI 10.1007/s00213-016-4519-z
   Jongen S, 2016, ACCIDENT ANAL PREV, V89, P31, DOI 10.1016/j.aap.2016.01.001
   Liguori Anthony, 2009, P75, DOI 10.1007/978-3-7643-9923-8_5
   Mayhew DR, 2003, ACCIDENT ANAL PREV, V35, P683, DOI 10.1016/S0001-4575(02)00047-7
   MICHON JA, 1989, ACCIDENT ANAL PREV, V21, P341, DOI 10.1016/0001-4575(89)90025-0
   Moskowitz H., 2000, REV LIT EFFECTS LOW
   OHANLON JF, 1984, BRIT J CLIN PHARMACO, V18, pS121, DOI 10.1111/j.1365-2125.1984.tb02590.x
   Rakauskas ME, 2008, ACCIDENT ANAL PREV, V40, P1742, DOI 10.1016/j.aap.2008.06.009
   Roszbach, 1987, ALCOHOL DRUGS TRAFFI, P183, DOI DOI 10.1080/15389588.2014.935356
   Sagberg F, 2006, ACCIDENT ANAL PREV, V38, P407, DOI 10.1016/j.aap.2005.10.014
   Shope JT, 2002, J STUD ALCOHOL, V63, P24
   Theunissen EL, 2013, CLIN PHARMACOL THER, V93, P493, DOI 10.1038/clpt.2013.39
   Vermeeren A, 2002, J PSYCHOPHARMACOL, V16, P57, DOI 10.1177/026988110201600104
   Verster JC, 2011, INT J GEN MED, V4, P359, DOI 10.2147/IJGM.S19639
   Vuurman EFPM, 1996, EUR J CLIN PHARMACOL, V50, P475, DOI 10.1007/s002280050144
   Watson PE., 1989, HUMAN METABOLISM ALC, P41
   Wikman AS, 1998, ERGONOMICS, V41, P358, DOI 10.1080/001401398187080
   Zador PL, 2000, J STUD ALCOHOL, V61, P387, DOI 10.15288/jsa.2000.61.387
   Zylman, 1974, BLUTALKOHOL S1, V11, P1
NR 33
TC 3
Z9 3
U1 0
U2 10
PU WILEY
PI HOBOKEN
PA 111 RIVER ST, HOBOKEN 07030-5774, NJ USA
SN 0885-6222
EI 1099-1077
J9 HUM PSYCHOPHARM CLIN
JI Hum. Psychopharmacol.-Clin. Exp.
PD MAY
PY 2018
VL 33
IS 3
AR e2661
DI 10.1002/hup.2661
PG 6
WC Clinical Neurology; Pharmacology & Pharmacy; Psychiatry; Psychology
WE Science Citation Index Expanded (SCI-EXPANDED); Social Science Citation Index (SSCI)
SC Neurosciences & Neurology; Pharmacology & Pharmacy; Psychiatry;
   Psychology
GA GI1EP
UT WOS:000434113800005
PM 29878502
OA hybrid, Green Published
DA 2022-02-06
ER

PT J
AU Young, KL
   Osborne, R
   Grzebieta, R
   Williamson, A
   Haworth, N
   Senserrick, T
   Stephan, KL
   Charlton, JL
AF Young, Kristie L.
   Osborne, Rachel
   Grzebieta, Raphael
   Williamson, Ann
   Haworth, Narelle
   Senserrick, Teresa
   Stephan, Karen L.
   Charlton, Judith L.
TI Using naturalistic driving data to examine how drivers share attention
   when engaging in secondary tasks
SO SAFETY SCIENCE
LA English
DT Article; Proceedings Paper
CT 8th International Symposium on Naturalistic Driving Research (NDRS)
CY AUG 13-14, 2019
CL Melbourne, AUSTRALIA
DE Distracted driving; Secondary tasks; Task sharing; Interruptions;
   Naturalistic driving study
ID DISTRACTION; DECISION; BEHAVIOR
AB Naturalistic driving research shows that drivers spend vast amounts of time engaging in secondary, non-driving tasks. Laboratory and simulation studies have demonstrated that, when engaging in a secondary task, drivers adopt strategies to interrupt, delay and resume the secondary task in order to manage their workload and risk. However, there is very little knowledge of the time-sharing strategies that drivers adopt for interweaving their attention across multiple tasks in real-world driving. This study examined the nature of observable visual and/or manual secondary task interruptions in real-word driving using naturalistic driving data. Video of 186 randomly selected trips from the Australian Naturalistic Driving Study were viewed to identify a range of secondary tasks and whether, when and why drivers interrupted engagement in these secondary tasks. It was found that under everyday naturalistic driving conditions, drivers interrupt (or temporarily disengage from) only a small percentage (13.5%) of the secondary tasks engaged in, with 87 percent of these tasks interrupted to re-engage in the driving task. The number of interruptions made to secondary tasks was found to differ according to a number of task characteristics, including task duration and visual load, with tasks of longer duration and higher visual load more likely to be interrupted. The results have a range of practical implications, particularly for the design of invehicle devices that better support drivers to break down long tasks into a series of sub-tasks, so that they can more easily disengage when driving demands necessitate.
C1 [Young, Kristie L.; Osborne, Rachel; Stephan, Karen L.; Charlton, Judith L.] Monash Univ, Accid Res Ctr MUARC, Clayton, Vic, Australia.
   [Grzebieta, Raphael; Williamson, Ann] Transport & Rd Safety TARS Res Ctr, Sydney, NSW, Australia.
   [Haworth, Narelle; Senserrick, Teresa] Ctr Accid Res & Rd Safety Queensland CARRSQ, Kelvin Grove, Australia.
RP Young, KL (corresponding author), Monash Univ, Accid Res Ctr, 21 Alliance Lane, Clayton, Vic 3800, Australia.
EM kristie.young@monash.edu; rachel.osborne@monash.edu;
   r.grzebieta@unsw.edu.au; a.williamson@unsw.edu.au; n.haworth@qut.edu.au;
   teresa.senserrick@qut.edu.au; karen.stephan@monash.edu;
   judith.charlton@monash.edu
RI Haworth, Narelle/AAV-4845-2021; Osborne, Rachel/W-6445-2018
OI Haworth, Narelle/0000-0003-2514-787X; Osborne,
   Rachel/0000-0003-0906-0299; Charlton, Judith/0000-0002-5990-2151
FU Australian Federal Government's Australian Research Council (ARC)
   [LE130100050, LP130100270]; Monash University Accident Research Centre
   (MUARC); Centre for Accident Research and Road Safety -Queensland
   (CARRSQ) at Queensland University of Technology (QUT); Centre for
   Automotive Safety Research (CASR) at the University of Adelaide; Centre
   for Road Safety; Transport for NSW (TfNSW); NSW's State Insurance
   Regulatory Authority; Victoria's Transport Accident Commission;
   Victorian State regulator VicRoads; South Australia's Motor Accidents
   Commission; National Roads and Motorists Association (NRMA) in NSW;
   Seeing Machines; Office of Road Safety, Government of Western Australia;
   Hyundai Motor Company; ARCAustralian Research Council [DE160100372]
FX The ANDS study was funded by the Australian Federal Government's
   Australian Research Council (ARC) under the infrastructure LIEF scheme
   (grant No. LE130100050) and research Linkage scheme (grant No.
   LP130100270) that were awarded to the Transport and Road Safety (TARS)
   Research Centre at the University of New South Wales (UNSW) in
   partnership with Monash University Accident Research Centre (MUARC), the
   Centre for Accident Research and Road Safety -Queensland (CARRSQ) at
   Queensland University of Technology (QUT), the Centre for Automotive
   Safety Research (CASR) at the University of Adelaide, the Centre for
   Road Safety, Transport for NSW (TfNSW), NSW's State Insurance Regulatory
   Authority, Victoria's Transport Accident Commission, the Victorian State
   regulator VicRoads, South Australia's Motor Accidents Commission, the
   National Roads and Motorists Association (NRMA) in NSW, Seeing Machines,
   the Office of Road Safety, Government of Western Australia, and the
   Hyundai Motor Company. Supply of equipment and assistance with ANDS data
   was provided by The Virginia Tech Transportation Institute (VTTI) under
   the leadership of Prof Jon Antin.; Dr Kristie Young's contribution to
   this paper was funded by an ARC Discovery Early Career Researcher Award
   (DE160100372).
CR [Anonymous], 2012, ISO14198
   Beanland V, 2013, ACCIDENT ANAL PREV, V54, P99, DOI 10.1016/j.aap.2012.12.043
   Brumby D. P., 2009, SIGCHI C HUMAN FACTO
   Burns P., 2010, 2 INT C AUT US INT I
   Charlton JL, 2013, ACCIDENT ANAL PREV, V58, P271, DOI 10.1016/j.aap.2012.12.027
   Dingus T.A., 2008, CONV 2008 DETR MI
   Dingus TA, 2016, P NATL ACAD SCI USA, V113, P2636, DOI 10.1073/pnas.1513271113
   Engstrom J, 2005, TRANSPORT RES F-TRAF, V8, P97, DOI 10.1016/j.trf.2005.04.012
   Evans L., 1985, HUMAN BEHAV TRAFFIC, P485
   Fox S, 2002, BASIC APPL SOC PSYCH, V24, P273, DOI 10.1207/S15324834BASP2404_3
   Funkhouser D, 2012, TRANSPORT RES REC, P1, DOI 10.3141/2321-01
   Klauer S.G., 2006, IMPACT DRIVER INATTE
   Krems J. F., 2000, INT C INF TECHN BAL
   Kujala T., 2009, P 1 INT C AUT US INT
   Lee John D, 2014, Ann Adv Automot Med, V58, P24
   Liang YL, 2015, HUM FACTORS, V57, P347, DOI 10.1177/0018720814542974
   Mattes S., 2003, IHRA ITS WORKSH DRIV
   Metz B, 2015, TRANSPORT RES F-TRAF, V29, P1, DOI 10.1016/j.trf.2014.12.002
   NHTSA, 2019, 812700 NHTSA DOT HS
   Noy YI, 2004, APPL ERGON, V35, P207, DOI 10.1016/j.apergo.2003.11.012
   Owens JM, 2011, ACCIDENT ANAL PREV, V43, P939, DOI 10.1016/j.aap.2010.11.019
   Salvucci DD, 2005, COGNITIVE SCI, V29, P457, DOI 10.1207/s15516709cog0000_19
   Sodhi M, 2002, BEHAV RES METH INS C, V34, P529, DOI 10.3758/BF03195482
   Tivesten E, 2015, J SAFETY RES, V53, P87, DOI 10.1016/j.jsr.2015.03.010
   Tsimhoni O., 2003, 2 INT DRIV S HUM FAC
   VTTI, 2015, SHRP2 RES DICT VID R
   Young KL, 2019, IET INTELL TRANSP SY, V13, P1218, DOI 10.1049/iet-its.2018.5546
   Young KL, 2013, ACCIDENT ANAL PREV, V58, P218, DOI 10.1016/j.aap.2012.06.001
   Young KL, 2012, APPL ERGON, V43, P738, DOI 10.1016/j.apergo.2011.11.007
   Young KL, 2011, APPL ERGON, V42, P611, DOI 10.1016/j.apergo.2010.06.020
NR 30
TC 3
Z9 3
U1 3
U2 14
PU ELSEVIER
PI AMSTERDAM
PA RADARWEG 29, 1043 NX AMSTERDAM, NETHERLANDS
SN 0925-7535
EI 1879-1042
J9 SAFETY SCI
JI Saf. Sci.
PD SEP
PY 2020
VL 129
AR 104841
DI 10.1016/j.ssci.2020.104841
PG 9
WC Engineering, Industrial; Operations Research & Management Science
WE Science Citation Index Expanded (SCI-EXPANDED); Social Science Citation Index (SSCI); Conference Proceedings Citation Index - Science (CPCI-S)
SC Engineering; Operations Research & Management Science
GA LZ3RQ
UT WOS:000541146200054
DA 2022-02-06
ER

PT J
AU Wester, AE
   Bockner, KBE
   Volkerts, ER
   Verster, JC
   Kenemans, JL
AF Wester, A. E.
   Bockner, K. B. E.
   Volkerts, E. R.
   Verster, J. C.
   Kenemans, J. L.
TI Event-related potentials and secondary task. performance during
   simulated driving
SO ACCIDENT ANALYSIS AND PREVENTION
LA English
DT Article
DE simulated driving; attention; distraction; secondary task; event-related
   potentials
ID OBSTRUCTIVE SLEEP-APNEA; SELECTIVE-ATTENTION; HIGHWAY HYPNOSIS;
   PERCEPTUAL LOAD; DRIVER FATIGUE; DUAL-TASK; ROAD;
   ELECTROENCEPHALOGRAPHY; TELEPHONES; NOVELTY
AB Inattention and distraction account for a substantial number of traffic accidents. Therefore, we examined the impact of secondary task performance (an auditory oddball task) on a primary driving task (lane keeping). Twenty healthy participants performed two 20-min tests in the Divided Attention Steering Simulator (DASS). The visual secondary task of the DASS was replaced by an auditory oddball task to allow recording of brain activity. The driving task and the secondary (distracting) oddball task were presented in isolation and simultaneously, to assess their mutual interference. In addition to performance measures (lane keeping in the primary driving task and reaction speed in the secondary oddball task), brain activity, i.e. event-related potentials (ERPs), was recorded. Performance parameters on the driving test and the secondary oddball task did not differ between performance in isolation and simultaneous performance. However, when both tasks were performed simultaneously, reaction time variability increased in the secondary oddball task. Analysis of brain activity indicated that ERP amplitude (P3a amplitude) related to the secondary task, was significantly reduced when the task was performed simultaneously with the driving test. This study shows that when performing a simple secondary task during driving, performance of the driving task and this secondary task are both unaffected. However, analysis of brain activity shows reduced cortical processing of irrelevant, potentially distracting stimuli from the secondary task during driving. (c) 2007 Elsevier Ltd. All rights reserved.
C1 [Wester, A. E.; Bockner, K. B. E.; Volkerts, E. R.; Verster, J. C.; Kenemans, J. L.] Univ Utrecht, Dept Psychopharmacol, Utrecht Inst Pharmaceut Sci, NL-3508 TB Utrecht, Netherlands.
RP Wester, AE (corresponding author), Univ Utrecht, Dept Psychopharmacol, Utrecht Inst Pharmaceut Sci, POB 80082, NL-3508 TB Utrecht, Netherlands.
EM A.E.Wester@uu.nl
RI Verster, Joris C/A-9017-2008
CR *AAA FDN TRAFF SAF, 2001, ROL DRIV DISTR TRAFF
   Backs RW, 1997, ACTA PSYCHOL, V96, P167, DOI 10.1016/S0001-6918(97)00010-3
   BROOKHUIS KA, 1991, ACCIDENT ANAL PREV, V23, P309, DOI 10.1016/0001-4575(91)90008-S
   Campagne A, 2004, PHYSIOL BEHAV, V80, P515, DOI 10.1016/j.physbeh.2003.10.004
   Cerezuela GP, 2004, ACCIDENT ANAL PREV, V36, P1045, DOI 10.1016/j.aap.2004.02.002
   Chaparro A, 2005, OPTOMETRY VISION SCI, V82, P747, DOI 10.1097/01.opx.0000174724.74957.45
   Crundall D, 2005, TRANSPORT RES F-TRAF, V8, P197, DOI 10.1016/j.trf.2005.01.003
   de Fockert JW, 2001, SCIENCE, V291, P1803, DOI 10.1126/science.1056496
   De Waard D., 1996, THESIS U GRONINGEN H
   DEWAARD D, 1991, ACCIDENT ANAL PREV, V23, P297, DOI 10.1016/0001-4575(91)90007-R
   Dingus T.A., 2006, 810593 DOT HS NAT HI
   FABIANI M, 1995, PSYCHOPHYSIOLOGY, V32, P579, DOI 10.1111/j.1469-8986.1995.tb01234.x
   Friedman D, 2001, NEUROSCI BIOBEHAV R, V25, P355, DOI 10.1016/S0149-7634(01)00019-7
   Gaeta H, 2001, PSYCHOL AGING, V16, P55, DOI 10.1037//0882-7974.16.1.55
   GRATTON G, 1983, ELECTROEN CLIN NEURO, V55, P468, DOI 10.1016/0013-4694(83)90135-9
   Hack M, 2000, THORAX, V55, P224, DOI 10.1136/thorax.55.3.224
   HILLYARD S, 1975, SCIENCE, V182, P177
   Horrey W. J., 2002, AHFD0213GM022
   ISREAL JB, 1980, HUM FACTORS, V22, P211, DOI 10.1177/001872088002200210
   Juniper M, 2000, EUR RESPIR J, V15, P590, DOI 10.1034/j.1399-3003.2000.15.27.x
   Klauer S.G., 2006, IMPACT DRIVER INATTE
   Kok A, 1997, BIOL PSYCHOL, V45, P19, DOI 10.1016/S0301-0511(96)05221-0
   Lal SKL, 2002, PSYCHOPHYSIOLOGY, V39, P313, DOI 10.1017/S0048577201393095
   Lal SKL, 2001, J PSYCHOPHYSIOL, V15, P183, DOI 10.1027//0269-8803.15.3.183
   Lamble D, 1999, ACCIDENT ANAL PREV, V31, P617, DOI 10.1016/S0001-4575(99)00018-4
   Lavie N, 2003, PSYCHOL SCI, V14, P510, DOI 10.1111/1467-9280.03453
   LAVIE N, 1995, J EXP PSYCHOL HUMAN, V21, P451, DOI 10.1037/0096-1523.21.3.451
   Lavie N, 2004, J EXP PSYCHOL GEN, V133, P339, DOI 10.1037/0096-3445.133.3.339
   Levy J, 2006, PSYCHOL SCI, V17, P228, DOI 10.1111/j.1467-9280.2006.01690.x
   Michon J.A, 1985, CRITICAL VIEW DRIVER
   Moskowitz H., 2000, 809028 DOT HS NHTSA
   NAATANEN R, 1978, ACTA PSYCHOL, V42, P313, DOI 10.1016/0001-6918(78)90006-9
   Naatanen R, 1999, PSYCHOL BULL, V125, P826, DOI 10.1037/0033-2909.125.6.826
   Naatanen R, 2004, CLIN NEUROPHYSIOL, V115, P140, DOI 10.1016/j.clinph.2003.04.001
   *NHTSA, 2000, DRIV DISTR EXP WORK
   Philip P, 2003, J PSYCHOSOM RES, V55, P197, DOI 10.1016/S0022-3999(02)00496-8
   RANNEY TA, 1994, ACCIDENT ANAL PREV, V26, P733, DOI 10.1016/0001-4575(94)90051-5
   Rasmussen J., 1987, NEW TECHNOLOGY HUMAN
   Schroger E, 1998, NEUROREPORT, V9, P3355, DOI 10.1097/00001756-199810260-00003
   Singhal A, 2002, PSYCHOPHYSIOLOGY, V39, P236, DOI 10.1017/S0048577201392156
   Strayer DL, 2001, PSYCHOL SCI, V12, P462, DOI 10.1111/1467-9280.00386
   Turkington PM, 2004, THORAX, V59, P56
   Turkington PM, 2001, THORAX, V56, P800, DOI 10.1136/thorax.56.10.800
   WERTHEIM AH, 1978, ACCIDENT ANAL PREV, V10, P111, DOI 10.1016/0001-4575(78)90019-2
   Wickens, 2002, THEORETICAL ISSUES E, V3, P159, DOI [DOI 10.1080/14639220210123806, https://doi.org/10.1080/14639220210123806]
NR 45
TC 58
Z9 62
U1 4
U2 30
PU PERGAMON-ELSEVIER SCIENCE LTD
PI OXFORD
PA THE BOULEVARD, LANGFORD LANE, KIDLINGTON, OXFORD OX5 1GB, ENGLAND
SN 0001-4575
J9 ACCIDENT ANAL PREV
JI Accid. Anal. Prev.
PD JAN
PY 2008
VL 40
IS 1
BP 1
EP 7
DI 10.1016/j.aap.2007.02.014
PG 7
WC Ergonomics; Public, Environmental & Occupational Health; Social
   Sciences, Interdisciplinary; Transportation
WE Social Science Citation Index (SSCI)
SC Engineering; Public, Environmental & Occupational Health; Social
   Sciences - Other Topics; Transportation
GA 265GG
UT WOS:000253346500001
PM 18215526
OA Green Published
DA 2022-02-06
ER

PT J
AU Palmiero, M
   Piccardi, L
   Boccia, M
   Baralla, F
   Cordellieri, P
   Sgalla, R
   Guidoni, U
   Giannini, AM
AF Palmiero, Massimiliano
   Piccardi, Laura
   Boccia, Maddalena
   Baralla, Francesca
   Cordellieri, Pierluigi
   Sgalla, Roberto
   Guidoni, Umberto
   Giannini, Anna Maria
TI Neural Correlates of Simulated Driving While Performing a Secondary
   Task: A Review
SO FRONTIERS IN PSYCHOLOGY
LA English
DT Review
DE distracted driving; language; audio; visual; attention; prevention
ID BRAIN ACTIVATION; PHONE; STIMULATION; DISTRACTION; ATTENTION; IMPACT;
   DRIVER; CORTEX; FMRI
AB Distracted driving consists in performing a secondary task while driving, such as cell-phone conversation. Given the limited resources of the attentional system, engaging in a secondary task while driving increases the risk to have car accidents. The secondary task engagement while driving can depend on or be affected by different factors, including driver's individual characteristics, necessities, environmental conditions, and so forth. In the present work, the neuroimaging studies that investigated the brain areas involved in simulated driving during the execution of a secondary task (visual and overall auditory tasks) were reviewed in light of driving settings. In general, although there are also differences in decrease and increase brain activations across studies, due to the varieties of paradigms used (simulators, secondary tasks and neuroimaging techniques), the dual-task condition (simulated driving plus secondary task), as compared to the simulated driving-alone condition, was generally found to yield a significant shift in activations from occipital to fronto-parietal brain regions. These findings show that when a secondary task is added during driving the neural system redirects attentional resources away from visual processing, increasing the possibility of incorrect, dangerous or risky behavioral responses. The shift of the attentional resources can occur even if driving behavior is not explicitly affected. Limits of the neuroimaging studies reviewed and future research directions, including the need to explore the role of personality factors in the modulation of the neural programs while engaging distracted driving, are briefly discussed.
C1 [Palmiero, Massimiliano; Piccardi, Laura; Boccia, Maddalena] IRCCS Fdn Santa Lucia, Neuropsychol Unit, Rome, Italy.
   [Palmiero, Massimiliano; Piccardi, Laura] Univ Aquila, Dept Life Hlth & Environm Sci, Laquila, Italy.
   [Baralla, Francesca] Univ Molise, Dept Med & Hlth Sci Vincenzo Tiberio, Campobasso, Italy.
   [Cordellieri, Pierluigi; Giannini, Anna Maria] Univ Sapienza Rome, Dept Psychol, Rome, Italy.
   [Sgalla, Roberto] Dept Publ Secur, Minist Interior, Rome, Italy.
   [Guidoni, Umberto] ANIA Fdn, Rome, Italy.
RP Palmiero, M (corresponding author), IRCCS Fdn Santa Lucia, Neuropsychol Unit, Rome, Italy.; Palmiero, M (corresponding author), Univ Aquila, Dept Life Hlth & Environm Sci, Laquila, Italy.
EM massimiliano.palmiero@univaq.it
RI GIANNINI, Anna Maria/AAE-5896-2021; Baralla, Francesca/AAA-2063-2020;
   Piccardi, laura/AAC-7587-2022; Boccia, Maddalena/I-4575-2018
OI Boccia, Maddalena/0000-0002-2044-8326; BARALLA,
   Francesca/0000-0002-2713-2914; Cordellieri,
   Pierluigi/0000-0002-6044-7109
FU ANIA Foundation
FX This work was supported by the ANIA Foundation.
CR Adcock RA, 2000, P NATL ACAD SCI USA, V97, P3567, DOI 10.1073/pnas.060588897
   Al-Hashimi O, 2015, CORTEX, V71, P49, DOI 10.1016/j.cortex.2015.06.001
   Amado S, 2005, TRANSPORT RES F-TRAF, V8, P383, DOI 10.1016/j.trf.2005.05.001
   Beck DM, 2006, CEREB CORTEX, V16, P712, DOI 10.1093/cercor/bhj017
   BOWYER SM, 2007, INT C SERIES, V1300, P401, DOI DOI 10.1016/J.ICS.2007.02.053
   Bowyer SM, 2009, BRAIN RES, V1251, P151, DOI 10.1016/j.brainres.2008.10.001
   Choi MH, 2017, J PHYSIOL ANTHROPOL, V36, DOI 10.1186/s40101-017-0128-8
   Chung SC, 2014, BIO-MED MATER ENG, V24, P2971, DOI 10.3233/BME-141117
   Cordellieri P, 2016, FRONT PSYCHOL, V7, DOI 10.3389/fpsyg.2016.01412
   Dingus TA, 2011, ERGON DES, V19, P8, DOI 10.1177/1064804611423736
   Dux PE, 2009, ATTEN PERCEPT PSYCHO, V71, P1683, DOI 10.3758/APP.71.8.1683
   Fort A, 2010, BRAIN RES, V1363, P117, DOI 10.1016/j.brainres.2010.09.094
   Giannini AM, 2013, ACCIDENT ANAL PREV, V52, P111, DOI 10.1016/j.aap.2012.12.023
   Graydon FX, 2004, TRANSPORT RES F-TRAF, V7, P271, DOI 10.1016/j.trf.2004.09.006
   Horrey WJ, 2006, HUM FACTORS, V48, P196, DOI 10.1518/001872006776412135
   HSIEH L, 2010, P 2 INT C AUT US INT, P22, DOI DOI 10.1145/1969773.1969778
   Hsieh L, 2009, BRAIN RES, V1251, P162, DOI 10.1016/j.brainres.2008.10.002
   Irwin JD, 2011, PSYCHOL RES PROG, P113
   Just MA, 2008, BRAIN RES, V1205, P70, DOI 10.1016/j.brainres.2007.12.075
   Klauer SG, 2014, NEW ENGL J MED, V370, P54, DOI 10.1056/NEJMsa1204142
   Lee D, 2003, J NEUROPHYSIOL, V89, P1039, DOI 10.1152/jn.00638.2002
   Liu T, 2012, NEUROSCI LETT, V506, P220, DOI 10.1016/j.neulet.2011.11.009
   Lucidi F, 2010, ACCIDENT ANAL PREV, V42, P1689, DOI 10.1016/j.aap.2010.04.008
   McGehee Daniel V, 2014, Ann Adv Automot Med, V58, P15
   MCKNIGHT AJ, 1993, ACCIDENT ANAL PREV, V25, P259, DOI 10.1016/0001-4575(93)90020-W
   National Highway Traffic and Safety Administration (NHTSA), 2015, DISTR DRIV 2013 TRAF
   Nijboer M, 2016, FRONT PSYCHOL, V7, DOI 10.3389/fpsyg.2016.01718
   Oron-Gilad T., 2007, TRANSPORTATION INJUR, V8, P1, DOI DOI 10.1080/15389580701354318
   Oron-Gilad T, 2008, ACCIDENT ANAL PREV, V40, P851, DOI 10.1016/j.aap.2007.09.026
   Parr MN, 2016, ACCIDENT ANAL PREV, V92, P107, DOI 10.1016/j.aap.2016.03.011
   Pierro A, 2013, ACCIDENT ANAL PREV, V50, P917, DOI 10.1016/j.aap.2012.07.014
   Reschovsky C., 2004, JOURNEY WORK 2000 US
   Rossi R, 2012, TRANSPORT RES REC, P66, DOI 10.3141/2321-09
   Ruff CC, 2006, CURR BIOL, V16, P1479, DOI 10.1016/j.cub.2006.06.057
   Sagberg F, 2015, HUM FACTORS, V57, P1248, DOI 10.1177/0018720815591313
   Sasai S, 2016, P NATL ACAD SCI USA, V113, P14444, DOI 10.1073/pnas.1613200113
   Schweizer TA, 2013, FRONT HUM NEUROSCI, V7, DOI 10.3389/fnhum.2013.00053
   Serrien DJ, 2002, NEUROSCI LETT, V328, P89, DOI 10.1016/S0304-3940(02)00499-8
   Shapiro KL, 1997, TRENDS COGN SCI, V1, P291, DOI 10.1016/S1364-6613(97)01094-2
   Silvanto J, 2006, J NEUROPHYSIOL, V96, P941, DOI 10.1152/jn.00015.2006
   Simons DJ, 1999, PERCEPTION, V28, P1059, DOI 10.1068/p2952
   Stelzel C, 2006, PSYCHOL RES-PSYCH FO, V70, P514, DOI 10.1007/s00426-005-0013-7
   Strayer DL, 2006, HUM FACTORS, V48, P381, DOI 10.1518/001872006777724471
   Strayer DL, 2003, J EXP PSYCHOL-APPL, V9, P23, DOI 10.1037/1076-898X.9.1.23
   Stutts J., 2003, DISTRACTIONS EVERYDA
   Thompson KR, 2012, ACCIDENT ANAL PREV, V45, P711, DOI 10.1016/j.aap.2011.09.040
   Uchiyama Y, 2012, TRANSPORT RES F-TRAF, V15, P25, DOI 10.1016/j.trf.2011.11.002
   Vandenberghe R, 2001, NEUROIMAGE, V14, P661, DOI 10.1006/nimg.2001.0860
   Violanti JM, 1996, ACCIDENT ANAL PREV, V28, P265, DOI 10.1016/0001-4575(95)00070-4
   Wickens CD, 2008, HUM FACTORS, V50, P397, DOI 10.1518/001872008X288420
NR 50
TC 11
Z9 11
U1 3
U2 24
PU FRONTIERS MEDIA SA
PI LAUSANNE
PA AVENUE DU TRIBUNAL FEDERAL 34, LAUSANNE, CH-1015, SWITZERLAND
SN 1664-1078
J9 FRONT PSYCHOL
JI Front. Psychol.
PD MAY 9
PY 2019
VL 10
AR 1045
DI 10.3389/fpsyg.2019.01045
PG 10
WC Psychology, Multidisciplinary
WE Social Science Citation Index (SSCI)
SC Psychology
GA HX5PC
UT WOS:000467453200001
PM 31143148
OA gold, Green Published
DA 2022-02-06
ER

PT J
AU Just, MA
   Keller, TA
   Cynkar, J
AF Just, Marcel Adam
   Keller, Timothy A.
   Cynkar, Jacquelyn
TI A decrease in brain activation associated with driving when listening to
   someone speak
SO BRAIN RESEARCH
LA English
DT Article
DE driving; dual task; multi-tasking; cellular phone; fMRI; neuroimaging
ID VEHICLE INFORMATION-SYSTEMS; MOBILE PHONE USE; DRIVER BEHAVIOR;
   DUAL-TASK; COGNITIVE LOAD; CELLULAR TELEPHONES; MENTAL WORKLOAD; NEURAL
   BASIS; PERFORMANCE; ATTENTION
AB Behavioral studies have shown that engaging in a secondary task, such as talking on a cellular telephone, disrupts driving performance. This study used functional magnetic resonance imaging (fMRI) to investigate the impact of concurrent auditory language comprehension on the brain activity associated with a simulated driving task. Participants steered a vehicle along a curving virtual road, either undisturbed or while listening to spoken sentences that they judged as true or false. The dual-task condition produced a significant deterioration in driving accuracy caused by the processing of the auditory sentences. At the same time, the parietal lobe activation associated with spatial processing in the undisturbed driving task decreased by 37% when participants concurrently listened to sentences. The findings show that language comprehension performed concurrently with driving draws mental resources away from the driving and produces deterioration in driving performance, even when it does not require holding or dialing a phone. (C) 2008 Elsevier B.V. All rights reserved.
C1 [Just, Marcel Adam; Keller, Timothy A.; Cynkar, Jacquelyn] Carnegie Mellon Univ, Dept Psychol, Ctr Cognit Brain Imaging, Pittsburgh, PA 15213 USA.
RP Just, MA (corresponding author), Carnegie Mellon Univ, Dept Psychol, Ctr Cognit Brain Imaging, Pittsburgh, PA 15213 USA.
EM just@cmu.edu
OI Just, Marcel/0000-0003-1245-3050
FU NATIONAL INSTITUTE OF MENTAL HEALTHUnited States Department of Health &
   Human ServicesNational Institutes of Health (NIH) - USANIH National
   Institute of Mental Health (NIMH) [R01MH029617] Funding Source: NIH
   RePORTER; NIMH NIH HHSUnited States Department of Health & Human
   ServicesNational Institutes of Health (NIH) - USANIH National Institute
   of Mental Health (NIMH) [R01 MH029617, R01 MH029617-24] Funding Source:
   Medline
CR Adcock RA, 2000, P NATL ACAD SCI USA, V97, P3567, DOI 10.1073/pnas.060588897
   ALM H, 1995, ACCIDENT ANAL PREV, V27, P707, DOI 10.1016/0001-4575(95)00026-V
   ALM H, 1994, ACCIDENT ANAL PREV, V26, P441, DOI 10.1016/0001-4575(94)90035-3
   Anttila V, 2005, TRANSPORT RES F-TRAF, V8, P121, DOI 10.1016/j.trf.2005.04.007
   Beede KE, 2006, ACCIDENT ANAL PREV, V38, P415, DOI 10.1016/j.aap.2005.10.015
   Braver TS, 2003, NEURON, V39, P713, DOI 10.1016/S0896-6273(03)00466-5
   BROOKHUIS KA, 1991, ACCIDENT ANAL PREV, V23, P309, DOI 10.1016/0001-4575(91)90008-S
   Bunge SA, 2000, P NATL ACAD SCI USA, V97, P3573, DOI 10.1073/pnas.050583797
   Calhoun VD, 2002, HUM BRAIN MAPP, V16, P158, DOI 10.1002/hbm.10032
   Consiglio W, 2003, ACCIDENT ANAL PREV, V35, P495, DOI 10.1016/S0001-4575(02)00027-1
   Crundall D, 2005, TRANSPORT RES F-TRAF, V8, P197, DOI 10.1016/j.trf.2005.01.003
   DESPOSITO M, 1995, NATURE, V378, P279, DOI 10.1038/378279a0
   Dreher JC, 2003, CEREB CORTEX, V13, P329, DOI 10.1093/cercor/13.4.329
   DRORY A, 1985, HUM FACTORS, V27, P201, DOI 10.1177/001872088502700207
   Dux PE, 2006, NEURON, V52, P1109, DOI 10.1016/j.neuron.2006.11.009
   Eddy WF, 1996, P COMP STAT, P39
   Engstrom J, 2005, TRANSPORT RES F-TRAF, V8, P97, DOI 10.1016/j.trf.2005.04.012
   Goldberg TE, 1998, NEUROIMAGE, V7, P296, DOI 10.1006/nimg.1998.0338
   Graydon FX, 2004, TRANSPORT RES F-TRAF, V7, P271, DOI 10.1016/j.trf.2004.09.006
   Haigney D.E., 2000, TRANSP RES F, V3, P113, DOI [DOI 10.1016/S1369-8478(00)00020-6, 10.1016/S1369-8478(00)00020-6]
   Hancock PA, 2003, ACCIDENT ANAL PREV, V35, P501, DOI 10.1016/S0001-4575(02)00028-3
   Horberry T, 2006, ACCIDENT ANAL PREV, V38, P185, DOI 10.1016/j.aap.2005.09.007
   Horrey WJ, 2006, HUM FACTORS, V48, P196, DOI 10.1518/001872006776412135
   Horrey WJ, 2004, HUM FACTORS, V46, P611, DOI 10.1518/hfes.46.4.611.56805
   Hunton J, 2005, RISK ANAL, V25, P855, DOI 10.1111/j.1539-6924.2005.00637.x
   Jamson AH, 2005, TRANSPORT RES F-TRAF, V8, P79, DOI 10.1016/j.trf.2005.04.002
   Just MA, 2001, NEUROIMAGE, V14, P417, DOI 10.1006/nimg.2001.0826
   Klingberg T, 1998, CEREB CORTEX, V8, P593, DOI 10.1093/cercor/8.7.593
   Klingberg T, 1997, COGNITIVE BRAIN RES, V6, P1, DOI 10.1016/S0926-6410(97)00010-4
   Kubose TT, 2006, APPL COGNITIVE PSYCH, V20, P43, DOI 10.1002/acp.1164
   Lamble D, 1999, ACCIDENT ANAL PREV, V31, P617, DOI 10.1016/S0001-4575(99)00018-4
   Lesch MF, 2004, ACCIDENT ANAL PREV, V36, P471, DOI 10.1016/S0001-4575(03)00042-3
   Levy J, 2006, PSYCHOL SCI, V17, P228, DOI 10.1111/j.1467-9280.2006.01690.x
   Liu BS, 2005, TRANSPORT RES F-TRAF, V8, P369, DOI 10.1016/j.trf.2005.04.019
   Loose R, 2003, HUM BRAIN MAPP, V18, P249, DOI 10.1002/hbm.10082
   Matthews R, 2003, ACCIDENT ANAL PREV, V35, P451, DOI 10.1016/S0001-4575(02)00023-4
   McEvoy SP, 2005, BRIT MED J, V331, P428, DOI 10.1136/bmj.38537.397512.55
   MCKNIGHT AJ, 1993, ACCIDENT ANAL PREV, V25, P259, DOI 10.1016/0001-4575(93)90020-W
   Newman SD, 2007, HUM BRAIN MAPP, V28, P109, DOI 10.1002/hbm.20257
   Patten CJD, 2004, ACCIDENT ANAL PREV, V36, P341, DOI 10.1016/S0001-4575(03)00014-9
   Ranney TA, 2005, HUM FACTORS, V47, P439, DOI 10.1518/0018720054679515
   Recarte MA, 2003, J EXP PSYCHOL-APPL, V9, P119, DOI 10.1037/1076-898X.9.2.119
   Recarte MA, 2000, J EXP PSYCHOL-APPL, V6, P31, DOI 10.1037/1076-898X.6.1.31
   Redelmeier DA, 1997, NEW ENGL J MED, V336, P453, DOI 10.1056/NEJM199702133360701
   Rees G, 1997, SCIENCE, V278, P1616, DOI 10.1126/science.278.5343.1616
   Rushworth MFS, 2001, J NEUROSCI, V21, P5262, DOI 10.1523/JNEUROSCI.21-14-05262.2001
   Santos J, 2005, TRANSPORT RES F-TRAF, V8, P135, DOI 10.1016/j.trf.2005.04.001
   Schneider W, 1999, MIT ENCY COGNITIVE S, P63
   Shinar D, 2005, ACCIDENT ANAL PREV, V37, P315, DOI 10.1016/j.aap.2004.09.007
   Strayer DL, 2007, CURR DIR PSYCHOL SCI, V16, P128, DOI 10.1111/j.1467-8721.2007.00489.x
   Strayer DL, 2006, HUM FACTORS, V48, P381, DOI 10.1518/001872006777724471
   Strayer DL, 2003, J EXP PSYCHOL-APPL, V9, P23, DOI 10.1037/1076-898X.9.1.23
   Strayer DL, 2001, PSYCHOL SCI, V12, P462, DOI 10.1111/1467-9280.00386
   STRAYER DL, 2004, HUM FACTORS, V649, P46
   Szameitat AJ, 2002, J COGNITIVE NEUROSCI, V14, P1184, DOI 10.1162/089892902760807195
   Tornros J, 2006, TRANSPORT RES F-TRAF, V9, P298, DOI 10.1016/j.trf.2006.01.008
   Tornros JEB, 2005, ACCIDENT ANAL PREV, V37, P902, DOI 10.1016/j.aap.2005.04.007
   Treffner PJ, 2004, TRANSPORT RES F-TRAF, V7, P229, DOI 10.1016/j.trf.2004.09.002
   Tzourio-Mazoyer N, 2002, NEUROIMAGE, V15, P273, DOI 10.1006/nimg.2001.0978
   Vandenberghe R, 1997, J NEUROSCI, V17, P3739
   Walter H, 2001, NEUROREPORT, V12, P1763, DOI 10.1097/00001756-200106130-00049
NR 61
TC 169
Z9 174
U1 1
U2 54
PU ELSEVIER
PI AMSTERDAM
PA RADARWEG 29, 1043 NX AMSTERDAM, NETHERLANDS
SN 0006-8993
EI 1872-6240
J9 BRAIN RES
JI Brain Res.
PD APR 18
PY 2008
VL 1205
BP 70
EP 80
DI 10.1016/j.brainres.2007.12.075
PG 11
WC Neurosciences
WE Science Citation Index Expanded (SCI-EXPANDED)
SC Neurosciences & Neurology
GA 300DC
UT WOS:000255803500008
PM 18353285
OA Green Published, Green Accepted
DA 2022-02-06
ER

PT J
AU Vogels, J
   Demberg, V
   Kray, J
AF Vogels, Jorrig
   Demberg, Vera
   Kray, Jutta
TI The Index of Cognitive Activity as a Measure of Cognitive Processing
   Load in Dual Task Settings
SO FRONTIERS IN PSYCHOLOGY
LA English
DT Article
DE ICA; cognitive load; dual tasking; language comprehension; pupil size;
   simulated driving
ID PUPIL DIAMETER; ADAPTIVE GAIN; ATTENTION; DILATION
AB Increases in pupil size have long been used as an indicator of cognitive load. Recently, the Index of Cognitive Activity (ICA), a novel pupillometric measure has received increased attention. The ICA measures the frequency of rapid pupil dilations, and is an interesting complementary measure to overall pupil size because it disentangles the pupil response to cognitive activity from effects of light input. As such, it has been evaluated as a useful measure of processing load in dual task settings coordinating language comprehension and driving. However, the cognitive underpinnings of pupillometry, and any differences between rapid small dilations as measured by the ICA and overall effects on pupil size are still poorly understood. Earlier work has observed that the ICA and overall pupil size may not always behave in the same way, reporting an increase in overall pupil size but decrease in ICA in a dual task setting. To further investigate this, we systematically tested two new dual-task combinations, combining both language comprehension and simulated driving with a memory task. Our findings confirm that more difficult linguistic processing is reflected in a larger ICA. More importantly, however, the dual task settings did not result in an increase in the ICA as compared to the single task, and, consistent with earlier findings, showed a significant decrease with a more difficult secondary task. This contrasts with our findings for pupil size, which showed an increase with greater secondary task difficulty in both tasks. Our results are compatible with the idea that although both pupillometry measures are indicators of cognitive load, they reflect different cognitive and neuronal processes in dual task situations.
C1 [Vogels, Jorrig] Univ Groningen, Ctr Language & Cognit, Groningen, Netherlands.
   [Demberg, Vera] Saarland Univ, Dept Computat Linguist & Phonet, Saarbrucken, Germany.
   [Demberg, Vera] Saarland Univ, Dept Math & Comp Sci, Saarbrucken, Germany.
   [Kray, Jutta] Saarland Univ, Dept Psychol, Saarbrucken, Germany.
RP Vogels, J (corresponding author), Univ Groningen, Ctr Language & Cognit, Groningen, Netherlands.
EM j.vogels@rug.nl
RI Demberg, Vera/AAL-3992-2021
OI Demberg, Vera/0000-0002-8834-0020
FU German Research Foundation (DFG)German Research Foundation (DFG) [SFB
   1102]
FX This research was funded by the German Research Foundation (DFG) as part
   of SFB 1102 'Information Density and Linguistic Encoding'.
CR Alnaes D, 2014, J VISION, V14, DOI 10.1167/14.4.1
   Aston-Jones G, 2005, ANNU REV NEUROSCI, V28, P403, DOI 10.1146/annurev.neuro.28.061604.135709
   Barr DJ, 2013, J MEM LANG, V68, P255, DOI 10.1016/j.jml.2012.11.001
   Bates D., 2015, ARXIV150604967
   Bates D, 2015, J STAT SOFTW, V67, P1, DOI 10.18637/jss.v067.i01
   Charlton SG, 2009, ACCIDENT ANAL PREV, V41, P160, DOI 10.1016/j.aap.2008.10.006
   Demberg V., 2013, P 35 ANN M COGN SCI
   Demberg V, 2016, PLOS ONE, V11, DOI 10.1371/journal.pone.0146194
   Demberg Vera, 2013, P 5 INT C AUT US INT, P176, DOI DOI 10.1145/2516540.2516546
   Drews FA, 2008, J EXP PSYCHOL-APPL, V14, P392, DOI 10.1037/a0013119
   Engle RW, 1999, J EXP PSYCHOL GEN, V128, P309, DOI 10.1037/0096-3445.128.3.309
   Engonopoulos N., 2013, P 35 ANN M COGN SCI, VSociety, P2249
   Federmeier KD, 2007, BRAIN RES, V1146, P75, DOI 10.1016/j.brainres.2006.06.101
   Gaspar JG, 2014, PSYCHOL SCI, V25, P2136, DOI 10.1177/0956797614549774
   Gilzenrat MS, 2010, COGN AFFECT BEHAV NE, V10, P252, DOI 10.3758/CABN.10.2.252
   Gwyn J., 2000, Patent No, Patent No. [6,090,051, 6090051]
   Hampson RE, 2010, BEHAV BRAIN RES, V212, P1, DOI 10.1016/j.bbr.2010.03.011
   Hauser K, 2017, P 39 ANN C COGN SCI, P2156
   HYONA J, 1995, Q J EXP PSYCHOL-A, V48, P598
   Just M. A., 2003, THEORETICAL ISSUES E, V4, P56, DOI DOI 10.1080/14639220210159735
   JUST MA, 1993, CAN J EXP PSYCHOL, V47, P310, DOI 10.1037/h0078820
   KAHNEMAN D, 1966, SCIENCE, V154, P1583, DOI 10.1126/science.154.3756.1583
   Kahneman D., 1973, ATTENTION EFFORT
   Karatekin C, 2004, PSYCHOPHYSIOLOGY, V41, P175, DOI 10.1111/j.1469-8986.2004.00147.x
   Koelewijn T, 2014, HEARING RES, V312, P114, DOI 10.1016/j.heares.2014.03.010
   Kun A.L., 2012, P 4 INT C AUT US INT, P183, DOI 10.1145/2390256.2390287
   Kuznetsova A, 2017, J STAT SOFTW, V82, P1, DOI 10.18637/jss.v082.i13
   Laeng B, 2012, PERSPECT PSYCHOL SCI, V7, P18, DOI 10.1177/1745691611427305
   Mahr Angela, 2012, ADJ P 4 INT C AUT US, P88
   Marshall S. P., 2002, New Century, New Trends. Proceedings of the 2002 IEEE 7th Conference on Human Factors and Power Plants (Cat. No.02CH37355), P7, DOI 10.1109/HFPP.2002.1042860
   Marshall SP, 2007, AVIAT SPACE ENVIR MD, V78, pB165
   Murphy PR, 2011, PSYCHOPHYSIOLOGY, V48, P1531, DOI 10.1111/j.1469-8986.2011.01226.x
   Nieuwenhuis S, 2005, PSYCHOL BULL, V131, P510, DOI 10.1037/0033-2909.131.4.510
   Otten M, 2008, DISCOURSE PROCESS, V45, P464, DOI 10.1080/01638530802356463
   Pupillometry Demberg V., 2013, P 35 ANN M COGN SCI, P2154
   Schwalm M., 2008, HUMAN FACTORS ASSIST, P1
   Sekicki M, 2017, P 39 ANN C COGN SCI, P3107
   Sprague R. H, 2003, P 36 ANN HAW INT C S, DOI [10.1109/HICSS.2003.1174298, DOI 10.1109/HICSS.2003.1174298]
   Strayer DL, 2003, J EXP PSYCHOL-APPL, V9, P23, DOI 10.1037/1076-898X.9.1.23
   Toutouri E. N., 2017, P 39 ANN M COGN SCI, P3356
   Wechsler D., 1981, WAIS R MANUAL WECHSL
NR 41
TC 11
Z9 11
U1 1
U2 4
PU FRONTIERS MEDIA SA
PI LAUSANNE
PA AVENUE DU TRIBUNAL FEDERAL 34, LAUSANNE, CH-1015, SWITZERLAND
SN 1664-1078
J9 FRONT PSYCHOL
JI Front. Psychol.
PD NOV 30
PY 2018
VL 9
AR 2276
DI 10.3389/fpsyg.2018.02276
PG 19
WC Psychology, Multidisciplinary
WE Social Science Citation Index (SSCI)
SC Psychology
GA HC6RI
UT WOS:000451928700001
PM 30555371
OA Green Published, gold
DA 2022-02-06
ER

PT J
AU Jazayeri, A
   Martinez, JRB
   Loeb, HS
   Yang, CC
AF Jazayeri, Ali
   Martinez, John Ray B.
   Loeb, Helen S.
   Yang, Christopher C.
TI The Impact of driver distraction and secondary tasks with and without
   other co-occurring driving behaviors on the level of road traffic
   crashes
SO ACCIDENT ANALYSIS AND PREVENTION
LA English
DT Article
DE Distracted driving; Secondary tasks; Co-occurring behaviors; Driving
   behaviors
AB Driving safety is typically affected by concurrent non-driving tasks. These activities might negatively impact the trips? outcome and cause near-crash or crash incidents and accidents. The crashes impose a tremendous social and economic cost to society and might affect the involving individuals? quality of life. As it stands, road injuries are ranked among top-ten leading causes of death by the World Health Organization. Distracted driving is defined as an attention diversion of the driver toward a competing activity. It was shown in numerous studies that distracted driving increase the probability of near-crash or crash events. By leveraging the statistical power of the large SHRP2 naturalistic data, we are able to quantify the preponderance of specific distractions during daily trips and confirm the causality factor of an ubiquitous non-driving task in the crash event. We show that, except for phone usage which happens more frequently in near-crash and crash categories than in baseline trips, both distracted driving and secondary tasks occur almost uniformly in different types of trips. In this study, we investigate the impact of the co-occurrence of distracted driving with other driving behaviors and secondary tasks. It is found that the co-occurrence of distracted driving with other driving behaviors or secondary tasks increase the chance of near-crash and crash events. This study?s findings can inform the design and development of more precise and reliable driving assistance and warning systems.
C1 [Jazayeri, Ali; Martinez, John Ray B.; Yang, Christopher C.] Drexel Univ, Coll Comp & Informat, Philadelphia, PA 19104 USA.
   [Loeb, Helen S.] Childrens Hosp Philadelphia, Ctr Injury Prevent & Res, Philadelphia, PA 19104 USA.
RP Jazayeri, A (corresponding author), Drexel Univ, Coll Comp & Informat, Philadelphia, PA 19104 USA.
EM aj629@drexel.edu
OI Jazayeri, Ali/0000-0002-6468-1971; Martinez, John
   Ray/0000-0001-8359-6361
FU National Science FoundationNational Science Foundation (NSF)
   [NSF-1741306, IIS-1650531, DIBBs-1443019]
FX This work was supported in part by the National Science Foundation under
   the GrantNSF-1741306,IIS-1650531, andDIBBs-1443019. Any opinions,
   findings, and conclusions or recommendations expressed in this material
   are those of the author (s) and do not necessarily reflect the views of
   the National Science Foundation or the views of the VTTI, SHRP 2, the
   Transportation Research Board, or the National Academy of Sciences.
CR Abdullah U, 2008, 2008 INTERNATIONAL CONFERENCE ON EMERGING TECHNOLOGIES, PROCEEDINGS, P329
   Agrawal R., 1994, 20 INT C VER LARG DA, P487
   Aksan N, 2013, HUM FACTORS, V55, P841, DOI 10.1177/0018720812465769
   Altaf W, 2017, ARTIF INTELL REV, V47, P313, DOI 10.1007/s10462-016-9483-9
   Ameyoe Ablamvi, 2015, ESTIMATION DRIVER DI
   Anderson C, 2013, SLEEP MED, V14, P466, DOI 10.1016/j.sleep.2012.11.014
   Bakiri S, 2013, ACCIDENT ANAL PREV, V59, P588, DOI 10.1016/j.aap.2013.06.004
   Bell SM, 2014, P SIAM INT C DAT MIN, V2014, P551, DOI DOI 10.1137/1.9781611973440.64
   Blincoe L.J., 2015, EC SOC IMPACT MOTOR
   Botta M, 2019, KNOWL INF SYST, V60, P1549, DOI 10.1007/s10115-019-01339-0
   Brossette SE, 1998, J AM MED INFORM ASSN, V5, P373, DOI 10.1136/jamia.1998.0050373
   Campbell EA, 2020, J AM MED INFORM ASSN, V27, P558, DOI 10.1093/jamia/ocaa005
   Crundall D, 2006, ACCIDENT ANAL PREV, V38, P671, DOI 10.1016/j.aap.2005.12.012
   Deshmukh S, 2017, INT CONF WEARAB IMPL, P9, DOI 10.1109/BSN.2017.7935995
   Dingus TA, 2016, P NATL ACAD SCI USA, V113, P2636, DOI 10.1073/pnas.1513271113
   Dukic T, 2013, TRAFFIC INJ PREV, V14, P469, DOI 10.1080/15389588.2012.731546
   Hahsler M, 2005, J STAT SOFTW, V14
   Hancock PA, 2003, ACCIDENT ANAL PREV, V35, P501, DOI 10.1016/S0001-4575(02)00028-3
   Hankey J.M., 2016, DESCRIPTION SHRP 2 N
   Hermannstadter P, 2013, IEEE SYS MAN CYBERN, P3693, DOI 10.1109/SMC.2013.629
   Ilayaraja M., 2013, Proceedings of the 2013 International Conference on Pattern Recognition, Informatics and Mobile Engineering (PRIME), P194, DOI 10.1109/ICPRIME.2013.6496471
   Jabbar M. A., 2011, Journal of Theoretical and Applied Information Technology, V32, P196
   Jenkins S, 2017, ADV INTELL SYST, V484, P231, DOI 10.1007/978-3-319-41682-3_20
   Jin LS, 2012, DISCRETE DYN NAT SOC, V2012, DOI 10.1155/2012/432634
   Kareem S, 2017, 2017 IEEE CONFERENCE ON BIG DATA AND ANALYTICS (ICBDA), P99, DOI 10.1109/ICBDAA.2017.8284114
   Khare S, 2016, 2016 IEEE INT C ADV, P1, DOI DOI 10.1109/CCIP.2016.7802881
   Kircher Katja, 2010, Ann Adv Automot Med, V54, P333
   Lesch MF, 2004, ACCIDENT ANAL PREV, V36, P471, DOI 10.1016/S0001-4575(03)00042-3
   Li ZJ, 2018, IEEE T INTELL TRANSP, V19, P2528, DOI 10.1109/TITS.2017.2754467
   Liang YL, 2007, IEEE T INTELL TRANSP, V8, P340, DOI 10.1109/TITS.2007.895298
   Liu TC, 2016, IEEE T INTELL TRANSP, V17, P1108, DOI 10.1109/TITS.2015.2496157
   Massie DL, 1997, ACCIDENT ANAL PREV, V29, P675, DOI 10.1016/S0001-4575(97)00037-7
   Monselise Michal, 2019, 2019 IEEE INT C HEAL, P1
   Ordonez C, 2006, IEEE T INF TECHNOL B, V10, P334, DOI 10.1109/TITB.2006.864475
   Oviedo-Trespalacios O, 2016, TRANSPORT RES C-EMER, V72, P360, DOI 10.1016/j.trc.2016.10.006
   Regan M.A., 2008, DRIVER DISTRACTION T
   Regan MA, 2011, HANDBOOK OF TRAFFIC PSYCHOLOGY, P275, DOI 10.1016/B978-0-12-381984-0.10020-7
   Regan MA, 2011, ACCIDENT ANAL PREV, V43, P1771, DOI 10.1016/j.aap.2011.04.008
   Regev S, 2018, J SAFETY RES, V66, P131, DOI 10.1016/j.jsr.2018.07.002
   Shan Y., 2008, CRPIT, V87, P105
   Stavrinos D, 2013, ACCIDENT ANAL PREV, V61, P63, DOI 10.1016/j.aap.2013.02.003
   Stutts Jane, 2003, Annu Proc Assoc Adv Automot Med, V47, P235
   Transportation Research Board of the National Academy of Sciences, 2013, 2 STRAT HIGHW RES PR
   Wang SY, 2015, IEEE T INTELL TRANSP, V16, P136, DOI 10.1109/TITS.2014.2330979
   Young K., 2007, DISTRACTED DRIVING, P379, DOI DOI 10.1201/9781420007497
NR 45
TC 1
Z9 1
U1 10
U2 21
PU PERGAMON-ELSEVIER SCIENCE LTD
PI OXFORD
PA THE BOULEVARD, LANGFORD LANE, KIDLINGTON, OXFORD OX5 1GB, ENGLAND
SN 0001-4575
EI 1879-2057
J9 ACCIDENT ANAL PREV
JI Accid. Anal. Prev.
PD APR
PY 2021
VL 153
AR 106010
DI 10.1016/j.aap.2021.106010
PG 12
WC Ergonomics; Public, Environmental & Occupational Health; Social
   Sciences, Interdisciplinary; Transportation
WE Social Science Citation Index (SSCI)
SC Engineering; Public, Environmental & Occupational Health; Social
   Sciences - Other Topics; Transportation
GA RB6ZP
UT WOS:000632258300007
PM 33611082
DA 2022-02-06
ER

PT J
AU Teh, E
   Jamson, S
   Carsten, O
AF Teh, Evona
   Jamson, Samantha
   Carsten, Oliver
TI Design characteristics of a workload manager to aid drivers in
   safety-critical situations
SO COGNITION TECHNOLOGY & WORK
LA English
DT Article
DE Workload manager; Braking; Secondary task; Ageing; Workload
ID REAR-END COLLISIONS; MOBILE PHONE USE; IMPACT; DISTRACTION; ATTITUDES;
   BEHAVIOR; DEMAND; AGE
AB The objective of this study was to evaluate a workload manager designed to supervise the presentation of in-vehicle information for two age groups of drivers during safety-critical situations. The benefits of a workload manager were compared in various dual-task conditions involving a preceding or a concurrent in-vehicle alert during critical traffic situations. Objective measures such as drivers' brake response times and secondary task response times as well as subjective measures of driver workload were used. Although older drivers performed worse in the dual-task scenario with longer response times and poorer performance on the secondary task in comparison to the younger drivers, results indicated that both age groups benefited from the implementation of a workload manager. There was a consistent trend of improved driving and secondary task performance when the workload manager delayed non-critical information during safety-critical situations, indicating benefits for some otherwise distracted drivers. Implications for the design of a workload manager are discussed.
C1 [Teh, Evona] Jaguar Land Rover, Special Vehicle Operat, Kenilworth CV8 1NQ, England.
   [Jamson, Samantha; Carsten, Oliver] Univ Leeds, Inst Transport Studies, Leeds LS2 9JT, W Yorkshire, England.
RP Teh, E (corresponding author), Jaguar Land Rover, Special Vehicle Operat, Kenilworth CV8 1NQ, England.
EM eteh@jaguarlandrover.com
OI Carsten, Oliver/0000-0003-0285-8046
CR Alvarez FJ, 2008, ACCIDENT ANAL PREV, V40, P55, DOI 10.1016/j.aap.2007.04.001
   Anstey KJ, 2005, CLIN PSYCHOL REV, V25, P45, DOI 10.1016/j.cpr.2004.07.008
   Atchley P, 2011, ACCIDENT ANAL PREV, V43, P134, DOI 10.1016/j.aap.2010.08.003
   BADDELEY AD, 1972, BRIT J PSYCHOL, V63, P537, DOI 10.1111/j.2044-8295.1972.tb01304.x
   Becic E, 2010, PSYCHON B REV, V17, P15, DOI 10.3758/PBR.17.1.15
   Blanco M, 2006, ACCIDENT ANAL PREV, V38, P895, DOI 10.1016/j.aap.2006.02.015
   BUTTER CM, 1989, NEUROPSYCHOLOGIA, V27, P1231, DOI 10.1016/0028-3932(89)90035-3
   Byers J.C., 1989, ADV IND ERFONOMICS S, VI, P481
   Carsten O, 2014, COGN TECHNOL WORK, V16, P285, DOI 10.1007/s10111-014-0280-4
   Department for Transport, 2012, NAT TRAV SURV STAT R
   Dingus T, 1997, HUM FACTORS, V38, P16
   Donmez B, 2006, HUM FACTORS, V48, P785, DOI 10.1518/001872006779166415
   ENDSLEY MR, 1995, HUM FACTORS, V37, P32, DOI 10.1518/001872095779049543
   Endsley MR, 2006, HDB HUMAN FACTORS ER, V3
   European Commission, 2006, EUR STAT PRINC DES H
   Geden M, 2015, P HUM FACT ERG SOC 5
   GODTHELP H, 1984, HUM FACTORS, V26, P257, DOI 10.1177/001872088402600302
   Gwyther H, 2012, ACCIDENT ANAL PREV, V45, P19, DOI 10.1016/j.aap.2011.11.022
   HART S G, 1988, P139
   Hibberd DL, 2013, ACCIDENT ANAL PREV, V50, P1096, DOI 10.1016/j.aap.2012.08.016
   Ho C, 2006, ACCIDENT ANAL PREV, V38, P988, DOI 10.1016/j.aap.2006.04.002
   Hu P. S., 2004, SUMMARY TRAVEL TREND
   Hurwitz JB, 2001, 2001 M HUM FACT ERG
   Japan Automobile Manufacturers Association, 2004, GUID IN VEH DISPL SY
   Jensen M, 2008, PROCEEDINGS OF THE ASME INTERNATIONAL MECHANICAL ENGINEERING CONGRESS AND EXPOSITION 2007, VOL 16, P33
   Lee JD, 2002, HUM FACTORS, V44, P314, DOI 10.1518/0018720024497844
   Li PH, 2018, TRANSPORT RES F-TRAF, V57, P48, DOI 10.1016/j.trf.2017.10.002
   MAY JF, 2006, P HUM FACT ERG SOC 5
   McEvoy SP, 2007, ACCIDENT ANAL PREV, V39, P1170, DOI 10.1016/j.aap.2007.03.004
   Nelson E, 2009, ACCIDENT ANAL PREV, V41, P438, DOI 10.1016/j.aap.2009.01.006
   Pashler H, 2000, CONTROL OF COGNITIVE PROCESSES: ATTENTION AND PERFORMANCE XVIII, P277
   Pauzie A, 1991, SPECIFICITY ELDERLY
   Piechulla W., 2003, TRANSPORT RES F-TRAF, V6, P233, DOI DOI 10.1016/J.TRF.2003.08.001
   Reimer B, 2009, TRANSPORT RES REC, P13, DOI 10.3141/2138-03
   Rimmij P. A., 2002, TRANSPORT RES F-TRAF, V5, P345
   Rockwell T., 1988, VISION VEHICLES, P317
   Salvucci DD, 2008, HUM FACTORS, V50, P834, DOI 10.1518/001872008X354200
   Society of Automotive Engineers, 2004, NAV ROUT GUID FUNCT
   Spence C, 2004, CROSSMODAL SPACE CRO
   Suzuki K, 2003, JSAE REV, V24, P65, DOI 10.1016/S0389-4304(02)00247-3
   Teh E, 2018, APPL ERGON, V67, P125, DOI 10.1016/j.apergo.2017.09.012
   Teh E, 2014, TRANSPORT RES F-TRAF, V22, P207, DOI 10.1016/j.trf.2013.12.005
   Tijerina L, 2011, TRANSPORT RES REC, P81, DOI 10.3141/2248-11
   Tractinsky N, 2013, ACCIDENT ANAL PREV, V56, P59, DOI 10.1016/j.aap.2013.03.017
   Uchiyama Y., 2004, R D REV TOYOTA CRDL, V39, P16
   Verwey WB, 2000, ERGONOMICS, V43, P187, DOI 10.1080/001401300184558
   Victor TW, 2005, TRANSPORT RES F-TRAF, V8, P167, DOI 10.1016/j.trf.2005.04.014
   Vollrath M, 2005, ADV TRANSP STUD IN B, V7, P67
   White MP, 2007, RISK ANAL, V27, P741, DOI 10.1111/j.1539-6924.2007.00881.x
   White MP, 2004, RISK ANAL, V24, P323, DOI 10.1111/j.0272-4332.2004.00434.x
   Wickens, 2002, THEORETICAL ISSUES E, V3, P159, DOI [DOI 10.1080/14639220210123806, https://doi.org/10.1080/14639220210123806]
   Wiese E, 2004, ERGONOMICS, V47, P965, DOI 10.1080/00140130410001686294
   Wu CX, 2008, IEEE T INTELL TRANSP, V9, P463, DOI 10.1109/TITS.2008.928172
   Yanko MR, 2014, HUM FACTORS, V6, P60
   Zijlstra F R H, 1993, THESIS
NR 55
TC 2
Z9 3
U1 2
U2 5
PU SPRINGER LONDON LTD
PI LONDON
PA 236 GRAYS INN RD, 6TH FLOOR, LONDON WC1X 8HL, ENGLAND
SN 1435-5558
EI 1435-5566
J9 COGN TECHNOL WORK
JI Cogn. Technol. Work
PD AUG
PY 2018
VL 20
IS 3
BP 401
EP 412
DI 10.1007/s10111-018-0490-2
PG 12
WC Engineering, Industrial; Ergonomics
WE Science Citation Index Expanded (SCI-EXPANDED); Social Science Citation Index (SSCI)
SC Engineering
GA GO3PW
UT WOS:000439906300006
OA Green Accepted
DA 2022-02-06
ER

PT J
AU Zahabi, M
   Nasr, V
   Razak, AMA
   Patranella, B
   McCanless, L
   Maredia, A
AF Zahabi, Maryam
   Nasr, Vanessa
   Mohammed Abdul Razak, Ashiq
   Patranella, Ben
   McCanless, Logan
   Maredia, Azima
TI Effect of Secondary Tasks on Police Officer Cognitive Workload and
   Performance Under Normal and Pursuit Driving Situations
SO HUMAN FACTORS
LA English
DT Article; Early Access
DE mobile computer terminal; radio; pursuit; police; driving
ID MENTAL WORKLOAD; DISTRACTION
AB Objective
   The objective of this study was to assess the effects of single and multiple secondary tasks on officers' performance and cognitive workload under normal and pursuit driving conditions.
   Background
   Motor vehicle crashes are a leading cause of police line of duty injuries and deaths. These crashes are mainly attributed to the use of in-vehicle technologies and multi-tasking while driving.
   Method
   Eighteen police officers participated in a driving simulation experiment. The experiment followed a within-subject design and assessed the effect of single or multiple secondary tasks (via the mobile computer terminal (MCT) and radio) and driving condition (normal vs. pursuit driving) on officers' driving performance, cognitive workload, and secondary task accuracy and reaction time.
   Results
   Findings suggested that police officers are protective of their driving performance when performing secondary tasks. However, their workload and driving performance degraded in pursuit conditions as compared to normal driving situations. Officers experienced higher workload when they were engaged with secondary tasks irrespective of the task modality or type. However, they were faster but less accurate in responding to the radio as compared to the MCT.
   Conclusion
   Police officers experience high mental workload in pursuit driving situations, which can reduce their driving performance and accuracy when they are engaged in some secondary tasks.
   Application
   The findings might be helpful for police agencies, trainers, and vehicle technology manufacturers to modify the existing policies, training protocols, and design of police in-vehicle technologies in order to improve police officer safety.
C1 [Zahabi, Maryam; Nasr, Vanessa; Mohammed Abdul Razak, Ashiq; Patranella, Ben; McCanless, Logan; Maredia, Azima] Texas A&M Univ, Ind & Syst Engn, College Stn, TX USA.
RP Zahabi, M (corresponding author), Texas A&M Univ, Wm Michael Barnes Dept Ind & Syst Engn 64, College Stn, TX 77843 USA.
EM mzahabi@tamu.edu
FU Texas A&M Triads for Transformation (T3) grant
FX The funding for this project was provided by the Texas A&M Triads for
   Transformation (T3) grant.
CR Anderson GS, 2005, POLICE PRACT RES, V6, P39, DOI 10.1080/15614260500047119
   BLS, 2016, TABL A 6 FAT OCC INJ
   Chu HC, 2016, TRAFFIC INJ PREV, V17, P495, DOI 10.1080/15389588.2015.1109082
   Crundall D, 2003, J EXP PSYCHOL-APPL, V9, P163, DOI 10.1037/1076-898X.9.3.163
   de Waard D., 1996, MEASUREMENT DRIVERSM
   Ferris, 2015, EMERGENCY VEHICLE OP
   Green P., 2003, UMTRI200342
   Hutson HR, 2007, PREHOSP EMERG CARE, V11, P278, DOI 10.1080/10903120701385414
   Iqbal S.T., 2004, CHI 04 HUM FACT COMP
   Kaber DB, 2012, TRANSPORT RES F-TRAF, V15, P491, DOI 10.1016/j.trf.2012.05.004
   Kennedy R.S., 1993, INT J AVIAT PSYCHOL, V3, P203, DOI [10.1207/s15327108ijap0303_3, DOI 10.1207/S15327108IJAP0303_3]
   Lansdown T, 2004, ERGONOMICS, V47, P91, DOI 10.1080/00140130310001629775
   Louw T.L., 2013, J ERGONOMICS SOC S A, V25, P13
   McGinley j, 2013, INVESTIGATING IMPACT
   McKinnon CD, 2011, INT J OCCUP SAF ERGO, V17, P61, DOI 10.1080/10803548.2011.11076870
   Michon J. A., 1985, HUMAN BEHAV TRAFFIC, P485, DOI [DOI 10.1007/978-1-4613-2173-6_19, 10.1007/978-1-4613-2173-6_19]
   Montgomery DC., 2017, DESIGN ANAL EXPT
   NLEOMF, 2018, CAUS LAW ENF DEATHS
   NLEOMF, 2019, LAW ENFORCEMENT FACT
   NORMAN DA, 1989, DESIGN EVERYDAY THIN
   Pauzie A, 2008, IET INTELL TRANSP SY, V2, P315, DOI 10.1049/iet-its:20080023
   Rivara FP, 2004, INJURY PREV, V10, P93, DOI 10.1136/ip.2003.004853
   Salvucci DA, 2007, CONFERENCE ON HUMAN FACTORS IN COMPUTING SYSTEMS, VOLS 1 AND 2, P243
   Shupsky T, 2021, HUM FACTORS, V63, P1106, DOI 10.1177/0018720820908362
   Tretten P., 2009, INT C DRIV DISTR IN
   White MM, 2017, IEEE T HUM-MACH SYST, V47, P1146, DOI 10.1109/THMS.2017.2759762
   Wickens, 2002, THEORETICAL ISSUES E, V3, P159, DOI [DOI 10.1080/14639220210123806, https://doi.org/10.1080/14639220210123806]
   Zahabi M, 2020, APPL ERGON, V84, DOI 10.1016/j.apergo.2019.103041
   Zahabi M, 2018, APPL ERGON, V67, P26, DOI 10.1016/j.apergo.2017.09.006
   Zahabi M, 2018, APPL ERGON, V66, P161, DOI 10.1016/j.apergo.2017.08.013
   Zahabi M, 2017, APPL ERGON, V63, P17, DOI 10.1016/j.apergo.2017.04.001
   Zakerian S.A., 2018, J OCCUPATIONAL HYGIE, V5, P65, DOI [10.21859/johe.5.2.65, DOI 10.21859/JOHE.5.2.65]
NR 32
TC 1
Z9 1
U1 2
U2 4
PU SAGE PUBLICATIONS INC
PI THOUSAND OAKS
PA 2455 TELLER RD, THOUSAND OAKS, CA 91320 USA
SN 0018-7208
EI 1547-8181
J9 HUM FACTORS
JI Hum. Factors
AR 00187208211010956
DI 10.1177/00187208211010956
EA APR 2021
PG 14
WC Behavioral Sciences; Engineering, Industrial; Ergonomics; Psychology,
   Applied; Psychology
WE Science Citation Index Expanded (SCI-EXPANDED); Social Science Citation Index (SSCI)
SC Behavioral Sciences; Engineering; Psychology
GA RX5CT
UT WOS:000647241900001
PM 33874772
DA 2022-02-06
ER

PT J
AU Nijboer, M
   Borst, JP
   van Rijn, H
   Taatgen, NA
AF Nijboer, Menno
   Borst, Jelmer P.
   van Rijn, Hedderik
   Taatgen, Niels A.
TI Driving and Multitasking: The Good, the Bad, and the Dangerous
SO FRONTIERS IN PSYCHOLOGY
LA English
DT Article
DE multitasking; interference; working memory; driving simulation; mind
   wandering; safety
ID DUAL-TASK; WORKING-MEMORY; MIND; CHOKING; BRAIN; MODEL; BREAK
AB Previous research has shown that multitasking can have a positive or a negative influence on driving performance. The aim of this study was to determine how the interaction between driving circumstances and cognitive requirements of secondary tasks affect a driver's ability to control a car. We created a driving simulator paradigm where participants had to perform one of two scenarios: one with no traffic in the driver's lane, and one with substantial traffic in both lanes, some of which had to be overtaken. Four different secondary task conditions were combined with these driving scenarios. In both driving scenarios, using a tablet resulted in the worst, most dangerous, performance, while passively listening to the radio or answering questions for a radio quiz led to the best driving performance. Interestingly, driving as a single task did not produce better performance than driving in combination with one of the radio tasks, and even tended to be slightly worse. These results suggest that drivers switch to internally focused secondary tasks when nothing else is available during monotonous or repetitive driving environments. This mind wandering potentially has a stronger interference effect with driving than non-visual secondary tasks.
C1 [Nijboer, Menno; Borst, Jelmer P.; Taatgen, Niels A.] Univ Groningen, Dept Artificial Intelligence, Groningen, Netherlands.
   [van Rijn, Hedderik] Univ Groningen, Dept Psychol, Groningen, Netherlands.
RP Taatgen, NA (corresponding author), Univ Groningen, Dept Artificial Intelligence, Groningen, Netherlands.
EM n.a.taatgen@rug.nl
RI Borst, Jelmer/C-4666-2008; van Rijn, Hedderik/L-3685-2014
OI Borst, Jelmer/0000-0002-4493-8223; van Rijn,
   Hedderik/0000-0002-0461-9850; Taatgen, Niels/0000-0001-7286-3460
FU ERC-StG grant [283597]
FX This research was funded by ERC-StG grant 283597 awarded to NT.
CR AASHTO, 2011, POL GEOM DES HIGHW S
   ALM H, 1995, ACCIDENT ANAL PREV, V27, P707, DOI 10.1016/0001-4575(95)00026-V
   Anderson J.R., 2007, CAN HUMAN MIND EXIST
   Andrade J, 2010, APPL COGNITIVE PSYCH, V24, P100, DOI 10.1002/acp.1561
   Anstey KJ, 2005, CLIN PSYCHOL REV, V25, P45, DOI 10.1016/j.cpr.2004.07.008
   Atchley P, 2011, HUM FACTORS, V53, P3, DOI 10.1177/0018720810391215
   Baddeley A, 2012, ANNU REV PSYCHOL, V63, P1, DOI 10.1146/annurev-psych-120710-100422
   BAUMEISTER RF, 1984, J PERS SOC PSYCHOL, V46, P610, DOI 10.1037/0022-3514.46.3.610
   Beilock SL, 2001, J EXP PSYCHOL GEN, V130, P701, DOI 10.1037/0096-3445.130.4.701
   Borst JP, 2010, PLOS ONE, V5, DOI 10.1371/journal.pone.0012966
   Borst JP, 2010, J EXP PSYCHOL LEARN, V36, P363, DOI 10.1037/a0018106
   Briem V, 1995, ERGONOMICS, V38, P2536, DOI 10.1080/00140139508925285
   Brodsky W., 2001, TRANSPORT RES F-TRAF, V4, P219, DOI [10.1016/S1369-8478(01)00025-0, DOI 10.1016/S1369-8478(01)00025-0]
   BROOKHUIS KA, 1991, ACCIDENT ANAL PREV, V23, P309, DOI 10.1016/0001-4575(91)90008-S
   Chaparro A, 2005, OPTOMETRY VISION SCI, V82, P747, DOI 10.1097/01.opx.0000174724.74957.45
   Cheyne JA, 2009, CONSCIOUS COGN, V18, P481, DOI 10.1016/j.concog.2009.01.005
   Czerwinski M., 2004, CHI 04 P SIGCHI P HU
   Daamen J., 2016, P ANN M COGN SCI SOC, P2147
   Forster S, 2009, COGNITION, V111, P345, DOI 10.1016/j.cognition.2009.02.006
   Gershon P, 2009, TRANSPORT RES F-TRAF, V12, P21, DOI 10.1016/j.trf.2008.06.004
   Gherri E, 2011, J COGNITIVE NEUROSCI, V23, P832, DOI 10.1162/jocn.2010.21468
   GIAMBRA LM, 1995, CONSCIOUS COGN, V4, P1, DOI 10.1006/ccog.1995.1001
   Gonzalez V. M., 2004, CHI 04 P SIGCHI C HU
   Goodman M. J., 2000, DRIVER DISTRACTION I
   Gould S. J. J., 2013, P HUM FACT ERG SOC A
   Gugerty LJ, 1997, J EXP PSYCHOL-APPL, V3, P42, DOI 10.1037/1076-898X.3.1.42
   He JB, 2011, HUM FACTORS, V53, P13, DOI 10.1177/0018720810391530
   Herbert M. J., 1963, ANAL COMPLEX SKILL V
   Huestegge L, 2009, J EXP PSYCHOL HUMAN, V35, P352, DOI 10.1037/a0013897
   Janssen CP, 2012, J COGN ENG DECIS MAK, V6, P5, DOI 10.1177/1555343411432339
   Jeffreys H., 1961, THEORY PROBABILITY, V3rd
   Just MA, 2008, BRAIN RES, V1205, P70, DOI 10.1016/j.brainres.2007.12.075
   Katidioti I, 2014, HUM FACTORS, V56, P728, DOI 10.1177/0018720813504216
   Killingsworth MA, 2010, SCIENCE, V330, P932, DOI 10.1126/science.1192439
   McKenzie B., 2011, COMMUTING US 2009
   MCKNIGHT AJ, 1993, ACCIDENT ANAL PREV, V25, P259, DOI 10.1016/0001-4575(93)90020-W
   Mittner M, 2014, J NEUROSCI, V34, P16286, DOI 10.1523/JNEUROSCI.2062-14.2014
   Neyens DM, 2007, ACCIDENT ANAL PREV, V39, P206, DOI 10.1016/j.aap.2006.07.004
   Nijboer M, 2014, NEUROIMAGE, V100, P60, DOI 10.1016/j.neuroimage.2014.05.082
   Oberauer K, 2002, J EXP PSYCHOL LEARN, V28, P411, DOI 10.1037//0278-7393.28.3.411
   PASHLER H, 1994, PSYCHOL BULL, V116, P220, DOI 10.1037/0033-2909.116.2.220
   Redelmeier DA, 1997, NEW ENGL J MED, V336, P453, DOI 10.1056/NEJM199702133360701
   Salvucci DD, 2008, PSYCHOL REV, V115, P101, DOI 10.1037/0033-295X.115.1.101
   SHEATHER SJ, 1991, J ROY STAT SOC B MET, V53, P683
   Singh T.P., 2015, PSYCHOL STUD, V60, P7, DOI [10.1007/s12646-014-0293-3, DOI 10.1007/S12646-014-0293-3]
   Smallwood J, 2015, ANNU REV PSYCHOL, V66, P487, DOI 10.1146/annurev-psych-010814-015331
   Stein A., 1987, AM ASS AUT MED ANN C
   Strayer D.L., 2013, MEASURING COGNITIVE
   Strayer DL, 2001, PSYCHOL SCI, V12, P462, DOI 10.1111/1467-9280.00386
   Treffner PJ, 2004, TRANSPORT RES F-TRAF, V7, P229, DOI 10.1016/j.trf.2004.09.002
   Unal AB, 2012, ACCIDENT ANAL PREV, V48, P271, DOI 10.1016/j.aap.2012.01.022
   van Rij J, 2013, TOP COGN SCI, V5, P564, DOI 10.1111/tops.12029
   van Rij J, 2010, J CHILD LANG, V37, P731, DOI 10.1017/S0305000909990560
   Wickens, 2002, THEORETICAL ISSUES E, V3, P159, DOI [DOI 10.1080/14639220210123806, https://doi.org/10.1080/14639220210123806]
NR 54
TC 16
Z9 16
U1 2
U2 31
PU FRONTIERS MEDIA SA
PI LAUSANNE
PA AVENUE DU TRIBUNAL FEDERAL 34, LAUSANNE, CH-1015, SWITZERLAND
SN 1664-1078
J9 FRONT PSYCHOL
JI Front. Psychol.
PD NOV 8
PY 2016
VL 7
AR 1718
DI 10.3389/fpsyg.2016.01718
PG 16
WC Psychology, Multidisciplinary
WE Social Science Citation Index (SSCI)
SC Psychology
GA EB6SB
UT WOS:000387513900001
PM 27877147
OA gold, Green Published
DA 2022-02-06
ER

PT J
AU Rodrick, D
   Bhise, V
   Jothi, V
AF Rodrick, David
   Bhise, Vivek
   Jothi, Vaithianathan
TI Effects of Driver and Secondary Task Characteristics on Lane Change Test
   Performance
SO HUMAN FACTORS AND ERGONOMICS IN MANUFACTURING & SERVICE INDUSTRIES
LA English
DT Article
DE Lane Change Test (LCT); Driving; Distraction; Aging; Secondary task
ID CELL PHONE CONVERSATIONS; DISTRACTION; ENVIRONMENT
AB The main objective of this study was to examine the sensitivity of the Lane Change Test (LCT) as proposed by International Organization of Standardization by evaluating LCT performance between primary and dual-task conditions in simulated driving conditions. The study involved four different secondary tasks that involved tracking, visual search, memory, and data entry, each under two different difficulty levels. The primary task involved a series of lane changes on a three-lane straight roadway where the actual lane change trajectory was compared with a normative model of the trajectory. Thus, the lane change performance was measured by the mean deviation of the actual driving trajectory from the normative trajectory. Twenty-four participants within three age groups (25-34, 35-45, and >55 years) and equally distributed between male and female took part in the study. Thus, the study also investigated the effect of age and gender on driving performance. The results showed that secondary tasks that require visual attention and psychomotor coordination deteriorated driving performance the most, whereas tasks that required memory scanning and utilization of the auditory modality least affected driving performance. The study also found differences in LCT performances with respect to three different age categories and gender. (c) 2012 Wiley Periodicals, Inc.
C1 [Rodrick, David; Bhise, Vivek; Jothi, Vaithianathan] Univ Michigan, Dearborn, MI 48128 USA.
RP Rodrick, D (corresponding author), 2231 Engn Complex,6901 Evergreen Rd, Dearborn, MI 48128 USA.
EM rodrick@umd.umich.edu
CR Engstrom J., 2007, P 4 INT DRIV S HUM F
   Harbluk, 2005, P HUM FACT ERG SOC 4, V49, P1980
   Harbluk J.L., 2007, PHYTOCHEMICAL METHOD, P16
   Horberry T, 2006, ACCIDENT ANAL PREV, V38, P185, DOI 10.1016/j.aap.2005.09.007
   Horrey WJ, 2006, HUM FACTORS, V48, P196, DOI 10.1518/001872006776412135
   Hurwitz J. B., 2002, P 46 ANN M HUM FACT
   Mattes S., 2008, DRIVER DISTRACTION T
   Matthews R, 2003, ACCIDENT ANAL PREV, V35, P451, DOI 10.1016/S0001-4575(02)00023-4
   Neyens DM, 2008, ACCIDENT ANAL PREV, V40, P254, DOI 10.1016/j.aap.2007.06.005
   NHTSA, 2010, 811299 NHTSA DOT HS
   NHTSA, 2009, 811216 NHTSA DOT HS
   PETTITT MA, 2005, WORLD C INT TRANSP S
   Ramney T. A., 2008, 810787 DOT HS
   Strayer DL, 2007, CURR DIR PSYCHOL SCI, V16, P128, DOI 10.1111/j.1467-8721.2007.00489.x
   Strayer DL, 2004, HUM FACTORS, V46, P640, DOI 10.1518/hfes.46.4.640.56806
   Stutts J, 2005, ACCIDENT ANAL PREV, V37, P1093, DOI 10.1016/j.aap.2005.06.007
   Stutts J.C., 2001, ROLE DRIVER DISTRACT
   Tijerina L., 1998, P 5 ITS WORLD C SEOU
   Trezise I., 2006, 209 ROAD SAF COMM PA
   Wickens, 2002, THEORETICAL ISSUES E, V3, P159, DOI [DOI 10.1080/14639220210123806, https://doi.org/10.1080/14639220210123806]
   Wynn T., 2008, P EUR C HUM CTR DES
   Young K., 2007, DISTRACTED DRIVING, P379, DOI DOI 10.1201/9781420007497
NR 22
TC 9
Z9 9
U1 1
U2 21
PU WILEY-BLACKWELL
PI HOBOKEN
PA 111 RIVER ST, HOBOKEN 07030-5774, NJ USA
SN 1090-8471
EI 1520-6564
J9 HUM FACTOR ERGON MAN
JI Hum. Factors Ergonom. Manuf. Serv. Ind.
PD NOV
PY 2013
VL 23
IS 6
BP 560
EP 572
DI 10.1002/hfm.20342
PG 13
WC Engineering, Manufacturing; Ergonomics
WE Science Citation Index Expanded (SCI-EXPANDED); Social Science Citation Index (SSCI)
SC Engineering
GA 239BF
UT WOS:000325995800005
OA Green Submitted
DA 2022-02-06
ER

PT J
AU Robbins, CJ
   Rogers, J
   Walton, S
   Allen, HA
   Chapman, P
AF Robbins, Chloe J.
   Rogers, James
   Walton, Sophie
   Allen, Harriet A.
   Chapman, Peter
TI The effect of a secondary task on drivers' gap acceptance and
   situational awareness at junctions
SO ERGONOMICS
LA English
DT Article
DE Driver behavior; mental workload; dual task; working memory
ID VISUOSPATIAL WORKING-MEMORY; INDIVIDUAL-DIFFERENCES; COGNITIVE LOAD;
   YOUNG NOVICE; BEHAVIOR; PERFORMANCE; DISTRACTION; ATTENTION; SEARCH;
   ERRORS
AB The current studies explored the roles of the visuospatial and phonological working memory subsystems on drivers' gap acceptance and memory for approaching vehicles at junctions. Drivers' behaviour was measured in a high-fidelity driving simulator when at a junction, with, and without a visuospatial or phonological load. When asked to judge when to advance across the junction, gap acceptance thresholds, memory for vehicles and eye movements were not different when there was a secondary task compared to control. However, drivers' secondary task performance was more impaired in the visuospatial than phonological domain. These findings suggest that drivers were able to accept impairment in the secondary task while maintaining appropriate safety margins and situational awareness. These findings can inform the development of in-car technologies, improving the safety of road users at junctions. Practitioner summary:Despite research indicating that concurrent performance on working memory tasks impairs driving, a matched visuospatial or phonological memory load did not change drivers' gap acceptance or situational awareness at junctions. Drivers displayed appropriate compensatory behaviour by prioritising the driving task over the visuospatial secondary task.
C1 [Robbins, Chloe J.; Rogers, James; Walton, Sophie; Allen, Harriet A.; Chapman, Peter] Univ Nottingham, Sch Psychol, Nottingham, England.
   [Robbins, Chloe J.] Univ Sheffield, Sch Architecture, Sheffield S10 2TN, S Yorkshire, England.
RP Robbins, CJ (corresponding author), Univ Sheffield, Sch Architecture, Sheffield S10 2TN, S Yorkshire, England.
EM c.j.robbins@sheffield.ac.uk
OI Chapman, Peter/0000-0002-3891-4241
FU Economic and Social Research CouncilUK Research & Innovation
   (UKRI)Economic & Social Research Council (ESRC) [ES/J500100/1]; ESRCUK
   Research & Innovation (UKRI)Economic & Social Research Council (ESRC)
FX This work was supported by the Economic and Social Research Council
   [grant number ES/J500100/1], an ESRC post-graduate studentship to Chloe
   Robbins.
CR Amin Harsh Jigishbhai, 2015, J. Transp. Lit., V9, P5, DOI 10.1590/2238-1031.jtl.v9n3a1
   Aretz A. J., 1988, P HUMAN FACTORS SOC, V32
   Baddeley A.D., 2007, COMMUNICATION 0913
   Baddeley A. D., 2001, J EXPT PSYCHOL GEN, V130, P4, DOI DOI 10.1037/0096-3445.130.4.641
   Baddeley A, 2012, ANNU REV PSYCHOL, V63, P1, DOI 10.1146/annurev-psych-120710-100422
   Baldwin CL, 2009, HUM FACTORS, V51, P368, DOI 10.1177/0018720809338187
   Beanland V, 2013, TRANSPORT RES F-TRAF, V20, P80, DOI 10.1016/j.trf.2013.05.006
   Briem V, 1995, ERGONOMICS, V38, P2536, DOI 10.1080/00140139508925285
   BROOKHUIS KA, 1991, ACCIDENT ANAL PREV, V23, P309, DOI 10.1016/0001-4575(91)90008-S
   Brown I. D., 2002, BEHAV RES ROAD SAFET
   BROWN ID, 1969, J APPL PSYCHOL, V53, P419, DOI 10.1037/h0028103
   Chaparro A, 2005, OPTOMETRY VISION SCI, V82, P747, DOI 10.1097/01.opx.0000174724.74957.45
   Chaparro A., 2010, J VISION, V7, DOI 10.1167/7.9.683
   Clarke DD, 2007, ACCIDENT ANAL PREV, V39, P974, DOI 10.1016/j.aap.2007.01.002
   Cooper PJ, 2002, J SAFETY RES, V33, P321, DOI 10.1016/S0022-4375(02)00029-4
   Corsi P. M., 1972, THESIS MCGILL U MONT
   Crowe SF, 2000, ASSESSMENT, V7, P113, DOI 10.1177/107319110000700202
   de Winter JCF, 2010, J SAFETY RES, V41, P463, DOI 10.1016/j.jsr.2010.10.007
   De Winter J. C. F., 2010, P DRIV SIM C 2009 MO
   Department for Transport, 2017, REP ROAD CAS GREAT B
   Department for Transport, 2010, GB ROAD TRAFF COUNTS
   Dewing W. L., 1995, INTERACTION NONDRIVI
   ELANDER J, 1993, PSYCHOL BULL, V113, P279, DOI 10.1037/0033-2909.113.2.279
   Endsley M. R., 1995, HUM FACTORS, V37, P1
   Faul F, 2007, BEHAV RES METHODS, V39, P175, DOI 10.3758/BF03193146
   Fuller R, 2005, ACCIDENT ANAL PREV, V37, P461, DOI 10.1016/j.aap.2004.11.003
   Garden S, 2002, APPL COGNITIVE PSYCH, V16, P35, DOI 10.1002/acp.746
   Guerrier JH, 1999, APPL ERGON, V30, P109, DOI 10.1016/S0003-6870(98)00017-9
   Harbluk JL, 2007, ACCIDENT ANAL PREV, V39, P372, DOI 10.1016/j.aap.2006.08.013
   Hardiess G, 2008, J VISION, V8, DOI 10.1167/8.1.7
   Hirano T, 2018, 2018 57TH ANNUAL CONFERENCE OF THE SOCIETY OF INSTRUMENT AND CONTROL ENGINEERS OF JAPAN (SICE), P690, DOI 10.23919/SICE.2018.8492552
   Hollingworth A, 2008, J EXP PSYCHOL GEN, V137, P163, DOI 10.1037/0096-3445.137.1.163
   Jamson AH, 2005, TRANSPORT RES F-TRAF, V8, P79, DOI 10.1016/j.trf.2005.04.002
   JASP Team, 2018, JASP VERS 0 9 COMP S
   Johannsdottir KR, 2010, HUM FACTORS, V52, P663, DOI 10.1177/0018720810385427
   Kennedy R.S., 1993, INT J AVIAT PSYCHOL, V3, P203, DOI [10.1207/s15327108ijap0303_3, DOI 10.1207/S15327108IJAP0303_3]
   Lajunen T, 2004, ACCIDENT ANAL PREV, V36, P231, DOI 10.1016/S0001-4575(02)00152-5
   Liao Y, 2016, IEEE T INTELL TRANSP, V17, P1628, DOI 10.1109/TITS.2015.2506602
   Liu YC, 2001, ERGONOMICS, V44, P425, DOI 10.1080/00140130010011369
   Merat N, 2012, HUM FACTORS, V54, P762, DOI 10.1177/0018720812442087
   Mitsopoulos-Rubens E, 2012, ACCIDENT ANAL PREV, V49, P86, DOI 10.1016/j.aap.2012.05.028
   Oron-Gilad T, 2008, ACCIDENT ANAL PREV, V40, P851, DOI 10.1016/j.aap.2007.09.026
   Owsley C, 2010, VISION RES, V50, P2348, DOI 10.1016/j.visres.2010.05.021
   Parker D., 1998, TRANSPORT RES F-TRAF, V1, P11, DOI DOI 10.1016/S1369-8478(98)00002-3
   Patten CJD, 2004, ACCIDENT ANAL PREV, V36, P341, DOI 10.1016/S0001-4575(03)00014-9
   Peirce J, 2019, BEHAV RES METHODS, V51, P195, DOI 10.3758/s13428-018-01193-y
   Prins, 2010, PSYCHOPHYSICS PRACTI, p279.
   Radeborg K, 1999, ERGONOMICS, V42, P767, DOI 10.1080/001401399185441
   REASON J, 1990, ERGONOMICS, V33, P1315, DOI 10.1080/00140139008925335
   Robbins C. J., 2018, EFFECT MEMORY LOAD T
   Robbins CJ, 2019, APPL ERGON, V80, P89, DOI 10.1016/j.apergo.2019.05.005
   Robbins CJ, 2018, TRANSPORT RES F-TRAF, V58, P944, DOI 10.1016/j.trf.2018.07.023
   Robbins CJ, 2018, ACCIDENT ANAL PREV, V117, P304, DOI 10.1016/j.aap.2018.05.001
   Robbins CJ, 2018, HUM FACTORS, V60, P889, DOI 10.1177/0018720818778960
   Ross V, 2014, ACCIDENT ANAL PREV, V62, P377, DOI 10.1016/j.aap.2013.06.032
   SALWAY AFS, 1995, BRIT J PSYCHOL, V86, P253, DOI 10.1111/j.2044-8295.1995.tb02560.x
   Scott H, 2013, J SAFETY RES, V45, P111, DOI 10.1016/j.jsr.2013.01.004
   Sodhi M, 2002, BEHAV RES METH INS C, V34, P529, DOI 10.3758/BF03195482
   STREETER LA, 1985, INT J MAN MACH STUD, V22, P549, DOI 10.1016/S0020-7373(85)80017-1
   Stutts JC, 2003, ITE J, V73, P34
   Toepper M, 2010, BRAIN RES, V1354, P91, DOI 10.1016/j.brainres.2010.07.065
   Trumbo MC, 2017, ACCIDENT ANAL PREV, V108, P275, DOI 10.1016/j.aap.2017.09.002
   Tsimhoni O., 2001, P HUMAN FACTORS ERGO, V45, P1586, DOI DOI 10.1177/154193120104502305
   Tupper S. M., 2011, THESIS
   Vandierendonck A, 1998, EUR J COGN PSYCHOL, V10, P413, DOI 10.1080/713752284
   Vandierendonck A, 1998, Q J EXP PSYCHOL-A, V51, P197, DOI 10.1080/713755748
   Wickens CM, 2008, ACCIDENT ANAL PREV, V40, P1223, DOI 10.1016/j.aap.2008.01.006
   Wu L, 2017, INT J PATTERN RECOGN, V31, DOI 10.1142/S0218001417590200
   Zhang T., 2018, J VISION, V18, DOI [10.1167/18.10.485, DOI 10.1167/18.10.485]
NR 69
TC 0
Z9 0
U1 5
U2 9
PU TAYLOR & FRANCIS LTD
PI ABINGDON
PA 2-4 PARK SQUARE, MILTON PARK, ABINGDON OR14 4RN, OXON, ENGLAND
SN 0014-0139
EI 1366-5847
J9 ERGONOMICS
JI Ergonomics
PD FEB 1
PY 2021
VL 64
IS 2
BP 184
EP 198
DI 10.1080/00140139.2020.1822548
EA OCT 2020
PG 15
WC Engineering, Industrial; Ergonomics; Psychology, Applied; Psychology
WE Science Citation Index Expanded (SCI-EXPANDED); Social Science Citation Index (SSCI)
SC Engineering; Psychology
GA PX1TF
UT WOS:000575224000001
PM 33016818
OA hybrid, Green Published
DA 2022-02-06
ER

PT J
AU Arachchige, SNKK
   Chander, H
   Knight, AC
   Burch, RE
   Chen, CCC
   Reneker, J
AF Kodithuwakku Arachchige, Sachini N. K.
   Chander, Harish
   Knight, Adam C.
   Burch, Reuben E.
   Chen, Chih-Chia C.
   Reneker, Jennifer
TI Dual Tasking during Trip Recovery and Obstacle Clearance among Young,
   Healthy Adults in Human Factors Research
SO INTERNATIONAL JOURNAL OF ENVIRONMENTAL RESEARCH AND PUBLIC HEALTH
LA English
DT Review
DE ergonomics; falls; cognitive; motor; secondary task; dual task;
   attention
ID ATTENTIONAL DEMANDS; STABILITY CONTROL; AVOIDANCE; PERFORMANCE; GAZE
AB Trip-induced falls are extremely common in ergonomic settings. Such situations can lead to fatal or non-fatal injuries, affecting the workers' quality of life and earning capacity. Dual tasking (DT) is a leading cause of trips and ineffective obstacle clearance among workers. DT increases their attentional demand, challenging both postural control and concurrent secondary tasks. As the human brain has limited attentional processing capacity, even young, healthy adults need to prioritize duties during DT. This article aimed to analyze these secondary task types and their applications in recent trip-related studies conducted on young, healthy adults. An extensive review of the recent trip-related literature was performed to provide a condensed summary of the dual tasks used. In previous trip-related literature, distinct types of secondary tasks were used. The choice of the concurrent task must be made vigilantly depending on the occupation, environmental context, available resources, and feasibility. DT can be used as a tool to train workers on selective attention, which is a lifesaving skill in ergonomic settings, especially in the occupations of roofers, construction workers, or truck drivers. Such training can result in successful obstacle clearance and trip recovery skills, which eventually minimizes the number of falls at the workplace.
C1 [Kodithuwakku Arachchige, Sachini N. K.; Chander, Harish; Knight, Adam C.] Mississippi State Univ, Dept Kinesiol, Neuromech Lab, Starkville, MS 39762 USA.
   [Chander, Harish; Burch, Reuben E.] Mississippi State Univ, Ctr Adv Vehicular Syst, Human Factors & Athlete Engn, Starkville, MS 39759 USA.
   [Burch, Reuben E.] Mississippi State Univ, Dept Ind & Syst Engn, Starkville, MS 39762 USA.
   [Chen, Chih-Chia C.] Mississippi State Univ, Dept Kinesiol, Cognit & Motor Control Lab, Starkville, MS 39762 USA.
   [Reneker, Jennifer] Univ Mississippi, Sch Populat Hlth, Med Ctr, Dept Populat Hlth Sci, Jackson, MS 39216 USA.
RP Arachchige, SNKK (corresponding author), Mississippi State Univ, Dept Kinesiol, Neuromech Lab, Starkville, MS 39762 USA.
EM snk128@msstate.edu; hchander@colled.msstate.edu;
   aknight@colled.msstate.edu; burch@ise.msstate.edu;
   chih.chia.chen@msstate.edu; jreneker@umc.edu
OI Chander, Harish/0000-0001-9427-2936; Knight, Adam/0000-0001-6348-0468;
   Burch, Reuben/0000-0003-2944-1945; Kodithuwakku Arachchige,
   Sachini/0000-0002-2947-0714
CR Brustio PR, 2017, PLOS ONE, V12, DOI 10.1371/journal.pone.0181698
   Bureau of Labor Statistics, 2020, LOOK WORK INJ ILLN F
   Chen SH, 2018, GAIT POSTURE, V62, P422, DOI 10.1016/j.gaitpost.2018.04.004
   Costa AAD, 2018, EXP BRAIN RES, V236, P2387, DOI 10.1007/s00221-018-5310-7
   Drew T, 2008, BRAIN RES REV, V57, P199, DOI 10.1016/j.brainresrev.2007.07.017
   ENG JJ, 1994, EXP BRAIN RES, V102, P339
   Hawkins KM, 2011, J MOTOR BEHAV, V43, P37, DOI 10.1080/00222895.2010.530307
   Injury Facts, 2019, INJ FACTS
   Inkol KA, 2018, EXP BRAIN RES, V236, P1689, DOI 10.1007/s00221-018-5249-8
   Jacobs JV, 2007, J NEURAL TRANSM, V114, P1339, DOI 10.1007/s00702-007-0657-0
   Jehu DA, 2019, EXP BRAIN RES, V237, P3313, DOI 10.1007/s00221-019-05673-1
   Kim HD, 2008, J PHYS THER SCI, V20, P249, DOI 10.1589/jpts.20.249
   Licence S, 2015, PLOS ONE, V10, DOI 10.1371/journal.pone.0133281
   Lin L, 2016, TECHNOL KNOWL LEARN, V21, P307, DOI 10.1007/s10758-015-9266-4
   Lin MIB, 2016, FRONT BEHAV NEUROSCI, V10, DOI 10.3389/fnbeh.2016.00092
   Lo OY, 2015, BIOMED ENG-APP BAS C, V27, DOI 10.4015/S1016237215500593
   Lo OY, 2015, EXP BRAIN RES, V233, P1137, DOI 10.1007/s00221-014-4189-1
   Maki BE, 2003, IEEE ENG MED BIOL, V22, P20, DOI 10.1109/MEMB.2003.1195691
   Marigold DS, 2007, NEUROSCIENCE, V144, P302, DOI 10.1016/j.neuroscience.2006.09.006
   Paran I, 2020, HUM MOVEMENT SCI, V73, DOI 10.1016/j.humov.2020.102675
   Pitman J, 2021, EXP BRAIN RES, V239, P1009, DOI 10.1007/s00221-020-06006-3
   Quant S, 2004, BMC NEUROSCI, V5, DOI 10.1186/1471-2202-5-18
   Raffegeau TE, 2018, GAIT POSTURE, V64, P59, DOI 10.1016/j.gaitpost.2018.05.029
   Rietdyk S, 2005, EXP BRAIN RES, V165, P44, DOI 10.1007/s00221-005-2279-9
   Shumway-Cook A, 2000, J GERONTOL A-BIOL, V55, pM10
   Siu KC, 2008, EXP BRAIN RES, V184, P115, DOI 10.1007/s00221-007-1087-9
   Sung PS, 2020, CLIN BIOMECH, V80, DOI 10.1016/j.clinbiomech.2020.105194
   Timmis MA, 2017, PLOS ONE, V12, DOI 10.1371/journal.pone.0179802
   Tricco AC, 2018, ANN INTERN MED, V169, P467, DOI 10.7326/M18-0850
   Weerdesteyn V, 2003, J MOTOR BEHAV, V35, P53, DOI 10.1080/00222890309602121
   Worden TA, 2016, GAIT POSTURE, V50, P159, DOI 10.1016/j.gaitpost.2016.08.033
   Worden TA, 2016, EXP BRAIN RES, V234, P387, DOI 10.1007/s00221-015-4461-z
   Worden TA, 2014, J MOTOR BEHAV, V46, P357, DOI 10.1080/00222895.2014.914887
   Zettel JL, 2005, EXP BRAIN RES, V165, P392, DOI 10.1007/s00221-005-2310-1
NR 34
TC 0
Z9 0
U1 1
U2 1
PU MDPI
PI BASEL
PA ST ALBAN-ANLAGE 66, CH-4052 BASEL, SWITZERLAND
EI 1660-4601
J9 INT J ENV RES PUB HE
JI Int. J. Environ. Res. Public Health
PD OCT
PY 2021
VL 18
IS 19
AR 10144
DI 10.3390/ijerph181910144
PG 11
WC Environmental Sciences; Public, Environmental & Occupational Health
WE Science Citation Index Expanded (SCI-EXPANDED); Social Science Citation Index (SSCI)
SC Environmental Sciences & Ecology; Public, Environmental & Occupational
   Health
GA WH9SF
UT WOS:000708008800001
PM 34639448
OA gold, Green Published
DA 2022-02-06
ER

PT J
AU Korres, G
   Chehabeddine, S
   Eid, M
AF Korres, Georgios
   Chehabeddine, Said
   Eid, Mohamad
TI Mid-Air Tactile Feedback Co-Located With Virtual Touchscreen Improves
   Dual-Task Performance
SO IEEE TRANSACTIONS ON HAPTICS
LA English
DT Article
DE Task analysis; Tactile sensors; Visualization; Haptic interfaces;
   Automobiles; Ultrasonic imaging; Evaluation; methodology; mid-air
   tactile stimulation; psychology; user-centered design; virtual
   touchscreen
ID HAPTIC FEEDBACK
AB The use of haptic technology has recently become essential in Human-Computer Interaction to improve performance and user experience. Mid-air tactile feedback co-located with virtual touchscreen displays have a great potential to improve the performance in dual-task situations, such as when using a phone while walking or driving. The purpose of this article is to investigate the effects of augmenting virtual touchscreen with mid-air tactile feedback to improve dual-task performance where the primary task is driving in a simulation environment and the secondary task involves interacting with a virtual touchscreen. Performance metrics included primary task performance in terms of velocity error, deviation from the middle of the road, number of collisions, and the number of off-road glances, secondary task performance including the interaction time and the reach time, and quality of user experience for perceived difficulty and satisfaction. Results demonstrate that adding mid-air tactile feedback to virtual touchscreen resulted in statistically significant improvement in the primary task performance (the average speed error, spatial deviation, and the number of off-road glances), the secondary task (reach time), and the perceived difficulty. These results provide a great motivation for augmenting virtual touchscreens with mid-air tactile feedback in dual-task human-computer interaction applications.
C1 [Korres, Georgios; Chehabeddine, Said; Eid, Mohamad] New York Univ Abu Dhabi, Engn Div, Abu Dhabi 129188, U Arab Emirates.
RP Eid, M (corresponding author), New York Univ Abu Dhabi, Engn Div, Abu Dhabi 129188, U Arab Emirates.
EM george.korres@nyu.edu; sc7388@nyu.edu; mohamad.eid@nyu.edu
OI Chehabeddine, Said/0000-0002-7469-6229; Korres,
   Georgios/0000-0003-4426-3593
CR Adler RF, 2015, INTERACT COMPUT, V27, P430, DOI 10.1093/iwc/iwu005
   Altmann EM, 2002, COGNITIVE SCI, V26, P39, DOI 10.1207/s15516709cog2601_2
   Birrell SA, 2014, TRANSPORT RES F-TRAF, V22, P113, DOI 10.1016/j.trf.2013.11.003
   Birrell SA, 2013, ERGONOMICS, V56, P282, DOI 10.1080/00140139.2012.760750
   Carter T., 2013, P 26 ANN ACM S US IN, P505, DOI [10.1145/2501988.2502018, DOI 10.1145/2501988.2502018]
   Diwischek L., 2015, P 7 INT C AUT US INT, P31
   Dosovitskiy A., 2017, CORL, P1
   EBBINI ES, 1989, IEEE T ULTRASON FERR, V36, P540, DOI 10.1109/58.31798
   Eid M., 2007, International Journal of Advanced Media and Communication, V1, P71, DOI 10.1504/IJAMC.2007.013918
   Gaffary Y., 2018, FRONTIERS ICT, V5, P1
   Ge Y., 2007, P 1 INT C TRANSP ENG, P491
   Grah T., 2016, P 11 INT C PERS TECH, P59
   Gray R, 2014, PLOS ONE, V9, DOI 10.1371/journal.pone.0087070
   Harrington K, 2018, AUTOMOTIVEUI'18: PROCEEDINGS OF THE 10TH ACM INTERNATIONAL CONFERENCE ON AUTOMOTIVE USER INTERFACES AND INTERACTIVE VEHICULAR APPLICATIONS, P11, DOI 10.1145/3239060.3239089
   Hasegawa T., 2000, Journal of the Acoustical Society of Japan (E), V21, P145, DOI 10.1250/ast.21.145
   Hirokawa M, 2014, IEEE T HAPTICS, V7, P334, DOI 10.1109/TOH.2014.2309135
   Katzourakis DI, 2014, IEEE T SYST MAN CY-S, V44, P621, DOI 10.1109/TSMC.2013.2263129
   Korres G, 2016, IEEE ACCESS, V4, P7758, DOI 10.1109/ACCESS.2016.2608835
   Kurihara Y, 2013, 2013 WORLD HAPTICS CONFERENCE (WHC), P187, DOI 10.1109/WHC.2013.6548406
   Lee H, 2015, 2015 IEEE WORLD HAPTICS CONFERENCE (WHC), P374, DOI 10.1109/WHC.2015.7177741
   Lu SA, 2013, HUM FACTORS, V55, P697, DOI 10.1177/0018720813476298
   Maekawa S., 2008, P 2 INT S UN COMM, P1
   Makino Y, 2016, 34TH ANNUAL CHI CONFERENCE ON HUMAN FACTORS IN COMPUTING SYSTEMS, CHI 2016, P1980, DOI 10.1145/2858036.2858481
   Monnai Y., 2014, P UIST 14, P663
   Mullenbach J., 2013, THESIS
   Murata A, 2015, LECT NOTES ARTIF INT, V9174, P45, DOI 10.1007/978-3-319-20373-7_5
   Nabatilan LB, 2012, COGN TECHNOL WORK, V14, P355, DOI 10.1007/s10111-011-0184-5
   Pitts MJ, 2012, DISPLAYS, V33, P7, DOI 10.1016/j.displa.2011.09.002
   Prewett MS, 2012, IEEE T SYST MAN CY C, V42, P123, DOI 10.1109/TSMCC.2010.2103057
   Sano A., 2018, ELECT IMAG, V2018, P111
   Sarlegna F. R., 2013, ADV EXP MADICINE BIO, V629, P317
   Shakeri G, 2018, AUTOMOTIVEUI'18: PROCEEDINGS OF THE 10TH ACM INTERNATIONAL CONFERENCE ON AUTOMOTIVE USER INTERFACES AND INTERACTIVE VEHICULAR APPLICATIONS, P1, DOI 10.1145/3239060.3239081
   Sodhi R, 2013, ACM T GRAPHIC, V32, DOI 10.1145/2461912.2462007
   Suzuki Y, 2005, IEEE COMPUT GRAPH, V25, P44, DOI 10.1109/MCG.2005.1
   Yasuda K, 2018, FRONT MED-LAUSANNE, V5, DOI 10.3389/fmed.2018.00149
   Yoshino K, 2013, 2013 WORLD HAPTICS CONFERENCE (WHC), P419, DOI 10.1109/WHC.2013.6548445
NR 36
TC 3
Z9 3
U1 1
U2 1
PU IEEE COMPUTER SOC
PI LOS ALAMITOS
PA 10662 LOS VAQUEROS CIRCLE, PO BOX 3014, LOS ALAMITOS, CA 90720-1314 USA
SN 1939-1412
EI 2329-4051
J9 IEEE T HAPTICS
JI IEEE Trans. Haptics
PD OCT
PY 2020
VL 13
IS 4
BP 825
EP 830
DI 10.1109/TOH.2020.2972537
PG 6
WC Computer Science, Cybernetics
WE Science Citation Index Expanded (SCI-EXPANDED); Social Science Citation Index (SSCI)
SC Computer Science
GA PM0BF
UT WOS:000603475100014
PM 32054586
DA 2022-02-06
ER

PT J
AU Jeon, M
   Gable, TM
   Davison, BK
   Nees, MA
   Wilson, J
   Walker, BN
AF Jeon, Myounghoon
   Gable, Thomas M.
   Davison, Benjamin K.
   Nees, Michael A.
   Wilson, Jeff
   Walker, Bruce N.
TI Menu Navigation With In-Vehicle Technologies: Auditory Menu Cues Improve
   Dual Task Performance, Preference, and Workload
SO INTERNATIONAL JOURNAL OF HUMAN-COMPUTER INTERACTION
LA English
DT Article
ID DRIVING PERFORMANCE; VISUAL-ATTENTION; DISTRACTION; ALARMS; SOUND
AB Auditory display research for driving has mainly examined a limited range of tasks (e.g., collision warnings, cell phone tasks). In contrast, the goal of this project was to evaluate the effectiveness of enhanced auditory menu cues in a simulated driving context. The advanced auditory cues of "spearcons" (compressed speech cues) and "spindex" (a speech-based index cue) were predicted to improve both menu navigation and driving. Two experiments used a dual task paradigm in which users selected songs on the vehicle's infotainment system. In Experiment 1, 24 undergraduates played a simple, perceptual-motor ball-catching game (the primary task; a surrogate for driving), and navigated through an alphabetized list of 150 song titles-rendered as an auditory menu-as a secondary task. The menu was presented either in the typical visual-only manner, or enhanced with text-to-speech (TTS), or TTS plus one of three types of additional auditory cues. In Experiment 2, 34 undergraduates conducted the same secondary task while driving in a simulator. In both experiments, performance on both the primary task (success rate of the game or driving performance) and the secondary task (menu search time) was better with the auditory menus than with no sound. Perceived workload scores as well as user preferences favored the enhanced auditory cue types. These results show that adding audio, and enhanced auditory cues in particular, can allow a driver to operate the menus of in-vehicle technologies more efficiently while driving more safely. Results are discussed with multiple resources theory.
C1 [Jeon, Myounghoon] Michigan Technol Univ, Dept Cognit & Learning Sci, Mind Mus Machine Lab, Houghton, MI 49931 USA.
   [Gable, Thomas M.; Davison, Benjamin K.; Wilson, Jeff; Walker, Bruce N.] Georgia Inst Technol, Sch Psychol, Sonificat Lab, Atlanta, GA 30332 USA.
   [Nees, Michael A.] Lafayette Coll, Dept Psychol, Human Factors Percept & Cognit Lab, Easton, PA 18042 USA.
RP Jeon, M (corresponding author), Michigan Technol Univ, Dept Cognit & Learning Sci, Mind Mus Machine Lab, 1400 Townsend Dr, Houghton, MI 49931 USA.
EM mjeon@mtu.edu
CR Andre A., 1995, ERGONOMICS DESIGN, V3, P10, DOI DOI 10.1177/106480469500300403
   Ashley S., 2001, SCI AM, V285, P44
   Bedard M, 2010, AM J OCCUP THER, V64, P336, DOI 10.5014/ajot.64.2.336
   Bi LZ, 2014, INT J HUM-COMPUT INT, V30, P32, DOI 10.1080/10447318.2013.796442
   Blattner M. M., 1989, Human-Computer Interaction, V4, P11, DOI 10.1207/s15327051hci0401_1
   Bonnel AM, 1998, PERCEPT PSYCHOPHYS, V60, P179, DOI 10.3758/BF03206027
   Brewster SA, 1997, DISPLAYS, V17, P179, DOI 10.1016/S0141-9382(96)01034-7
   Brown M. L., 1989, SIGCHI Bulletin, P339
   Burnett G. E., 1997, ERGONOMICS SAFETY IN, P115
   Burns P., 2000, P INT FOR SAF IMP DR
   Chang W, 2011, INT J HUM-COMPUT INT, V27, P1119, DOI 10.1080/10447318.2011.555321
   Davison BK., 2009, BILLBOARD, P91
   Dingler T., 2008, P 15 INT C AUD DISPL
   Dingus TA, 1997, HUM FACTORS, V39, P216, DOI 10.1518/001872097778543930
   DINGUS TA, 1994, HUM FAC ERG SOC P, P1118
   Dukic T, 2006, ERGONOMICS, V49, P78, DOI 10.1080/00207540500422320
   Edworthy J, 1998, INTERACT COMPUT, V10, P401
   Gable T. M., 2013, P 5 INT C AUT US INT, P101
   Gaver W.W., 1986, HUM-COMPUT INTERACT, V2, P167, DOI [DOI 10.1207/S15327051HCI0202_3, 10.1207/s15327051hci0202_3]
   Gianaros PJ, 2001, AVIAT SPACE ENVIR MD, V72, P115
   Gish K. W., 1999, TRANSPORT RES REC, V1694, P10
   GOPHER D, 1982, J EXP PSYCHOL HUMAN, V8, P146, DOI 10.1037/0096-1523.8.1.146
   Hart S. G., 2006, P HUM FACTORS ERGON, V50, P904, DOI DOI 10.1177/154193120605000909
   Harvey C, 2011, INT J HUM-COMPUT INT, V27, P505, DOI 10.1080/10447318.2011.555296
   Ho C, 2005, J EXP PSYCHOL-APPL, V11, P157, DOI 10.1037/1076-898X.11.3.157
   Horrey WJ, 2006, J EXP PSYCHOL-APPL, V12, P67, DOI 10.1037/1076-898X.12.2.67
   Horrey WJ, 2004, HUM FACTORS, V46, P611, DOI 10.1518/hfes.46.4.611.56805
   Jeon M., 2011, TACCESS, V3, P1, DOI DOI 10.1145/1952383.1952385
   Jeon M, 2009, P HUM FACT ERGON SOC, P1081
   Jeon M, 2012, ACM T COMPUT-HUM INT, V19, DOI 10.1145/2240156.2240162
   Keppel G., 2004, DESIGN ANAL RES HDB, V4th ed.
   Klante P., 2004, P 24 ANN ACM INT C D
   Kramer G., 1994, AUDITORY DISPLAY, P1
   Lansdown T, 2004, ERGONOMICS, V47, P91, DOI 10.1080/00140130310001629775
   Lee J., 1999, HUM FACTORS, V1, P347, DOI DOI 10.1207/STHF0104_6
   Lee JD, 2001, HUM FACTORS, V43, P631, DOI 10.1518/001872001775870340
   Lee JD, 2012, HUM FACTORS, V54, P250, DOI 10.1177/0018720811429562
   Liu YC, 2001, ERGONOMICS, V44, P425, DOI 10.1080/00140130010011369
   Mattes S, 2003, QUALITY OF WORK AND PRODUCTS IN ENTERPRISES OF THE FUTURE, P57
   Mattes S., 2009, DRIVER DISTRACTION T, P107
   Matthews G, 1996, HUM PERFORM, V9, P77, DOI 10.1207/s15327043hup0901_5
   MOLLENHAUER MA, 1994, HUM FAC ERG SOC P, P1072, DOI 10.1177/154193129403801617
   Palladino D., 2008, P C INT C AUD DISPL
   Palladino D., 2007, P C INT C AUD DISPL
   Palladino Dianne K, 2008, Proceedings of the Human Factors and Ergonomics Society. 52nd Annual Meeting, P1262, DOI 10.1518/107118108X351428
   PARKES AM, 1993, PROCEEDINGS OF THE IEEE - IEE VEHICLE NAVIGATION AND INFORMATIONS SYSTEMS CONFERENCE, P238, DOI 10.1109/VNIS.1993.585624
   Patten CJD, 2004, ACCIDENT ANAL PREV, V36, P341, DOI 10.1016/S0001-4575(03)00014-9
   Ranney TA, 2005, HUM FACTORS, V47, P439, DOI 10.1518/0018720054679515
   Schieber F., 2008, P ANN M HUM FACT ERG
   SEPPELT B, 2003, AHFD0316GM032 U ILL
   Sheridan T. B., 2005, P ANN M HUM FACT ERG, P1569
   Spence C., 1997, ENG PSYCHOL COGNITIV, P185, DOI [10.4324/9781315094489-24, DOI 10.4324/9781315094489-24]
   STANTON NA, 1992, INT J COMP INTEG M, V5, P81, DOI 10.1080/09511929208944518
   Strayer DL, 2007, CURR DIR PSYCHOL SCI, V16, P128, DOI 10.1111/j.1467-8721.2007.00489.x
   Strayer DL, 2003, J EXP PSYCHOL-APPL, V9, P23, DOI 10.1037/1076-898X.9.1.23
   Strayer DL, 2001, PSYCHOL SCI, V12, P462, DOI 10.1111/1467-9280.00386
   STREETER LA, 1985, INT J MAN MACH STUD, V22, P549, DOI 10.1016/S0020-7373(85)80017-1
   Suh H., 2012, P 56 ANN M HUM FACT, P1361
   Treisman A. M., 1973, ATTENTION PERFORM, P101
   Tsimhoni O., 2001, P HUMAN FACTORS ERGO, V45, P1586, DOI DOI 10.1177/154193120104502305
   Walker B. N., 2006, P INT C AUD DISPL IC, P63
   Walker B.N., 2012, SONIFICATION HDB, P9
   Walker B.N., 2011, REV HUMAN FACTORS ER, VVol. 7, P58, DOI DOI 10.1177/1557234X11410396
   Walker BN, 2013, HUM FACTORS, V55, P157, DOI 10.1177/0018720812450587
   Walker BN, 2009, LECT NOTES COMPUT SC, V5615, P445, DOI 10.1007/978-3-642-02710-9_49
   Walker J., 1991, IN VEHICLE NAVIGATIO
   Wickens, 2002, THEORETICAL ISSUES E, V3, P159, DOI [DOI 10.1080/14639220210123806, https://doi.org/10.1080/14639220210123806]
   Wickens C.D., 2008, APPL ATTENTION THEOR
   WICKENS CD, 1988, HUM FACTORS, V30, P599, DOI 10.1177/001872088803000505
   Wickens Christopher, 2011, P HUM FACT ERG SOC 5, V55, P1155, DOI [10.1177/1071181311551241, DOI 10.1007/978-1-4419-1428-6_25]
   Young K., 2007, DISTRACTED DRIVING, P379, DOI DOI 10.1201/9781420007497
   Young K.L., 2009, DRIVER DISTRACTION T
NR 72
TC 23
Z9 24
U1 2
U2 26
PU TAYLOR & FRANCIS INC
PI PHILADELPHIA
PA 530 WALNUT STREET, STE 850, PHILADELPHIA, PA 19106 USA
SN 1044-7318
EI 1532-7590
J9 INT J HUM-COMPUT INT
JI Int. J. Hum.-Comput. Interact.
PY 2015
VL 31
IS 1
BP 1
EP 16
DI 10.1080/10447318.2014.925774
PG 16
WC Computer Science, Cybernetics; Ergonomics
WE Science Citation Index Expanded (SCI-EXPANDED); Social Science Citation Index (SSCI)
SC Computer Science; Engineering
GA AW3NS
UT WOS:000346194300001
DA 2022-02-06
ER

PT J
AU Zahabi, M
   Nasr, V
   Razak, AMA
   McCanless, L
   Maredia, A
   Patranella, B
   Wozniak, D
   Shahini, F
AF Zahabi, Maryam
   Nasr, Vanessa
   Razak, Ashiq Mohammed Abdul
   McCanless, Logan
   Maredia, Azima
   Patranella, Ben
   Wozniak, David
   Shahini, Farzaneh
TI Effect of variable priority training on police officer driving
   performance and workload
SO ERGONOMICS
LA English
DT Article; Early Access
DE Training; driving; police; workload; multi-tasking
ID DRIVER PERFORMANCE; TASK; LOAD
AB Motor vehicle crashes are a leading cause of police injuries and deaths in line of duty. These crashes have been mainly attributed to the use of in-vehicle technologies while driving. Police officers receive extensive training on driving skills; however, limited training is provided on the use of in-vehicle technologies. Variable priority training (VPT) is a computer-based training that has shown promising results in improving multi-tasking performance. Eighteen police officers participated in a driving simulation study to assess the effect of VPT on officers' performance and workload. Findings suggested that although VPT was effective in improving officers' performance in dual and multi-task simulations across the training sessions, this effect was not generally transferred to driving. However, the VPT might be effective for training of high-demand situations involving pursuit driving and multiple secondary tasks. The findings can be beneficial for police agencies to improve training protocols. Practitioner summary: A driving simulation study was conducted to assess the effect of a computer-based training approach on police officers' driving performance and cognitive workload. The findings suggested that the proposed training approach might be effective for training of high-demand situations involving pursuit driving and multi-tasking.
C1 [Zahabi, Maryam; Nasr, Vanessa; Razak, Ashiq Mohammed Abdul; McCanless, Logan; Maredia, Azima; Patranella, Ben; Wozniak, David; Shahini, Farzaneh] Texas A&M Univ, Wm Michael Barnes 64 Dept Ind & Syst Engn, Emerging Technol Bldg, College Stn, TX 77843 USA.
RP Zahabi, M (corresponding author), Texas A&M Univ, Wm Michael Barnes 64 Dept Ind & Syst Engn, Emerging Technol Bldg, College Stn, TX 77843 USA.
EM mzahabi@tamu.edu
FU Texas A&M Triads for Transformation (T3) research grant
FX This project was funded in part by Texas A&M Triads for Transformation
   (T3) research grant.
CR Anderson GS, 2005, POLICE PRACT RES, V6, P39, DOI 10.1080/15614260500047119
   BLS, 2016, FACT SHEET POL OFF
   Boot WR, 2010, ACTA PSYCHOL, V135, P349, DOI 10.1016/j.actpsy.2010.09.005
   Cassavaugh N.D., 2007, THESIS U ILLINOIS UR
   Cassavaugh ND, 2009, APPL ERGON, V40, P943, DOI 10.1016/j.apergo.2009.02.001
   Casutt G, 2014, FRONT AGING NEUROSCI, V6, DOI 10.3389/fnagi.2014.00085
   Engstrom J, 2005, TRANSPORT RES F-TRAF, V8, P97, DOI 10.1016/j.trf.2005.04.012
   Filtness A., 2013, P 3 INT C DRIV DISTR
   Gopher D, 1996, COGNITIVE BRAIN RES, V5, P23, DOI 10.1016/S0926-6410(96)00038-9
   GOPHER D, 1989, ACTA PSYCHOL, V71, P147, DOI 10.1016/0001-6918(89)90007-3
   Gopher D., 2007, ATTENTION THEORY PRA, V101, P209
   Green P., 2003, TYPICAL VALUES DRIVI
   Kaber DB, 2012, TRANSPORT RES F-TRAF, V15, P491, DOI 10.1016/j.trf.2012.05.004
   Kennedy R.S., 1993, INT J AVIAT PSYCHOL, V3, P203, DOI [10.1207/s15327108ijap0303_3, DOI 10.1207/S15327108IJAP0303_3]
   Kramer AF, 1999, ATTENTION PERFORM, V17, P617
   Lussier M, 2017, RESTOR NEUROL NEUROS, V35, P237, DOI 10.3233/RNN-150581
   Maguire BJ, 2002, ANN EMERG MED, V40, P625, DOI 10.1067/mem.2002.128681
   Matthews C., 2015, NEW IN CAR COMPUTER
   McGinley j, 2013, INVESTIGATING IMPACT
   McKinnon CD, 2011, INT J OCCUP SAF ERGO, V17, P61, DOI 10.1080/10803548.2011.11076870
   Pauzie A, 2008, IET INTELL TRANSP SY, V2, P315, DOI 10.1049/iet-its:20080023
   Regan MA, 1998, HUM FAC ERG SOC P, P1452
   SCHMIDT RA, 1992, PSYCHOL SCI, V3, P207, DOI 10.1111/j.1467-9280.1992.tb00029.x
   Segalowitz N, 2008, HDB 2 LANGUAGE ACQUI, V27, P382
   Shupsky T, 2021, HUM FACTORS, V63, P1106, DOI 10.1177/0018720820908362
   SJPD, 2019, SAN JOS POL DEP FIEL
   Strayer D.L., 2004, DEV EVALUATION HIGH
   White MM, 2017, IEEE T HUM-MACH SYST, V47, P1146, DOI 10.1109/THMS.2017.2759762
   Wickens, 2002, THEORETICAL ISSUES E, V3, P159, DOI [DOI 10.1080/14639220210123806, https://doi.org/10.1080/14639220210123806]
   Worden TA, 2018, J MOTOR BEHAV, V50, P177, DOI 10.1080/00222895.2017.1327409
   Yager C., 2015, TEXAS AM TRANSPORTAT, V2015, P1
   Zahabi M, 2018, APPL ERGON, V67, P26, DOI 10.1016/j.apergo.2017.09.006
   Zahabi M, 2018, APPL ERGON, V66, P161, DOI 10.1016/j.apergo.2017.08.013
   Zahabi M, 2017, APPL ERGON, V65, P70, DOI 10.1016/j.apergo.2017.06.001
NR 34
TC 0
Z9 0
U1 0
U2 0
PU TAYLOR & FRANCIS LTD
PI ABINGDON
PA 2-4 PARK SQUARE, MILTON PARK, ABINGDON OR14 4RN, OXON, ENGLAND
SN 0014-0139
EI 1366-5847
J9 ERGONOMICS
JI Ergonomics
DI 10.1080/00140139.2021.2013550
EA JAN 2022
PG 14
WC Engineering, Industrial; Ergonomics; Psychology, Applied; Psychology
WE Science Citation Index Expanded (SCI-EXPANDED); Social Science Citation Index (SSCI)
SC Engineering; Psychology
GA YE1PV
UT WOS:000740903200001
PM 34851230
DA 2022-02-06
ER

PT J
AU Bi, LZ
   Gan, GD
   Liu, YL
AF Bi, Luzheng
   Gan, Guodong
   Liu, Yili
TI Using Queuing Network and Logistic Regression to Model Driving with a
   Visual Distraction Task
SO INTERNATIONAL JOURNAL OF HUMAN-COMPUTER INTERACTION
LA English
DT Article
ID DRIVER PERFORMANCE; NIGHT-VISION; SYSTEMS
AB Computational dual-task models of driving with a secondary task can help compute, simulate, and predict driving behavior in dual task situations. These models can thus help improve the process of developing in-vehicle devices by reducing or eliminating the need for conducting driver experiments in the early stage of the development. Further, these models can help improve traffic flow simulation. This article develops a dual-task model of driving with a visual distraction task using the Queuing Network model of driver lateral control and a logistic regression model. The comparison between the model simulation data and the human data from drivers in a driving simulator shows that this computational model can perform driving with a secondary visual task well and its performance is consistent with the driver data.
C1 [Bi, Luzheng; Gan, Guodong] Beijing Inst Technol, Sch Mech Engn, Beijing 100081, Peoples R China.
   [Liu, Yili] Univ Michigan, Dept Ind & Operat Engn, Ann Arbor, MI 48109 USA.
RP Bi, LZ (corresponding author), Beijing Inst Technol, Sch Mech Engn, South 5 Zhongguancun St, Beijing 100081, Peoples R China.
EM bhxblz@bit.edu.cn
FU National Natural Science Foundation of ChinaNational Natural Science
   Foundation of China (NSFC) [61004114]; Fundamental Research Funds for
   the Central UniversitiesFundamental Research Funds for the Central
   Universities [2012CX01018]
FX This work was supported by the National Natural Science Foundation of
   China under Grant 61004114 and the Fundamental Research Funds for the
   Central Universities under Grant 2012CX01018.
CR Bi LZ, 2012, IEEE T INTELL TRANSP, V13, P1810, DOI 10.1109/TITS.2012.2204255
   Bi LZ, 2011, IEEE T SYST MAN CY A, V41, P410, DOI 10.1109/TSMCA.2010.2078501
   Bi LZ, 2009, IEEE T INTELL TRANSP, V10, P155, DOI 10.1109/TITS.2008.2011719
   Chisholm SL, 2008, ACCIDENT ANAL PREV, V40, P704, DOI 10.1016/j.aap.2007.09.014
   Harvey C, 2011, INT J HUM-COMPUT INT, V27, P505, DOI 10.1080/10447318.2011.555296
   Horrey WJ, 2007, TRANSPORT RES REC, P22, DOI 10.3141/2018-04
   Horrey WJ, 2006, J EXP PSYCHOL-APPL, V12, P67, DOI 10.1037/1076-898X.12.2.67
   Lim JH, 2010, IEEE T INTELL TRANSP, V11, P765, DOI 10.1109/TITS.2010.2049844
   Liu Y., 2006, ACM T COMPUT-HUM INT, V13, P37, DOI DOI 10.1145/1143518
   Liu YL, 2009, INT J HUM-COMPUT INT, V25, P554, DOI 10.1080/10447310902973182
   Liu YL, 1996, PSYCHOL REV, V103, P116
   Ranney T. A., 2002, J HUMAN FACTORS ERGO, V47, P439
   Salvucci DD, 2001, INT J HUM-COMPUT ST, V55, P85, DOI 10.1006/ijhc.2001.0472
   Salvucci DD., 2002, P 24 ANN C COGN SCI, P792
   Tsimhoni O., 2003, P HUM FACT ERG SOC 4, P1875
NR 15
TC 9
Z9 9
U1 3
U2 16
PU TAYLOR & FRANCIS INC
PI PHILADELPHIA
PA 530 WALNUT STREET, STE 850, PHILADELPHIA, PA 19106 USA
SN 1044-7318
EI 1532-7590
J9 INT J HUM-COMPUT INT
JI Int. J. Hum.-Comput. Interact.
PD JAN 2
PY 2014
VL 30
IS 1
BP 32
EP 39
DI 10.1080/10447318.2013.796442
PG 8
WC Computer Science, Cybernetics; Ergonomics
WE Science Citation Index Expanded (SCI-EXPANDED); Social Science Citation Index (SSCI)
SC Computer Science; Engineering
GA 259FQ
UT WOS:000327513200004
DA 2022-02-06
ER

PT J
AU Freydier, C
   Berthelon, C
   Bastien-Toniazzo, M
AF Freydier, Chloe
   Berthelon, Catherine
   Bastien-Toniazzo, Mireille
TI Does early training improve driving skills of young novice French
   drivers?
SO ACCIDENT ANALYSIS AND PREVENTION
LA English
DT Article
DE Divided attention; Distraction; Novice driver; Simulation; Driver
   training
ID VISUAL-ATTENTION; MENTAL WORKLOAD; RISK PERCEPTION; DUAL-TASK;
   PERFORMANCE; EXPERIENCE; AGE; VEHICLE; DISTRACTIONS; BEHAVIOR
AB The aim of this research was to study drivers' performances and divided attention depending on their initial training. The performances of young novice' drivers who received early training, traditionally trained drivers and more experienced drivers were compared during a dual task consisting of a simulated car following task and a number' parity judgment task. It was expected that, due to their limited driving experience, the young novice drivers would have more difficulty in adequately distributing their attention between the two tasks. Poorer performances by novice drivers than experienced drivers were therefore expected. The results indicate that traditionally trained drivers had more difficulties in speed regulation and maintaining their position in the lane than drivers with early training and experienced drivers. Performance impairment linked to driving inexperience was also found in the secondary task. The results were interpreted regarding the attentional resources involved in driving with a secondary task and supported the positive effects of French early training. (C) 2016 Elsevier Ltd. All rights reserved.
C1 [Freydier, Chloe; Berthelon, Catherine] IFSTTAR, TS2, LMA, F-13300 Salon De Provence, France.
   [Freydier, Chloe; Bastien-Toniazzo, Mireille] CNRS, LPL, Natl Ctr Sci Res, UMR 7309, 5 Ave Pasteur, F-13100 Aix En Provence, France.
   [Freydier, Chloe] Univ Rouen, UFR Sci Homme & Soc, Dept Psychol,EA 4966, Lab ICONES Psychol & Neurosci Integrat COgnit NEu, Rue Lavoisier, F-76821 Mont St Aignan, France.
RP Freydier, C (corresponding author), IFSTTAR French Inst Sci Transport Dev & Networks, 304 Chemin Croix Blanche, F-13300 Sloan De Provence, France.
EM chloe.freydier@lpl-aix.fr; catherine.berthelon@ifsttar.fr;
   mireille.bastien@univ-amu.fr
OI berthelon, catherine/0000-0002-8379-8497
FU IFSTTAR, French Institute of Science and Technology, Transport and
   Networks
FX This research was supported in part by IFSTTAR, French Institute of
   Science and Technology, Transport and Networks. We would like to thank
   Isabelle Aillerie for the establishment of scenario images. We also
   thank all the participants for their cooperation.
CR ALM H, 1995, ACCIDENT ANAL PREV, V27, P707, DOI 10.1016/0001-4575(95)00026-V
   Amado S, 2005, TRANSPORT RES F-TRAF, V8, P383, DOI 10.1016/j.trf.2005.05.001
   Andersen GJ, 2011, ACCIDENT ANAL PREV, V43, P381, DOI 10.1016/j.aap.2010.09.007
   Atchley P, 2011, HUM FACTORS, V53, P3, DOI 10.1177/0018720810391215
   Baughan C., 2002, TEL REPORT 529
   Bian Z, 2010, TRANSPORT RES REC, P8, DOI 10.3141/2185-02
   Blanco M, 2006, ACCIDENT ANAL PREV, V38, P895, DOI 10.1016/j.aap.2006.02.015
   BROOKHUIS K, 1994, ERGONOMICS, V37, P427, DOI 10.1080/00140139408963661
   BROOKHUIS KA, 1991, ACCIDENT ANAL PREV, V23, P309, DOI 10.1016/0001-4575(91)90008-S
   Brookhuis KA, 2010, ACCIDENT ANAL PREV, V42, P898, DOI 10.1016/j.aap.2009.06.001
   BROWN ID, 1988, ERGONOMICS, V31, P585, DOI 10.1080/00140138808966701
   Cantin V, 2009, ACCIDENT ANAL PREV, V41, P763, DOI 10.1016/j.aap.2009.03.019
   Chan E, 2010, TRANSPORT RES F-TRAF, V13, P343, DOI 10.1016/j.trf.2010.04.001
   Chapman P., 2002, TRANSP RES F, V5, P157, DOI DOI 10.1016/S1369-8478(02)00014-1
   Chapman PR, 1998, PERCEPTION, V27, P951, DOI 10.1068/p270951
   Chatenet F., 1999, A QUALITATIVE ASSESS
   Crundall DE, 1998, ERGONOMICS, V41, P448, DOI 10.1080/001401398186937
   Damm L, 2011, HUM FACTORS, V53, P323, DOI 10.1177/0018720811413765
   Deery HA, 1999, J SAFETY RES, V30, P225, DOI 10.1016/S0022-4375(99)00018-3
   Engstrome I., 2003, 491A VTI NAT ROAD TR
   Espie S., 2005, DANS P DRIV SIM C N
   Falkmer T., 2001, TRANSPORT RES F-TRAF, V4, P171, DOI [10.1016/S1369-8478(01)00021-3, DOI 10.1016/S1369-8478(01)00021-3]
   Fuller R, 2005, ACCIDENT ANAL PREV, V37, P461, DOI 10.1016/j.aap.2004.11.003
   Fuller R., 2000, RECHERCHE TRANSPORTS, V66, P47, DOI DOI 10.016/S076-
   Gregersen NP, 2000, ACCIDENT ANAL PREV, V32, P25, DOI 10.1016/S0001-4575(99)00045-7
   Hakamies-Blomqvist L, 1999, INT J BEHAV DEV, V23, P575, DOI 10.1080/016502599383702
   Hall J, 1996, ERGONOMICS, V39, P693, DOI 10.1080/00140139608964490
   Hamama H., 2010, THESIS
   Horberry T, 2006, ACCIDENT ANAL PREV, V38, P185, DOI 10.1016/j.aap.2005.09.007
   Hosking SG, 2009, HUM FACTORS, V51, P582, DOI 10.1177/0018720809341575
   JANSSEN WH, 1976, ACCIDENT ANAL PREV, V8, P151, DOI 10.1016/0001-4575(76)90017-8
   Kahneman D., 1973, ATTENTION EFFORT
   Klauer SG, 2006, 810594 DOT HS, V810, P594, DOI DOI 10.1037/E729262011-001
   Konstantopoulos P, 2010, ACCIDENT ANAL PREV, V42, P827, DOI 10.1016/j.aap.2009.09.022
   Lamble D, 1999, ACCIDENT ANAL PREV, V31, P617, DOI 10.1016/S0001-4575(99)00018-4
   Liu YC, 2011, TRAFFIC INJ PREV, V12, P550, DOI 10.1080/15389588.2011.607197
   Mccartt AT, 2009, TRAFFIC INJ PREV, V10, P209, DOI 10.1080/15389580802677807
   McKeever JD, 2013, TRAFFIC INJ PREV, V14, P132, DOI 10.1080/15389588.2012.699695
   McKenna F. P., 1991, P SEM HELD NOTT U 26, P39
   McKnight AJ, 2002, INJURY PREV, V8, P32
   Metz B, 2011, TRANSPORT RES F-TRAF, V14, P369, DOI 10.1016/j.trf.2011.04.004
   Neyens DM, 2007, ACCIDENT ANAL PREV, V39, P206, DOI 10.1016/j.aap.2006.07.004
   OHANLON JF, 1982, SCIENCE, V217, P79, DOI 10.1126/science.7089544
   Page Y., 2004, ESTIMATION RISQUE RE
   Patten CJD, 2006, ACCIDENT ANAL PREV, V38, P887, DOI 10.1016/j.aap.2006.02.014
   Paxion J., 2013, DRIVER BEHAV TRAININ, VVI, P13
   Pereira M., 2008, P EUR C HUM CTR DES
   Pradhan AK, 2011, ERGONOMICS, V54, P917, DOI 10.1080/00140139.2011.607245
   Prat F, 2015, ACCIDENT ANAL PREV, V74, P8, DOI 10.1016/j.aap.2014.10.003
   Ranney T.A., 2000, NHTSA DRIVER DISTRAC
   Recarte MA, 2003, J EXP PSYCHOL-APPL, V9, P119, DOI 10.1037/1076-898X.9.2.119
   Regan MA, 2011, ACCIDENT ANAL PREV, V43, P1771, DOI 10.1016/j.aap.2011.04.008
   Sagberg F, 2006, ACCIDENT ANAL PREV, V38, P407, DOI 10.1016/j.aap.2005.10.014
   Schweizer TA, 2008, EXP CLIN PSYCHOPHARM, V16, P240, DOI 10.1037/1064-1297.16.3.240
   Senserrick T., 2003, 29 MON U ACC RES CTR
   Shinar D, 1998, HUM FACTORS, V40, P647, DOI 10.1518/001872098779649346
   Shinar D, 2005, ACCIDENT ANAL PREV, V37, P315, DOI 10.1016/j.aap.2004.09.007
   Sivak M, 1996, PERCEPTION, V25, P1081, DOI 10.1068/p251081
   Strayer DL, 2006, HUM FACTORS, V48, P381, DOI 10.1518/001872006777724471
   Strayer DL, 2003, J EXP PSYCHOL-APPL, V9, P23, DOI 10.1037/1076-898X.9.1.23
   Strayer DL, 2001, PSYCHOL SCI, V12, P462, DOI 10.1111/1467-9280.00386
   Stutts J, 2005, ACCIDENT ANAL PREV, V37, P1093, DOI 10.1016/j.aap.2005.06.007
   Stutts J.C., 2001, ROLE DRIVER DISTRACT
   Underwood G, 2007, ERGONOMICS, V50, P1235, DOI 10.1080/00140130701318707
   Van Elslande P, 2003, TRAV HUMAIN, V66, P197, DOI 10.3917/th.663.0197
   Verster JC, 2011, INT J GEN MED, V4, P359, DOI 10.2147/IJGM.S19639
   Wickens, 2002, THEORETICAL ISSUES E, V3, P159, DOI [DOI 10.1080/14639220210123806, https://doi.org/10.1080/14639220210123806]
   Wickens C., 1984, VARIETIES ATTENTION
   Wickens CD, 2008, HUM FACTORS, V50, P449, DOI 10.1518/001872008X288394
   Wikman AS, 1998, ERGONOMICS, V41, P358, DOI 10.1080/001401398187080
   Williams AF, 2003, J SAFETY RES, V34, P527, DOI 10.1016/j.jsr.2003.03.001
   Williams AF, 1997, J SAFETY RES, V28, P49, DOI 10.1016/S0022-4375(96)00033-3
   Young K., 2007, DISTRACTED DRIVING, P379, DOI DOI 10.1201/9781420007497
   Young KL, 2013, ACCIDENT ANAL PREV, V58, P218, DOI 10.1016/j.aap.2012.06.001
NR 74
TC 6
Z9 6
U1 2
U2 11
PU PERGAMON-ELSEVIER SCIENCE LTD
PI OXFORD
PA THE BOULEVARD, LANGFORD LANE, KIDLINGTON, OXFORD OX5 1GB, ENGLAND
SN 0001-4575
EI 1879-2057
J9 ACCIDENT ANAL PREV
JI Accid. Anal. Prev.
PD NOV
PY 2016
VL 96
BP 228
EP 236
DI 10.1016/j.aap.2016.07.026
PG 9
WC Ergonomics; Public, Environmental & Occupational Health; Social
   Sciences, Interdisciplinary; Transportation
WE Social Science Citation Index (SSCI)
SC Engineering; Public, Environmental & Occupational Health; Social
   Sciences - Other Topics; Transportation
GA EN9CJ
UT WOS:000396298000025
PM 27544887
DA 2022-02-06
ER

PT J
AU Hahn, M
   Wild-Wall, N
   Falkenstein, M
AF Hahn, Melanie
   Wild-Wall, Nele
   Falkenstein, Michael
TI Age-related differences in performance and stimulus processing in dual
   task situation
SO BRAIN RESEARCH
LA English
DT Article
DE Event-related potential; Aging; Dual task; P3; Driving
ID EVENT-RELATED POTENTIALS; OLDER-ADULTS; INDIVIDUAL-DIFFERENCES;
   COGNITIVE CONTROL; WORKING-MEMORY; VISUOSPATIAL ATTENTION; DRIVING
   SIMULATOR; NONTARGET STIMULI; ERP; INTERFERENCE
AB Competition for limited processing resources is most critical in dual-tasks which incorporate cognitive and motor demands. Performance is usually diminished with increasing age in such tasks. This decline is relevant for activities in real life like driving. In the present study we aim to examine if there are age-related differences in stimulus processing in a dual-task and if these differences have an impact on performance of a driving-like tracking task. Young and older participants performed a dual-task consisting of a tracking task and a visual attention task. Alongside, the EEG was recorded for calculating the P300 (P3) of the event-related potential as a reflection of controlled stimulus processing. In the visual attention task older vs. young participants showed more misses and false alarms. For young participants the P3 shows an expected pattern of higher amplitudes for relevant compared to irrelevant stimuli. This was not found for the older participants. A general age-related decline in tracking performance was relatively more pronounced if a secondary motor response was required in the visual attention task and also after irrelevant stimuli. The results suggest that older compared to young participants had greater difficulties to differentiate between relevant and irrelevant stimuli in a dual-task situation as they probably apply comparable attentional resources to all stimuli. This may also explain the higher error rates. These results have important implications for the understanding of age-related stimulus processing in dual and multi task situations in real life as for instance driving. (C) 2011 Elsevier B.V. All rights reserved.
C1 [Hahn, Melanie; Wild-Wall, Nele; Falkenstein, Michael] Leibniz Res Ctr Working Environm & Human Factors, D-44139 Dortmund, Germany.
RP Hahn, M (corresponding author), Leibniz Res Ctr Working Environm & Human Factors, Ardeystr 67, D-44139 Dortmund, Germany.
EM hahn@ifado.de
RI Wild-Wall, Nele/L-2837-2019; Falkenstein, Michael/ABA-7497-2020
FU German Research Foundation (DFG)German Research Foundation (DFG) [1184]
FX The research was funded by the German Research Foundation (DFG)
   according to the Priority Program No. 1184, Age-differentiated Work
   Systems. We thank Ludger Blanke, Christiane Westedt, Ines Bommert and
   Janina Roskamp for their help in setting up and conducting the
   experiments, and all participants for their participation.
CR Adrover-Roig D, 2010, CORTEX, V46, P434, DOI 10.1016/j.cortex.2009.09.012
   Backman L, 2006, NEUROSCI BIOBEHAV R, V30, P791, DOI 10.1016/j.neubiorev.2006.06.005
   Bherer L, 2005, PSYCHOL AGING, V20, P695, DOI 10.1037/0882-7974.20.4.695
   Bledowski C, 2004, J NEUROSCI, V24, P9353, DOI 10.1523/JNEUROSCI.1897-04.2004
   Boksem MAS, 2005, COGNITIVE BRAIN RES, V25, P107, DOI 10.1016/j.cogbrainres.2005.04.011
   Braver TS, 2002, NEUROSCI BIOBEHAV R, V26, P809, DOI 10.1016/S0149-7634(02)00067-2
   Braver TS, 2001, J EXP PSYCHOL GEN, V130, P746, DOI 10.1037//0096-3445.130.4.746
   BROUWER WH, 1991, HUM FACTORS, V33, P573, DOI 10.1177/001872089103300508
   Curran T, 2001, NEUROPSYCHOLOGIA, V39, P288, DOI 10.1016/S0028-3932(00)00112-3
   Czigler I, 2005, BIOL PSYCHOL, V69, P229, DOI 10.1016/j.biopsycho.2004.06.006
   Fabiani M, 1998, PSYCHOPHYSIOLOGY, V35, P698, DOI 10.1111/1469-8986.3560698
   Falkenstein M, 2006, INT J PSYCHOPHYSIOL, V59, P22, DOI 10.1016/j.ijpsycho.2005.08.004
   Falkenstein M, 2002, J PSYCHOPHYSIOL, V16, P167, DOI 10.1027//0269-8803.16.3.167
   Gazzaley A, 2007, ANN NY ACAD SCI, V1097, P67, DOI 10.1196/annals.1379.010
   Golob EJ, 2000, CLIN NEUROPHYSIOL, V111, P2234, DOI 10.1016/S1388-2457(00)00468-5
   GRATTON G, 1983, ELECTROEN CLIN NEURO, V55, P468, DOI 10.1016/0013-4694(83)90135-9
   Hartley AA, 2007, PSYCHOL AGING, V22, P215, DOI 10.1037/0882-7974.22.2.215
   Hasher L, 1988, PSYCHOL LEARNING MOT, P193, DOI DOI 10.1016/S0079-7421(08)60041-9
   Hedden T, 2003, J EXP PSYCHOL GEN, V132, P93, DOI 10.1037/0096-3445.132.1.93
   Juncos-Rabadan O, 2008, ACTA PSYCHOL, V127, P237, DOI 10.1016/j.actpsy.2007.05.003
   LaBar KS, 2000, NEUROPSYCHOLOGIA, V38, P1734, DOI 10.1016/S0028-3932(00)00077-4
   Labyt E, 2003, CLIN NEUROPHYSIOL, V114, P1153, DOI 10.1016/S1388-2457(03)00058-0
   Lee HC, 2003, J SAFETY RES, V34, P453, DOI 10.1016/j.jsr.2003.09.007
   Li KZH, 2002, NEUROSCI BIOBEHAV R, V26, P777, DOI 10.1016/S0149-7634(02)00073-8
   Madden D, 2008, HDB AGING COGNITION
   Mani TM, 2005, ARCH CLIN NEUROPSYCH, V20, P575, DOI 10.1016/j.acn.2004.12.008
   Matthews A, 2006, NEUROSCI LETT, V400, P172, DOI 10.1016/j.neulet.2006.02.043
   McEvoy LK, 2001, COGNITIVE BRAIN RES, V11, P363, DOI 10.1016/S0926-6410(01)00009-X
   Plude DJ, 1986, PSYCHOL AGING, V1, P4, DOI 10.1037/0882-7974.1.1.4
   Polich J, 1997, EVOKED POTENTIAL, V104, P244, DOI 10.1016/S0168-5597(97)96139-6
   Polich J, 2007, CLIN NEUROPHYSIOL, V118, P2128, DOI 10.1016/j.clinph.2007.04.019
   Ponds R. W. H. M., 1988, J GERONTOL, V43, P151
   Proctor RW, 2005, ACTA PSYCHOL, V119, P21, DOI 10.1016/j.actpsy.2004.10.014
   Rossit S, 2008, EXP BRAIN RES, V185, P1, DOI 10.1007/s00221-007-1126-6
   Salthouse TA, 1996, J GERONTOL B-PSYCHOL, V51, pP30, DOI 10.1093/geronb/51B.1.P30
   Sawaki R, 2006, CLIN NEUROPHYSIOL, V117, P2532, DOI 10.1016/j.clinph.2006.06.755
   SIREVAAG EJ, 1989, ACTA PSYCHOL, V70, P77, DOI 10.1016/0001-6918(89)90061-9
   Vallesi A, 2011, NEUROSCI LETT, V487, P313, DOI 10.1016/j.neulet.2010.10.046
   Vallesi A, 2010, NEUROIMAGE, V50, P1251, DOI 10.1016/j.neuroimage.2010.01.022
   Vallesi A, 2009, NEUROPSYCHOLOGIA, V47, P577, DOI 10.1016/j.neuropsychologia.2008.10.018
   Van der Lubbe RHJ, 2002, PSYCHOPHYSIOLOGY, V39, P100, DOI 10.1017/S0048577202001221
   Verhaeghen P, 2003, PSYCHOL AGING, V18, P443, DOI 10.1037/0882-7974.18.3.443
   Voelcker-Rehage C, 2006, AGING NEUROPSYCHOL C, V13, P366, DOI 10.1080/138255890969339
   West R, 2010, CORTEX, V46, P550, DOI 10.1016/j.cortex.2009.08.001
   Wild-Wall N, 2010, BIOL PSYCHOL, V83, P27, DOI 10.1016/j.biopsycho.2009.09.011
   Yordanova J, 2004, BRAIN, V127, P351, DOI 10.1093/brain/awh042
NR 46
TC 24
Z9 24
U1 0
U2 20
PU ELSEVIER SCIENCE BV
PI AMSTERDAM
PA PO BOX 211, 1000 AE AMSTERDAM, NETHERLANDS
SN 0006-8993
J9 BRAIN RES
JI Brain Res.
PD SEP 26
PY 2011
VL 1414
BP 66
EP 76
DI 10.1016/j.brainres.2011.07.051
PG 11
WC Neurosciences
WE Science Citation Index Expanded (SCI-EXPANDED); Social Science Citation Index (SSCI)
SC Neurosciences & Neurology
GA 830MI
UT WOS:000295660700008
PM 21871612
DA 2022-02-06
ER

PT J
AU Bengler, K
   Kohlmann, M
   Lange, C
AF Bengler, Klaus
   Kohlmann, Martin
   Lange, Christian
TI Assessment of cognitive workload of in-vehicle systems using a visual
   peripheral and tactile detection task setting
SO WORK-A JOURNAL OF PREVENTION ASSESSMENT & REHABILITATION
LA English
DT Article
DE Detection Response Task; Driver Distraction; Cognitive workload; Mental
   workload; Peripheral Detection; Tactile Detection
AB The increase of driver information and infotainment systems includes also interaction technologies like speech interaction that minimize visual-manual demand and put the focus to cognitive demand. The question is whether this could lead to distraction effects and decreased traffic safety. This study presents an evaluation method for cognitive demand based on different detection paradigms in a dual task setting. A listening and a backward counting task are realized on three difficulty levels as simulations of cognitively loading secondary tasks and investigated using a visual versus a tactile detection paradigm. The results show that both detection paradigms are able to discriminate the task levels and that subjects successfully apply compensation strategies in the dual task setting especially during the listening task.
C1 [Bengler, Klaus; Kohlmann, Martin] Tech Univ Munich, Inst Ergon, D-85747 Garching, Germany.
   [Lange, Christian] Ergoneers GmbH, D-85077 Manching, Germany.
RP Bengler, K (corresponding author), Tech Univ Munich, Inst Ergon, Boltzmannstr 15, D-85747 Garching, Germany.
EM bengler@lfe.mw.tvm.de
CR ANGELL L, 2006, 810635 NHTSA DOT HS
   BAUMANN Martin, ASSESSING DRIVER DIS
   Bengler K., 2000, P LREC 2000 ATH, P1357
   Breuer J, 2003, QUALITY OF WORK AND PRODUCTS IN ENTERPRISES OF THE FUTURE, P37
   Carsten O., 2005, GRD1200025361S123196
   Engstrom J., 2005, P 3 INT DRIV S HUM F
   *EUR COMM INF SOC, 2005, EUR STAT PR IN PRESS
   Merat N, 2008, HUM FACTORS, V50, P145, DOI 10.1518/001872008X250656
   Wickens C., 1984, VARIETIES ATTENTION
   Wickens C. D., 1999, ENG PSYCHOL HUMAN PE
NR 10
TC 10
Z9 10
U1 0
U2 16
PU IOS PRESS
PI AMSTERDAM
PA NIEUWE HEMWEG 6B, 1013 BG AMSTERDAM, NETHERLANDS
SN 1051-9815
J9 WORK
JI Work
PY 2012
VL 41
SU 1
BP 4919
EP 4923
DI 10.3233/WOR-2012-0786-4919
PG 5
WC Public, Environmental & Occupational Health
WE Social Science Citation Index (SSCI)
SC Public, Environmental & Occupational Health
GA 973LO
UT WOS:000306361805011
PM 22317480
OA Bronze
DA 2022-02-06
ER

PT J
AU Faure, V
   Lobjois, R
   Benguigui, N
AF Faure, Verane
   Lobjois, Regis
   Benguigui, Nicolas
TI The effects of driving environment complexity and dual tasking on
   drivers' mental workload and eye blink behavior
SO TRANSPORTATION RESEARCH PART F-TRAFFIC PSYCHOLOGY AND BEHAVIOUR
LA English
DT Article
DE Mental workload; Blink frequency; Driving environment; Dual-tasking;
   Driving simulator
ID SUBJECTIVE MEASURES; COGNITIVE WORKLOAD; TRAFFIC COMPLEXITY;
   PERFORMANCE; MOVEMENTS; ATTENTION; SIMULATOR; INFORMATION; EXPERIENCE;
   SITUATION
AB The goal of the present study was to assess the effectiveness of eye blink behavior in measuring drivers' mental workload. Previous research has shown that when mental workload increases with the primary task difficulty, blink frequency drops. On the opposite, the number of blinks increases when a cognitive secondary task has to be performed concurrently. However, the combined effects of the primary task difficulty and dual-tasking on blink rate have not been investigated. The present study was thus designed to vary systematically both the primary driving task and the cognitive secondary task demand to examine their combined effects on blink rate. The driving task was manipulated by varying the complexity of a simulated driving environment. The cognitive load was manipulated using a concurrent simple reaction time task or a complex calculation task. The results confirmed that eye blink frequency was a sensitive measure to elicit increased mental workload level coming from the driving environment. They also confirmed that blink rate increased with the introduction of a cognitive secondary task while blink duration was not affected. However, eye blink behavior did not provide a clear mental workload signature when driving task demands and dual-task conditions were varied simultaneously. The overall picture goes against the suitability of eye blink behavior to monitor drivers' states at least when external and internal demands interact. (C) 2016 Elsevier Ltd. All rights reserved.
C1 [Faure, Verane] Univ Champoll, Lab Posture & Movement Physiol, Albi, France.
   [Lobjois, Regis] French Inst Sci & Technol Transport Dev & Network, Lab Rd Operat Percept Simulators & Simulat, Versailles, France.
   [Benguigui, Nicolas] UNICAEN, Ctr Etud Sport & Act Motrices, EA 4260, F-14032 Caen, France.
RP Lobjois, R (corresponding author), Paris Est Univ, Lab Rd Operat Percept Simulators & Simulat, French Inst Sci & Technol Transport Dev & Network, 14-20 Blvd Newton, F-77447 Champs Sur Marne 2, Marne La Vallee, France.
EM verane.faure@univ-jfc.fr; regis.lobjois@ifsttar.fr;
   nicolas.benguigui@unicaen.fr
RI Benguigui, Nicolas/A-5611-2008
OI Lobjois, Regis/0000-0003-0997-4066
FU French National Institute of Sciences and Technology for Transport,
   Development and Networks (IFSTTAR)
FX This research was supported by a grant from the French National
   Institute of Sciences and Technology for Transport, Development and
   Networks (IFSTTAR) to the first author. The authors would like to thank
   Fabrice Vienne for his help in preparing the driving simulator and the
   communication with the eye-tracker. The authors are grateful to Susan
   Watts for English-language proofreading.
CR Ahlstrom U, 2006, INT J IND ERGONOM, V36, P623, DOI 10.1016/j.ergon.2006.04.002
   Recarte MA, 2008, SPAN J PSYCHOL, V11, P374, DOI 10.1017/S1138741600004406
   Arien C, 2013, ACCIDENT ANAL PREV, V61, P43, DOI 10.1016/j.aap.2012.12.044
   Baldwin C. L., 2003, P 2 INT DRIV S HUM F, P19
   BAUER LO, 1985, PSYCHOPHYSIOLOGY, V22, P636, DOI 10.1111/j.1469-8986.1985.tb01660.x
   Benedetto S, 2014, TRANSPORT RES F-TRAF, V23, P88, DOI 10.1016/j.trf.2013.12.020
   Benedetto S, 2011, TRANSPORT RES F-TRAF, V14, P199, DOI 10.1016/j.trf.2010.12.001
   Borghini G, 2014, NEUROSCI BIOBEHAV R, V44, P58, DOI 10.1016/j.neubiorev.2012.10.003
   Brookhuis KA, 2010, ACCIDENT ANAL PREV, V42, P898, DOI 10.1016/j.aap.2009.06.001
   Cain B., 2007, REV MENTAL WORKLOAD, P1
   Cantin V, 2009, ACCIDENT ANAL PREV, V41, P763, DOI 10.1016/j.aap.2009.03.019
   Cuenen A, 2015, ACCIDENT ANAL PREV, V77, P12, DOI 10.1016/j.aap.2015.01.011
   DEWAARD D, 1995, ERGONOMICS, V38, P1395, DOI 10.1080/00140139508925197
   DiDomenico A, 2011, INT J IND ERGONOM, V41, P255, DOI 10.1016/j.ergon.2011.01.008
   Dingus T.A., 2006, 810593 DOT HS, V810, P593
   DONGES E, 1978, HUM FACTORS, V20, P691, DOI 10.1177/001872087802000607
   Eggemeier FT., 1991, MULTIPLE TASK PERFOR, P207
   Engstrom J, 2005, TRANSPORT RES F-TRAF, V8, P97, DOI 10.1016/j.trf.2005.04.012
   Espie S., 2003, P DRIV SIM C N AM 20, V10
   FOGARTY C, 1989, INT J PSYCHOPHYSIOL, V8, P35, DOI 10.1016/0167-8760(89)90017-2
   Frissen I, 2014, Q J EXP PSYCHOL, V67, P499, DOI 10.1080/17470218.2013.819518
   GLASS GV, 1972, REV EDUC RES, V42, P237, DOI 10.2307/1169991
   GREENHOUSE SW, 1959, PSYCHOMETRIKA, V24, P95, DOI 10.1007/BF02289823
   HANCOCK PA, 1990, ACCIDENT ANAL PREV, V22, P281, DOI 10.1016/0001-4575(90)90019-H
   Hao XQ, 2007, LECT NOTES ARTIF INT, V4562, P288
   HART S G, 1988, P139
   HOLLAND MK, 1972, PSYCHOL REP, V31, P119, DOI 10.2466/pr0.1972.31.1.119
   Howell D.C., 2010, STAT METHODS PSYCHOL, V7th ed
   Jahn G, 2005, TRANSPORT RES F-TRAF, V8, P255, DOI 10.1016/j.trf.2005.04.009
   Jamson AH, 2005, TRANSPORT RES F-TRAF, V8, P79, DOI 10.1016/j.trf.2005.04.002
   Klauer SG, 2006, 810594 DOT HS, V810, P594, DOI DOI 10.1037/E729262011-001
   Konstantopoulos P, 2010, ACCIDENT ANAL PREV, V42, P827, DOI 10.1016/j.aap.2009.09.022
   Kountouriotis GK, 2012, J EXP PSYCHOL HUMAN, V38, P687, DOI 10.1037/a0026123
   Lehtonen E, 2012, TRANSPORT RES F-TRAF, V15, P369, DOI 10.1016/j.trf.2011.08.007
   MACDONALD WA, 1980, HUM FACTORS, V22, P733, DOI 10.1177/001872088002200609
   McIntire LK, 2014, APPL ERGON, V45, P354, DOI 10.1016/j.apergo.2013.04.020
   MCLEAN JR, 1975, HUM FACTORS, V17, P248, DOI 10.1177/001872087501700304
   Metz B, 2011, TRANSPORT RES F-TRAF, V14, P369, DOI 10.1016/j.trf.2011.04.004
   ODonnell R. D., 1986, HDB PERCEPTION PERFO, V2, P1
   Patten CJD, 2006, ACCIDENT ANAL PREV, V38, P887, DOI 10.1016/j.aap.2006.02.014
   Patten CJD, 2004, ACCIDENT ANAL PREV, V36, P341, DOI 10.1016/S0001-4575(03)00014-9
   Pedrotti M, 2014, INT J HUM-COMPUT INT, V30, P220, DOI 10.1080/10447318.2013.848320
   Pedrotti M, 2011, BEHAV RES METHODS, V43, P372, DOI 10.3758/s13428-010-0055-7
   Rosey F, 2009, TRANSPORT RES REC, P112, DOI 10.3141/2138-15
   Savage SW, 2013, TRANSPORT RES F-TRAF, V17, P52, DOI 10.1016/j.trf.2012.10.002
   Schmider E, 2010, METHODOLOGY-EUR, V6, P147, DOI 10.1027/1614-2241/a000016
   Solovey E. T, 2014, P ACM C HUM FACT COM
   STERN JA, 1994, HUM FACTORS, V36, P285, DOI 10.1177/001872089403600209
   STERN JA, 1984, PSYCHOPHYSIOLOGY, V21, P22, DOI 10.1111/j.1469-8986.1984.tb02312.x
   Tatler BW, 2011, J VISION, V11, DOI 10.1167/11.5.5
   Teh E, 2014, TRANSPORT RES F-TRAF, V22, P207, DOI 10.1016/j.trf.2013.12.005
   Tornros J, 2006, TRANSPORT RES F-TRAF, V9, P298, DOI 10.1016/j.trf.2006.01.008
   Tsai YF, 2007, AVIAT SPACE ENVIR MD, V78, pB176
   Van Orden KF, 2001, HUM FACTORS, V43, P111, DOI 10.1518/001872001775992570
   Veltman JA, 1996, BIOL PSYCHOL, V42, P323, DOI 10.1016/0301-0511(95)05165-1
   Verwey WB, 1996, J EXP PSYCHOL-APPL, V2, P270, DOI 10.1037/1076-898X.2.3.270
   Verwey WB, 2000, ERGONOMICS, V43, P187, DOI 10.1080/001401300184558
   Victor TW, 2005, TRANSPORT RES F-TRAF, V8, P167, DOI 10.1016/j.trf.2005.04.014
   Vidulich M. A., 1988, HUMAN MENTAL WORKLOA, P219
   YEH YY, 1988, HUM FACTORS, V30, P111, DOI 10.1177/001872088803000110
   Young MS, 2009, TRANSPORT RES F-TRAF, V12, P381, DOI 10.1016/j.trf.2009.05.004
NR 61
TC 46
Z9 48
U1 2
U2 31
PU ELSEVIER SCI LTD
PI OXFORD
PA THE BOULEVARD, LANGFORD LANE, KIDLINGTON, OXFORD OX5 1GB, OXON, ENGLAND
SN 1369-8478
EI 1873-5517
J9 TRANSPORT RES F-TRAF
JI Transp. Res. Pt. F-Traffic Psychol. Behav.
PD JUL
PY 2016
VL 40
BP 78
EP 90
DI 10.1016/j.trf.2016.04.007
PG 13
WC Psychology, Applied; Transportation
WE Social Science Citation Index (SSCI)
SC Psychology; Transportation
GA DP4HY
UT WOS:000378458200008
DA 2022-02-06
ER

PT J
AU Jin, LS
   Xian, HC
   Niu, QN
   Bie, J
AF Jin, Lisheng
   Xian, Huacai
   Niu, Qingning
   Bie, Jing
TI Research on safety evaluation model for in-vehicle secondary task
   driving
SO ACCIDENT ANALYSIS AND PREVENTION
LA English
DT Article; Proceedings Paper
CT 2nd International Conference on Transportation Information and Safety
   (ICTIS)
CY JUN 29-JUL 02, 2013
CL Wuhan, PEOPLES R CHINA
DE Driving safety; Multi-task driving; Driver eye movements; ANP; FCE
ID DRIVER DISTRACTION; SELECTION; TRANSPORTATION; ANP
AB This paper presents a new method for evaluating in-vehicle secondary task driving safety. There are five in-vehicle distracter tasks: tuning the radio to a local station, touching the touch-screen telephone menu to a certain song, talking with laboratory assistant, answering a telephone via Bluetooth headset, and finding the navigation system from Ipad4 computer. Forty young drivers completed the driving experiment on a driving simulator. Measures of fixations, saccades, and blinks are collected and analyzed. Based on the measures of driver eye movements which have significant difference between the baseline and secondary task driving conditions, the evaluation index system is built. The Analytic Network Process (ANP) theory is applied for determining the importance weight of the evaluation index in a fuzzy environment. On the basis of the importance weight of the evaluation index, Fuzzy Comprehensive Evaluation (FCE) method is utilized to evaluate the secondary task driving safety. Results show that driving with secondary tasks greatly distracts the driver's attention from road and the evaluation model built in this study could estimate driving safety effectively under different driving conditions. Crown Copyright (C) 2014 Published by Elsevier Ltd. All rights reserved.
C1 [Jin, Lisheng; Niu, Qingning] Jilin Univ, Transportat Coll, Changchun 130024, Jilin, Peoples R China.
   [Xian, Huacai] Shandong Jiaotong Univ, Transportat & Logist Engn Coll, Jinan 250023, Shandong, Peoples R China.
   [Bie, Jing] Grontmij Nederland BV, NL-3732 HM De Bilt, Netherlands.
RP Xian, HC (corresponding author), Shandong Jiaotong Univ, Transportat & Logist Engn Coll, Jinan 250023, Shandong, Peoples R China.
EM jinls@jlu.edu.cn; xianhc11@mails.jlu.edu.cn; niuqn11@mails.jlu.edu.cn;
   jbie31@gmail.com
RI Bie, Jing/D-6430-2017
OI Bie, Jing/0000-0001-9956-1040
FU Doctoral Study Special Research Foundation of Higher Education
   [20110061110036]; Major Projects of JiLin Science and Technology
   Department [20116017]; New Century Excellent Talent Foundation Program
   [NCET-10-0435]; Talent Development Foundation Projects of JiLin
   [801121100417]
FX This research was partially supported by Doctoral Study Special Research
   Foundation of Higher Education (20110061110036), Major Projects of JiLin
   Science and Technology Department (20116017), New Century Excellent
   Talent Foundation Program (NCET-10-0435) and Talent Development
   Foundation Projects of JiLin (801121100417).
CR Aghdaie MH, 2013, J BUS ECON MANAG, V14, P213, DOI 10.3846/16111699.2012.721392
   Crundall D., 2009, ERGONOMICS, V6, P184
   Das M. C., 2012, SOCIOECONOMIC PLANNI, V46, P230, DOI DOI 10.1016/J.SEPS.2011.12.001
   Datta S., 2009, INT J VOCATIONAL TEC, V1, P7
   Ginevicius R, 2008, J BUS ECON MANAG, V9, P257, DOI 10.3846/1611-1699.2008.9.257-267
   Gumus AT, 2010, EXPERT SYST APPL, V37, P4182, DOI 10.1016/j.eswa.2009.11.005
   Guo Yingshi, 2009, THESIS
   Haddington P., 2010, REPORT RSGR 2010 001
   Hou HJ, 2011, INT J COMPUT INT SYS, V4, P386
   Jiang YY, 2012, INFORMATION-TOKYO, V15, P5491
   Jin L. - S., 2012, J BEIJING I TECHNOLO, V21, P6
   Jin LS, 2012, DISCRETE DYN NAT SOC, V2012, DOI 10.1155/2012/432634
   Khushaba RN, 2013, COMPUT METH PROG BIO, V110, P137, DOI 10.1016/j.cmpb.2012.11.002
   Lee H, 2009, EXPERT SYST APPL, V36, P894, DOI 10.1016/j.eswa.2007.10.026
   Liang XY, 2013, ENERG CONVERS MANAGE, V66, P304, DOI 10.1016/j.enconman.2012.08.005
   Medineckiene M, 2011, J CIV ENG MANAG, V17, P284, DOI 10.3846/13923730.2011.582380
   PRC Road Traffic Law on State Security, 2004, CHAPTER 4
   Reggiani, 2002, EUR J TRANSP INFRAST, V2, P113, DOI [DOI 10.18757/ejtir.2002.2.2.3692, 10.18757/ejtir.2002.2.2.3692]
   Saaty T. L., 2001, DECISION MAKING
   Saaty T. L., 2005, THEORY APPL
   Safety Laws in California, 2012, CELL PHONE LAWS
   Tuzkaya UR, 2008, INFORM SCIENCES, V178, P3133, DOI 10.1016/j.ins.2008.03.015
   Wang JQ, 2013, IEEE T INTELL TRANSP, V14, P1, DOI 10.1109/TITS.2012.2205143
   World Health Organization, 2011, MOBILE PHONE
   Xian H. C., 2013, P 2 INT C TRANSP INF, P1282
   Xian H. C., 2013, CSIP2013, V215, P69
   Yang Y., 2010, 12 WCTRS WORLD C, P11
   Zhang Y, 2013, APPL ERGON, V44, P472, DOI 10.1016/j.apergo.2012.10.009
   ZOLFANI SH, 2012, TECHNOL ECON DEV ECO, V18, P529, DOI DOI 10.3846/20294913.2012.709472
NR 29
TC 8
Z9 11
U1 2
U2 60
PU PERGAMON-ELSEVIER SCIENCE LTD
PI OXFORD
PA THE BOULEVARD, LANGFORD LANE, KIDLINGTON, OXFORD OX5 1GB, ENGLAND
SN 0001-4575
EI 1879-2057
J9 ACCIDENT ANAL PREV
JI Accid. Anal. Prev.
PD AUG
PY 2015
VL 81
BP 243
EP 250
DI 10.1016/j.aap.2014.08.013
PG 8
WC Ergonomics; Public, Environmental & Occupational Health; Social
   Sciences, Interdisciplinary; Transportation
WE Social Science Citation Index (SSCI); Conference Proceedings Citation Index - Social Science &amp; Humanities (CPCI-SSH)
SC Engineering; Public, Environmental & Occupational Health; Social
   Sciences - Other Topics; Transportation
GA CM2YR
UT WOS:000357548800025
PM 25194987
DA 2022-02-06
ER

PT J
AU Horswill, MS
   McKenna, FP
AF Horswill, MS
   McKenna, FP
TI The effect of interference on dynamic risk-taking judgments
SO BRITISH JOURNAL OF PSYCHOLOGY
LA English
DT Article
ID AUTOMATIZATION; PERFORMANCE; DRIVER
AB The experiment outlined in this paper investigated the effect of interference on everyday dynamic risk-taking judgments. Two questions were addressed. First, can highly practised dynamic risk-taking decisions become automated, such that they are not affected by the presence of a demanding secondary task? Second, if risk-taking decisions are interfered with by a secondary task, what is the direction of the effect? Do people take more risks when they are distracted or do they compensate for the interference and take fewer risks? Drivers (Ai = 121) were required to perform video-simulation tests measuring driving-related, risk-taking decisions. Participants were required to carry out the tasks while either performing a concurrent verbal task or not. It was found that those in the dual-task condition took more risks. This suggests that dynamic risk-taking decisions in this context are not automatic and also that interference increases individuals' propensity to take risks.
C1 Univ Reading, Dept Psychol, Reading RG6 6AL, Berks, England.
RP Horswill, MS (corresponding author), Univ Reading, Dept Psychol, 3 Earley Gate,POB 238, Reading RG6 6AL, Berks, England.
RI Horswill, Mark/J-9029-2019
OI Horswill, Mark/0000-0002-0286-6292
CR ANDERSON JR, 1982, PSYCHOL REV, V89, P369, DOI 10.1037/0033-295X.89.4.369
   BARGH JA, 1992, AM J PSYCHOL, V105, P181, DOI 10.2307/1423027
   BREHMER B, 1992, ACTA PSYCHOL, V81, P211, DOI 10.1016/0001-6918(92)90019-A
   Briem V, 1995, ERGONOMICS, V38, P2536, DOI 10.1080/00140139508925285
   BROOKHUIS KA, 1991, ACCIDENT ANAL PREV, V23, P309, DOI 10.1016/0001-4575(91)90008-S
   BROWN ID, 1969, J APPL PSYCHOL, V53, P419, DOI 10.1037/h0028103
   CZERWINSKI M, 1992, AM J PSYCHOL, V105, P271, DOI 10.2307/1423030
   EVANS L, 1983, ACCIDENT ANAL PREV, V15, P121, DOI 10.1016/0001-4575(83)90068-4
   HAGA S, 1984, ERGONOMICS, V27, P755, DOI 10.1080/00140138408963549
   HYDE JS, 1988, PSYCHOL BULL, V104, P53, DOI 10.1037/0033-2909.104.1.53
   LOGAN GD, 1988, PSYCHOL REV, V95, P492, DOI 10.1037/0033-295X.95.4.492
   MCKNIGHT AJ, 1993, ACCIDENT ANAL PREV, V25, P259, DOI 10.1016/0001-4575(93)90020-W
   NAVON D, 1979, PSYCHOL REV, V86, P214, DOI 10.1037/0033-295X.86.3.214
   Norman DA., 1986, CONSCIOUSNESS SELF R, P1, DOI [10.1007/978-1-4757-0629-1_1, DOI 10.1007/978-1-4757-0629-1_1]
   OLDER SJ, 1976, HUM FACTORS, V18, P335, DOI 10.1177/001872087601800403
   Redelmeier DA, 1997, NEW ENGL J MED, V336, P453, DOI 10.1056/NEJM199702133360701
   Schneider W., 1984, VARIETIES ATTENTION, P1
   SVENSON O, 1981, ACTA PSYCHOL, V47, P143, DOI 10.1016/0001-6918(81)90005-6
   TSANG PS, 1995, PERCEPT PSYCHOPHYS, V57, P365, DOI 10.3758/BF03213061
   Yates F.J., 1992, RISK TAKING BEHAV, P1
   [No title captured]
   [No title captured]
   [No title captured]
NR 23
TC 26
Z9 27
U1 0
U2 5
PU BRITISH PSYCHOLOGICAL SOC
PI LEICESTER
PA ST ANDREWS HOUSE, 48 PRINCESS RD EAST, LEICESTER LE1 7DR, LEICS, ENGLAND
SN 0007-1269
J9 BRIT J PSYCHOL
JI Br. J. Psychol.
PD MAY
PY 1999
VL 90
BP 189
EP 199
DI 10.1348/000712699161341
PN 2
PG 11
WC Psychology, Multidisciplinary
WE Social Science Citation Index (SSCI)
SC Psychology
GA 200LD
UT WOS:000080541000002
DA 2022-02-06
ER

PT J
AU Tardieu, J
   Misdariis, N
   Langlois, S
   Gaillard, P
   Lemercier, C
AF Tardieu, Julien
   Misdariis, Nicolas
   Langlois, Sabine
   Gaillard, Pascal
   Lemercier, Celine
TI Sonification of in-vehicle interface reduces gaze movements under
   dual-task condition
SO APPLIED ERGONOMICS
LA English
DT Article
DE Sonification; Dual-task; Eye-tracking
ID SUSTAINED INATTENTIONAL BLINDNESS; DRIVING PERFORMANCE; MUSIC PLAYER;
   INFORMATION; GORILLAS
AB In-car infotainment systems (ICIS) often degrade driving performances since they divert the driver's gaze from the driving scene. Sonification of hierarchical menus (such as those found in most ICIS) is examined in this paper as one possible solution to reduce gaze movements towards the visual display. In a dual-task experiment in the laboratory, 46 participants were requested to prioritize a primary task (a continuous target detection task) and to simultaneously navigate in a realistic mock-up of an ICIS, either sonified or not. Results indicated that sonification significantly increased the time spent looking at the primary task, and significantly decreased the number and the duration of gaze saccades towards the ICIS. In other words, the sonified ICIS could be used nearly exclusively by ear. On the other hand, the reaction times in the primary task were increased in both silent and sonified conditions. This study suggests that sonification of secondary tasks while driving could improve the driver's visual attention of the driving scene. (C) 2015 Elsevier Ltd and The Ergonomics Society. All rights reserved.
C1 [Tardieu, Julien] Univ Toulouse, MSHS T, USR3414, Toulouse, France.
   [Tardieu, Julien; Gaillard, Pascal; Lemercier, Celine] CNRS, Toulouse, France.
   [Misdariis, Nicolas] UPMC, CNRS, STMS Ircam, F-75004 Paris, France.
   [Langlois, Sabine] Renault Cognit Ergon & HMI, F-78084 Guyancourt, France.
   [Gaillard, Pascal; Lemercier, Celine] Univ Toulouse, CLLE, UMR5263, Toulouse, France.
RP Tardieu, J (corresponding author), Univ Toulouse, MSHS T, USR3414, Toulouse, France.
EM julien.tardieu@univ-tise2.fr
RI Gaillard, Pascal/H-7048-2018
OI Gaillard, Pascal/0000-0003-0389-1593; Lemercier,
   Celine/0000-0002-2832-8724; Tardieu, Julien/0000-0003-1697-3416
FU Renault at Cognitive Ergonomics HMI department
FX This study was part of the "Findability" research project supported by
   Renault at Cognitive Ergonomics & HMI department. The authors wish to
   thank Matt Coler (INCAS<SUP>3</SUP>) for his editorial assistance, as
   well as two anonymous reviewers for their constructive comments on
   earlier versions of this article.
CR Barrass S., 1998, THESIS
   Bastien J. M. C., 1992, INT J HUM COMPUTINTE
   Baumann M, 2004, APPL ERGON, V35, P197, DOI 10.1016/j.apergo.2003.11.011
   Blattner M., 1989, HUM-COMPUT INTERACT
   Brewster S., 1998, HCI Letters, V1, P6
   Brewster S. A., 1998, ACM Transactions on Computer-Human Interaction, V5, P224, DOI 10.1145/292834.292839
   Brewster S.A., 1995, ADJ P HCI 95 HUDD UK
   Conversy S., 1998, P 5 INT C AUD DISPL
   Dalton P, 2012, COGNITION, V124, P367, DOI 10.1016/j.cognition.2012.05.012
   Davison BK., 2009, BILLBOARD, P91
   De Waard D., 1996, THESIS
   Gaver W., 1986, HUM-COMPUT INTERACT
   Harvey C, 2011, APPL ERGON, V42, P563, DOI 10.1016/j.apergo.2010.09.013
   Kramer G., 1992, SOME ORGANIZING PRIN
   Kujala T., 2013, P 5 INT C AUT US INT, P82, DOI DOI 10.1145/2516540.2516562
   Lamble D, 1999, ACCIDENT ANAL PREV, V31, P617, DOI 10.1016/S0001-4575(99)00018-4
   Langlois S., 2010, C INT FRANC INT HOMM, P173
   Lee J.H., 2008, PEOPLE COMPUT 22 CUL, V22, P185
   Lee VK, 2013, CAN FAM PHYSICIAN, V59, P723
   Leplatre G., 2000, P 6 INT C AUD DISPL
   Mack A., 1998, INATTENTIONAL BLINDN, Vxiv
   Misdariis N., 2011, HUMAN COMPUTER INTER, P233
   Mitsopoulos-Rubens E, 2011, APPL ERGON, V42, P583, DOI 10.1016/j.apergo.2010.08.017
   Most SB, 2005, PSYCHOL REV, V112, P217, DOI 10.1037/0033-295X.112.1.217
   National Highway Traffic Safety Administration, 2013, NHTSA20100053
   NEISSER U, 1975, COGNITIVE PSYCHOL, V7, P480, DOI 10.1016/0010-0285(75)90019-5
   Rydstrom A, 2012, APPL ERGON, V43, P507, DOI 10.1016/j.apergo.2011.08.004
   Scapin D. L., 1997, BEHAV INF TECHNOL
   Simons DJ, 1999, PERCEPTION, V28, P1059, DOI 10.1068/p2952
   SINGLETON WT, 1971, APPL ERGON, V2, P213, DOI 10.1016/0003-6870(71)90108-6
   Sivak M, 1996, PERCEPTION, V25, P1081, DOI 10.1068/p251081
   Sodhi M, 2002, BEHAV RES METH INS C, V34, P529, DOI 10.3758/BF03195482
   Sodnik J, 2008, INT J HUM-COMPUT ST, V66, P318, DOI 10.1016/j.ijhcs.2007.11.001
   Strayer DL, 2003, J EXP PSYCHOL-APPL, V9, P23, DOI 10.1037/1076-898X.9.1.23
   Strayer DL, 2001, PSYCHOL SCI, V12, P462, DOI 10.1111/1467-9280.00386
   Suied C, 2008, J EXP PSYCHOL-APPL, V14, P201, DOI 10.1037/1076-898X.14.3.201
   SUMIKAWA DA, 1985, 53656 UCRL LAWR LIV
   Thorpe S, 1996, NATURE, V381, P520, DOI 10.1038/381520a0
   Walker B. N., 2006, P INT C AUD DISPL IC, P63
   Walker BN, 2013, HUM FACTORS, V55, P157, DOI 10.1177/0018720812450587
   Wierwille W., 1993, VISION VEHICLES 4, P271
   Young KL, 2012, APPL ERGON, V43, P738, DOI 10.1016/j.apergo.2011.11.007
   Ziefle M, 2010, APPL ERGON, V41, P719, DOI 10.1016/j.apergo.2010.03.001
   Zwahlen H. T., 1988, VISION VEHICLES
NR 45
TC 4
Z9 4
U1 5
U2 55
PU ELSEVIER SCI LTD
PI OXFORD
PA THE BOULEVARD, LANGFORD LANE, KIDLINGTON, OXFORD OX5 1GB, OXON, ENGLAND
SN 0003-6870
EI 1872-9126
J9 APPL ERGON
JI Appl. Ergon.
PD SEP
PY 2015
VL 50
BP 41
EP 49
DI 10.1016/j.apergo.2015.02.004
PG 9
WC Engineering, Industrial; Ergonomics; Psychology, Applied
WE Science Citation Index Expanded (SCI-EXPANDED); Social Science Citation Index (SSCI)
SC Engineering; Psychology
GA CJ8TA
UT WOS:000355775200005
PM 25959316
DA 2022-02-06
ER

PT J
AU Chaparro, A
   Wood, JM
   Carberry, T
AF Chaparro, A
   Wood, JM
   Carberry, T
TI Effects of age and auditory and visual dual tasks on closed-road driving
   performance
SO OPTOMETRY AND VISION SCIENCE
LA English
DT Article
DE aging; driving; visual attention; multitasking
ID WORKING-MEMORY; CRASH RISK; SEARCH; IMPAIRMENT; ATTENTION; DRIVERS;
   SAFETY; YOUNG
AB Purpose. This study investigated how driving performance of young and old participants is affected by visual and auditory secondary tasks on a closed driving course. Methods. Twenty-eight participants comprising two age groups (younger, mean age = 27.3 years; older, mean age = 69.2 years) drove around a 5.1-km closed-road circuit under both single and dual task conditions. Measures of driving performance included detection and identification of road signs, detection and avoidance of large low-contrast road hazards, gap judgment, lane keeping, and time to complete the course. The dual task required participants to verbally report the sums of pairs of single-digit numbers presented through either a computer speaker (auditorily) or a dashboard-mounted monitor (visually) while driving. Participants also completed a vision and cognitive screening battery, including LogMAR visual acuity, Pelli-Robson letter contrast sensitivity, the Trails test, and the Digit Symbol Substitution (DSS) test. Results. Drivers reported significantly fewer signs, hit more road hazards, misjudged more gaps, and increased their time to complete the course under the dual task (visual and auditory) conditions compared with the single task condition. The older participants also reported significantly fewer road signs and drove significantly more slowly than the younger participants, and this was exacerbated for the visual dual task condition. The results of the regression analysis revealed that cognitive aging (measured by the DSS and Trails test) rather than chronologic age was a better predictor of the declines seen in driving performance under dual task conditions. An overall z score was calculated, which took into account both driving and the secondary task (summing) performance under the two dual task conditions. Performance was significantly worse for the auditory dual task compared with the visual dual task, and the older participants performed significantly worse than the young subjects. Conclusions. These findings demonstrate that multitasking had a significant detrimental impact on driving performance and that cognitive aging was the best predictor of the declines seen in driving performance under dual task conditions. These results have implications for use of mobile phones or in-vehicle navigational devices while driving, especially for older adults.
C1 Wichita State Univ, Dept Psychol, Wichita, KS 67260 USA.
   Queensland Univ Technol, Sch Optometry, Brisbane, Qld, Australia.
RP Chaparro, A (corresponding author), Wichita State Univ, Dept Psychol, Wichita, KS 67260 USA.
EM alex.chaparro@wichita.edu
OI , Joanne/0000-0002-0776-7736
CR Ball K, 1998, ACCIDENT ANAL PREV, V30, P313, DOI 10.1016/S0001-4575(97)00102-4
   BALL K, 1993, INVEST OPHTH VIS SCI, V34, P3110
   BALL KK, 1988, J OPT SOC AM A, V5, P2210, DOI 10.1364/JOSAA.5.002210
   BROUWER WH, 1988, ROAD USER BEHAV THEO, P296
   BROWN ID, 1969, J APPL PSYCHOL, V53, P419, DOI 10.1037/h0028103
   COOPER PJ, 1990, J SAFETY RES, V21, P103, DOI 10.1016/0022-4375(90)90018-7
   de Fockert JW, 2001, SCIENCE, V291, P1803, DOI 10.1126/science.1056496
   Han SH, 2004, PSYCHOL SCI, V15, P623, DOI 10.1111/j.0956-7976.2004.00730.x
   Kahneman D., 1973, ATTENTION EFFORT
   KAMES AJ, 1978, IEEE T VEH TECHNOL, V27, P282, DOI 10.1109/T-VT.1978.23760
   KELTNER JL, 1987, OPHTHALMOLOGY, V94, P1180
   KNOBLAUCH RL, 1995, PUBLICATION FEDERAL
   KRAMER AF, 1995, J EXP PSYCHOL-APPL, V1, P50, DOI 10.1037/1076-898X.1.1.50
   Lavie N, 2004, J EXP PSYCHOL GEN, V133, P339, DOI 10.1037/0096-3445.133.3.339
   MCDOWD JM, 2000, HDB AGING COGNITION, P00221
   McGwin G, 1999, ACCIDENT ANAL PREV, V31, P181
   MCKNIGHT AJ, 1993, ACCIDENT ANAL PREV, V25, P259, DOI 10.1016/0001-4575(93)90020-W
   Nilsson L., 1993, Proceedings of the Human Factors and Ergonomics Society 37th Annual Meeting. Designing for Diversity, P612
   NILSSON L, 1999, INT C STRAT HIGHW RE, P18
   Owsley C, 1998, Ophthalmic Epidemiol, V5, P101, DOI 10.1076/opep.5.2.101.1574
   Owsley C, 1998, JAMA-J AM MED ASSOC, V279, P1083, DOI 10.1001/jama.279.14.1083
   Preusser DF, 1998, ACCIDENT ANAL PREV, V30, P151, DOI 10.1016/S0001-4575(97)00090-0
   RABBITT P, 1965, J GERONTOL, V20, P233, DOI 10.1093/geronj/20.2.233
   Recarte MA, 2003, J EXP PSYCHOL-APPL, V9, P119, DOI 10.1037/1076-898X.9.2.119
   Redelmeier DA, 1997, NEW ENGL J MED, V336, P453, DOI 10.1056/NEJM199702133360701
   Richard CM, 2002, HUM FACTORS, V44, P108, DOI 10.1518/0018720024494874
   Ryan GA, 1998, ACCIDENT ANAL PREV, V30, P379, DOI 10.1016/S0001-4575(97)00098-5
   STAMATIADIS N, 1995, ACCIDENT ANAL PREV, V27, P443, DOI 10.1016/0001-4575(94)00086-2
   STEIN AC, 1987, 31 ANN P AM ASS AUT, P181
   Strayer DL, 2003, J EXP PSYCHOL-APPL, V9, P23, DOI 10.1037/1076-898X.9.1.23
   Szlyk JP, 2002, J REHABIL RES DEV, V39, P483
   TIJERINA L, 1995, WORKLOAD ASSESSMENT
   VANZOMEREN AH, 1988, ARCH PHYS MED REHAB, V69, P90
   WICKENS C. D., 1984, VARIETIES ATTENTION, P63
   WOOD JM, 1994, HUM FACTORS, V36, P476, DOI 10.1177/001872089403600305
   ZWAHLEN HT, 1988, 18 INT S AUT TECHN A
NR 36
TC 56
Z9 56
U1 1
U2 28
PU LIPPINCOTT WILLIAMS & WILKINS
PI PHILADELPHIA
PA TWO COMMERCE SQ, 2001 MARKET ST, PHILADELPHIA, PA 19103 USA
SN 1040-5488
EI 1538-9235
J9 OPTOMETRY VISION SCI
JI Optom. Vis. Sci.
PD AUG
PY 2005
VL 82
IS 8
BP 747
EP 754
DI 10.1097/01.opx.0000174724.74957.45
PG 8
WC Ophthalmology
WE Science Citation Index Expanded (SCI-EXPANDED); Social Science Citation Index (SSCI)
SC Ophthalmology
GA 963DP
UT WOS:000231783800014
PM 16127341
DA 2022-02-06
ER

PT J
AU Wu, L
   Hu, YQ
   Zhu, T
   Liu, HX
AF Wu, Ling
   Hu, Yueqi
   Zhu, Tong
   Liu, Haoxue
TI Investigating the Effects of Visuospatial Memory Secondary Tasks on LCT
   Driving Performance
SO INTERNATIONAL JOURNAL OF PATTERN RECOGNITION AND ARTIFICIAL INTELLIGENCE
LA English
DT Article
DE Traffic safety; driver; driving performance; LCT simulation;
   comprehensive appraisal model
ID MENTAL WORKLOAD; WORKING-MEMORY; DISTRACTION; ATTENTION; BEHAVIOR; LOAD
AB Memory demand is associated with increased mental workload. The objective of the present study was to examine the effects of visuospatial memory secondary tasks on driving performance. Memory tasks for the unknown word-figure pairs and recognition tasks for word-figure pairs at two-level difficulties were employed separately to represent working memory's process and long-term memory's process. A simulator study was conducted based on the simulation of the standard environment of Lane change test (LCT). The performance of lane keeping, lane change, and secondary tasks was measured by statistical methods. The comprehensive appraisal model was constructed to quantify total driving performance. The results showed that the mean path deviation, steering angle, and lane excursion times increased, and the proportion of correct lane change decreased, with the perceived workload increasing and the total driving performance decreasing in dual-task driving condition. Compared with the simple working memory group, as the difficulty of tasks increased in difficult working memory group, lane change performance degraded and the perceived workload increased. In contrast to difficult working memory group, the performance of lane keeping and lane change increased, while the perceived workload decreased and the total performance increased by about 50% in difficult recognition group. There were few differences between the simple working memory group and simple recognition group. The difficult working memory group had the lowest total driving performance. The results indicate that as the secondary task's difficulty increases, driving performance will degrade. Performance improves significantly when the working memory process is converted to the recognition process. This trend is more obvious when the memory task assumes to be more difficult.
C1 [Wu, Ling; Hu, Yueqi] Changan Univ, Sch Automobiles, Xian 710064, Shaanxi, Peoples R China.
   [Zhu, Tong; Liu, Haoxue] Minist Commun, Key Lab Automot Transportat Safety Enhancement Te, Xian 710064, Shaanxi, Peoples R China.
RP Wu, L (corresponding author), Changan Univ, Sch Automobiles, Xian 710064, Shaanxi, Peoples R China.
EM lwzygj@163.com; 18792862972@163.com; zhutong@chd.edu.cn;
   liuhx@chd.edu.cn
FU National Natural Science Foundation of ChinaNational Natural Science
   Foundation of China (NSFC) [51108036, 51178054]; Special Fund for Basic
   Scientific Research of Central Colleges, Chang'an University
   [310812161012, 310822161005]; China Scholarship CouncilChina Scholarship
   Council
FX This paper was funded by the National Natural Science Foundation of
   China (Nos. 51108036 and 51178054), the Special Fund for Basic
   Scientific Research of Central Colleges, Chang'an University (Nos.
   310812161012 and 310822161005) and China Scholarship Council.
CR Alvarez I, 2015, INT J HUM-COMPUT ST, V73, P19, DOI 10.1016/j.ijhcs.2014.07.001
   ANDERSON CA, 1995, PERS SOC PSYCHOL B, V21, P1020, DOI 10.1177/01461672952110003
   [Anonymous], 2007, 26022 ISODIS
   Benedetto S, 2011, TRANSPORT RES F-TRAF, V14, P199, DOI 10.1016/j.trf.2010.12.001
   Burns P. C., 2005, P HUM FACT ERG SOC A, DOI 10.1177/154193120504902220
   Engstrom J., 2007, P 4 INT DRIV S HUM F, P199, DOI [10.17077/drivingassessment.1237, DOI 10.17077/DRIVINGASSESSMENT.1237]
   Lavie N, 2010, CURR DIR PSYCHOL SCI, V19, P143, DOI 10.1177/0963721410370295
   Mattes Stefan, 2003, QUALITY WORK PRODUCT, V57
   Purucker C, 2017, APPL ERGON, V58, P543, DOI 10.1016/j.apergo.2016.04.012
   Recarte MA, 2003, J EXP PSYCHOL-APPL, V9, P119, DOI 10.1037/1076-898X.9.2.119
   Regan M.A., 2008, DRIVER DISTRACTION T
   Ross V, 2014, ACCIDENT ANAL PREV, V62, P377, DOI 10.1016/j.aap.2013.06.032
   SMITH EE, 1995, J COGNITIVE NEUROSCI, V7, P337, DOI 10.1162/jocn.1995.7.3.337
   Strayer DL, 2003, J EXP PSYCHOL-APPL, V9, P23, DOI 10.1037/1076-898X.9.1.23
   Tango F, 2010, APPL ERGON, V41, P211, DOI 10.1016/j.apergo.2009.01.010
   Xie B, 2000, WORK STRESS, V14, P74, DOI 10.1080/026783700417249
   Xie CJ, 2013, PROCD SOC BEHV, V96, P1566, DOI 10.1016/j.sbspro.2013.08.178
NR 17
TC 2
Z9 2
U1 4
U2 26
PU WORLD SCIENTIFIC PUBL CO PTE LTD
PI SINGAPORE
PA 5 TOH TUCK LINK, SINGAPORE 596224, SINGAPORE
SN 0218-0014
EI 1793-6381
J9 INT J PATTERN RECOGN
JI Int. J. Pattern Recognit. Artif. Intell.
PD OCT
PY 2017
VL 31
IS 10
AR 1759020
DI 10.1142/S0218001417590200
PG 16
WC Computer Science, Artificial Intelligence
WE Science Citation Index Expanded (SCI-EXPANDED); Social Science Citation Index (SSCI)
SC Computer Science
GA FA3XH
UT WOS:000405377600011
DA 2022-02-06
ER

PT J
AU Rudin-Brown, CM
   Filtness, AJ
   Allen, AR
   Mulvihill, CM
AF Rudin-Brown, Christina M.
   Filtness, Ashleigh J.
   Allen, Amy R.
   Mulvihill, Christine M.
TI Performance of a cognitive, but not visual, secondary task interacts
   with alcohol-induced balance impairment in novice and experienced
   motorcycle riders
SO ACCIDENT ANALYSIS AND PREVENTION
LA English
DT Article
DE Static balance; Dual-task paradigm; Divided attention; Road safety; Body
   sway; Postural sway
ID BODY SWAY; POSTURAL CONTROL; ATTENTION; STABILITY; HISTORY; LEVEL; DRUG
AB The appropriateness of applying drink driving legislation to motorcycle riding has been questioned as there may be fundamental differences in the effects of alcohol on driving and motorcycling. It has been suggested that alcohol may redirect riders' focus from higher-order cognitive skills such as cornering, judgement and hazard perception, to more physical skills such as maintaining balance. To test this hypothesis, the effects of low doses of alcohol on balance ability were investigated in a laboratory setting. The static balance of twenty experienced and twenty novice riders was measured while they performed either no secondary task, a visual (search) task, or a cognitive (arithmetic) task following the administration of alcohol (0%, 0.02%. and 0.05% BAC). Subjective ratings of intoxication and balance impairment increased in a dose-dependent manner in both novice and experienced motorcycle riders, while a BAC of 0.05%, but not 0.02%, was associated with impairments in static balance ability. This balance impairment was exacerbated when riders performed a cognitive, but not a visual, secondary task Likewise, 0.05% BAC was associated with impairments in novice and experienced riders' performance of a cognitive, but not a visual, secondary task, suggesting that interactive processes underlie balance and cognitive task performance. There were no observed differences between novice vs. experienced riders on static balance and secondary task performance, either alone or in combination. Implications for road safety and future 'drink riding' policy considerations are discussed. (C) 2012 Elsevier Ltd. All rights reserved.
C1 [Rudin-Brown, Christina M.; Filtness, Ashleigh J.; Allen, Amy R.; Mulvihill, Christine M.] Monash Univ, Accid Res Ctr MUARC, MIRI, Human Factors Team, Clayton, Vic 3800, Australia.
RP Rudin-Brown, CM (corresponding author), Monash Univ, Accid Res Ctr MUARC, MIRI, Human Factors Team, Bldg 70,Wellington Rd, Clayton, Vic 3800, Australia.
EM christina.rudin-brown@tc.gc.ca
RI Rudin-Brown, Christina/AAX-9246-2020; Filtness, Ashleigh/AAY-7239-2020
OI Filtness, Ashleigh/0000-0001-7357-0344
CR ABS, 2011, SURV MOT VEH US
   Andersson G, 2002, BRAIN RES BULL, V58, P135, DOI 10.1016/S0361-9230(02)00770-0
   [Anonymous], 1995, GAIT POSTURE
   Australian Bureau of Statistics, 2011, MOT VEH CENS
   Bensoussan L, 2007, ARCH PHYS MED REHAB, V88, P1009, DOI 10.1016/j.apmr.2007.05.009
   Bureau of Infrastructure Transport and Regional Economics [BITRE], 2010, ROAD DEATHS AUSTR 20
   Cohen J., 1988, STAT POWER ANAL BEHA, V2nd edn
   COLBURN N, 1993, J TRAUMA, V35, P183, DOI 10.1097/00005373-199308000-00002
   Compton R., 2009, 811175 DOT HS
   Creaser JI, 2009, ACCIDENT ANAL PREV, V41, P906, DOI 10.1016/j.aap.2009.04.007
   Filtness A.J., ACCIDENT ANAL PREVEN
   FRANKS HM, 1976, J STUD ALCOHOL, V37, P284, DOI 10.15288/jsa.1976.37.284
   Groeger J.A., 2000, UNDERSTANDING DRIVIN
   Hayman M, 1942, ARCH NEURO PSYCHIATR, V47, P454, DOI 10.1001/archneurpsyc.1942.02290030112010
   Hegeman J, 2011, HUM MOVEMENT SCI, V30, P384, DOI 10.1016/j.humov.2010.05.011
   Horne JA, 2003, OCCUP ENVIRON MED, V60, P689, DOI 10.1136/oem.60.9.689
   Hosking SG, 2010, ACCIDENT ANAL PREV, V42, P196, DOI 10.1016/j.aap.2009.07.023
   HUME R, 1971, J CLIN PATHOL, V24, P234, DOI 10.1136/jcp.24.3.234
   Hyndman D, 2009, NEUROREHAB NEURAL RE, V23, P847, DOI 10.1177/1545968309338192
   Jama HH, 2011, ACCIDENT ANAL PREV, V43, P652, DOI 10.1016/j.aap.2010.10.008
   Jamson S, 2009, TRANSPORT RES F-TRAF, V12, P335, DOI 10.1016/j.trf.2009.04.002
   Johnston P., 2008, FATAL SERIOUS ROAD C
   Karzmark P, 2000, INT J GERIATR PSYCH, V15, P677, DOI 10.1002/1099-1166(200008)15:8<677::AID-GPS177>3.0.CO;2-4
   Kasantikul V, 2005, ACCIDENT ANAL PREV, V37, P357, DOI 10.1016/j.aap.2004.07.006
   Kitabayashi T., 2004, J PHYSL ANTHR APPL H, V23
   Li K.Z.H., 2009, J GERONTOL A-BIOL, V65A, P1344
   Lin MR, 2009, ACCIDENT ANAL PREV, V41, P710, DOI 10.1016/j.aap.2009.03.010
   LIPSCOMB TR, 1980, ARCH GEN PSYCHIAT, V37, P571
   Liu CC, 2009, TRANSPORT RES F-TRAF, V12, P325, DOI 10.1016/j.trf.2009.04.003
   LORD SR, 1991, J GERONTOL, V46, pM69, DOI 10.1093/geronj/46.3.M69
   LUKAS SE, 1989, PSYCHOPHARMACOLOGY, V98, P169, DOI 10.1007/BF00444687
   Mangold S, 1996, NEUROTOXICOL TERATOL, V18, P547, DOI 10.1016/0892-0362(96)00063-3
   Mau-Roung L., 2009, ACCIDENT ANAL PREV, V41, P719
   MILLS KC, 1983, ALCOHOL CLIN EXP RES, V7, P393, DOI 10.1111/j.1530-0277.1983.tb05492.x
   Moskowitz H, 2000, 809028 NHTSA DOT HS
   Nejc S, 2010, J SPORT SCI MED, V9, P431
   NHTSA, 2007, 807709 NHTSA DOT HS
   NHTSA, 1989, 807507 NHTSA DOT HS
   Oxley J, 2006, TRANSPORT RES F-TRAF, V9, P258, DOI 10.1016/j.trf.2006.01.004
   Peck RC, 2008, J SAFETY RES, V39, P311, DOI 10.1016/j.jsr.2008.02.030
   POHORECKY LA, 1988, PHARMACOL THERAPEUT, V36, P335, DOI 10.1016/0163-7258(88)90109-X
   Reilly DS, 2008, J MOTOR BEHAV, V40, P90, DOI 10.3200/JMBR.40.2.90-102
   Resch JE, 2011, J ATHL TRAINING, V46, P170, DOI 10.4085/1062-6050-46.2.170
   Seiniger P, 2012, ACCIDENT ANAL PREV, V44, P74, DOI 10.1016/j.aap.2010.11.018
   Shavelson RJ, 1988, STAT REASONING BEHAV
   ShumwayCook A, 1997, J GERONTOL A-BIOL, V52, pM232, DOI 10.1093/gerona/52A.4.M232
   Smith A., 1967, ARCH NEUROLOGY, V17
   SODERSTROM CA, 1993, ACCIDENT ANAL PREV, V25, P711, DOI 10.1016/0001-4575(93)90035-U
   SODERSTROM CA, 1995, ACCIDENT ANAL PREV, V27, P131, DOI 10.1016/0001-4575(94)00043-L
   Sun SW, 1998, ACCIDENT ANAL PREV, V30, P133, DOI 10.1016/S0001-4575(97)00055-9
   Underwood G, 2007, ERGONOMICS, V50, P1235, DOI 10.1080/00140130701318707
   Weeks DL, 2003, GERONTOLOGY, V49, P225, DOI 10.1159/000070402
NR 52
TC 4
Z9 4
U1 0
U2 7
PU PERGAMON-ELSEVIER SCIENCE LTD
PI OXFORD
PA THE BOULEVARD, LANGFORD LANE, KIDLINGTON, OXFORD OX5 1GB, ENGLAND
SN 0001-4575
EI 1879-2057
J9 ACCIDENT ANAL PREV
JI Accid. Anal. Prev.
PD JAN
PY 2013
VL 50
BP 895
EP 904
DI 10.1016/j.aap.2012.07.018
PG 10
WC Ergonomics; Public, Environmental & Occupational Health; Social
   Sciences, Interdisciplinary; Transportation
WE Social Science Citation Index (SSCI)
SC Engineering; Public, Environmental & Occupational Health; Social
   Sciences - Other Topics; Transportation
GA 079SD
UT WOS:000314191600103
PM 22906824
DA 2022-02-06
ER

PT J
AU Kanaan, D
   Ayas, S
   Donmez, B
   Risteska, M
   Chakraborty, J
AF Kanaan, Dina
   Ayas, Suzan
   Donmez, Birsen
   Risteska, Martina
   Chakraborty, Joyita
TI Using Naturalistic Vehicle-Based Data to Predict Distraction and
   Environmental Demand
SO INTERNATIONAL JOURNAL OF MOBILE HUMAN COMPUTER INTERACTION
LA English
DT Article
DE Driver State Detection; Glance Behavior; Hidden Markov Models;
   Naturalistic Driving Study; NEST; Off-Path Glances; Secondary Task
   Engagement; SHRP2
ID HEART-RATE; REAL; BEHAVIOR; RISK
AB This research utilized vehicle-based measures from a naturalistic driving dataset to detect distraction as indicated by long off-path glances (>= 2 s) and whether the driver was engaged in a secondary (non-driving) task or not, as well as to estimate motor control difficulty associated with the driving environment (i.e. curvature and poor surface conditions). Advanced driver assistance systems can exploit such driver behavior models to better support the driver and improve safety. Given the temporal nature of vehicle-based measures, Hidden Markov Models (HMMs) were utilized; GPS speed and steering wheel position were used to classify the existence of off-path glances (yes vs. no) and secondary task engagement (yes vs. no); lateral (x-axis) and longitudinal (y-axis) acceleration were used to classify motor control difficulty (lower vs. higher). Best classification accuracies were achieved for identifying cases of long off-path glances and secondary task engagement with both accuracies of 77%.
C1 [Kanaan, Dina] Univ Toronto, Dept Mech & Ind Engn, Human Factors & Appl Stat Lab, Toronto, ON, Canada.
   [Ayas, Suzan; Chakraborty, Joyita] Univ Toronto, Mech & Ind Engn Dept, Toronto, ON, Canada.
   [Donmez, Birsen] Univ Toronto, Mech & Ind Engn, Toronto, ON, Canada.
   [Risteska, Martina] Univ Toronto, Toronto, ON, Canada.
RP Kanaan, D (corresponding author), Univ Toronto, Dept Mech & Ind Engn, Human Factors & Appl Stat Lab, Toronto, ON, Canada.
RI Donmez, Birsen/AAN-6155-2021
OI Donmez, Birsen/0000-0002-1427-7516; Ayas, Suzan/0000-0002-1802-9325
FU Toyota Collaborative Safety Research Center (CSRC)
FX This work was sponsored by the Toyota Collaborative Safety Research
   Center (CSRC). We would like to thank Joshua Domeyer, Heishiro Toyoda,
   James Foley, and Chuck Gulash from Toyota CSRC for their valuable
   feedback. We gratefully acknowledge the help provided by VTTI (Julie
   Cook, Suzie Lee, Justin Owens, and Miguel Perez) regarding our inquiries
   about the data. Earlier modeling attempts on this dataset have been
   reported in the Proceedings of the 10th International ACM Conference on
   Automotive User Interfaces and Interactive Vehicular Applications.
CR Achten J, 2003, SPORTS MED, V33, P517, DOI 10.2165/00007256-200333070-00004
   [Anonymous], 2018, 812517 DOT HS NAT HI
   Atiquzzaman M, 2018, TRANSPORT RES F-TRAF, V58, P594, DOI 10.1016/j.trf.2018.06.027
   BAUM LE, 1970, ANN MATH STAT, V41, P164, DOI 10.1214/aoms/1177697196
   Caird JK, 2008, ACCIDENT ANAL PREV, V40, P1282, DOI 10.1016/j.aap.2008.01.009
   Chawla NV, 2002, J ARTIF INTELL RES, V16, P321, DOI 10.1613/jair.953
   Dingus TA, 2016, P NATL ACAD SCI USA, V113, P2636, DOI 10.1073/pnas.1513271113
   Donmez B, 2007, ACCIDENT ANAL PREV, V39, P581, DOI 10.1016/j.aap.2006.10.003
   Engstrom J, 2005, TRANSPORT RES F-TRAF, V8, P97, DOI 10.1016/j.trf.2005.04.012
   Fridman L, 2017, PROCEEDINGS OF THE 2017 ACM SIGCHI CONFERENCE ON HUMAN FACTORS IN COMPUTING SYSTEMS (CHI'17), P2805, DOI 10.1145/3025453.3025929
   Horrey WJ, 2006, HUM FACTORS, V48, P196, DOI 10.1518/001872006776412135
   Jain A, 2015, IEEE I CONF COMP VIS, P3182, DOI 10.1109/ICCV.2015.364
   Kircher K., 2010, ANN ADV AUTOMOTIVE M, V54, P334
   Klauer S.G., 2006, IMPACT DRIVER INATTE
   Lee J, 2018, PEERJ COMPUT SCI, DOI 10.7717/peerj-cs.146
   Li ZJ, 2018, IEEE T INTELL TRANSP, V19, P2528, DOI 10.1109/TITS.2017.2754467
   Martin S., 2018, ARXIV180200066
   McCall JC, 2004, ITSC 2004: 7TH INTERNATIONAL IEEE CONFERENCE ON INTELLIGENT TRANSPORTATION SYSTEMS, PROCEEDINGS, P332, DOI 10.1109/ITSC.2004.1398920
   Norrman J, 2000, CLIMATE RES, V15, P185, DOI 10.3354/cr015185
   Owens JM, 2015, J SAFETY RES, V54, P33, DOI 10.1016/j.jsr.2015.07.001
   Pancholi P, 2012, J MOL DIAGN, V14, P673
   Pentland A, 1999, NEURAL COMPUT, V11, P229, DOI 10.1162/089976699300016890
   Regan M. A., 2008, DRIVER DISTRACTION T, DOI [10.1201/9781420007497, DOI 10.1201/9781420007497]
   Schmidhuber J, 2015, NEURAL NETWORKS, V61, P85, DOI 10.1016/j.neunet.2014.09.003
   Stanton NA, 2005, ERGONOMICS, V48, P1294, DOI 10.1080/00140130500252990
   Sun YM, 2009, INT J PATTERN RECOGN, V23, P687, DOI 10.1142/S0218001409007326
   Taelman J, 2009, IFMBE PROC, V22, P1366
   Tango F, 2013, IEEE T INTELL TRANSP, V14, P894, DOI 10.1109/TITS.2013.2247760
   Tchankue P., 2011, P 3 INT C AUT US INT, P87, DOI [10.1145/2381416.2381430, DOI 10.1145/2381416.2381430]
   Yamato J., 1992, Proceedings. 1992 IEEE Computer Society Conference on Computer Vision and Pattern Recognition (Cat. No.92CH3168-2), P379, DOI 10.1109/CVPR.1992.223161
   Yang GS, 2010, INFORM SCIENCES, V180, P1942, DOI 10.1016/j.ins.2010.01.011
   Young KL, 2010, SAFETY SCI, V48, P326, DOI 10.1016/j.ssci.2009.10.008
NR 32
TC 1
Z9 1
U1 1
U2 1
PU IGI GLOBAL
PI HERSHEY
PA 701 E CHOCOLATE AVE, STE 200, HERSHEY, PA 17033-1240 USA
SN 1942-390X
EI 1942-3918
J9 INT J MOB HUM COMPUT
JI Int. J. Mob. Hum. Comput. Interact.
PD JUL-SEP
PY 2019
VL 11
IS 3
SI SI
BP 59
EP 70
DI 10.4018/IJMHCI.2019070104
PG 12
WC Computer Science, Cybernetics
WE Emerging Sources Citation Index (ESCI)
SC Computer Science
GA JT9MG
UT WOS:000501304800005
OA Bronze
DA 2022-02-06
ER

PT J
AU Sanbonmatsu, DM
   Strayer, DL
   Medeiros-Ward, N
   Watson, JM
AF Sanbonmatsu, David M.
   Strayer, David L.
   Medeiros-Ward, Nathan
   Watson, Jason M.
TI Who Multi-Tasks and Why? Multi-Tasking Ability, Perceived Multi-Tasking
   Ability, Impulsivity, and Sensation Seeking
SO PLOS ONE
LA English
DT Article
ID WORKING-MEMORY CAPACITY; SELF-REPORT; INDIVIDUAL-DIFFERENCES;
   PERSONALITY; BEHAVIOR; COMPONENTS; ATTENTION; RISKY; AGE
AB The present study examined the relationship between personality and individual differences in multi-tasking ability. Participants enrolled at the University of Utah completed measures of multi-tasking activity, perceived multi-tasking ability, impulsivity, and sensation seeking. In addition, they performed the Operation Span in order to assess their executive control and actual multi-tasking ability. The findings indicate that the persons who are most capable of multi-tasking effectively are not the persons who are most likely to engage in multiple tasks simultaneously. To the contrary, multi-tasking activity as measured by the Media Multitasking Inventory and self-reported cell phone usage while driving were negatively correlated with actual multi-tasking ability. Multi-tasking was positively correlated with participants' perceived ability to multi-task ability which was found to be significantly inflated. Participants with a strong approach orientation and a weak avoidance orientation - high levels of impulsivity and sensation seeking - reported greater multi-tasking behavior. Finally, the findings suggest that people often engage in multi-tasking because they are less able to block out distractions and focus on a singular task. Participants with less executive control - low scorers on the Operation Span task and persons high in impulsivity - tended to report higher levels of multi-tasking activity.
C1 [Sanbonmatsu, David M.; Strayer, David L.; Medeiros-Ward, Nathan; Watson, Jason M.] Univ Utah, Dept Psychol, Salt Lake City, UT 84112 USA.
RP Strayer, DL (corresponding author), Univ Utah, Dept Psychol, Salt Lake City, UT 84112 USA.
EM David.Strayer@uah.edu
RI Ward, Nathan/AAB-5713-2021
OI Strayer, David/0000-0002-1653-730X
FU American Automobile Association Foundation for Traffic Safety
FX This research was supported by a grant from the American Automobile
   Association Foundation for Traffic Safety. The funders had no role in
   study design, data collection and analysis, decision to publish, or
   preparation of the manuscript.
CR Acton GS, 2003, SUBST USE MISUSE, V38, P67, DOI 10.1081/JA-120016566
   Ajzen I., 1980, UNDERSTANDING ATTITU
   BACHOROWSKI JA, 1990, J PERS SOC PSYCHOL, V58, P512, DOI 10.1037/0022-3514.58.3.512
   Barratt E. S., 1983, BIOL BASIS SENSATION, P77
   BEM DJ, 1967, PSYCHOL REV, V74, P183, DOI 10.1037/h0024835
   Cain MS, 2011, PERCEPTION, V40, P1183, DOI 10.1068/p7017
   Carver CS, 2000, PERS SOC PSYCHOL B, V26, P741, DOI 10.1177/0146167200268008
   Cheung AM, 2004, J CLIN EXP NEUROPSYC, V26, P393, DOI 10.1080/13803390490510103
   Cohen J, 1969, STAT POWER ANAL BEHA
   College Board, 1976, STUD DESCR QUEST
   DUNNING D, 1989, J PERS SOC PSYCHOL, V57, P1082, DOI 10.1037/0022-3514.57.6.1082
   Dunning David, 2004, Psychol Sci Public Interest, V5, P69, DOI 10.1111/j.1529-1006.2004.00018.x
   EINHORN HJ, 1981, ANNU REV PSYCHOL, V32, P53, DOI 10.1146/annurev.ps.32.020181.000413
   Engle RW, 2002, CURR DIR PSYCHOL SCI, V11, P19, DOI 10.1111/1467-8721.00160
   Festinger Leon, 1957, THEORY COGNITIVE DIS
   FRANKEN RE, 1992, PERS INDIV DIFFER, V13, P31, DOI 10.1016/0191-8869(92)90214-A
   GERBING DW, 1987, MULTIVAR BEHAV RES, V22, P357, DOI 10.1207/s15327906mbr2203_6
   Glassbrenner D., 2005, 809967 DOT HS NAT CT
   Glicksohn J, 1998, PERS INDIV DIFFER, V25, P1085, DOI 10.1016/S0191-8869(98)00096-8
   GRAY JA, 1987, J RES PERS, V21, P493, DOI 10.1016/0092-6566(87)90036-5
   HORVATH P, 1993, PERS INDIV DIFFER, V14, P41, DOI 10.1016/0191-8869(93)90173-Z
   Kane MJ, 2002, PSYCHON B REV, V9, P637, DOI 10.3758/BF03196323
   Krueger JI., 2005, SELF SOCIAL JUDGMENT, P85, DOI DOI 10.1111/J.1559-1816.2011.00752.X
   LUENGO MA, 1991, PERS INDIV DIFFER, V12, P657, DOI 10.1016/0191-8869(91)90220-6
   Martin LE, 2004, NEUROREPORT, V15, P1519, DOI 10.1097/01.wnr.0000132920.12990.b9
   Miller E, 2004, PERS INDIV DIFFER, V37, P349, DOI 10.1016/j.paid.2003.09.008
   Newell A, 1969, PROGR OPERATIONS RES, P360
   Ophir E, 2009, P NATL ACAD SCI USA, V106, P15583, DOI 10.1073/pnas.0903620106
   Patton JH, 1995, J CLIN PSYCHOL, V51, P768, DOI 10.1002/1097-4679(199511)51:6<768::AID-JCLP2270510607>3.0.CO;2-1
   PFEFFERBAUM B, 1994, J ADOLESCENT HEALTH, V15, P295, DOI 10.1016/1054-139X(94)90602-5
   PIVIK RT, 1988, PSYCHOPHYSIOLOGY, V25, P16, DOI 10.1111/j.1469-8986.1988.tb00951.x
   Potts GF, 2006, NEUROSCI LETT, V397, P130, DOI 10.1016/j.neulet.2005.12.003
   RHODEWALT F, 1986, J PERS SOC PSYCHOL, V50, P47, DOI 10.1037/0022-3514.50.1.47
   Roberti JW, 2004, J RES PERS, V38, P256, DOI 10.1016/S0092-6566(03)00067-9
   SANBONMATSU DM, 1990, J PERS SOC PSYCHOL, V59, P614, DOI 10.1037/0022-3514.59.4.614
   Stanford MS, 2009, PERS INDIV DIFFER, V47, P385, DOI 10.1016/j.paid.2009.04.008
   Stanford MS, 1996, PERS INDIV DIFFER, V21, P1073, DOI 10.1016/S0191-8869(96)00151-1
   Strayer DL, 2006, HUM FACTORS, V48, P381, DOI 10.1518/001872006777724471
   Strayer DL, 2003, J EXP PSYCHOL-APPL, V9, P23, DOI 10.1037/1076-898X.9.1.23
   Strayer DL, 2001, PSYCHOL SCI, V12, P462, DOI 10.1111/1467-9280.00386
   Strayer DL, 2010, PSYCHOL LEARNING MOT, V54
   Suls J, 2002, J PERS SOC PSYCHOL, V82, P252, DOI 10.1037//0022-3514.82.2.252
   SVENSON O, 1981, ACTA PSYCHOL, V47, P143, DOI 10.1016/0001-6918(81)90005-6
   Unsworth N, 2005, BEHAV RES METHODS, V37, P498, DOI 10.3758/BF03192720
   Watson J. M., 2011, HDB LIFESPAN PSYCHOL, P407
   Watson JM, 2010, PSYCHON B REV, V17, P479, DOI 10.3758/PBR.17.4.479
   Whitney P, 2004, PERS INDIV DIFFER, V37, P417, DOI 10.1016/j.paid.2003.09.013
   Zell E, 2011, J APPL SOC PSYCHOL, V41, P1175, DOI 10.1111/j.1559-1816.2011.00752.x
   ZUCKERMAN M, 1978, J CONSULT CLIN PSYCH, V46, P139, DOI 10.1037/0022-006X.46.1.139
   Zuckerman M., 1994, BEHAV EXPRESSIONS BI
   Zuckerman M., 1979, SENSATION SEEKING OP
   Zuckerman M, 2007, PERS INDIV DIFFER, V43, P1303, DOI 10.1016/j.paid.2007.03.021
NR 52
TC 202
Z9 203
U1 2
U2 142
PU PUBLIC LIBRARY SCIENCE
PI SAN FRANCISCO
PA 1160 BATTERY STREET, STE 100, SAN FRANCISCO, CA 94111 USA
SN 1932-6203
J9 PLOS ONE
JI PLoS One
PD JAN 23
PY 2013
VL 8
IS 1
AR e54402
DI 10.1371/journal.pone.0054402
PG 8
WC Multidisciplinary Sciences
WE Science Citation Index Expanded (SCI-EXPANDED); Social Science Citation Index (SSCI)
SC Science & Technology - Other Topics
GA 077IQ
UT WOS:000314021500069
PM 23372720
OA Green Published, gold, Green Submitted
DA 2022-02-06
ER

PT J
AU Ebnali, M
   Ahmadnezhad, P
   Shateri, A
   Mazloumi, A
   Heidari, ME
   Nazeri, AR
AF Ebnali, Mandi
   Ahmadnezhad, Pedram
   Shateri, Alireza
   Mazloumi, Adel
   Heidari, Majid Ebnali
   Nazeri, Ahmad Reza
TI The effects of cognitively demanding dual-task driving condition on
   elderly people's driving performance; Real driving monitoring
SO ACCIDENT ANALYSIS AND PREVENTION
LA English
DT Article
DE Older drivers; Real driving; Economic news; Driving performance; Driving
   monitoring
ID CELL PHONE CONVERSATIONS; OLDER DRIVERS; ON-ROAD; SPEECH COMPREHENSION;
   CRASH INVOLVEMENT; VISUAL-ATTENTION; FATAL CRASHES; DISTRACTION; MUSIC;
   AGE
AB Background: Using in-vehicle audio technologies such as audio systems and voice messages is regarded as a common secondary task. Such tasks, known as the sources of non-visual distraction, affect the driving performance. Given the elderly drivers' cognitive limitations, driving can be even more challenging to drivers. The current study examined how listening to economic news, as a cognitively demanding secondary task, affects elderly subjects' driving performance and whether their comprehension accuracy is associated with these effects.
   Methods: Participants of the study (N = 22) drove in a real condition with and without listening to economic news. Measurements included driving performance (speed control, forward crash risk, and lateral lane position) and task performance (comprehension accuracy).
   Results: The mean driving speed, duration of driving in unsafe zones and numbers of overtaking decreased significantly when drivers were engaged in the dual-task condition. Moreover, the cognitive secondary task led to a higher speed variability. Our results demonstrate that there was not a significant relationship between the lane changes and the activity of listening to economic news. However, a meaningful difference was observed between general comprehension and deep comprehension on the one hand and driving performance on the other. Another aspect of our study concerning the drivers' ages and their comprehension revealed a significant relationship between age above 75 and comprehension level. Drivers aging 75 and older showed a lower level of deep comprehension.
   Conclusion: Our study demonstrates that elderly drivers compensated driving performance with safety margin adoption while they were cognitively engaged. In this condition, however, maintaining speed proved more demanding for drivers aging 75 and older. (C) 2016 Elsevier Ltd. All rights reserved.
C1 [Ebnali, Mandi] Automot Res & Innovat Ctr, Vehicle Engn Dept, POB 1386133311, Tehran, Iran.
   [Ahmadnezhad, Pedram] Univ Tehran Med Sci, Sch Rehabil Sci, Tehran, Iran.
   [Shateri, Alireza; Heidari, Majid Ebnali] Shahrekord Univ, Mech & Elect Engn Dept, Coll Engn, Shahrekord, Iran.
   [Mazloumi, Adel] Univ Tehran Med Sci, Sch Hlth, Dept Occupat Hlth Engn, Tehran, Iran.
   [Nazeri, Ahmad Reza] Shandid Beheshti Univ, Sch Rehabil, Dept Audiol, Tehran, Iran.
RP Ebnali, M (corresponding author), Automot Res & Innovat Ctr, Vehicle Engn Dept, POB 1386133311, Tehran, Iran.
EM ebnali.mahdi@gmail.com
RI Mazloumi, Adel/AAA-8389-2019; Shateri, Alireza/AAZ-9495-2021
OI Mazloumi, Adel/0000-0003-4877-7962; Heidari, Majid
   E./0000-0002-1166-0149
FU College of Engineering, Shahrekord University; Automotive Industry
   Research Center
FX We would like to thank Professor Abass Moallem for his useful comments
   and facilitative discussions during the preparation of the manuscript.
   We would also like to thank Mahnoosh Mirzaei for her assistance in
   instructing the participants. We deeply appreciate the supports of the
   College of Engineering, Shahrekord University, and Automotive Industry
   Research Center. A debt of gratitude is owed to the staff of
   Isfahan-Shahrekord traffic police for providing information and help in
   data gathering.
CR Aksan N, 2015, ACCIDENT ANAL PREV, V75, P236, DOI 10.1016/j.aap.2014.12.007
   Bellinger DB, 2009, TRANSPORT RES F-TRAF, V12, P441, DOI 10.1016/j.trf.2009.08.007
   Boyle LN, 2010, ACCIDENT ANAL PREV, V42, P785, DOI 10.1016/j.aap.2010.03.006
   Brodsky W, 2013, ACCIDENT ANAL PREV, V59, P382, DOI 10.1016/j.aap.2013.06.022
   Cao S., 2014, P HUM FACT ERG SOC A
   Cao S, 2013, ACCIDENT ANAL PREV, V59, P46, DOI 10.1016/j.aap.2013.04.038
   Charlton SG, 2009, ACCIDENT ANAL PREV, V41, P160, DOI 10.1016/j.aap.2008.10.006
   Cicchino JB, 2015, ACCIDENT ANAL PREV, V83, P67, DOI 10.1016/j.aap.2015.06.012
   Cicchino JB, 2014, ACCIDENT ANAL PREV, V72, P44, DOI 10.1016/j.aap.2014.06.011
   Craik M., 2008, HDB AGING COGNITION
   Cuenen A, 2015, ACCIDENT ANAL PREV, V77, P12, DOI 10.1016/j.aap.2015.01.011
   De Raedt R, 2000, AGE AGEING, V29, P517, DOI 10.1093/ageing/29.6.517
   Dellinger AM, 2002, AM J EPIDEMIOL, V155, P234, DOI 10.1093/aje/155.3.234
   Dibben N., 2007, PSYCHOL MUSIC, V35, P571, DOI [10.1177/0305735607079725, DOI 10.1177/0305735607079725]
   Dingus T., 2006, 100 CAR NATURALISTIC
   Dnal A.B., 2013, TRANSPORT RES F-TRAF, V21, P52
   Ebnali H.M., 2011, COGN APPROACH, V1, P23
   Eby D. W., 1998, ANN ARBOR, V1001, P48109
   Fagerstrom K.-O., 1977, EFFECTS LISTENING CA, P73
   Freund B, 2002, J AM GERIATR SOC, V50, P1309, DOI 10.1046/j.1532-5415.2002.50325.x
   Green P., 2001, ASS ADV AUT MED C AG
   Haigney D.E., 2000, TRANSP RES F, V3, P113, DOI [DOI 10.1016/S1369-8478(00)00020-6, 10.1016/S1369-8478(00)00020-6]
   Harris D., 1988, USER BEHAV THEORY RE, P163
   Hockey GRJ, 1997, BIOL PSYCHOL, V45, P73
   Hoffman L, 2005, PSYCHOL AGING, V20, P610, DOI 10.1037/0882-7974.20.4.610
   Horberry T, 2006, ACCIDENT ANAL PREV, V38, P185, DOI 10.1016/j.aap.2005.09.007
   JANCKE L, 1994, PERCEPT MOTOR SKILL, V79, P484
   Just MA, 2008, BRAIN RES, V1205, P70, DOI 10.1016/j.brainres.2007.12.075
   Kubose TT, 2006, APPL COGNITIVE PSYCH, V20, P43, DOI 10.1002/acp.1164
   Lam LT, 2002, J SAFETY RES, V33, P411, DOI 10.1016/S0022-4375(02)00034-8
   Langford J, 2006, TRANSPORT RES F-TRAF, V9, P309, DOI 10.1016/j.trf.2006.03.005
   Lee HC, 2003, ACCIDENT ANAL PREV, V35, P797, DOI 10.1016/S0001-4575(02)00083-0
   Lyman S, 2002, INJ PREV, V8, P116, DOI 10.1136/ip.8.2.116
   Macnicol John, 2006, AGE DISCRIMINATION H
   McLaughlin SB, 2008, ACCIDENT ANAL PREV, V40, P8, DOI 10.1016/j.aap.2007.03.016
   Mulder G., 1986, ENERGETICS HUMAN INF, V31, P175, DOI [10.1007/ 978-94- 009-4448-0_ 12, DOI 10.1007/978-94-009-4448-0_12]
   Nader Rakie, 2006, JAHROM U J, V2
   Neale V.L., 2005, 050400 NATL HIGHW TR
   Patten CJD, 2004, ACCIDENT ANAL PREV, V36, P341, DOI 10.1016/S0001-4575(03)00014-9
   Plan A.S.H.S., 2009, GUIDE REDUCING CRASH, V14
   Rakauskas ME, 2004, J SAFETY RES, V35, P453, DOI 10.1016/j.jsr.2004.06.003
   Reed MP, 1999, ERGONOMICS, V42, P1015, DOI 10.1080/001401399185117
   Regan M.A., 2013, AUSTR ROAD SAF RES P
   Reimer B, 2013, ACCIDENT ANAL PREV, V52, P125, DOI 10.1016/j.aap.2012.12.008
   Reimer B, 2011, TRANSPORT RES F-TRAF, V14, P13, DOI 10.1016/j.trf.2010.09.002
   Reuter-Lorenz PA, 2010, J GERONTOL B-PSYCHOL, V65, P405, DOI 10.1093/geronb/gbq035
   Salvucci D. D., 2007, P SIGCHI C HUM FACT
   Schreiner C., 2004, P HUM FACT ERG SOC A
   Shinar D, 2005, ACCIDENT ANAL PREV, V37, P315, DOI 10.1016/j.aap.2004.09.007
   Sivak M., 1995, UMTRI RES REV, V26
   Strayer DL, 2004, HUM FACTORS, V46, P640, DOI 10.1518/hfes.46.4.640.56806
   Strayer DL, 2003, J EXP PSYCHOL-APPL, V9, P23, DOI 10.1037/1076-898X.9.1.23
   Strayer DL, 2001, PSYCHOL SCI, V12, P462, DOI 10.1111/1467-9280.00386
   Stutts J, 2005, ACCIDENT ANAL PREV, V37, P1093, DOI 10.1016/j.aap.2005.06.007
   Taieb-Maimon M, 2001, HUM FACTORS, V43, P159, DOI 10.1518/001872001775992543
   Thoma MV, 2012, PSYCHOL HEALTH, V27, P227, DOI 10.1080/08870446.2011.575225
   Thoma MV, 2013, PLOS ONE, V8, DOI 10.1371/journal.pone.0070156
   Truett, 2000, PROJECTING FATALITIE
   Tsimhoni O., 2001, International Journal of Speech Technology, V4, P155, DOI 10.1023/A:1011387612112
   Unal AB, 2012, ACCIDENT ANAL PREV, V48, P271, DOI 10.1016/j.aap.2012.01.022
   van der Zwaag MD, 2012, ERGONOMICS, V55, P12, DOI 10.1080/00140139.2011.638403
   WALLER PF, 1991, HUM FACTORS, V33, P499, DOI 10.1177/001872089103300502
   Wiesenthal DL, 2000, J APPL SOC PSYCHOL, V30, P1709, DOI 10.1111/j.1559-1816.2000.tb02463.x
   Young K., 2007, DISTRACTED DRIVING, P379, DOI DOI 10.1201/9781420007497
   Young KL, 2010, SAFETY SCI, V48, P326, DOI 10.1016/j.ssci.2009.10.008
NR 65
TC 11
Z9 12
U1 2
U2 38
PU PERGAMON-ELSEVIER SCIENCE LTD
PI OXFORD
PA THE BOULEVARD, LANGFORD LANE, KIDLINGTON, OXFORD OX5 1GB, ENGLAND
SN 0001-4575
EI 1879-2057
J9 ACCIDENT ANAL PREV
JI Accid. Anal. Prev.
PD SEP
PY 2016
VL 94
BP 198
EP 206
DI 10.1016/j.aap.2016.05.016
PG 9
WC Ergonomics; Public, Environmental & Occupational Health; Social
   Sciences, Interdisciplinary; Transportation
WE Social Science Citation Index (SSCI)
SC Engineering; Public, Environmental & Occupational Health; Social
   Sciences - Other Topics; Transportation
GA DT2QT
UT WOS:000381326200024
PM 27328019
DA 2022-02-06
ER

PT J
AU Collet, C
   Clarion, A
   Morel, M
   Chapon, A
   Petit, C
AF Collet, C.
   Clarion, A.
   Morel, M.
   Chapon, A.
   Petit, C.
TI Physiological and behavioural changes associated to the management of
   secondary tasks while driving
SO APPLIED ERGONOMICS
LA English
DT Article; Proceedings Paper
CT Triennial Conference of the International-Ergonomics-Association
CY JUL 10-14, 2006
CL Maastricht, NETHERLANDS
SP Int Ergonom Assoc, Dutch Ergonom Soc
DE Electrodermal activity; Heart rate; Reaction time; Arousal; Strain;
   Dual-task; Shared attention
ID NERVOUS-SYSTEM; CELL PHONES; CONVERSATIONS; INTERFERENCE; PERFORMANCE;
   ATTENTION; DEMANDS; IMPACT
AB Sharing attention between two tasks requiring the same mental resources is supposed to increase the resulting strain. Phoning while driving may elicit cognitive interference between driving operations and conversation and consequently, may affect driving efficiency. The road scene cues may thus be perceived late or even omitted, increasing the probability to be involved in a critical situation. The aim of the experiment was to study how the additional strain elicited by a secondary task may change drivers' arousal with potential consequences on driving performance. Electrodermal activity, heart rate and reaction time (RT) were the dependent variables. Listening to the radio, holding an in-vehicle or a cell-phone conversation were the secondary communication tasks, performed by 10 participants during a driving sequence on a private circuit. Within nominal driving, each communication task was requested at random to prevent any habituation or anticipation. The cell-phone conversation made RT increase by about 20%, by comparison to the nominal driving condition. Nevertheless, the in-vehicle conversation impacted RT almost in the same proportion. Physiological data showed that arousal level increased as a function of dual-tasks requirements, the in-vehicle conversation eliciting the same strain as the remote conversation. With caution due to contextual differences between these two communication tasks, conversing with a passenger was thus as detrimental as using a cell-phone. (c) 2009 Elsevier Ltd. All rights reserved.
C1 [Collet, C.; Clarion, A.; Morel, M.] Univ Lyon 1, CRIS EA 647, Lab Motor Mental & Mat Performance, F-69622 Villeurbanne, France.
   [Clarion, A.; Petit, C.] Renault Res Dept, F-78280 Guyancourt, France.
   [Chapon, A.] LESCOT, Natl Inst Res Transportat & Safety, F-69675 Bron, France.
RP Collet, C (corresponding author), Univ Lyon 1, CRIS EA 647, Lab Motor Mental & Mat Performance, 27-29 Blvd 11 Novembre 1918, F-69622 Villeurbanne, France.
EM christian.collet@univ-lyon1.fr
CR Amado S, 2005, TRANSPORT RES F-TRAF, V8, P383, DOI 10.1016/j.trf.2005.05.001
   AVERTY P, 2004, AVIAT SPACE ENV MED, V75, P1
   Beede KE, 2006, ACCIDENT ANAL PREV, V38, P415, DOI 10.1016/j.aap.2005.10.015
   Boucsein W., 1993, PSYCHOPHYSIOLOGY MEN, P35
   Briem V, 1995, ERGONOMICS, V38, P2536, DOI 10.1080/00140139508925285
   Brookings JB, 1996, BIOL PSYCHOL, V42, P361, DOI 10.1016/0301-0511(95)05167-8
   Caird JK, 2008, ACCIDENT ANAL PREV, V40, P1282, DOI 10.1016/j.aap.2008.01.009
   CHAPON A, 2004, 0401 NAT RES I TRANS, P31
   Collet C, 2009, APPL ERGON, V40, P23, DOI 10.1016/j.apergo.2008.01.019
   Collet C, 2005, BIOL PSYCHOL, V69, P195, DOI 10.1016/j.biopsycho.2004.07.003
   Consiglio W, 2003, ACCIDENT ANAL PREV, V35, P495, DOI 10.1016/S0001-4575(02)00027-1
   DREWS FA, 2004, P HUM FACT ERG SOC 4, P2210
   FIX J, 2001, SORRY NO ANSWER CELL
   FOWLES DC, 1981, PSYCHOPHYSIOLOGY, V18, P232, DOI 10.1111/j.1469-8986.1981.tb03024.x
   Gaillard A.W., 2000, ENG PSYCHOPHYSIOLOGY, P31
   GAILLARD AWK, 1993, ERGONOMICS, V36, P991, DOI 10.1080/00140139308967972
   Gugerty L, 2004, ACCIDENT ANAL PREV, V36, P1029, DOI 10.1016/j.aap.2003.12.002
   Haigney D.E., 2000, TRANSP RES F, V3, P113, DOI [DOI 10.1016/S1369-8478(00)00020-6, 10.1016/S1369-8478(00)00020-6]
   Hancock PA, 2003, ACCIDENT ANAL PREV, V35, P501, DOI 10.1016/S0001-4575(02)00028-3
   Horrey WJ, 2006, HUM FACTORS, V48, P196, DOI 10.1518/001872006776412135
   Hunton J, 2005, RISK ANAL, V25, P855, DOI 10.1111/j.1539-6924.2005.00637.x
   Laberge J, 2004, TRANSPORT RES REC, P109
   Luczak H., 2000, ENG PSYCHOPHYSIOLOGY, P79
   MULDER LJM, 1992, BIOL PSYCHOL, V34, P205, DOI 10.1016/0301-0511(92)90016-N
   Shinar D, 2005, ACCIDENT ANAL PREV, V37, P315, DOI 10.1016/j.aap.2004.09.007
   Strayer DL, 2007, CURR DIR PSYCHOL SCI, V16, P128, DOI 10.1111/j.1467-8721.2007.00489.x
   Treffner PJ, 2004, TRANSPORT RES F-TRAF, V7, P229, DOI 10.1016/j.trf.2004.09.002
   WALLIN BG, 1986, TRENDS NEUROSCI, V9, P63
NR 28
TC 57
Z9 63
U1 0
U2 24
PU ELSEVIER SCI LTD
PI OXFORD
PA THE BOULEVARD, LANGFORD LANE, KIDLINGTON, OXFORD OX5 1GB, OXON, ENGLAND
SN 0003-6870
EI 1872-9126
J9 APPL ERGON
JI Appl. Ergon.
PD NOV
PY 2009
VL 40
IS 6
BP 1041
EP 1046
DI 10.1016/j.apergo.2009.01.007
PG 6
WC Engineering, Industrial; Ergonomics; Psychology, Applied
WE Science Citation Index Expanded (SCI-EXPANDED); Social Science Citation Index (SSCI); Conference Proceedings Citation Index - Science (CPCI-S); Conference Proceedings Citation Index - Social Science &amp; Humanities (CPCI-SSH)
SC Engineering; Psychology
GA 489KO
UT WOS:000269419200010
PM 19249012
DA 2022-02-06
ER

PT B
AU Wang, Y
   Reimer, B
   Mehler, B
   Zhang, J
   Mehler, A
   Coughlin, JF
AF Wang, Ying
   Reimer, Bryan
   Mehler, Bruce
   Zhang, Jun
   Mehler, Alea
   Coughlin, Joseph F.
BE Karwowski, W
   Salvendy, G
TI The Impact of Repeated Cognitive Tasks on Driving Performance and Visual
   Attention
SO ADVANCES IN HUMAN FACTORS, ERGONOMICS, AND SAFETY IN MANUFACTURING AND
   SERVICE INDUSTRIES
SE Advances in Human Factors and Ergonomics Series
LA English
DT Article; Book Chapter
DE Driver Distraction; Cognitive Workload; Visual Attention; Pupil
   Diameter; Physiology; Driving Simulation; Validity
ID DISTRACTION; WORKLOAD; FATIGUE; LOAD
AB This study assesses the degree to which three demand levels of an auditory delayed digit recall task impact visual attention, pupil diameter and simulated driving performance. Changes in horizontal gaze dispersion and reduced lateral variation during the dual task periods indicate a more centralized allocation of visual attention during periods of heightened cognitive load. This pattern was consistent across the first and second presentations of each task. At the highest demand level, pupil diameter increased significantly over other dual task periods and single task driving. Pupil diameter was moderately impacted by task repetition, suggesting some habituation to the novelty of the task. The overall results indicate that pupil diameter was a more sensitive measure of changes in workload with repeated task exposure than visual attention and driving performance measures in the context of the simulation. In an on-road study with the same secondary task, gaze became significantly more centralized as the level of cognitive workload increased. Although this level of discrimination was not replicated here, taken together, the results further highlight the usefulness of gaze dispersion as an indicator of cognitive workload.
C1 [Wang, Ying] MIT AgeLab, Cambridge, MA 02139 USA.
   Univ New England, Transportat Ctr, Cambridge, MA 02139 USA.
RP Wang, Y (corresponding author), MIT AgeLab, Cambridge, MA 02139 USA.
RI Mehler, Bruce/E-4538-2017
OI Mehler, Bruce/0000-0001-5929-4179
CR Chi CF, 1998, HUM FACTORS, V40, P577, DOI 10.1518/001872098779649247
   De Waard D., 1996, MEASUREMENT DRIVERS
   Engstrom J, 2005, TRANSPORT RES F-TRAF, V8, P97, DOI 10.1016/j.trf.2005.04.012
   Green P., 2004, 2004210022 U MICHIGA
   Harbluk JL, 2007, ACCIDENT ANAL PREV, V39, P372, DOI 10.1016/j.aap.2006.08.013
   Heitmann A, 2001, P 1 INT DRIV S HUM F
   Lamble D, 1999, ACCIDENT ANAL PREV, V31, P617, DOI 10.1016/S0001-4575(99)00018-4
   Mehler B, 2009, TRANSPORT RES REC, P6, DOI 10.3141/2138-02
   Recarte MA, 2003, J EXP PSYCHOL-APPL, V9, P119, DOI 10.1037/1076-898X.9.2.119
   Reimer B., 2009, P 1 INT C AUT US INT, P115, DOI [DOI 10.1145/1620509.1620531, 10.1145/1620509.1620531]
   Reimer B., 2009, DEVELOPMENT
   Reimer B., 2010, IMPACT SYSTEMATIC VA
   Reimer B, 2009, TRANSPORT RES REC, P13, DOI 10.3141/2138-03
   Sodhi M, 2002, BEHAV RES METH INS C, V34, P529, DOI 10.3758/BF03195482
   Strayer DL, 2004, HUM FACTORS, V46, P640, DOI 10.1518/hfes.46.4.640.56806
   Tsai YF, 2007, AVIAT SPACE ENVIR MD, V78, pB176
   Van Orden KF, 1998, HUM FAC ERG SOC P, P1122
   Van Orden KF, 2001, HUM FACTORS, V43, P111, DOI 10.1518/001872001775992570
   Victor TW, 2005, TRANSPORT RES F-TRAF, V8, P167, DOI 10.1016/j.trf.2005.04.014
   Wang Y, 2010, ERGONOMICS, V53, P404, DOI 10.1080/00140130903464358
NR 20
TC 0
Z9 0
U1 0
U2 4
PU CRC PRESS-TAYLOR & FRANCIS GROUP
PI BOCA RATON
PA 6000 BROKEN SOUND PARKWAY NW, STE 300, BOCA RATON, FL 33487-2742 USA
BN 978-1-4398-3500-5; 978-1-4398-3499-2
J9 ADV HUM FACT ERG SER
JI ADV. HUMAN FACT. ERG. SER
PY 2011
BP 668
EP 678
PG 11
WC Ergonomics; Public, Environmental & Occupational Health
WE Book Citation Index – Social Sciences & Humanities (BKCI-SSH)
SC Engineering; Public, Environmental & Occupational Health
GA BC2TR
UT WOS:000351310800070
DA 2022-02-06
ER

PT J
AU Risteska, M
   Donmez, B
   Chen, HYW
   Modi, M
AF Risteska, Martina
   Donmez, Birsen
   Chen, Huei-Yen W.
   Modi, Miti
TI Prevalence of Engagement in Single versus Multiple Types of Secondary
   Tasks: Results from the Naturalistic Engagement in Secondary Task (NEST)
   Dataset
SO TRANSPORTATION RESEARCH RECORD
LA English
DT Article
ID DRIVER; DISTRACTION
AB We investigated engagement in single vs. multiple types of secondary tasks in distraction-affected, safety-critical events (SCEs), i.e., crashes/near-crashes, and baselines reported in the Naturalistic Engagement in Secondary Tasks (NEST) dataset. NEST was created from Second Strategic Highway Research Program (SHRP2) data for studying distractions in detail. Early descriptive analysis on NEST found that most distraction-affected SCE and baseline epochs (10 s long) include more than one type of secondary task, suggesting that a considerable number of drivers may be engaging in multiple secondary activities within a relatively short time frame, potentially being exposed to increased demands brought on by multi-tasking and task-switching. We conducted inferential statistics on NEST focusing on engagement in single vs. multiple types of tasks across SCEs and baselines. A logit model was built to compare the odds of engaging in single vs. multiple types of tasks with the following predictors: event type (SCE, baseline), environmental demand, GPS speed, and driver age. The last three predictors were included to capture the driving demands experienced, which may have impacted drivers' task engagement behavior. Odds of engagement in multiple types of secondary tasks was higher in SCEs than baselines. Furthermore, with marginal statistical significance, drivers 65 years and over were less likely to engage in multiple types of secondary tasks than younger drivers. Overall, engagement in multiple secondary task types is more prevalent in SCEs. Most crash risk studies to date have reported the effects associated with one type of secondary task. However, it appears that these effects may be confounded by the presence of other secondary tasks.
C1 [Risteska, Martina; Donmez, Birsen; Modi, Miti] Univ Toronto, Dept Mech & Ind Engn, Toronto, ON, Canada.
   [Chen, Huei-Yen W.] Univ Buffalo, Dept Ind & Syst Engn, Amherst, NY USA.
RP Donmez, B (corresponding author), Univ Toronto, Dept Mech & Ind Engn, Toronto, ON, Canada.
EM donmez@mie.utoronto.ca
RI Donmez, Birsen/AAN-6155-2021
OI Donmez, Birsen/0000-0002-1427-7516
FU Toyota Collaborative Safety Research Center (CSRC)
FX Funding for this work was provided by the Toyota Collaborative Safety
   Research Center (CSRC). We would like to thank Joshua E. Domeyer,
   Heishiro Toyoda, James Foley, and Chuck Gulash from Toyota CSRC for
   their feedback. We would like to also acknowledge VTTI (Julie Cook,
   Suzie Lee, Justin Owens, and Miguel Perez) for their help with our
   inquiries about the data. Special thanks to MIT AgeLab (Bryan Reimer and
   Joonbum Lee) for sharing their reduction code with us.
CR ALM H, 1994, ACCIDENT ANAL PREV, V26, P441, DOI 10.1016/0001-4575(94)90035-3
   BROOKHUIS KA, 1991, ACCIDENT ANAL PREV, V23, P309, DOI 10.1016/0001-4575(91)90008-S
   Dingus T.A., 2015, S2S06RW1 SHRP 2 TRAN
   Dingus TA, 2016, P NATL ACAD SCI USA, V113, P2636, DOI 10.1073/pnas.1513271113
   Domeyer JE, 2016, AUTOMOTIVEUI 2016: 8TH INTERNATIONAL CONFERENCE ON AUTOMOTIVE USER INTERFACES AND INTERACTIVE VEHICULAR APPLICATIONS, P185, DOI 10.1145/3004323.3004345
   Donorfio LKM, 2009, J SAFETY RES, V40, P221, DOI 10.1016/j.jsr.2009.04.002
   Funkhouser D, 2012, TRANSPORT RES REC, P1, DOI 10.3141/2321-01
   Hankey J. M., 2016, S2S08ARW1 SHRP 2 TRA
   Klauer SG, 2006, 810594 DOT HS, V810, P594, DOI DOI 10.1037/E729262011-001
   Lee J, 2008, INT J HUM-COMPUT ST, V66, P198, DOI 10.1016/j.ijhcs.2007.01.004
   MCKNIGHT AJ, 1993, ACCIDENT ANAL PREV, V25, P259, DOI 10.1016/0001-4575(93)90020-W
   National Center for Statistics and Analysis, 2017, TRAFF SAF FACTS
   Owens JM, 2015, J SAFETY RES, V54, P33, DOI 10.1016/j.jsr.2015.07.001
   Reed MP, 1999, ERGONOMICS, V42, P1015, DOI 10.1080/001401399185117
   Reimer B, 2013, ACCIDENT ANAL PREV, V52, P125, DOI 10.1016/j.aap.2012.12.008
   Sodhi M, 2002, BEHAV RES METH INS C, V34, P529, DOI 10.3758/BF03195482
   Strayer DL, 2004, HUM FACTORS, V46, P640, DOI 10.1518/hfes.46.4.640.56806
   Strayer DL, 2001, PSYCHOL SCI, V12, P462, DOI 10.1111/1467-9280.00386
   Tivesten E, 2015, J SAFETY RES, V53, P87, DOI 10.1016/j.jsr.2015.03.010
   Wickens, 2002, THEORETICAL ISSUES E, V3, P159, DOI [DOI 10.1080/14639220210123806, https://doi.org/10.1080/14639220210123806]
   Wickens CD, 2008, HUM FACTORS, V50, P397, DOI 10.1518/001872008X288420
   Young K.L., 2009, DRIVER DISTRACTION T
NR 22
TC 3
Z9 3
U1 0
U2 4
PU SAGE PUBLICATIONS INC
PI THOUSAND OAKS
PA 2455 TELLER RD, THOUSAND OAKS, CA 91320 USA
SN 0361-1981
EI 2169-4052
J9 TRANSPORT RES REC
JI Transp. Res. Record
PD DEC
PY 2018
VL 2672
IS 37
BP 1
EP 10
DI 10.1177/0361198118791394
PG 10
WC Engineering, Civil; Transportation; Transportation Science & Technology
WE Science Citation Index Expanded (SCI-EXPANDED); Social Science Citation Index (SSCI)
SC Engineering; Transportation
GA HY5TV
UT WOS:000468191900001
DA 2022-02-06
ER

PT J
AU Schindhelm, R
   Schmidt, E
AF Schindhelm, Roland
   Schmidt, Eike
TI Evaluation of the tactile detection response task in a laboratory test
   using a surrogate driving set-up
SO IET INTELLIGENT TRANSPORT SYSTEMS
LA English
DT Article; Proceedings Paper
CT Vienna Congress on How to Enhance the Sustainable Use of ITS
CY 2014
CL Vienna, AUSTRIA
DE traffic engineering computing; road traffic; haptic interfaces; tactile
   detection response task methodology; laboratory test; surrogate driving
   set-up; laboratory experiment; cognitive resources; visual against
   auditory tracking task
AB This study presents findings of a laboratory experiment which aimed at evaluating the sensitivity and intrusiveness of tactile detection response task (TDRT) methodology. Various single-task, dual-task and triple-task scenarios were compared. The task scenarios included a surrogate of driving (tracking task) and different secondary tasks (N-back, surrogate reference task (SuRT)). The results suggest that the TDRT is sensitive to load levels of secondary tasks which primarily demand for cognitive resources (N-back). Sensitivity to variations of visual-manual load could not be shown (SuRT). TDRT seems also to be able to differentiate between modes of primary task which varies in terms of cognitive load (visual against auditory tracking task). Results indicated intrusiveness of TDRT on primary task performance and secondary task performance depending on the type of underlying task scenario. As a conclusion, TDRT can be recommended as a method to assess attentional effects of cognitive load of a secondary task, but should be used with caution for secondary tasks with strong motor demands.
C1 [Schindhelm, Roland; Schmidt, Eike] Bundesanstalt Strassenwesen BASt Fed Highway Res, Sect Cooperat Traff & Driver Assistance Syst, Automot Engn, DE-51427 Bergisch Gladbach, Germany.
RP Schindhelm, R (corresponding author), Bundesanstalt Strassenwesen BASt Fed Highway Res, Sect Cooperat Traff & Driver Assistance Syst, Automot Engn, Bruederstr 53, DE-51427 Bergisch Gladbach, Germany.
EM schindhelm@bast.de
CR [Anonymous], 2014, 17488 ISODIS
   Bruyas M.-P., 2013, P 7 INT DRIV S HUM F
   Conti A.S., 2014, P HUM FACT ERG SOC E
   Diels C, 2011, CONTEMPORARY ERGONOMICS AND HUMAN FACTORS 2011, P183
   EGGEMEIER FT, 1988, HUMAN MENTAL WORKLOA
   Engstrom J., 2013, CONCEPTUAL FRAMEWORK
   Engstrom J., 2005, P 3 INT DRIV S HUM F
   Engstrom J., 2013, P 7 INT DRIV S HUM F
   Gelau C, 2010, IET INTELL TRANSP SY, V4, P346, DOI 10.1049/iet-its.2009.0115
   Martens M.H., 2000, MEASURING DISTRACTIO
   Mattes S., 2007, IST1507674IP EU
   Mehler B., 2011, 20113B MIT AGELAB
   Metz B, 2011, TRANSPORT RES F-TRAF, V14, P369, DOI 10.1016/j.trf.2011.04.004
   Michon J., 1985, HUMAN BEHAV TRAFFIC, V28, P485
   Pettitt M.A., 2008, THESIS U NOTTINGHAM
   Seaman S., 2013, P 7 INT DRIV S HUM F
   WALTER CB, 1990, BRAIN COGNITION, V14, P185, DOI 10.1016/0278-2626(90)90028-M
   Wege C.A., 2014, BEHAVIOURAL ADAPTATI, P13
   Whitall J, 1999, J MOTOR BEHAV, V31, P325, DOI 10.1080/00222899909600998
   Zijlstra F, 1993, EFFICIENCY WORK BEHA
NR 20
TC 3
Z9 3
U1 0
U2 5
PU INST ENGINEERING TECHNOLOGY-IET
PI HERTFORD
PA MICHAEL FARADAY HOUSE SIX HILLS WAY STEVENAGE, HERTFORD SG1 2AY, ENGLAND
SN 1751-956X
EI 1751-9578
J9 IET INTELL TRANSP SY
JI IET Intell. Transp. Syst.
PD SEP
PY 2015
VL 9
IS 7
SI SI
BP 683
EP 689
DI 10.1049/iet-its.2014.0186
PG 7
WC Engineering, Electrical & Electronic; Transportation Science &
   Technology
WE Science Citation Index Expanded (SCI-EXPANDED); Conference Proceedings Citation Index - Science (CPCI-S)
SC Engineering; Transportation
GA CQ5XW
UT WOS:000360680000003
DA 2022-02-06
ER

PT J
AU Huemer, AK
   Vollrath, M
AF Huemer, Anja Katharina
   Vollrath, Mark
TI Learning the Lane Change Task: Comparing different training regimes in
   semi-paced and continuous secondary tasks
SO APPLIED ERGONOMICS
LA English
DT Article
DE Driver distraction; Lane Change Task (LCT); Surrogate Reference Task
   (SuRT); Critical Tracking Task (CTT); Dual-task practice
AB For road safety it is paramount that distraction by in-vehicle systems is limited. To reach this aim the Lane Change Task (LCT; Mattes, 2003) was developed. It is used as a test procedure to measure distraction due to secondary tasks in driving. The LCT is implemented as an ISO standard (ISO 26022: 2010) with the aim to provide an objective criterion for designing human-machine interactions (HMI) in a way which is not detrimental to driving. As different baseline performance in the LCT could not be sufficiently explained in recent studies, comparisons of different training regimes were conducted in order to examine training influences on LCT performance. Discriminable performance improvements in LCT were found depending on the secondary task used. A training regime of at least ten runs of LCT in single-task mode is recommended for effective training. This training should be supplemented by a training of the secondary tasks examined. An additional exploration of a dual-task situation is recommended. (C) 2012 Elsevier Ltd and The Ergonomics Society. All rights reserved.
C1 [Huemer, Anja Katharina; Vollrath, Mark] Tech Univ Carolo Wilhelmina Braunschweig, Dept Engn & Traff Psychol, D-38106 Braunschweig, Germany.
RP Huemer, AK (corresponding author), Tech Univ Carolo Wilhelmina Braunschweig, Dept Engn & Traff Psychol, Gaussstr 23, D-38106 Braunschweig, Germany.
EM a.huemer@tu-braunschweig.de
OI Huemer, Anja Katharina/0000-0002-1054-7777
CR [Anonymous], 2007, 26022 ISODIS
   [Anonymous], 2010, 26022 ISODIS
   [Anonymous], 2009, ANW WORKSH SEPT 2 20
   Burns P.C., 2006, DRIV METR WORKSH OCT
   Burns P.C., 2005, HUM FACT ERG SOC 49
   Daimler Chrysler A.G., 2006, DRIV METR WORKSH OTT
   Dynamic Research Inc, 2006, CRIT TRACK TASK
   GOPHER D, 1977, HUM FACTORS, V19, P583, DOI 10.1177/001872087701900607
   Gopher D, 1991, ATTENTION PERFORMANC, VXIV
   Harbluk J. L., 2009, 5 INT DRIV S HUM FAC
   Harbluk J. L., 2007, DRIVING ASSESSMENT 2
   Johansson E., 2004, IST15076741 AIDE
   KUHN F, 2005, METHODE BEWERTUNG FA
   Lee FJ, 2001, COGNITIVE PSYCHOL, V42, P267, DOI 10.1006/cogp.2000.0747
   Lee M. R J., 2008, DIVER DISTRACTION TH, P107
   Mattes S, 2003, QUALITY OF WORK AND PRODUCTS IN ENTERPRISES OF THE FUTURE, P57
   Petzoldt T., 2010, TRANSPORT F IN PRESS
   Rognin L., 2007, 20 INT TECHN C ENH S
   Shinar D, 2005, ACCIDENT ANAL PREV, V37, P315, DOI 10.1016/j.aap.2004.09.007
   Weir D.H., 2007, ISO TASK FORC M CAL
   Young Kristie, 2008, DRIVER DISTRACTION T, DOI [10.1201/9781420007497.ch7, DOI 10.1201/9781420007497.CH7]
   Young KL, 2011, APPL ERGON, V42, P611, DOI 10.1016/j.apergo.2010.06.020
   Young KL, 2010, SAFETY SCI, V48, P326, DOI 10.1016/j.ssci.2009.10.008
NR 23
TC 2
Z9 2
U1 0
U2 11
PU ELSEVIER SCI LTD
PI OXFORD
PA THE BOULEVARD, LANGFORD LANE, KIDLINGTON, OXFORD OX5 1GB, OXON, ENGLAND
SN 0003-6870
J9 APPL ERGON
JI Appl. Ergon.
PD SEP
PY 2012
VL 43
IS 5
BP 940
EP 947
DI 10.1016/j.apergo.2012.01.002
PG 8
WC Engineering, Industrial; Ergonomics; Psychology, Applied
WE Science Citation Index Expanded (SCI-EXPANDED); Social Science Citation Index (SSCI)
SC Engineering; Psychology
GA 960BI
UT WOS:000305362600016
PM 22289962
DA 2022-02-06
ER

PT J
AU Douglas, HE
   Raban, MZ
   Walter, SR
   Westbrook, JI
AF Douglas, Heather E.
   Raban, Magdalena Z.
   Walter, Scott R.
   Westbrook, Johanna I.
TI Improving our understanding of multi-tasking in healthcare: Drawing
   together the cognitive psychology and healthcare literature
SO APPLIED ERGONOMICS
LA English
DT Review
DE Multi-tasking; Medical staff; Hospital; Medical errors/prevention and
   control
ID DUAL-TASK INTERFERENCE; SIMULATED DRIVING PERFORMANCE;
   EMERGENCY-DEPARTMENT; REFRACTORY PERIOD; CONCURRENT MULTITASKING;
   WORKPLACE INTERRUPTIONS; COMMUNICATION LOADS; PHONE CONVERSATIONS;
   DRIVER DISTRACTION; MEMORY RETRIEVAL
AB Multi-tasking is an important skill for clinical work which has received limited research attention. Its impacts on clinical work are poorly understood. In contrast, there is substantial multi-tasking research in cognitive psychology, driver distraction, and human-computer interaction. This review synthesises evidence of the extent and impacts of multi-tasking on efficiency and task performance from health and non-healthcare literature, to compare and contrast approaches, identify implications for clinical work, and to develop an evidence-informed framework for guiding the measurement of multi-tasking in future healthcare studies. The results showed healthcare studies using direct observation have focused on descriptive studies to quantify concurrent multi-tasking and its frequency in different contexts, with limited study of impact. In comparison, non-healthcare studies have applied predominantly experimental and simulation designs, focusing on interleaved and concurrent multi-tasking, and testing theories of the mechanisms by which multi-tasking impacts task efficiency and performance. We propose a framework to guide the measurement of multi-tasking in clinical settings that draws together lessons from these siloed research efforts. (C) 2016 The Authors. Published by Elsevier Ltd.
C1 [Douglas, Heather E.] Murdoch Univ, Sch Psychol & Exercise Sci, Singapore Campus,06-04 Kings Ctr,390 Havelock Rd, Singapore 169662, Singapore.
   [Raban, Magdalena Z.; Walter, Scott R.; Westbrook, Johanna I.] Macquarie Univ, Australian Inst Hlth Innovat, Ctr Hlth Syst & Safety Res, Level 6 75 Talavera Rd, N Ryde, NSW 2109, Australia.
RP Douglas, HE (corresponding author), Murdoch Univ, Sch Psychol & Exercise Sci, Singapore Campus,06-04 Kings Ctr,390 Havelock Rd, Singapore 169662, Singapore.
EM H.Douglas@murdoch.edu.au; Magda.Raban@mq.edu.au; Scott.Walter@mq.edu.au;
   Johanna.Westbrook@mq.edu.au
RI Raban, Magdalena Z/J-8361-2012; Douglas, Heather/AAO-9386-2020;
   Westbrook, Johanna I/J-9045-2018
OI Raban, Magdalena Z/0000-0002-6995-2849; Westbrook, Johanna
   I/0000-0003-1083-8192
FU Australian Research CouncilAustralian Research Council [DP110100090];
   NHMRCNational Health and Medical Research Council of Australia [1054146,
   1055498]
FX This work was supported by an Australian Research Council Discovery
   Grant [DP110100090], an NHMRC Program Grant [1054146], and an NHMRC
   Postgraduate Scholarship [1055498]. These funding sources had no
   involvement in the study design, collection, analysis, or interpretation
   of data, in the writing or the decision to submit this article for
   publication.
CR Adler R. F., 2012, CHI 2012
   ALLPORT A, 1994, ATTENTION PERFORM, V15, P421
   Ampt Amanda, 2007, J Health Serv Res Policy, V12, P18
   Appelbaum SH, 2008, MANAGE DECIS, V46, P1313, DOI 10.1108/00251740810911966
   Arabadzhiyska PN, 2013, INTERN MED J, V43, P1321, DOI 10.1111/imj.12223
   Bakiri S, 2013, ACCIDENT ANAL PREV, V59, P588, DOI 10.1016/j.aap.2013.06.004
   Benbunan-Fich R, 2011, ACM T COMPUT-HUM INT, V18, DOI 10.1145/1970378.1970381
   Berg LM, 2012, EUR J EMERG MED, V19, P246, DOI 10.1097/MEJ.0b013e32834c314a
   Berg WP, 2013, ADAPT BEHAV, V21, P346, DOI 10.1177/1059712313491613
   BIEDERMAN I, 1973, MEM COGNITION, V1, P383, DOI 10.3758/BF03198124
   BLUEDORN AC, 1992, ACAD MANAGEMENT EXEC, V0006, P00017, DOI DOI 10.5465/ame.1992.4274453
   BORGER R, 1963, Q J EXP PSYCHOL, V15, P1, DOI 10.1080/17470216308416546
   Bowman LL, 2010, COMPUT EDUC, V54, P927, DOI 10.1016/j.compedu.2009.09.024
   Bratt JH, 1999, HEALTH POLICY PLANN, V14, P374, DOI 10.1093/heapol/14.4.374
   Briggs GF, 2011, TRANSPORT RES F-TRAF, V14, P313, DOI 10.1016/j.trf.2011.02.004
   Burke TA, 2000, J NURS ADMIN, V30, P118, DOI 10.1097/00005110-200003000-00003
   Caird JK, 2008, ACCIDENT ANAL PREV, V40, P1282, DOI 10.1016/j.aap.2008.01.009
   Carayon P, 2015, INT J MED INFORM, V84, P578, DOI 10.1016/j.ijmedinf.2015.04.002
   CARRIER LM, 1995, J EXP PSYCHOL LEARN, V21, P1339, DOI 10.1037/0278-7393.21.5.1339
   Charlton SG, 2009, ACCIDENT ANAL PREV, V41, P160, DOI 10.1016/j.aap.2008.10.006
   Chisholm CD, 2001, ANN EMERG MED, V38, P146, DOI 10.1067/mem.2001.115440
   Chisholm CD, 2000, ACAD EMERG MED, V7, P1239, DOI 10.1111/j.1553-2712.2000.tb00469.x
   Coiera EW, 2002, MED J AUSTRALIA, V176, P415, DOI 10.5694/j.1326-5377.2002.tb04482.x
   Colligan L, 2012, BMJ QUAL SAF, V21, P912, DOI 10.1136/bmjqs-2011-000292
   Collins S. A., 2007, MULTITASKING CLIN CO
   CREAMER LR, 1963, J EXP PSYCHOL, V66, P187, DOI 10.1037/h0041443
   Cummings ML, 2004, CYBERPSYCHOL BEHAV, V7, P653, DOI 10.1089/cpb.2004.7.653
   Drews FA., 2007, PROC HUM FACTORS ERG, V51, P683, DOI DOI 10.1177/154193120705101117
   Edwards A, 2009, INT J MED INFORM, V78, P629, DOI 10.1016/j.ijmedinf.2009.04.006
   Garrison TM, 2013, APPL COGNITIVE PSYCH, V27, P396, DOI 10.1002/acp.2917
   Gopher D, 2000, J EXP PSYCHOL GEN, V129, P308, DOI 10.1037/0096-3445.129.3.308
   Grundgeiger T, 2010, J EXP PSYCHOL-APPL, V16, P317, DOI 10.1037/a0021912
   Haque MM, 2014, ACCIDENT ANAL PREV, V62, P42, DOI 10.1016/j.aap.2013.09.010
   Hazlehurst B, 2007, J BIOMED INFORM, V40, P539, DOI 10.1016/j.jbi.2007.02.001
   Horrey WJ, 2006, HUM FACTORS, V48, P196, DOI 10.1518/001872006776412135
   Ishigami Y, 2009, J SAFETY RES, V40, P157, DOI 10.1016/j.jsr.2009.02.006
   Jersild A. T, 1927, ARCH PSYCHOL, V14, P81
   Jones EB, 2014, HEALTHCARE, V2, P4, DOI 10.1016/j.hjdsi.2013.12.015
   Kalanthroff E, 2014, PSYCHOL RES-PSYCH FO, V78, P276, DOI 10.1007/s00426-013-0495-7
   Kalisch BJ, 2010, JT COMM J QUAL PATIE, V36, P126, DOI 10.1016/S1553-7250(10)36021-1
   Karayanidis F, 2010, FRONT PSYCHOL, V1, DOI 10.3389/fpsyg.2010.00025
   Kass SJ, 2010, ACCIDENT ANAL PREV, V42, P874, DOI 10.1016/j.aap.2009.04.012
   Kiesel A, 2010, PSYCHOL BULL, V136, P849, DOI 10.1037/a0019842
   Klauer SG, 2014, NEW ENGL J MED, V370, P54, DOI 10.1056/NEJMsa1204142
   Kobayashi L, 2007, ACAD EMERG MED, V14, P1141, DOI 10.1197/j.aem.2007.05.015
   LABERGE D, 1977, ATTENTION PERFORM, V6, P285
   Laxmisan A, 2007, INT J MED INFORM, V76, P801, DOI 10.1016/j.ijmedinf.2006.09.019
   Levine Laura E., 2012, International Journal of Cyber Behavior, Psychology and Learning, V2, P15, DOI 10.4018/ijcbpl.2012070102
   Levy J, 2006, PSYCHOL SCI, V17, P228, DOI 10.1111/j.1467-9280.2006.01690.x
   Levy J, 2008, APPL COGNITIVE PSYCH, V22, P507, DOI 10.1002/acp.1378
   Li L, 2015, CRIT CARE RESUSC, V17, P159
   Li SYW, 2012, J AM MED INFORM ASSN, V19, P6, DOI 10.1136/amiajnl-2010-000024
   Lo Connie, 2010, Journal of Pharmacy Practice and Research, V40, P106
   LOGAN GD, 1982, J EXP PSYCHOL HUMAN, V8, P502, DOI 10.1037/0096-1523.8.4.502
   Longman CS, 2014, J EXP PSYCHOL HUMAN, V40, P1580, DOI 10.1037/a0036552
   Longman CS, 2013, J EXP PSYCHOL LEARN, V39, P1142, DOI 10.1037/a0030409
   Loukopoulos L. D., 2009, ASHGATE STUDIES HUMA
   Mache S, 2012, EMERG MED J, V29, DOI 10.1136/emermed-2011-200599
   Mache S, 2011, J CARDIOVASC MED, V12, P475, DOI 10.2459/JCM.0b013e328347db8f
   Mache S, 2011, NORD J PSYCHIAT, V65, P112, DOI 10.3109/08039488.2010.504306
   Masson MEJ, 2014, Q J EXP PSYCHOL, V67, P1944, DOI 10.1080/17470218.2013.879390
   Meiran N, 1996, J EXP PSYCHOL LEARN, V22, P1423, DOI 10.1037/0278-7393.22.6.1423
   Meyer DE, 1997, PSYCHOL REV, V104, P3, DOI 10.1037/0033-295X.104.1.3
   Monsell S, 2003, TRENDS COGN SCI, V7, P134, DOI 10.1016/S1364-6613(03)00028-7
   Monsell S, 2006, J EXP PSYCHOL HUMAN, V32, P493, DOI 10.1037/0096-1523.32.3.493
   Munyisia EN, 2011, J ADV NURS, V67, P1908, DOI 10.1111/j.1365-2648.2011.05633.x
   Nabatilan LB, 2012, COGN TECHNOL WORK, V14, P355, DOI 10.1007/s10111-011-0184-5
   Nicholson Darren B, 2009, Journal of Organizational and End User Computing, V21, P1, DOI 10.4018/joeuc.2009062601
   Nijboer M, 2014, NEUROIMAGE, V100, P60, DOI 10.1016/j.neuroimage.2014.05.082
   Nijboer M, 2013, PLOS ONE, V8, DOI 10.1371/journal.pone.0079583
   OSMAN A, 1993, J EXP PSYCHOL HUMAN, V19, P1292, DOI 10.1037/0096-1523.19.6.1292
   PASHLER H, 1993, Q J EXP PSYCHOL-A, V46, P51, DOI 10.1080/14640749308401067
   PASHLER H, 1990, J EXP PSYCHOL HUMAN, V16, P826, DOI 10.1037/0096-1523.16.4.826
   Pashler H., 2000, CONTROL COGNITIVE PR
   Raban MZ, 2014, BMJ QUAL SAF, V23, P414, DOI 10.1136/bmjqs-2013-002118
   Raban MZ, 2015, BMJ OPEN, V5, DOI 10.1136/bmjopen-2015-009076
   Redelmeier DA, 1997, NEW ENGL J MED, V336, P453, DOI 10.1056/NEJM199702133360701
   Reiman KM, 2015, PSYCHOL RES-PSYCH FO, V79, P267, DOI 10.1007/s00426-014-0556-6
   Reimer B, 2011, TRANSPORT RES F-TRAF, V14, P13, DOI 10.1016/j.trf.2010.09.002
   Rivera-Rodriguez AJ, 2010, QUAL SAF HEALTH CARE, V19, P304, DOI 10.1136/qshc.2009.033282
   ROGERS RD, 1995, J EXP PSYCHOL GEN, V124, P207, DOI 10.1037/0096-3445.124.2.207
   Rohrer D, 2003, PSYCHON B REV, V10, P96, DOI 10.3758/BF03196472
   Rubinstein JS, 2001, J EXP PSYCHOL HUMAN, V27, P763, DOI 10.1037//0096-1523.27.4.763
   Rudin-Brown CM, 2013, ACCIDENT ANAL PREV, V50, P122, DOI 10.1016/j.aap.2012.04.002
   Ruthruff E, 2003, PERCEPT PSYCHOPHYS, V65, P801, DOI 10.3758/BF03194816
   Salvucci D. D., 2010, CHI 2010
   Salvucci D.D., 2011, MULTITASKING MIND
   Salvucci DD, 2008, PSYCHOL REV, V115, P101, DOI 10.1037/0033-295X.115.1.101
   Salvucci DD, 2011, TOP COGN SCI, V3, P227, DOI 10.1111/j.1756-8765.2011.01134.x
   Scerra V., 2012, P HUMAN FACTORS ERGO, V56, P1456, DOI [10.1177/1071181312561409, DOI 10.1177/1071181312561409]
   SPECTOR A, 1976, AM J PSYCHOL, V89, P669, DOI 10.2307/1421465
   Spencer R, 2004, ANN EMERG MED, V44, P268, DOI 10.1016/j.annemergmed.2004.04.006
   Stavrinos D, 2013, ACCIDENT ANAL PREV, V61, P63, DOI 10.1016/j.aap.2013.02.003
   Strayer DL, 2006, HUM FACTORS, V48, P381, DOI 10.1518/001872006777724471
   SUDEVAN P, 1987, J EXP PSYCHOL HUMAN, V13, P89, DOI 10.1037/0096-1523.13.1.89
   Sumwalt R. L, 1993, ASRS DIRECTLINE, V4
   Telford CW, 1931, J EXP PSYCHOL, V14, P1, DOI 10.1037/h0073262
   Tipping MD, 2010, J HOSP MED, V5, P323, DOI 10.1002/jhm.790
   van Rensen ELJ, 2012, ANESTH ANALG, V115, P1183, DOI 10.1213/ANE.0b013e31826996a2
   Vandierendonck A, 2010, PSYCHOL BULL, V136, P601, DOI 10.1037/a0019791
   Walter SR, 2014, BMJ QUAL SAF, V23, P231, DOI 10.1136/bmjqs-2013-002097
   Weaver SM, 2014, Q J EXP PSYCHOL, V67, P2247, DOI 10.1080/17470218.2014.917115
   Weigl M, 2016, BMJ QUAL SAF, V25, P499, DOI 10.1136/bmjqs-2014-003744
   Weigl M, 2013, J PATIENT SAF, V9, P18, DOI 10.1097/PTS.0b013e31826b7b87
   Weigl M, 2009, BMC HEALTH SERV RES, V9, DOI 10.1186/1472-6963-9-110
   West R, 2011, CAN J EXP PSYCHOL, V65, P38, DOI 10.1037/a0022810
   Westbrook JI, 2008, MED J AUSTRALIA, V188, P506, DOI 10.5694/j.1326-5377.2008.tb01762.x
   Westbrook JI, 2011, BMC HEALTH SERV RES, V11, DOI 10.1186/1472-6963-11-319
   Westbrook JI, 2010, QUAL SAF HEALTH CARE, V19, P284, DOI 10.1136/qshc.2009.039255
   Westbrook Johanna I, 2009, Int J Med Inform, V78 Suppl 1, pS25, DOI 10.1016/j.ijmedinf.2008.09.003
   Westbrook JI, 2010, ARCH INTERN MED, V170, P683, DOI 10.1001/archinternmed.2010.65
   Westbrook JI, 2007, STUD HEALTH TECHNOL, V129, P1083
   Wickens, 2002, THEORETICAL ISSUES E, V3, P159, DOI [DOI 10.1080/14639220210123806, https://doi.org/10.1080/14639220210123806]
   Wickens CD, 2008, HUM FACTORS, V50, P397, DOI 10.1518/001872008X288420
   Woloshynowych M, 2007, ANN EMERG MED, V50, P407, DOI 10.1016/j.annemergmed.2007.08.001
   Young KL, 2012, SAFETY SCI, V50, P165, DOI 10.1016/j.ssci.2011.07.008
NR 116
TC 35
Z9 35
U1 1
U2 60
PU ELSEVIER SCI LTD
PI OXFORD
PA THE BOULEVARD, LANGFORD LANE, KIDLINGTON, OXFORD OX5 1GB, OXON, ENGLAND
SN 0003-6870
EI 1872-9126
J9 APPL ERGON
JI Appl. Ergon.
PD MAR
PY 2017
VL 59
BP 45
EP 55
DI 10.1016/j.apergo.2016.08.021
PN A
PG 11
WC Engineering, Industrial; Ergonomics; Psychology, Applied
WE Science Citation Index Expanded (SCI-EXPANDED); Social Science Citation Index (SSCI)
SC Engineering; Psychology
GA EF9HT
UT WOS:000390642000006
PM 27890158
OA hybrid
DA 2022-02-06
ER

PT J
AU Young, KL
   Osborne, R
   Koppel, S
   Charlton, JL
   Grzebieta, R
   Williamson, A
   Haworth, N
   Woolley, J
   Senserrick, T
AF Young, Kristie L.
   Osborne, Rachel
   Koppel, Sjaan
   Charlton, Judith L.
   Grzebieta, Raphael
   Williamson, Ann
   Haworth, Narelle
   Woolley, Jeremy
   Senserrick, Teresa
TI What are Australian drivers doing behind the wheel? An overview of
   secondary task data from the Australian Naturalistic Driving Study
SO JOURNAL OF THE AUSTRALASIAN COLLEGE OF ROAD SAFETY
LA English
DT Article
DE Distracted driving; Secondary tasks; Road safety; Naturalistic driving
   study; Safety-related incident
AB Using data from the Australian Naturalistic Driving Study (ANDS), this study examined patterns of secondary task engagement (e. g., mobile phone use, manipulating centre stack controls) during everyday driving trips to determine the type and duration of secondary task engaged in. Safety-related incidents associated with secondary task engagement were also examined. Results revealed that driver engagement in secondary tasks was frequent, with drivers engaging in one or more secondary tasks every 96 seconds, on average. However, drivers were more likely to initiate engagement in secondary tasks when the vehicle was stationary, suggesting that drivers do self-regulate the timing of task engagement to a certain degree. There was also evidence that drivers modified their engagement in a way suggestive of limiting their exposure to risk by engaging in some secondary tasks for shorter periods when the vehicle was moving compared to when it was stationary. Despite this, almost six percent of secondary tasks events were associated with a safety-related incident. The findings will be useful in targeting distraction countermeasures and policies and determining the effectiveness of these in managing driver distraction.
C1 [Young, Kristie L.; Osborne, Rachel; Koppel, Sjaan; Charlton, Judith L.] Monash Univ, Accid Res Ctr, Clayton, Vic, Australia.
   [Grzebieta, Raphael; Williamson, Ann; Senserrick, Teresa] Univ New South Wales, Transport & Rd Safety TARS Res Ctr, Sydney, NSW, Australia.
   [Haworth, Narelle] Queensland Univ Technol, CARRSQ, Brisbane, Qld, Australia.
   [Woolley, Jeremy] Univ Adelaide, CASR, Adelaide, SA, Australia.
RP Young, KL (corresponding author), 21 Alliance Lane, Clayton, Vic, Australia.
EM kristie.young@monash.edu
RI Haworth, Narelle/AAV-4845-2021; Osborne, Rachel/W-6445-2018; Young,
   Kristie L/F-6672-2017
OI Haworth, Narelle/0000-0003-2514-787X; Osborne,
   Rachel/0000-0003-0906-0299; Young, Kristie L/0000-0002-4999-3424;
   Senserrick, Teresa/0000-0001-6407-9035
FU Australian Federal Government's Australian Research Council (ARC)
   [LE130100050, LP130100270]; Monash University Accident Research Centre
   (MUARC); Centre for Accident Research and Road Safety -Queensland
   (CARRSQ) at Queensland University of Technology (QUT); Centre for
   Automotive Safety Research (CASR) at the University of Adelaide; Centre
   for Road Safety, Transport for NSW (TfNSW); NSW's State Insurance
   Regulatory Authority; Victoria's Transport Accident Commission;
   Victorian Road Authority (VicRoads); South Australia's Motor Accidents
   Commission; National Roads and Motorists Association (NRMA) in NSW;
   Seeing Machines; Office of Road Safety, Government of Western Australia;
   Hyundai Motor Company; ARC Discovery Early Career Researcher
   AwardAustralian Research Council [DE160100372]
FX The ANDS study was funded by the Australian Federal Government's
   Australian Research Council (ARC) under the infrastructure LIEF scheme
   (grant No. LE130100050) and research Linkage scheme (grant No.
   LP130100270) that were awarded to the Transport and Road Safety (TARS)
   Research Centre at the University of New South Wales (UNSW) in
   partnership with Monash University Accident Research Centre (MUARC), the
   Centre for Accident Research and Road Safety -Queensland (CARRSQ) at
   Queensland University of Technology (QUT), the Centre for Automotive
   Safety Research (CASR) at the University of Adelaide, the Centre for
   Road Safety, Transport for NSW (TfNSW), NSW's State Insurance Regulatory
   Authority, Victoria's Transport Accident Commission, the Victorian Road
   Authority (VicRoads), South Australia's Motor Accidents Commission, the
   National Roads and Motorists Association (NRMA) in NSW, Seeing Machines,
   the Office of Road Safety, Government of Western Australia, and the
   Hyundai Motor Company. Supply of equipment and assistance with ANDS data
   was provided by The Virginia Tech Transportation Institute (VTTI) under
   the leadership of Professor Jon Antin.; Dr Kristie Young's contribution
   to this paper was funded by an ARC Discovery Early Career Researcher
   Award (DE160100372).
CR Antin J.F., 2011, DESIGN IN VEHICLE DR
   Beanland V, 2013, ACCIDENT ANAL PREV, V54, P99, DOI 10.1016/j.aap.2012.12.043
   Dingus TA, 2016, P NATL ACAD SCI USA, V113, P2636, DOI 10.1073/pnas.1513271113
   Funkhouser D, 2012, TRANSPORT RES REC, P1, DOI 10.3141/2321-01
   Klauer S.G., 2006, IMPACT DRIVER INATTE
   Lansdown TC, 2012, TRANSPORT RES F-TRAF, V15, P1, DOI 10.1016/j.trf.2011.09.001
   NHTSA, 2017, 812381 DOT HS NHTSA
   Shinar D, 2017, TRAFFIC SAFETY AND HUMAN BEHAVIOR, 2ND EDITION, P1
   Tivesten E, 2015, J SAFETY RES, V53, P87, DOI 10.1016/j.jsr.2015.03.010
   Williamson A., 2015, P 2015 AUSTR ROAD SA
   World Health Organization, 2011, MOB PHON US GROW PRO
   Young KL, 2010, SAFETY SCI, V48, P326, DOI 10.1016/j.ssci.2009.10.008
NR 12
TC 8
Z9 8
U1 2
U2 7
PU AUSTRALASIAN COLL ROAD SAFETY
PI MAWSON
PA PO BOX 198, MAWSON, ACT 2607, AUSTRALIA
SN 1832-9497
J9 J AUSTRALAS COLL ROA
JI J. Australas. Coll. Road Saf.
PD FEB
PY 2019
VL 30
IS 1
BP 27
EP 33
PG 7
WC Transportation
WE Emerging Sources Citation Index (ESCI)
SC Transportation
GA HL0DN
UT WOS:000458365200004
DA 2022-02-06
ER

PT J
AU Lodinger, NR
   DeLucia, PR
AF Lodinger, Natalie R.
   DeLucia, Patricia R.
TI Does automated driving affect time-to-collision judgments?
SO TRANSPORTATION RESEARCH PART F-TRAFFIC PSYCHOLOGY AND BEHAVIOUR
LA English
DT Article
DE Automated driving; Time-to-collision; Prediction-motion task; Brake
   reaction time
ID ADAPTIVE CRUISE CONTROL; MOTION EXTRAPOLATION; PREDICTION-MOTION;
   CONTROL ACC; PERCEPTION; CONTACT; INFORMATION; PERFORMANCE; WORKLOAD;
   TAKEOVER
AB We compared time-to-collision (TTC) judgments between automated and manual driving to determine whether automation affected only responses (i.e., braking) or also affected visual perception (i.e., TTC estimation). Automation presumably frees cognitive resources because drivers do not have to control the vehicle. Those resources may be reallocated to processing visual information (e.g., optic flow) relevant for judgments of TTC. With a driving simulator, participants completed drives using manual or automated driving and responded to a rapidly decelerating vehicle using either the brake pedal or a button on the steering wheel (TTC judgment). They also completed a cognitive secondary task during half of the drives. Results suggest that automation can affect perceptual judgments (e.g., TTC estimation) in addition to driving responses (e.g., braking). TTC judgments were more accurate, and brake reaction times were faster, during automated driving than manual driving. This occurred even while performing a cognitively demanding secondary task, suggesting that participants used resources freed by automation to process visual information relevant to TTC judgments rather than complete non-driving tasks. TTC judgments were more accurate during automated driving than manual driving, presumably because automation freed up cognitive resources, allowing participants to assign those resources to processing of visual information (e.g., optic flow) relevant to judgments about collisions. To realize the safety benefit suggested by the results, automated systems should be designed so that cognitive resources freed by automation are assigned to information relevant to the driving task and not to non-driving tasks. (C) 2019 Elsevier Ltd. All rights reserved.
C1 [Lodinger, Natalie R.] Texas Tech Univ, Psychol Dept, MS 2051, Lubbock, TX 79409 USA.
   [DeLucia, Patricia R.] Rice Univ, Dept Psychol Sci, MS 25,POB 1892, Houston, TX 77251 USA.
RP DeLucia, PR (corresponding author), Rice Univ, Dept Psychol Sci, MS 25,POB 1892, Houston, TX 77251 USA.
EM natalie.lodinger@ttu.edu; pat.delucia@rice.edu
CR CAIRD JK, 1994, ECOL PSYCHOL, V6, P83, DOI 10.1207/s15326969eco0602_1
   Carsten O, 2012, HUM FACTORS, V54, P747, DOI 10.1177/0018720812460246
   de Winter JCF, 2014, TRANSPORT RES F-TRAF, V27, P196, DOI 10.1016/j.trf.2014.06.016
   DeLucia PR, 2006, HUM FACTORS, V48, P666, DOI 10.1518/001872006779166352
   DeLucia PR, 2016, MULTISENS RES, V29, P365, DOI 10.1163/22134808-00002520
   DeLucia PR, 2013, CURR DIR PSYCHOL SCI, V22, P199, DOI 10.1177/0963721412471679
   DeLucia PR, 1998, J EXP PSYCHOL HUMAN, V24, P901, DOI 10.1037/0096-1523.24.3.901
   ENDSLEY MR, 1995, HUM FACTORS, V37, P381, DOI 10.1518/001872095779064555
   Engstrom J, 2010, HUM FACTORS, V52, P551, DOI 10.1177/0018720810381072
   Green M., 2000, TRANSPORTATION HUMAN, V2, P195, DOI [DOI 10.1207/STHF0203_1, 10.1207/STHF0203_1]
   Horrey WJ, 2009, J SAFETY RES, V40, P7, DOI 10.1016/j.jsr.2008.10.011
   Kiefer RJ, 2006, HUM FACTORS, V48, P334, DOI 10.1518/001872006777724499
   Korber M, 2016, TRANSPORT RES F-TRAF, V39, P19, DOI 10.1016/j.trf.2016.03.002
   LEE DN, 1976, PERCEPTION, V5, P437, DOI 10.1068/p050437
   Lee W. S., 2007, DRIV SIM C IOW US
   Levulis S. J., 2018, THESIS
   Levulis SJ, 2016, HUM FACTORS, V58, P1096, DOI 10.1177/0018720816652270
   LIANG KY, 1986, BIOMETRIKA, V73, P13, DOI 10.1093/biomet/73.1.13
   Markkula G., 2014, P HUMAN FACTORS ERGO, P879, DOI [10.1177/1541931214581185, DOI 10.1177/1541931214581185]
   Markkula G, 2016, ACCIDENT ANAL PREV, V95, P209, DOI 10.1016/j.aap.2016.07.007
   McDonald A. D., 2019, HUMAN FACTORS
   Merat N, 2014, TRANSPORT RES F-TRAF, V27, P274, DOI 10.1016/j.trf.2014.09.005
   Merat N, 2012, HUM FACTORS, V54, P762, DOI 10.1177/0018720812442087
   Mosher F.A., 1966, STUDIES COGNITIVE GR, P86
   National Highway and Traffic Safety Administration, 2013, PREL STAT POL AUT VE, P1
   National Highway and Traffic Safety Administration, 2017, 812442 DOT HHS NAT H
   Neubauer C., 2011, THESIS
   Nilsson J., 2013, P 43 ANN IEEE IFIP C, P1
   Nilsson L., 1995, STEPS FORWARD, V3
   Novak J. L B., 1997, THESIS
   Payre W, 2016, HUM FACTORS, V58, P229, DOI 10.1177/0018720815612319
   Royden CS, 1999, PERCEPT PSYCHOPHYS, V61, P120, DOI 10.3758/BF03211953
   Rudin-Brown CM, 2004, TRANSPORT RES F-TRAF, V7, P59, DOI 10.1016/j.trf.2004.02.001
   SAE International, 2014, 13016 SAE
   Sanders M, 1993, HUMAN FACTORS ENG DE
   Saxby DJ, 2013, J EXP PSYCHOL-APPL, V19, P287, DOI 10.1037/a0034386
   SCHIFF W, 1990, J EXP PSYCHOL HUMAN, V16, P303, DOI 10.1037/0096-1523.16.2.303
   Senot P, 2003, J EXP PSYCHOL HUMAN, V29, P219, DOI 10.1037/0096-1523.29.1.219
   Seppelt BD, 2007, INT J HUM-COMPUT ST, V65, P192, DOI 10.1016/j.ijhcs.2006.10.001
   Stanton NA, 2001, INT J COGN ERGON, V5, P221, DOI DOI 10.1207/S15327566IJCE0503_5
   Strand N, 2014, TRANSPORT RES F-TRAF, V27, P218, DOI 10.1016/j.trf.2014.04.005
   Svard Malin, 2017, Proceedings of the Human Factors and Ergonomics Society Annual Meeting, V61, P339, DOI 10.1177/1541931213601565
   TRESILIAN JR, 1995, PERCEPT PSYCHOPHYS, V57, P231, DOI 10.3758/BF03206510
   Wann JP, 2000, VISION RES, V40, P2533, DOI 10.1016/S0042-6989(00)00115-2
   WELCH BL, 1947, BIOMETRIKA, V34, P28, DOI 10.1093/biomet/34.1-2.28
   Wickens, 2002, THEORETICAL ISSUES E, V3, P159, DOI [DOI 10.1080/14639220210123806, https://doi.org/10.1080/14639220210123806]
   Yamani Y., 2018, J HUMAN FACTORS ERGO, V5, P225
   Zeeb K, 2015, ACCIDENT ANAL PREV, V78, P212, DOI 10.1016/j.aap.2015.02.023
NR 48
TC 2
Z9 2
U1 3
U2 12
PU ELSEVIER SCI LTD
PI OXFORD
PA THE BOULEVARD, LANGFORD LANE, KIDLINGTON, OXFORD OX5 1GB, OXON, ENGLAND
SN 1369-8478
EI 1873-5517
J9 TRANSPORT RES F-TRAF
JI Transp. Res. Pt. F-Traffic Psychol. Behav.
PD JUL
PY 2019
VL 64
BP 25
EP 37
DI 10.1016/j.trf.2019.04.025
PG 13
WC Psychology, Applied; Transportation
WE Social Science Citation Index (SSCI)
SC Psychology; Transportation
GA IT0CW
UT WOS:000482515300003
DA 2022-02-06
ER

PT J
AU Liu, YL
AF Liu, YL
TI Quantitative assessment of effects of visual scanning on concurrent task
   performance
SO ERGONOMICS
LA English
DT Article
DE visual scanning; multi-task performance; human performance models; human
   performance metrics; mental workload; human-machine interface
ID ATTENTION
AB Much of the research in visual scanning has adopted a single task experimental paradigm. The characteristics of visual scanning in multi-task situations are largely unknown. A quantitative assessment of the effects of visual scanning on concurrent task performance was gained from two experiments. Subjects were required to perform a simulated driving task, which involved a primary pursuit tracking task and a discrete response task. The response task was one of simple information acquisition in the first experiment and of complex information integration in the second. The information acquisition task required subjects to search for a spatial or verbal target. The information integration task required them to search for a spatial or verbal target and then make a rule-based decision by integrating the information carried by current and previous targets. The two types of task involved either spatial or verbal material, whose location was displayed with 4 levels of spatial uncertainty. The results of the two experiments which were: 2 (single/dual task) x 2 (spatial/verbal material) x 4 (levels of uncertainty of target location) revealed unique characteristics of visual scanning in multi-task performance. The effects of visual scanning on task performance and subjective workload were more pronounced in the dual task conditions than in the single. Increases in scanning demand produced greater interference with a concurrent spatial task than with a verbal one when the location uncertainty of visual scanning was sufficiently high. Implications for multi-task human-machine interface design are discussed.
C1 UNIV MICHIGAN, CTR ERGON, ANN ARBOR, MI 48109 USA.
RP Liu, YL (corresponding author), UNIV MICHIGAN, DEPT IND & OPERAT ENGN, ANN ARBOR, MI 48109 USA.
CR Baddeley A.D., 1986, WORKING MEMORY
   BROGAN D, 1990, VISUAL SEARCH
   Carpenter PA., 1978, EYE MOVEMENTS HIGHER, P115
   DRURY CG, 1990, VISUAL SEARCH, P263
   ERIKSEN CW, 1985, J EXP PSYCHOL HUMAN, V11, P583, DOI 10.1037/0096-1523.11.5.583
   ERIKSEN CW, 1986, PERCEPT PSYCHOPHYS, V40, P225, DOI 10.3758/BF03211502
   FISHER D, 1981, EYE MOVEMENTS COGNIT
   FRIEDMAN A, 1981, J EXP PSYCHOL HUMAN, V7, P1031, DOI 10.1037/0096-1523.7.5.1031
   Friedman A., 1981, EYE MOV COGN VIS PER, P137, DOI DOI 10.4324/9781315437415-12
   HAINLINE L, 1981, EYE MOVEMENTS COGNIT, P3
   Hart SGSS, 1987, HUMAN MENTAL WORKLOA
   KEPPEL G, 1982, DESIGN ANAL RES HDB
   LIU YL, 1992, ACTA PSYCHOL, V79, P131, DOI 10.1016/0001-6918(92)90029-D
   LIU YL, 1989, PROC HUM FACT SOC AN, P345
   MCCONKIE GW, 1985, J EXP PSYCHOL HUMAN, V11, P168, DOI 10.1037/0096-1523.11.2.168
   MORAY N, 1986, HDB PERCEPTION PERFO, V40, P1
   Peacock B, 1993, AUTOMOTIVE ERGONOMIC
   SENDERS JW, 1964, IEEE T HUM FACT ENG, VHFE5, P2, DOI 10.1109/THFE.1964.231647
   SHEPARD RN, 1971, SCIENCE, V171, P701, DOI 10.1126/science.171.3972.701
   WACHTEL PL, 1967, PSYCHOL BULL, V68, P417, DOI 10.1037/h0025186
   WICKENS CD, 1988, HUM FACTORS, V30, P599, DOI 10.1177/001872088803000505
   Wickens CD, 1980, ATTENTION PERFORM, P239
   Wiener E.L., 1988, HUMAN FACTORS AVIATI
NR 23
TC 10
Z9 10
U1 0
U2 5
PU TAYLOR & FRANCIS LTD
PI ABINGDON
PA 4 PARK SQUARE, MILTON PARK, ABINGDON OX14 4RN, OXON, ENGLAND
SN 0014-0139
J9 ERGONOMICS
JI Ergonomics
PD MAR
PY 1996
VL 39
IS 3
BP 382
EP 399
DI 10.1080/00140139608964471
PG 18
WC Engineering, Industrial; Ergonomics; Psychology, Applied; Psychology
WE Science Citation Index Expanded (SCI-EXPANDED); Social Science Citation Index (SSCI)
SC Engineering; Psychology
GA UC086
UT WOS:A1996UC08600004
PM 8849492
DA 2022-02-06
ER

PT J
AU Wang, YK
   Jung, TP
   Lin, CT
AF Wang, Yu-Kai
   Jung, Tzyy-Ping
   Lin, Chin-Teng
TI EEG-Based Attention Tracking During Distracted Driving
SO IEEE TRANSACTIONS ON NEURAL SYSTEMS AND REHABILITATION ENGINEERING
LA English
DT Article
DE Distracted driving; electroencephalography (EEG); focus of attention
   (FOA)
ID DUAL-TASK; COGNITIVE DISTRACTION; VISUAL-ATTENTION; BRAIN DYNAMICS;
   WORKLOAD; PERFORMANCE; BEHAVIOR
AB Distracted driving might lead to many catastrophic consequences. Developing a countermeasure to track drivers' focus of attention (FOA) and engagement of operators in dual (multi)-tasking conditions is thus imperative. Ten healthy volunteers participated in a dual-task experiment that comprised two tasks: a lane-keeping driving task and a mathematical problem-solving task (e.g., 24 + 15 = 37?) during which their electroencephalogram (EEG) and behaviors were concurrently recorded. Independent component analysis (ICA) was employed as a spatial filter to separate the contributions of independent sources from the recorded EEG data. The power spectra of six components (i.e., frontal, central, parietal, occipital, left motor, and right motor) extracted from single-task conditions were fed into support vector machine (SVM) based on the radial basis function (RBF) kernel to build an FOA assessment system. The system achieved 84.6 +/- 5.8% and 86.2 +/- 5.4% classification accuracies in detecting the participants' FOAs on the math versus driving tasks, respectively. This FOA assessment system was then applied to evaluate participants' FOAs during dual-task conditions. The detected FOAs revealed that participants' cognitive attention and strategies dynamically changed between tasks to optimize the overall performance, as attention was limited and competed. The empirical results of this study demonstrate the feasibility of a practical system to continuously estimating cognitive attention through EEG spectra.
C1 [Wang, Yu-Kai; Lin, Chin-Teng] Natl Chiao Tung Univ, Dept Comp Sci, Hsinchu 30010, Taiwan.
   [Wang, Yu-Kai; Lin, Chin-Teng] Natl Chiao Tung Univ, Brain Res Ctr, Hsinchu 30010, Taiwan.
   [Jung, Tzyy-Ping] Univ Calif San Diego, Inst Engn Med, Swartz Ctr Computat Neurosci, La Jolla, CA 92093 USA.
RP Lin, CT (corresponding author), Natl Chiao Tung Univ, Dept Comp Sci, Hsinchu 30010, Taiwan.
EM yukaiwang@cs.nctu.edu.tw; jung@sccn.ucsd.edu
RI Lin, Chin-Teng/G-8129-2017
OI Lin, Chin-Teng/0000-0001-8371-8197; Jung, Tzyy-Ping/0000-0002-8377-2166;
   Wang, YuKai/0000-0001-8390-2664
FU UST-UCSD International Center of Excellence in Advanced Bioengineering -
   Taiwan Ministry of Science and Technology I-RiCE Program
   [MOST-103-2911-I-009-101]; MOSTMinistry of Science and Technology (MOST)
   Korea [103-2627-E-009-001]; Aiming for the Top University Plan of
   National Chiao Tung University; Ministry of Education, TaiwanMinistry of
   Education, Taiwan [104W963]; Army Research LaboratoryUnited States
   Department of DefenseUS Army Research Laboratory (ARL)
FX This work was supported in part by the UST-UCSD International Center of
   Excellence in Advanced Bioengineering sponsored by the Taiwan Ministry
   of Science and Technology I-RiCE Program under Grant
   MOST-103-2911-I-009-101, in part by MOST 103-2627-E-009-001, in part by
   the Aiming for the Top University Plan of National Chiao Tung
   University, the Ministry of Education, Taiwan, under Contract 104W963,
   and in part by the Army Research Laboratory and was accomplished under
   Cooperative Agreement W911NF-10-2-0022. (Corresponding author: Chin-Teng
   Lin.)
CR Aloise F, 2012, J NEURAL ENG, V9, DOI 10.1088/1741-2560/9/4/045012
   Bueno M, 2013, NEUROSCI LETT, V541, P219, DOI 10.1016/j.neulet.2013.02.030
   Calhoun VD, 2012, NEUROIMAGE, V59, P25, DOI 10.1016/j.neuroimage.2011.06.037
   Carr DB, 2010, JAMA-J AM MED ASSOC, V303, P1632, DOI 10.1001/jama.2010.481
   CORBETTA M, 1991, J NEUROSCI, V11, P2383
   Diamond D. M., 2007, NEURAL PLAST, V2007
   Dingus T., 2006, 100 CAR NATURALISTIC
   Garrett D, 2003, IEEE T NEUR SYS REH, V11, P141, DOI 10.1109/TNSRE.2003.814441
   Harbluk JL, 2007, ACCIDENT ANAL PREV, V39, P372, DOI 10.1016/j.aap.2006.08.013
   Horrey WJ, 2006, J EXP PSYCHOL-APPL, V12, P67, DOI 10.1037/1076-898X.12.2.67
   Huang LY, 2013, INT J PSYCHOPHYSIOL, V90, P172, DOI 10.1016/j.ijpsycho.2013.07.001
   Huang RS, 2009, LECT NOTES ARTIF INT, V5638, P394, DOI 10.1007/978-3-642-02812-0_47
   Jung TP, 2001, P IEEE, V89, P1107, DOI 10.1109/5.939827
   Just MA, 2001, NEUROIMAGE, V14, P417, DOI 10.1006/nimg.2001.0826
   Just MA, 2008, BRAIN RES, V1205, P70, DOI 10.1016/j.brainres.2007.12.075
   Kohlmorgen J., 2007, BRAIN COMPUT INTERFA, V409422, P409
   Koo TY, 2009, INT J PRECIS ENG MAN, V10, P59, DOI 10.1007/s12541-009-0048-6
   Krusienski DJ, 2006, J NEURAL ENG, V3, P299, DOI 10.1088/1741-2560/3/4/007
   Kutila MH, 2007, P I MECH ENG D-J AUT, V221, P1027, DOI 10.1243/09544070JAUTO332
   Lansdown T, 2004, ERGONOMICS, V47, P91, DOI 10.1080/00140130310001629775
   Lin C. T., 2012, J NEUROSCI NEUROENG, V1, P61, DOI DOI 10.1166/JNSNE.2012.1010
   Lin CT, 2011, J NEUROENG REHABIL, V8, DOI 10.1186/1743-0003-8-11
   Lin CL, 2012, IEEE ENG MED BIO, P4768, DOI 10.1109/EMBC.2012.6347033
   Logan GD, 2001, PSYCHOL REV, V108, P393, DOI 10.1037//0033-295X.108.2.393
   Makeig S, 1996, ADV NEUR IN, V8, P145
   Marois R, 2005, TRENDS COGN SCI, V9, P296, DOI 10.1016/j.tics.2005.04.010
   Matthews R, 2003, ACCIDENT ANAL PREV, V35, P451, DOI 10.1016/S0001-4575(02)00023-4
   Nijboer M, 2014, NEUROIMAGE, V100, P60, DOI 10.1016/j.neuroimage.2014.05.082
   Onton J, 2006, NEUROSCI BIOBEHAV R, V30, P808, DOI 10.1016/j.neubiorev.2006.06.007
   Park J., 2012, CEREB CORTEX
   Patten CJD, 2004, ACCIDENT ANAL PREV, V36, P341, DOI 10.1016/S0001-4575(03)00014-9
   Posner M I, 1989, J Cogn Neurosci, V1, P50, DOI 10.1162/jocn.1989.1.1.50
   Posner MI, 2012, NEUROIMAGE, V61, P450, DOI 10.1016/j.neuroimage.2011.12.040
   Reimer B, 2009, TRANSPORT RES REC, P13, DOI 10.3141/2138-03
   Sammer G, 2007, HUM BRAIN MAPP, V28, P793, DOI 10.1002/hbm.20309
   Scalf PE, 2011, EXP BRAIN RES, V212, P293, DOI 10.1007/s00221-011-2730-z
   Scalf PE, 2010, J NEUROSCI, V30, P161, DOI 10.1523/JNEUROSCI.4207-09.2010
   Schweizer TA, 2013, FRONT HUM NEUROSCI, V7, DOI 10.3389/fnhum.2013.00053
   Spiers HJ, 2007, NEUROIMAGE, V36, P245, DOI 10.1016/j.neuroimage.2007.02.032
   Stanton NA, 1998, ERGONOMICS, V41, P1014, DOI 10.1080/001401398186568
   Stanton NA, 2005, ERGONOMICS, V48, P1294, DOI 10.1080/00140130500252990
   Tornros JEB, 2005, ACCIDENT ANAL PREV, V37, P902, DOI 10.1016/j.aap.2005.04.007
   Wang YK, 2014, NEUROCOMPUTING, V129, P85, DOI 10.1016/j.neucom.2012.10.041
   Wester AE, 2008, ACCIDENT ANAL PREV, V40, P1, DOI 10.1016/j.aap.2007.02.014
   Wickens C. D, 1981, PROCESSING RESOURCES
   Wickens C. D., 1999, ENG PSYCHOL HUMAN PE
   Yerkes RM, 1908, J COMP NEUROL PSYCHO, V18, P459, DOI 10.1002/cne.920180503
   Zander TO, 2011, J NEURAL ENG, V8, DOI 10.1088/1741-2560/8/2/025005
NR 48
TC 46
Z9 47
U1 10
U2 60
PU IEEE-INST ELECTRICAL ELECTRONICS ENGINEERS INC
PI PISCATAWAY
PA 445 HOES LANE, PISCATAWAY, NJ 08855-4141 USA
SN 1534-4320
EI 1558-0210
J9 IEEE T NEUR SYS REH
JI IEEE Trans. Neural Syst. Rehabil. Eng.
PD NOV
PY 2015
VL 23
IS 6
BP 1085
EP 1094
DI 10.1109/TNSRE.2015.2415520
PG 10
WC Engineering, Biomedical; Rehabilitation
WE Science Citation Index Expanded (SCI-EXPANDED)
SC Engineering; Rehabilitation
GA CW2XB
UT WOS:000364855300018
PM 25850090
DA 2022-02-06
ER

PT J
AU Chan, M
   Nyazika, S
   Singhal, A
AF Chan, Michelle
   Nyazika, Simbarashe
   Singhal, Anthony
TI Effects of a front-seat passenger on driver attention: An
   electrophysiological approach
SO TRANSPORTATION RESEARCH PART F-TRAFFIC PSYCHOLOGY AND BEHAVIOUR
LA English
DT Article
DE Driving; Distraction; Attention; P300; Dual task; Passenger
ID EVENT-RELATED POTENTIALS; SOCIAL FACILITATION; DUAL-TASK; MERE PRESENCE;
   LATE ND; MULTIPLE RESOURCES; P300; DISTRACTION; PERFORMANCE; TIME
AB The human attention system is limited in capacity, and when performing two concurrent tasks there is competition for cognitive resources. This is particularly important in dangerous scenarios, such as driving on sharp curves where deficits in performance can be caused by various sources of distraction, including the presence of a passenger in the vehicle. In the present study, a dual-task paradigm was employed to examine the nature of attentional limits while operating a driving simulator in the presence of a passenger. The primary driving task had two levels of difficulty and event-related potentials (ERP) were collected from a secondary auditory task. In addition to several driving performance measures, our main ERP of interest was the P300. In dual-task studies, increases in primary task difficulty have been shown to reduce the amplitude of the P300 elicited by a secondary task. This presumably occurs because attentional resources initially dedicated to the secondary task are consumed by the primary task. The present results showed that compared to driving solo, the presence of a passenger was associated with a decrease in P300 amplitude in the more difficult driving conditions. These results suggest that in-car passengers may consume valuable resources in difficult driving situations that require more attentional focus in the first place. (C) 2016 Elsevier Ltd. All rights reserved.
C1 [Chan, Michelle; Nyazika, Simbarashe; Singhal, Anthony] Univ Alberta, Dept Psychol, Edmonton, AB T6G 2E9, Canada.
   [Singhal, Anthony] Univ Alberta, Neurosci & Mental Hlth Inst, Edmonton, AB, Canada.
RP Chan, M (corresponding author), Univ Alberta, Dept Psychol, Edmonton, AB T6G 2E9, Canada.
EM mc3@ualberta.ca
FU Natural Sciences and Engineering Research Council (NSERC) of
   CanadaNatural Sciences and Engineering Research Council of Canada
   (NSERC); NSERCNatural Sciences and Engineering Research Council of
   Canada (NSERC)
FX This research was funded by a Natural Sciences and Engineering Research
   Council (NSERC) of Canada scholarship to the first author, and an NSERC
   discovery grant to the second author.
CR AAA Foundation for Traffic Safety, 2015, US NAT DRIV DAT ASS
   Armstrong GAB, 2011, EXP BRAIN RES, V213, P35, DOI 10.1007/s00221-011-2774-0
   Centifanti LCM, 2016, J RES ADOLESCENCE, V26, P207, DOI 10.1111/jora.12187
   Chan M, 2015, SAFETY SCI, V72, P302, DOI 10.1016/j.ssci.2014.10.002
   Chan M, 2013, ACCIDENT ANAL PREV, V50, P147, DOI 10.1016/j.aap.2012.04.004
   COTTRELL NB, 1968, J PERS SOC PSYCHOL, V9, P245, DOI 10.1037/h0025902
   Doherty ST, 1998, ACCIDENT ANAL PREV, V30, P45, DOI 10.1016/S0001-4575(97)00060-2
   DONCHIN E, 1988, BEHAV BRAIN SCI, V11, P357, DOI 10.1017/S0140525X00058027
   DUNCANJOHNSON CC, 1981, PSYCHOPHYSIOLOGY, V18, P207
   DUNCANJOHNSON CC, 1977, PSYCHOPHYSIOLOGY, V14, P456, DOI 10.1111/j.1469-8986.1977.tb01312.x
   Gratton G., 1983, CLIN NEUROPHYSIOL, V55, P468, DOI DOI 10.1016/0013-4694(83)90135-9
   GUERIN B, 1986, J EXP SOC PSYCHOL, V22, P38, DOI 10.1016/0022-1031(86)90040-5
   HANCOCK PA, 1990, ACCIDENT ANAL PREV, V22, P281, DOI 10.1016/0001-4575(90)90019-H
   Hill L, 2015, TRAFFIC INJ PREV, V16, P362, DOI 10.1080/15389588.2014.949340
   Hing JYC, 2003, J SAFETY RES, V34, P343, DOI 10.1016/j.jsr.2003.09.011
   Huisingh C, 2015, TRAFFIC INJ PREV, V16, P140, DOI 10.1080/15389588.2014.916797
   HUNT PJ, 1973, J EXP PSYCHOL, V9, P563, DOI 10.1016/0022-1031(73)90038-3
   ISREAL JB, 1980, PSYCHOPHYSIOLOGY, V17, P259, DOI 10.1111/j.1469-8986.1980.tb00146.x
   Kahneman D., 1973, ATTENTION EFFORT
   Kok A, 2001, PSYCHOPHYSIOLOGY, V38, P557, DOI 10.1017/S0048577201990559
   KUTAS M, 1977, SCIENCE, V197, P792, DOI 10.1126/science.887923
   Lee C, 2008, ACCIDENT ANAL PREV, V40, P1703, DOI 10.1016/j.aap.2008.06.006
   Liu T., 2012, P 34 ANN C COGN SCI, P1924
   Luck S.J., 2005, INTRO EVENT RELATED, V1st ed.
   MACFIE HJH, 1990, NUTR REV, V48, P87, DOI [10.1111/j.1745-459X.1989.tb00463.x, 10.1111/j.1753-4887.1990.tb02910.x]
   MARKUS H, 1978, J EXP SOC PSYCHOL, V14, P389, DOI 10.1016/0022-1031(78)90034-3
   MCCARTHY G, 1981, SCIENCE, V211, P77, DOI 10.1126/science.7444452
   National Highway Traffic Safety Administration, 2009, 811216 DOT HS NAT HI 811216 DOT HS NAT HI
   National Highway Traffic Safety Administration, 2015, TRAFF SAF FACTS DIST
   Ouimet MC, 2013, ACCIDENT ANAL PREV, V58, P132, DOI 10.1016/j.aap.2013.04.024
   PASHLER H, 1994, PSYCHOL BULL, V116, P220, DOI 10.1037/0033-2909.116.2.220
   Polich J, 2007, CLIN NEUROPHYSIOL, V118, P2128, DOI 10.1016/j.clinph.2007.04.019
   Pradhan AK, 2014, J ADOLESCENT HEALTH, V54, pS42, DOI 10.1016/j.jadohealth.2014.01.004
   Regan MA, 2011, ACCIDENT ANAL PREV, V43, P1771, DOI 10.1016/j.aap.2011.04.008
   Rosenthal T.J., 1999, STISIM DRIVE USERS M
   SANDERS GS, 1975, J PERS SOC PSYCHOL, V32, P956, DOI 10.1037/0022-3514.32.6.956
   SCHMITT BH, 1986, J EXP SOC PSYCHOL, V22, P242, DOI 10.1016/0022-1031(86)90027-2
   Singhal A, 2005, PSYCHOPHYSIOLOGY, V42, P142, DOI 10.1111/j.1469-8986.2005.00275.x
   Singhal A, 2004, COGNITIVE BRAIN RES, V21, P124, DOI 10.1016/j.cogbrainres.2004.06.003
   Singhal A, 2002, PSYCHOPHYSIOLOGY, V39, P236, DOI 10.1017/S0048577201392156
   Strayer DL, 2001, PSYCHOL SCI, V12, P462, DOI 10.1111/1467-9280.00386
   Sullman MJM, 2015, TRAFFIC INJ PREV, V16, P552, DOI 10.1080/15389588.2014.989319
   Toxopeus R, 2011, P 6 INT DRIV S HUM F, P66
   Uziel L, 2007, J RES PERS, V41, P579, DOI 10.1016/j.jrp.2006.06.008
   Vollrath M, 2002, ACCIDENT ANAL PREV, V34, P649, DOI 10.1016/S0001-4575(01)00064-1
   Wester AE, 2008, ACCIDENT ANAL PREV, V40, P1, DOI 10.1016/j.aap.2007.02.014
   WICKENS C, 1983, SCIENCE, V221, P1080, DOI 10.1126/science.6879207
   Wickens CD, 2008, HUM FACTORS, V50, P449, DOI 10.1518/001872008X288394
   Williams AF, 2007, J SAFETY RES, V38, P381, DOI 10.1016/j.jsr.2007.03.009
   ZAJONC RB, 1965, SCIENCE, V149, P269, DOI 10.1126/science.149.3681.269
NR 50
TC 7
Z9 7
U1 1
U2 6
PU ELSEVIER SCI LTD
PI OXFORD
PA THE BOULEVARD, LANGFORD LANE, KIDLINGTON, OXFORD OX5 1GB, OXON, ENGLAND
SN 1369-8478
EI 1873-5517
J9 TRANSPORT RES F-TRAF
JI Transp. Res. Pt. F-Traffic Psychol. Behav.
PD NOV
PY 2016
VL 43
BP 67
EP 79
DI 10.1016/j.trf.2016.09.016
PG 13
WC Psychology, Applied; Transportation
WE Social Science Citation Index (SSCI)
SC Psychology; Transportation
GA ED8FS
UT WOS:000389108000007
DA 2022-02-06
ER

PT J
AU Siri, JM
   Touron, DR
AF Siri, Jacob M.
   Touron, Dayna R.
TI Metacognitive predictions and strategic adaptation to distractors
SO AGING NEUROPSYCHOLOGY AND COGNITION
LA English
DT Article
DE Metacognition; multitasking; strategies; aging
ID ADULT AGE-DIFFERENCES; OLDER-ADULTS; TASK-PERFORMANCE; PHONE USE;
   DRIVERS; MEMORY; MULTITASKING; ALLOCATION; ATTENTION; WALKING
AB Multitasking is ubiquitous, and substantial evidence has documented the impact on cognitive performance. People do not seem to recognize their multitasking deficits, however, as there is a lack of correspondence between predicted and actualperformance. We have less clarity about how people adapt to multitasking, and howthis varies with age. Thisstudy investigated metacognitive predictions and strategic adaptation in old and young adults using concurrent laboratory tasks. The primary task was visuospatial navigation and the secondary task was visual serial addition. Participants completed each task alone, and then two blocks concurrently. The second dual task block allowed participants to adapt the speed of the navigation task. Young adults performed better than old, and performance suffered with dual tasks for both ages. Predictions were loosely calibrated to navigation performance. Both age groups adapted to multitasking via speed selection, with greater conservatism by older adults, but adapation was not related to predictions.
C1 [Siri, Jacob M.; Touron, Dayna R.] Univ N Carolina, Dept Psychol, Greensboro, NC 27412 USA.
RP Touron, DR (corresponding author), Univ N Carolina, Dept Psychol, Greensboro, NC 27412 USA.
EM d_touron@uncg.edu
CR Allen PA, 2014, EXP AGING RES, V40, P280, DOI 10.1080/0361073X.2014.896663
   Anstey KJ, 2012, ACCIDENT ANAL PREV, V45, P766, DOI 10.1016/j.aap.2011.10.006
   Ball K, 2003, J AM GERIATR SOC, V51, P1499, DOI 10.1046/j.1532-5415.2003.51487.x
   Beall AC, 1996, PERCEPTION, V25, P481, DOI 10.1068/p250481
   Birren J.E., 1980, AGING 1980S, P293, DOI [10.1037/10050-021, DOI 10.1037/10050-021]
   BROUWER WH, 1991, HUM FACTORS, V33, P573, DOI 10.1177/001872089103300508
   Craik FIM, 2006, MEM COGNITION, V34, P1236, DOI 10.3758/BF03193268
   Dunlosky J, 1997, MEM COGNITION, V25, P691, DOI 10.3758/BF03211311
   Dunlosky J, 1998, PSYCHOL AGING, V13, P597, DOI 10.1037/0882-7974.13.4.597
   Ekstrom R. B., 1976, KIT FACTOR REFERENCE
   Finley JR, 2014, J EXP PSYCHOL-APPL, V20, P158, DOI 10.1037/xap0000010
   Finn B, 2007, J EXP PSYCHOL LEARN, V33, P238, DOI 10.1037/0278-7393.33.1.238
   Glass JM, 2000, PSYCHOL AGING, V15, P571, DOI 10.1037/0882-7974.15.4.571
   Hasher L, 1988, PSYCHOL LEARNING MOT, P193, DOI DOI 10.1016/S0079-7421(08)60041-9
   Herman T, 2010, J GERONTOL A-BIOL, V65, P1086, DOI 10.1093/gerona/glq077
   HERTZOG C, 1993, J GERONTOL, V48, pP150, DOI 10.1093/geronj/48.3.P150
   Hertzog Christopher, 2013, Arch Sci Psychol, V1, P23
   Hines JC, 2009, PSYCHOL AGING, V24, P462, DOI 10.1037/a0014417
   Hoffman L, 2005, PSYCHOL AGING, V20, P610, DOI 10.1037/0882-7974.20.4.610
   Horrey WJ, 2009, J SAFETY RES, V40, P7, DOI 10.1016/j.jsr.2008.10.011
   Horrey WJ, 2008, ACCIDENT ANAL PREV, V40, P675, DOI 10.1016/j.aap.2007.09.004
   Kidd D. G., 2010, PROF SAF, P40
   KRAMER AF, 1995, J EXP PSYCHOL-APPL, V1, P50, DOI 10.1037/1076-898X.1.1.50
   Kray J, 2000, PSYCHOL AGING, V15, P126, DOI 10.1037//0882-7974.15.1.126
   Lee JD, 2004, HUM FACTORS, V46, P583, DOI 10.1518/hfes.46.4.583.56811
   Lesch MF, 2004, ACCIDENT ANAL PREV, V36, P471, DOI 10.1016/S0001-4575(03)00042-3
   Li KZH, 2001, PSYCHOL SCI, V12, P230, DOI 10.1111/1467-9280.00341
   Liu BS, 2005, TRANSPORT RES F-TRAF, V8, P369, DOI 10.1016/j.trf.2005.04.019
   Neider MB, 2011, PSYCHOL AGING, V26, P260, DOI 10.1037/a0021566
   Nelson E, 2009, ACCIDENT ANAL PREV, V41, P438, DOI 10.1016/j.aap.2009.01.006
   NELSON TO, 1994, PSYCHOL SCI, V5, P207, DOI 10.1111/j.1467-9280.1994.tb00502.x
   OWSLEY C, 1991, PSYCHOL AGING, V6, P403, DOI 10.1037/0882-7974.6.3.403
   PARKER D, 1995, ERGONOMICS, V38, P1036, DOI 10.1080/00140139508925170
   PASHLER H, 1994, PSYCHOL BULL, V116, P220, DOI 10.1037/0033-2909.116.2.220
   Patten CJD, 2004, ACCIDENT ANAL PREV, V36, P341, DOI 10.1016/S0001-4575(03)00014-9
   Poposki EM, 2010, HUM PERFORM, V23, P247, DOI 10.1080/08959285.2010.487843
   Poysti L, 2005, ACCIDENT ANAL PREV, V37, P47, DOI 10.1016/j.aap.2004.06.003
   Reimer B, 2013, ACCIDENT ANAL PREV, V52, P125, DOI 10.1016/j.aap.2012.12.008
   Reymond G, 2001, HUM FACTORS, V43, P483, DOI 10.1518/001872001775898188
   Rhodes S, 2019, J EXP PSYCHOL GEN, V148, P1204, DOI 10.1037/xge0000539
   Ross LA, 2009, J GERONTOL B-PSYCHOL, V64, P163, DOI 10.1093/geronb/gbn034
   Salthouse T.A., 2000, HDB AGING COGNITION, P417
   SALTHOUSE TA, 1991, DEV PSYCHOL, V27, P763, DOI 10.1037/0012-1649.27.5.763
   SALTHOUSE TA, 1993, DEV PSYCHOL, V29, P722, DOI 10.1037/0012-1649.29.4.722
   Strayer DL, 2004, HUM FACTORS, V46, P640, DOI 10.1518/hfes.46.4.640.56806
   STRAYER DL, 1994, PSYCHOL AGING, V9, P589, DOI 10.1037/0882-7974.9.4.589
   Stutts J, 2005, ACCIDENT ANAL PREV, V37, P1093, DOI 10.1016/j.aap.2005.06.007
   Touron DR, 2010, Q J EXP PSYCHOL, V63, P1533, DOI 10.1080/17470210903418937
   Trehub, 1982, AGING COGNITIVE PROC, P191, DOI [DOI 10.1007/978-1-4684-4178-9_11, 10.1007/978-1-4684-4178-9_11]
   Verhaeghen P, 2003, PSYCHOL AGING, V18, P443, DOI 10.1037/0882-7974.18.3.443
NR 50
TC 0
Z9 0
U1 1
U2 6
PU ROUTLEDGE JOURNALS, TAYLOR & FRANCIS LTD
PI ABINGDON
PA 2-4 PARK SQUARE, MILTON PARK, ABINGDON OX14 4RN, OXON, ENGLAND
SN 1382-5585
EI 1744-4128
J9 AGING NEUROPSYCHOL C
JI Aging Neuropsychol. Cogn.
PD SEP 2
PY 2020
VL 27
IS 5
BP 787
EP 805
DI 10.1080/13825585.2019.1681356
EA OCT 2019
PG 19
WC Psychology, Developmental; Psychology, Experimental
WE Social Science Citation Index (SSCI)
SC Psychology
GA ND6ER
UT WOS:000493025500001
PM 31658871
DA 2022-02-06
ER

PT J
AU Jansen, RJ
   van Egmond, R
   de Ridder, H
AF Jansen, Reinier J.
   van Egmond, Rene
   de Ridder, Huib
TI Task Prioritization in Dual-Tasking: Instructions versus Preferences
SO PLOS ONE
LA English
DT Article
ID DRIVER PERFORMANCE; MENTAL WORKLOAD; MODEL; MULTITASKING; DEMANDS;
   STRESS; OPPORTUNITY; RESOURCES; STRATEGY; MEMORY
AB The role of task prioritization in performance tradeoffs during multi-tasking has received widespread attention. However, little is known on whether people have preferences regarding tasks, and if so, whether these preferences conflict with priority instructions. Three experiments were conducted with a high-speed driving game and an auditory memory task. In Experiment 1, participants did not receive priority instructions. Participants performed different sequences of single-task and dual-task conditions. Task performance was evaluated according to participants' retrospective accounts on preferences. These preferences were reformulated as priority instructions in Experiments 2 and 3. The results showed that people differ in their preferences regarding task prioritization in an experimental setting, which can be overruled by priority instructions, but only after increased dual-task exposure. Additional measures of mental effort showed that performance tradeoffs had an impact on mental effort. The interpretation of these findings was used to explore an extension of Threaded Cognition Theory with Hockey's Compensatory Control Model.
C1 [Jansen, Reinier J.; van Egmond, Rene; de Ridder, Huib] Delft Univ Technol, Fac Ind Design Engn, Delft, Netherlands.
RP Jansen, RJ (corresponding author), Delft Univ Technol, Fac Ind Design Engn, Delft, Netherlands.
EM R.J.Jansen@tudelft.nl
OI de ridder, huib/0000-0002-7723-1785; Van Egmond,
   Rene/0000-0001-5015-0670
FU Nationale Politie Nederland
FX This research was partially funded by Staf Korpsleiding / Directie
   Facility Management, Nationale Politie Nederland. The funder had no role
   in study design, data collection and analysis, decision to publish, or
   preparation of the manuscript.
CR Altmann EM, 2002, COGNITIVE SCI, V26, P39, DOI 10.1207/s15516709cog2601_2
   Boksem MAS, 2008, BRAIN RES REV, V59, P125, DOI 10.1016/j.brainresrev.2008.07.001
   Bootes K, 2010, WORK, V36, P207, DOI [10.3233/WOR-2010-01021, 10.3233/WOR-2010-1021]
   Caird JK, 2008, ACCIDENT ANAL PREV, V40, P1282, DOI 10.1016/j.aap.2008.01.009
   Cnossen F, 2004, ERGONOMICS, V47, P218, DOI 10.1080/00140130310001629757
   Dressel J, 2008, TRANSPORT RES F-TRAF, V11, P347, DOI 10.1016/j.trf.2008.02.003
   GOPHER D, 1989, ACTA PSYCHOL, V71, P147, DOI 10.1016/0001-6918(89)90007-3
   GOPHER D, 1980, ACTA PSYCHOL, V46, P161, DOI 10.1016/0001-6918(80)90008-6
   HANCOCK PA, 1989, HUM FACTORS, V31, P519
   Hembrooke H., 2003, Journal of Computing in Higher Education, V15, P46, DOI 10.1007/BF02940852
   Hockey GRJ, 1997, BIOL PSYCHOL, V45, P73
   Hockey GRJ, 2011, COGNITIVE FATIGUE MU, P167
   Jansen RJ, 2014, P HUM FACT ERG SOC E
   Janssen CP, 2012, J COGN ENG DECIS MAK, V6, P5, DOI 10.1177/1555343411432339
   Kahneman Daniel, 2011, THINKING FAST SLOW
   Killu K., 1999, J BEHAV EDUC, V9, P239, DOI DOI 10.1023/A:1022143716509
   Kurzban R, 2013, BEHAV BRAIN SCI, V36, P661, DOI 10.1017/S0140525X12003196
   Langner R, 2013, PSYCHOL BULL, V139, P870, DOI 10.1037/a0030694
   Lansdown T, 2004, ERGONOMICS, V47, P91, DOI 10.1080/00140130310001629775
   Levy J, 2008, APPL COGNITIVE PSYCH, V22, P507, DOI 10.1002/acp.1378
   Liepelt R, 2011, Q J EXP PSYCHOL, V64, P1251, DOI 10.1080/17470218.2010.543284
   Liu, 2011, P HUM FACT ERG SOC A, V55, P2083, DOI [10.1177/1071181311551434, DOI 10.1177/1071181311551434]
   Miller J, 2014, ATTEN PERCEPT PSYCHO, V76, P2560, DOI 10.3758/s13414-014-0730-3
   Nijboer M, 2013, PLOS ONE, V8, DOI 10.1371/journal.pone.0079583
   NORMAN DA, 1975, COGNITIVE PSYCHOL, V7, P44, DOI 10.1016/0010-0285(75)90004-3
   O'DONNELL R. D., 1986, COGNITIVE PROCESSES
   Park S., 2013, P HUM FACT ERG SOC A, V57, P773
   PASHLER H, 1994, PSYCHOL BULL, V116, P220, DOI 10.1037/0033-2909.116.2.220
   Salvucci DD, 2008, PSYCHOL REV, V115, P101, DOI 10.1037/0033-295X.115.1.101
   Salvucci DD, 2008, HUM FACTORS, V50, P834, DOI 10.1518/001872008X354200
   Salvucci DD, 2009, CHI2009: PROCEEDINGS OF THE 27TH ANNUAL CHI CONFERENCE ON HUMAN FACTORS IN COMPUTING SYSTEMS, VOLS 1-4, P1819
   SANDERS AF, 1983, ACTA PSYCHOL, V53, P61, DOI 10.1016/0001-6918(83)90016-1
   Schultz M, 2012, RC MINIRACERS
   Siu KC, 2007, GAIT POSTURE, V25, P121, DOI 10.1016/j.gaitpost.2006.02.002
   Sorensen C., 2005, Information and Organization, V15, P125, DOI 10.1016/j.infoandorg.2005.02.007
   Unal AB, 2013, ACCIDENT ANAL PREV, V50, P934, DOI 10.1016/j.aap.2012.07.020
   Wickens, 1992, HUM PERFORM, V5, P303, DOI [10.1207/s15327043hup0504_3, DOI 10.1207/S15327043HUP0504_3]
   WICKENS C. D., 1984, VARIETIES ATTENTION, P63
   Wickens CD, 2008, HUM FACTORS, V50, P449, DOI 10.1518/001872008X288394
   Zar JH, 1996, BIOSTAT ANAL, V3rd
   Zijlstra F, 1993, EFFICIENCY WORK BEHA
NR 41
TC 12
Z9 12
U1 0
U2 15
PU PUBLIC LIBRARY SCIENCE
PI SAN FRANCISCO
PA 1160 BATTERY STREET, STE 100, SAN FRANCISCO, CA 94111 USA
SN 1932-6203
J9 PLOS ONE
JI PLoS One
PD JUL 8
PY 2016
VL 11
IS 7
AR e0158511
DI 10.1371/journal.pone.0158511
PG 27
WC Multidisciplinary Sciences
WE Science Citation Index Expanded (SCI-EXPANDED); Social Science Citation Index (SSCI)
SC Science & Technology - Other Topics
GA DR6IK
UT WOS:000380005400073
PM 27391779
OA gold, Green Published
DA 2022-02-06
ER

PT J
AU Minin, L
   Benedetto, S
   Pedrotti, M
   Re, A
   Tesauri, F
AF Minin, Luca
   Benedetto, Simone
   Pedrotti, Marco
   Re, Alessandra
   Tesauri, Francesco
TI Measuring the effects of visual demand on lateral deviation: A
   comparison among driver's performance indicators
SO APPLIED ERGONOMICS
LA English
DT Article
DE Driving performance measures; Lane change test; Visual workload
ID TASK-DIFFICULTY
AB In this study we compare the efficacy of three driver's performance indicators based on lateral deviation in detecting significant on-road performance degradations while interacting with a secondary task: the High Frequency Component of steering wheel (HFC), and two indicators described in ISO/DIS 26022 (2007): the Normative and the Adapted Lane Change Test (LCT). Sixteen participants were asked to perform a simulated lane-change task while interacting, when required, with a visual search task with two levels of difficulty.
   According to predictions, results showed that the Adapted WE indicator, taking into consideration individual practices in performing the LCT, succeeded in discriminating between single and dual task conditions. Furthermore, this indicator was also able to detect whether the driver was interacting with an easy or a difficult secondary task. Despite predictions, results did not confirm Normative LCT and HFC to be reliable indicators of performance degradation within the simulated LCT. (C) 2011 Elsevier Ltd and The Ergonomics Society. All rights reserved.
C1 [Minin, Luca; Tesauri, Francesco] Univ Modena & Reggio Emilia, Dipartimento Sci & Metodi Ingn, I-42122 Reggio Emilia, Italy.
   [Benedetto, Simone] LEPSIS, F-75732 Paris 15, France.
   [Re, Alessandra] Univ Turin, LIDEA InterDept Lab Appl Ergon, I-10124 Turin, Italy.
   [Pedrotti, Marco] LUTIN UMS CNRS 2809, F-75930 Paris, France.
RP Minin, L (corresponding author), Univ Modena & Reggio Emilia, Dipartimento Sci & Metodi Ingn, Via Amendola 02, I-42122 Reggio Emilia, Italy.
EM luca.minin@unimore.it
RI Pedrotti, Marco/AAI-9524-2020
OI Pedrotti, Marco/0000-0002-3821-5408; Benedetto,
   Simone/0000-0002-6053-1052
CR [Anonymous], 2007, 26022 ISODIS
   ANTIN JF, 1990, INT J MAN MACH STUD, V33, P581, DOI 10.1016/S0020-7373(05)80054-9
   Benedetto S, 2011, TRANSPORT RES F-TRAF, V14, P199, DOI 10.1016/j.trf.2010.12.001
   Boer E., 2005, P 3 INT DRIV S HUM F
   BOER ER, 2000, P IEA HFES 2000 C, P125
   BROOKHUIS K, 1994, ERGONOMICS, V37, P427, DOI 10.1080/00140139408963661
   Bruyas M., 2008, P EUR C HUM CTR DES, P89
   Burns P.C., 2006, DRIV METR WORKSH OTT
   Carsten O, 2005, TRANSPORT RES F-TRAF, V8, P191, DOI 10.1016/j.trf.2005.04.004
   Carsten OMJ, 2005, HUMAN MACHINE INTERA
   Engstrom J, 2005, TRANSPORT RES F-TRAF, V8, P97, DOI 10.1016/j.trf.2005.04.012
   Gibson JJ, 1938, AM J PSYCHOL, V51, P453, DOI 10.2307/1416145
   GODTHELP H, 1984, HUM FACTORS, V26, P257, DOI 10.1177/001872088402600302
   GREEN P, 1993, UMTRI9312
   Harbluk J.L., 2009, P 5 INT DRIV S HUM F
   Hollnagel E., 2005, JOINT COGNITIVE SYST
   ISO, 2005, 26022 ISOAWI
   Jex H.R., 1966, HUMAN FACTORS ELECT, V4, P138
   Krajewski J., 2009, P 5 INT DRIV S HUM F
   MACDONALD WA, 1980, HUM FACTORS, V22, P733, DOI 10.1177/001872088002200609
   Mattes S, 2003, QUALITY OF WORK AND PRODUCTS IN ENTERPRISES OF THE FUTURE, P57
   MCLEAN JR, 1975, HUM FACTORS, V17, P248, DOI 10.1177/001872087501700304
   Nakayama O., 1999, DEV STEERING ENTROPY
   Peters B., 2005, AIDE VTI T2 2 5 STEE
   Rognin L., 2007, P 20 INT TECHN C ENH
   Tattegrain-Veste H., 2006, DRIV PERF METR WORKS
   Verwey W.B, 1991, GUIDELINES IN CAR IN
   Verwey WB, 2000, ERGONOMICS, V43, P187, DOI 10.1080/001401300184558
   Victor TW, 2005, TRANSPORT RES F-TRAF, V8, P167, DOI 10.1016/j.trf.2005.04.014
   Wickens, 2002, THEORETICAL ISSUES E, V3, P159, DOI [DOI 10.1080/14639220210123806, https://doi.org/10.1080/14639220210123806]
   Wierwille W., 1992, HEAVY VEHICLE DRIVER
   Wilschut E.S., 2008, P EUR C HUM CTR DES, P23
   Wynn T., 2008, P EUR C HUM CTR DES, P79
   Young K., 2007, DISTRACTED DRIVING, P379, DOI DOI 10.1201/9781420007497
   [No title captured]
NR 35
TC 16
Z9 17
U1 1
U2 10
PU ELSEVIER SCI LTD
PI OXFORD
PA THE BOULEVARD, LANGFORD LANE, KIDLINGTON, OXFORD OX5 1GB, OXON, ENGLAND
SN 0003-6870
J9 APPL ERGON
JI Appl. Ergon.
PD MAY
PY 2012
VL 43
IS 3
BP 486
EP 492
DI 10.1016/j.apergo.2011.08.001
PG 7
WC Engineering, Industrial; Ergonomics; Psychology, Applied
WE Science Citation Index Expanded (SCI-EXPANDED); Social Science Citation Index (SSCI)
SC Engineering; Psychology
GA 890FS
UT WOS:000300131100005
PM 21917238
OA Green Submitted
DA 2022-02-06
ER

PT J
AU Carsten, O
   Lai, FCH
   Barnard, Y
   Jamson, AH
   Merat, N
AF Carsten, Oliver
   Lai, Frank C. H.
   Barnard, Yvonne
   Jamson, A. Hamish
   Merat, Natasha
TI Control Task Substitution in Semiautomated Driving: Does It Matter What
   Aspects Are Automated?
SO HUMAN FACTORS
LA English
DT Article
DE automation; driver behavior; dual task performance; vigilance; eye
   movement; task analysis
ID PERFORMANCE; SYSTEMS; TRUST; MODEL
AB Objective: The study was designed to show how driver attention to the road scene and engagement of a choice of secondary tasks are affected by the level of automation provided to assist or take over the basic task of vehicle control. It was also designed to investigate the difference between support in longitudinal control and support in lateral control.
   Background: There is comparatively little literature on the implications of automation for drivers' engagement in the driving task and for their willingness to engage in non-driving-related activities.
   Method: A study was carried out on a high-level driving simulator in which drivers experienced three levels of automation: manual driving, semiautomated driving with either longitudinal or lateral control provided, and highly automated driving with both longitudinal and lateral control provided. Drivers were free to pay attention to the roadway and traffic or to engage in a range of entertainment and grooming tasks.
   Results: Engagement in the nondriving tasks increased from manual to semiautomated driving and increased further with highly automated driving. There were substantial differences in attention to the road and traffic between the two types of semiautomated driving.
   Conclusion: The literature on automation and the various task analyses of driving do not currently help to explain the effects that were found. Lateral support and longitudinal support may be the same in terms of levels of automation but appear to be regarded rather differently by drivers.
C1 [Carsten, Oliver; Lai, Frank C. H.; Barnard, Yvonne; Jamson, A. Hamish; Merat, Natasha] Univ Leeds, Inst Transport Studies, Leeds LS2 9JT, W Yorkshire, England.
RP Carsten, O (corresponding author), Univ Leeds, Inst Transport Studies, Leeds LS2 9JT, W Yorkshire, England.
EM o.m.j.carsten@its.leeds.ac.uk
OI Merat, Natasha/0000-0003-4140-9948; Carsten, Oliver/0000-0003-0285-8046;
   Barnard, Yvonne/0000-0002-0810-0992
FU EPSRCUK Research & Innovation (UKRI)Engineering & Physical Sciences
   Research Council (EPSRC) [EP/E023762/1] Funding Source: UKRI;
   Engineering and Physical Sciences Research CouncilUK Research &
   Innovation (UKRI)Engineering & Physical Sciences Research Council
   (EPSRC) [EP/E023762/1] Funding Source: researchfish
CR de Waard, 1996, THESIS U GRONINGEN G
   ENDSLEY MR, 1995, HUM FACTORS, V37, P65, DOI 10.1518/001872095779049499
   Engstrom J., 2007, MODELLING DRIVER BEH, P61
   Fastenmeier W, 2007, SAFETY SCI, V45, P952, DOI 10.1016/j.ssci.2006.08.023
   Gibson JJ, 1938, AM J PSYCHOL, V51, P453, DOI 10.2307/1416145
   GREENBERG J, 2003, DRIV SIM C N AM DEAR
   GUO K, 1993, VEHICLE SYST DYN, V22, P141, DOI 10.1080/00423119308969025
   Hoc JM, 2009, THEOR ISS ERGON SCI, V10, P135, DOI 10.1080/14639220802368856
   Hollnagel E., 2003, P INT DRIV S HUM FAC, P86
   HUGHES PK, 1988, VISION VEHICLES, V2, P221
   Kaber D. B., 2004, THEORETICAL ISSUES E, V5, P113, DOI DOI 10.1080/1463922021000054335
   Lai F., 2003, 10 INT C VIS VEH GRA
   Lee JD, 2004, HUM FACTORS, V46, P50, DOI 10.1518/hfes.46.1.50.30392
   McKnight A. J., 1970, DOTHS800368 HUM RES, VII
   McKnight A. J., 1970, DOTHS800367 HUM RES
   Michon J. A., 1985, HUMAN BEHAV TRAFFIC, P485, DOI [DOI 10.1007/978-1-4613-2173-6_19, 10.1007/978-1-4613-2173-6_19]
   MUIR BM, 1994, ERGONOMICS, V37, P1905, DOI 10.1080/00140139408964957
   Parasuraman R, 2000, IEEE T SYST MAN CY A, V30, P286, DOI 10.1109/3468.844354
   Parasuraman R, 2000, ERGONOMICS, V43, P931, DOI 10.1080/001401300409125
   Sharp RS, 2000, VEHICLE SYST DYN, V33, P289
   Stanton NA, 2006, APPL ERGON, V37, P55, DOI 10.1016/j.apergo.2005.06.003
   Tijerina L., 1996, 808467 DOT HS BATT M
   VanWinsum W, 1996, HUM FACTORS, V38, P434, DOI 10.1518/001872096778701926
   Wheeler W., 1996, FHWARD95176 BATT
   Young M. S., 1997, INT J COGNITIVE ERGO, V1, P325
   Young MS, 2002, HUM FACTORS, V44, P365, DOI 10.1518/0018720024497709
NR 26
TC 158
Z9 161
U1 1
U2 40
PU SAGE PUBLICATIONS INC
PI THOUSAND OAKS
PA 2455 TELLER RD, THOUSAND OAKS, CA 91320 USA
SN 0018-7208
J9 HUM FACTORS
JI Hum. Factors
PD OCT
PY 2012
VL 54
IS 5
BP 747
EP 761
DI 10.1177/0018720812460246
PG 15
WC Behavioral Sciences; Engineering, Industrial; Ergonomics; Psychology,
   Applied; Psychology
WE Science Citation Index Expanded (SCI-EXPANDED); Social Science Citation Index (SSCI)
SC Behavioral Sciences; Engineering; Psychology
GA 017FW
UT WOS:000309576500007
PM 23156620
OA Green Accepted
DA 2022-02-06
ER

PT J
AU Deng, C
   Cao, S
   Wu, CZ
   Lyu, NC
AF Deng, Chao
   Cao, Shi
   Wu, Chaozhong
   Lyu, Nengchao
TI Modeling Driver Take-Over Reaction Time and Emergency Response Time
   using an Integrated Cognitive Architecture
SO TRANSPORTATION RESEARCH RECORD
LA English
DT Article
ID PERFORMANCE; BEHAVIOR
AB Drivers' take-over reaction time in partially automated vehicles is a fundamental component of automated vehicle design requirements, and take-over reaction time is affected by many factors such as distraction and drivers' secondary tasks. This study built cognitive architecture models to simulate drivers' take-over reaction time in different secondary task conditions. Models were built using the queueing network-adaptive control of thought rational (QN-ACTR) cognitive architecture. Drivers' task-specific skills and knowledge were programmed as production rules. A driving simulator program was connected to the models to produce prediction of reaction time. Model results were compared with human results in both single-task and multi-task conditions. The models were built without adjusting any parameter to fit the human data. The models could produce simulation results of take-over reaction time similar to the human results in take-over conditions with visual or auditory concurrent tasks, as well as emergency response time in a manual driving condition. Overall, R square was 0.96, root mean square error (RMSE) was 0.5s, and mean absolute percentage error (MAPE) was 9%. The models could produce simulation results of reaction time similar to the human results from different task conditions. The production rules are plausible representations of drivers' strategies and skills. The models provide a useful tool for the evaluation of take-over alert design and the prediction of driver performance.
C1 [Deng, Chao; Wu, Chaozhong; Lyu, Nengchao] Wuhan Univ Technol, Intelligent Transportat Syst Res Ctr, Wuhan, Hubei, Peoples R China.
   [Deng, Chao; Wu, Chaozhong; Lyu, Nengchao] Wuhan Univ Technol, Engn Res Ctr Transportat Safety, Wuhan, Hubei, Peoples R China.
   [Deng, Chao] Wuhan Univ Technol, Natl Engn Res Ctr Water Transport Safety, Wuhan, Hubei, Peoples R China.
   [Cao, Shi] Univ Waterloo, Dept Syst Design Engn, Waterloo, ON, Canada.
RP Wu, CZ (corresponding author), Wuhan Univ Technol, Intelligent Transportat Syst Res Ctr, Wuhan, Hubei, Peoples R China.; Wu, CZ (corresponding author), Wuhan Univ Technol, Engn Res Ctr Transportat Safety, Wuhan, Hubei, Peoples R China.
EM wucz@whut.edu.cn
RI Cao, Shi/AAQ-9135-2021
OI Cao, Shi/0000-0002-6448-6674
FU National Natural Science Foundation of ChinaNational Natural Science
   Foundation of China (NSFC) [U1764262, 51775396, U1664262, 51678460];
   Open Project of Key Laboratory of Ministry of Public Security for Road
   Traffic Safety [2017ZDSYSKFKT02]; Natural Science Foundation of Hubei
   Province, ChinaNatural Science Foundation of Hubei Province
   [ZRMS2017001571]; Wuhan Youth Science and Technology Plan
   [2017050304010268]; Fundamental Research Funds for the Central
   UniversitiesFundamental Research Funds for the Central Universities
   [2017-JL-003]; Natural Sciences and Engineering Research Council of
   CanadaNatural Sciences and Engineering Research Council of Canada
   (NSERC)CGIAR [RGPIN-2015-04134]
FX The research was supported by National Natural Science Foundation of
   China (U1764262, 51775396, U1664262, 51678460); Open Project of Key
   Laboratory of Ministry of Public Security for Road Traffic Safety
   (2017ZDSYSKFKT02); Natural Science Foundation of Hubei Province, China
   (ZRMS2017001571); Wuhan Youth Science and Technology Plan
   (2017050304010268); Fundamental Research Funds for the Central
   Universities (2017-JL-003). This research was supported in part by
   Natural Sciences and Engineering Research Council of Canada Discovery
   Grant RGPIN-2015-04134 (to SC). Grateful acknowledgement is made to Mr
   Umair Rehman, Dr Haoran Wu, Professor Niels A Taatgen, and Dr Ion Juvina
   who provided considerable help and thoughtful comments.
CR ACT-R Group, 2011, ACT R 6 0 TUT
   Anderson JR, 2004, PSYCHOL REV, V111, P1036, DOI 10.1037/0033-295x.111.4.1036
   Borst JP, 2015, CHI 2015: PROCEEDINGS OF THE 33RD ANNUAL CHI CONFERENCE ON HUMAN FACTORS IN COMPUTING SYSTEMS, P2971, DOI 10.1145/2702123.2702156
   Cao S., 2013, QUEUEING NETWORK MOD
   CAO S, 2014, P HUMAN FACTORS ERGO, V58, P808
   Cao S., 2013, P HUM FACTORS ERGON, V57, P768
   Cao S., 2017, INT J HUMAN COMPUTER, P1
   Cao S, 2015, TRANSPORT RES F-TRAF, V32, P1, DOI 10.1016/j.trf.2015.04.010
   Cao S, 2014, BEHAV INFORM TECHNOL, V33, P929, DOI 10.1080/0144929X.2014.902100
   Carsten O, 2012, HUM FACTORS, V54, P747, DOI 10.1177/0018720812460246
   Chen ZJ, 2015, KNOWL-BASED SYST, V89, P203, DOI 10.1016/j.knosys.2015.07.004
   Conti A. S., 2015, P HUM FACT ERG SOC E, V12, P107
   David Nicol, 2004, DISCRETE EVENT SYSTE, V4th
   Deng C., 2017, PLOS ONE, V12
   Deng C, 2019, TRANSPORT RES F-TRAF, V65, P643, DOI 10.1016/j.trf.2017.12.017
   Deng C, 2019, IET INTELL TRANSP SY, V13, P622, DOI 10.1049/iet-its.2018.5160
   Gold C., 2015, P HUM FACT ERG SOC 5, V59, P1666, DOI DOI 10.1177/1541931215591360
   Gold C., 2013, LONG DOES IT TAKE GE, P1938
   Gold C., 2014, FISITA 2014 WORLD AU
   Happee R, 2017, ACCIDENT ANAL PREV, V106, P211, DOI 10.1016/j.aap.2017.04.017
   International Organization for Standardization, 2012, 141982012 PD ISOTS
   Jamson AH, 2013, TRANSPORT RES C-EMER, V30, P116, DOI 10.1016/j.trc.2013.02.008
   Juvina I., 2007, P 8 INT C COGN MOD N
   Kerschbaum P., 2014, P HUM FACT ERG SOC A, V58, P1686
   Körber Moritz, 2015, Dyna rev.fac.nac.minas, V82, P195, DOI 10.15446/dyna.v82n193.53496
   Liu Y., 2006, ACM T COMPUT-HUM INT, V13, P37, DOI DOI 10.1145/1143518
   Lu ZJ, 2016, TRANSPORT RES F-TRAF, V43, P183, DOI 10.1016/j.trf.2016.10.007
   Mehler B, 2009, TRANSPORT RES REC, P6, DOI 10.3141/2138-02
   Merat N, 2014, TRANSPORT RES F-TRAF, V27, P274, DOI 10.1016/j.trf.2014.09.005
   Merat N, 2012, HUM FACTORS, V54, P762, DOI 10.1177/0018720812442087
   [钮建伟 Niu Jianwei], 2018, [中国公路学报, China Journal of Highway and Transport], V31, P272
   Pallesen KJ, 2010, PLOS ONE, V5, DOI 10.1371/journal.pone.0011120
   Petermann-Stock I., 2013, P 6 TAG FAHR WEG AUT
   Radlmayr J., 2014, P HUMAN FACTORS ERGO, V58, P2063
   *SAE, 2016, J3016 SAE
   Salvucci D., 2007, TRANSPORT RES REC, V1779, P9
   Salvucci DD, 2006, HUM FACTORS, V48, P362, DOI 10.1518/001872006777724417
   Salvucci DD, 2008, HUM FACTORS, V50, P834, DOI 10.1518/001872008X354200
   Salvucci DD, 2004, PERCEPTION, V33, P1233, DOI 10.1068/p5343
   Saxby, 2012, P HUM FACT ERG SOC A, V56, P1987, DOI DOI 10.1177/1071181312561415
   Shi Cao, 2013, International Journal of Human Factors Modelling and Simulation, V4, P63
   Toenert L., 2015, P 8 INT DRIV S HUM F, DOI [10.17077/drivingassessment.1591, DOI 10.17077/DRIVINGASSESSMENT.1591]
   Trafico A. D., 2015, GOOGLE SELF DRIVING
   Wickens CD, 2008, HUM FACTORS, V50, P397, DOI 10.1518/001872008X288420
   Wu CX, 2018, INT J IND ERGONOM, V63, P3, DOI 10.1016/j.ergon.2016.05.007
   Zeeb K, 2015, ACCIDENT ANAL PREV, V78, P212, DOI 10.1016/j.aap.2015.02.023
NR 46
TC 4
Z9 4
U1 6
U2 18
PU SAGE PUBLICATIONS INC
PI THOUSAND OAKS
PA 2455 TELLER RD, THOUSAND OAKS, CA 91320 USA
SN 0361-1981
EI 2169-4052
J9 TRANSPORT RES REC
JI Transp. Res. Record
PD DEC
PY 2019
VL 2673
IS 12
BP 380
EP 390
DI 10.1177/0361198119842114
PG 11
WC Engineering, Civil; Transportation; Transportation Science & Technology
WE Science Citation Index Expanded (SCI-EXPANDED); Social Science Citation Index (SSCI)
SC Engineering; Transportation
GA KO9BZ
UT WOS:000515843500033
DA 2022-02-06
ER

PT J
AU Korber, M
   Gold, C
   Lechner, D
   Bengler, K
AF Koerber, Moritz
   Gold, Christian
   Lechner, David
   Bengler, Klaus
TI The influence of age on the take-over of vehicle control in highly
   automated driving
SO TRANSPORTATION RESEARCH PART F-TRAFFIC PSYCHOLOGY AND BEHAVIOUR
LA English
DT Article
DE Automated driving; Age; Human-automation-interaction; Traffic density;
   Non-driving task
ID SECONDARY TASK-PERFORMANCE; OLDER DRIVERS; REACTION-TIME; SITUATION
   AWARENESS; WORKING-MEMORY; LIFE-SPAN; SPEED; CONVERSATION; DISTRACTION;
   VARIABILITY
AB The growing proportion of older drivers in the population plays an increasingly relevant role in road traffic that is currently awaiting the introduction of automated vehicles. In this study, it was investigated how older drivers ( 60 years) compared to younger drivers (<= 28 years) perform in a critical traffic event when driving highly automated. Conditions of the take-over situation were manipulated by adding a verbal non-driving task (20 questions task) and by variation of traffic density. Two age groups consisting of 36 younger and 36 older drivers drove either with or without a non-driving task on a six-lane highway. They encountered three situations with either no, medium or high traffic density where they had to regain vehicle control and evade an obstacle on the road. Older drivers reacted as fast as younger drivers, however, they differed in their modus operandi as they braked more often and more strongly and maintained a higher time-to-collision (TTC). Deterioration of take-over time and quality caused by increased traffic density and engagement in a non-driving task was on the same level for both age groups. Independent of the traffic density, there was a learning effect for both younger and older drivers in a way that the take-over time decreased, minimum TTC increased and maximum lateral acceleration decreased between the first and the last situation of the experiment. Results highlight that older drivers are able to solve critical traffic events as well as younger drivers, yet their modus operandi differs. Nevertheless, both age groups adapt to the experience of take-over situations in the same way. (C) 2016 Elsevier Ltd. All rights reserved.
C1 [Koerber, Moritz; Gold, Christian; Lechner, David; Bengler, Klaus] Tech Univ Munich, Inst Ergon, Boltzmannstr 15, D-85747 Garching, Germany.
RP Korber, M (corresponding author), Tech Univ Munich, Inst Ergon, Boltzmannstr 15, D-85747 Garching, Germany.
EM koerber@lfe.mw.tum.de; gold@lfe.mw.tum.de; lechnerd@lfe.mw.tum.de;
   bengler@lfe.mw.tum.de
RI Korber, Moritz/R-3956-2016
OI Korber, Moritz/0000-0002-5839-8643
FU interdisciplinary sociotechnical research program ASHAD (Automation in
   Society - Highly Automated Driving) of the Munich Center for Technology
   and Society, Technische Universitat Munchen
FX The opportunity to conduct this study was granted by the
   interdisciplinary sociotechnical research program ASHAD (Automation in
   Society - Highly Automated Driving) of the Munich Center for Technology
   and Society, Technische Universitat Munchen.
CR Andrews EC, 2012, ACCIDENT ANAL PREV, V45, P660, DOI 10.1016/j.aap.2011.09.047
   Anstey KJ, 1999, AGING NEUROPSYCHOL C, V6, P84, DOI 10.1076/anec.6.2.84.786
   Anstey KJ, 2005, CLIN PSYCHOL REV, V25, P45, DOI 10.1016/j.cpr.2004.07.008
   BALDWIN CL, 1995, HUM FAC ERG SOC P, P167
   Baldwin CL, 2003, DRIV ASS 2003 2 INT, P19
   Baltes PB, 1999, ANNU REV PSYCHOL, V50, P471, DOI 10.1146/annurev.psych.50.1.471
   Baumann MRK, 2007, LECT NOTES ARTIF INT, V4562, P256
   Beller J, 2013, HUM FACTORS, V55, P1130, DOI 10.1177/0018720813482327
   Blanchard RA, 2010, ACCIDENT ANAL PREV, V42, P523, DOI 10.1016/j.aap.2009.09.018
   Bryan J, 2000, J CLIN EXP NEUROPSYC, V22, P40, DOI 10.1076/1380-3395(200002)22:1;1-8;FT040
   Cantin V, 2009, ACCIDENT ANAL PREV, V41, P763, DOI 10.1016/j.aap.2009.03.019
   Carsten O, 2012, HUM FACTORS, V54, P747, DOI 10.1177/0018720812460246
   Cauley J.A., 2012, EPIDEMIOLOGY AGING, P3
   CHAPANIS A, 1967, ERGONOMICS, V10, P557, DOI 10.1080/00140136708930910
   Cicchino JB, 2015, ACCIDENT ANAL PREV, V80, P211, DOI 10.1016/j.aap.2015.04.015
   Deary IJ, 2009, BRIT MED BULL, V92, P135, DOI 10.1093/bmb/ldp033
   Der G, 2006, PSYCHOL AGING, V21, P62, DOI 10.1037/0882-7974.21.1.62
   Devlin A, 2012, ACCIDENT ANAL PREV, V49, P300, DOI 10.1016/j.aap.2012.02.022
   Dotzauer M, 2015, ACCIDENT ANAL PREV, V74, P24, DOI 10.1016/j.aap.2014.09.030
   Eggleston KN, 2012, J ECON PERSPECT, V26, P137, DOI 10.1257/jep.26.3.137
   Fuller R, 2005, ACCIDENT ANAL PREV, V37, P461, DOI 10.1016/j.aap.2004.11.003
   Gasser T. M., 2012, RECHTSFOLGEN ZUNEHME, V83
   Gold C., 2013, LONG DOES IT TAKE GE, P1938
   Gold C, 2014, ADV HUM ASPECTS TR 2, V8, P64
   Gorus E, 2006, AGING CLIN EXP RES, V18, P407, DOI 10.1007/BF03324837
   Haegerstrom-Portnoy G, 1999, OPTOMETRY VISION SCI, V76, P141, DOI 10.1097/00006324-199903000-00014
   Hakamies-Blomqvist L, 1998, ACCIDENT ANAL PREV, V30, P293, DOI 10.1016/S0001-4575(97)00120-6
   Hancock PA, 2013, AM PSYCHOL, V68, P97, DOI 10.1037/a0030214
   Hartley AA, 1999, J EXP PSYCHOL GEN, V128, P416, DOI 10.1037/0096-3445.128.4.416
   Heenan A, 2014, HUM FACTORS, V56, P1077, DOI 10.1177/0018720813519265
   Heldin T., 2013, P 5 INT C AUT US INT, P210, DOI DOI 10.1145/2516540.2516554
   Hertzog C., 2008, HDB COGNITIVE AGING, P34, DOI DOI 10.4135/9781412976589.N2
   Hertzog Christopher, 2008, Psychol Sci Public Interest, V9, P1, DOI 10.1111/j.1539-6053.2009.01034.x
   Hoc J.-M., 2010, THEOR ISS ERGON SCI, V2, P278, DOI [10.1080/14639220110104970, DOI 10.1080/14639220110104970]
   HOLM S, 1979, SCAND J STAT, V6, P65
   Horberry T, 2006, ACCIDENT ANAL PREV, V38, P185, DOI 10.1016/j.aap.2005.09.007
   Horswill MS, 2008, J GERONTOL B-PSYCHOL, V63, pP212, DOI 10.1093/geronb/63.4.P212
   Hultsch D. F., 2002, J GERONTOL B-PSYCHOL, V57, P101, DOI DOI 10.1093/GER0NB/57.2.P101
   Jamson AH, 2013, TRANSPORT RES C-EMER, V30, P116, DOI 10.1016/j.trc.2013.02.008
   Korber M., 2014, P 15 INT C HUM COMP, P1, DOI [10.1145/2662253.2662275, DOI 10.1145/2662253.2662275]
   Kray J, 2004, ACTA PSYCHOL, V115, P143, DOI 10.1016/j.actpsy.2003.12.001
   Kray J, 2000, PSYCHOL AGING, V15, P126, DOI 10.1037//0882-7974.15.1.126
   Kyriakidis M, 2015, TRANSPORT RES F-TRAF, V32, P127, DOI 10.1016/j.trf.2015.04.014
   Langford J, 2006, ACCIDENT ANAL PREV, V38, P574, DOI 10.1016/j.aap.2005.12.002
   Llaneras RE., 2013, P 7 INT DRIVING S HU, P92, DOI [DOI 10.17077/DRIVINGASSESSMENT.1472, 10.17077/drivingassessment.1472]
   Mahr A., 2011, P 6 INT DRIV S HUM F, P116
   Maltz M, 1999, HUM FACTORS, V41, P15, DOI 10.1518/001872099779577282
   Masunaga H, 2001, PSYCHOL AGING, V16, P293, DOI 10.1037//0882-7974.16.2.293
   Mayr U, 2001, PSYCHOL AGING, V16, P96, DOI 10.1037/0882-7974.16.1.96
   McGuirl JM, 2006, HUM FACTORS, V48, P656, DOI 10.1518/001872006779166334
   McKnight AJ, 1999, ACCIDENT ANAL PREV, V31, P445, DOI 10.1016/S0001-4575(98)00082-7
   Merat N, 2012, HUM FACTORS, V54, P762, DOI 10.1177/0018720812442087
   Monk CA, 2004, HUM FACTORS, V46, P650, DOI 10.1518/hfes.46.4.650.56816
   MORSE CK, 1993, PSYCHOL AGING, V8, P156, DOI 10.1037/0882-7974.8.2.156
   National Highway Traffic Safety Administration, 2013, PREL STAT POL CONC A
   Petermann-Stock I., 2013, 6 TAG FAHR WEG ZUM A
   PONDS RWHM, 1988, J GERONTOL, V43, pP151, DOI 10.1093/geronj/43.6.P151
   Radlmayr J., 2014, P HUMAN FACTORS ERGO, V58, P2063
   Salthouse T.A., 1988, PROGR COGNITIVE DEV, P185, DOI DOI 10.1007/978-1-4612-3852-2_7
   SALTHOUSE TA, 1987, PSYCHOL AGING, V2, P357, DOI 10.1037/0882-7974.2.4.357
   SALTHOUSE TA, 1991, PSYCHOL SCI, V2, P179, DOI 10.1111/j.1467-9280.1991.tb00127.x
   SALTHOUSE TA, 1992, DEV PSYCHOL, V28, P905, DOI 10.1037/0012-1649.28.5.905
   Salthouse TA, 2009, NEUROBIOL AGING, V30, P507, DOI 10.1016/j.neurobiolaging.2008.09.023
   Saxby DJ, 2013, J EXP PSYCHOL-APPL, V19, P287, DOI 10.1037/a0034386
   SCIALFA CT, 1991, PSYCHOL AGING, V6, P60, DOI 10.1037/0882-7974.6.1.60
   Siu KC, 2008, J GERONTOL A-BIOL, V63, P1364, DOI 10.1093/gerona/63.12.1364
   Stinchcombe A, 2013, TRANSPORT RES F-TRAF, V17, P125, DOI 10.1016/j.trf.2012.11.002
   Strayer DL, 2003, J EXP PSYCHOL-APPL, V9, P23, DOI 10.1037/1076-898X.9.1.23
   Tarnanas I, 2013, JMIR SERIOUS GAMES, V1, P16, DOI 10.2196/games.2778
   Tornros J, 2006, TRANSPORT RES F-TRAF, V9, P298, DOI 10.1016/j.trf.2006.01.008
   Trick LM, 2010, ACCIDENT ANAL PREV, V42, P1661, DOI 10.1016/j.aap.2010.04.005
   Verhaeghen P, 1997, PSYCHOL BULL, V122, P231, DOI 10.1037/0033-2909.122.3.231
   Yang YQ, 2015, NEUROPSYCHOLOGIA, V66, P246, DOI 10.1016/j.neuropsychologia.2014.11.020
   Zelditch M., 2007, LAB EXPT SOCIAL SCI, P87
NR 74
TC 85
Z9 95
U1 6
U2 50
PU ELSEVIER SCI LTD
PI OXFORD
PA THE BOULEVARD, LANGFORD LANE, KIDLINGTON, OXFORD OX5 1GB, OXON, ENGLAND
SN 1369-8478
EI 1873-5517
J9 TRANSPORT RES F-TRAF
JI Transp. Res. Pt. F-Traffic Psychol. Behav.
PD MAY
PY 2016
VL 39
BP 19
EP 32
DI 10.1016/j.trf.2016.03.002
PG 14
WC Psychology, Applied; Transportation
WE Social Science Citation Index (SSCI)
SC Psychology; Transportation
GA DL4UC
UT WOS:000375632100003
OA Green Submitted
DA 2022-02-06
ER

PT J
AU Lengenfelder, J
   Schultheis, MT
   Al-Shibabi, T
   Mourant, R
   DeLuca, J
AF Lengenfelder, J
   Schultheis, MT
   Al-Shibabi, T
   Mourant, R
   DeLuca, J
TI Divided attention and driving: A pilot study using virtual reality
   technology
SO JOURNAL OF HEAD TRAUMA REHABILITATION
LA English
DT Article
DE brain injured; divided attention; driving; virtual reality
ID TRAUMATIC BRAIN INJURY; DUAL-TASK PERFORMANCE; HEAD-INJURY; DAMAGE;
   ENVIRONMENTS; IMPAIRMENTS; PREDICTION; EXPOSURE
AB Background: Virtual reality (VR) was used to investigate the influence of divided attention (simple versus complex) on driving performance (speed control). Design: Three individuals with traumatic brain injury (TBI) and three healthy controls (HC), matched for age, education, and gender, were examined. Results: Preliminary results revealed no differences on driving speed between TBI and HC, In contrast, TBI subjects demonstrated a greater number of errors on a secondary task performed while driving, Conclusion: The findings suggest that VR may provide an innovative medium for direct evaluation of basic cognitive functions (ie, divided attention) and its impact on everyday tasks (ie, driving) not previously available through traditional neuropsychological measures.
C1 Kessler Med Rehabil Res & Educ Corp, Neuropsychol & Neurosci Lab, W Orange, NJ 07052 USA.
   Univ Med & Dent New Jersey, New Jersey Med Sch, Dept Phys Med & Rehabil, Newark, NJ 07103 USA.
   Northeastern Univ, Virtual Environm Lab, Boston, MA 02115 USA.
RP Schultheis, MT (corresponding author), Kessler Med Rehabil Res & Educ Corp, Neuropsychol & Neurosci Lab, 1199 Pleasant Valley Way, W Orange, NJ 07052 USA.
EM mschultheis@kmrrec.org
OI Schultheis, Maria/0000-0002-6558-548X
FU NICHD NIH HHSUnited States Department of Health & Human ServicesNational
   Institutes of Health (NIH) - USANIH Eunice Kennedy Shriver National
   Institute of Child Health & Human Development (NICHD) [HD7522-01,
   HD08589-01] Funding Source: Medline
CR Adcock RA, 2000, P NATL ACAD SCI USA, V97, P3567, DOI 10.1073/pnas.060588897
   Ball K, 1993, J Am Optom Assoc, V64, P71
   Ball K, 1998, UFOV USEFUL FIELD VI
   Bieliauskas LA, 1998, CLIN NEUROPSYCHOL, V12, P206, DOI 10.1076/clin.12.2.206.1994
   BOAKE C, 1993, ARCH PHYS MED REHAB, V74, P1246
   BORKOWSKI JG, 1967, NEUROPSYCHOLOGIA, V5, P135, DOI 10.1016/0028-3932(67)90015-2
   BRITTAIN JL, 1991, CLIN NEUROPSYCHOL, V5, P163, DOI DOI 10.1080/13854049108403300
   BROOKE MM, 1992, AM J PHYS MED REHAB, V71, P177, DOI 10.1097/00002060-199206000-00009
   Brown D. J., 1998, P 2 EUR C DIS VIRT R, P11
   Brown DJ, 1997, COMMUN ACM, V40, P72, DOI 10.1145/257874.257891
   BROWN J, 1958, Q J EXP PSYCHOL, V10, P12, DOI 10.1080/17470215808416249
   Christiansen C, 1998, ARCH PHYS MED REHAB, V79, P888, DOI 10.1016/S0003-9993(98)90083-1
   Cox D J, 1998, J Am Board Fam Pract, V11, P264
   FINKELMAN JM, 1977, J APPL PSYCHOL, V62, P713, DOI 10.1037/0021-9010.62.6.713
   Fisk GD, 1998, BRAIN INJURY, V12, P683
   GALSKI T, 1993, AM J OCCUP THER, V47, P391, DOI 10.5014/ajot.47.5.391
   GALSKI T, 1990, AM J OCCUP THER, V44, P709, DOI 10.5014/ajot.44.8.709
   GOUVIER WD, 1989, ARCH PHYS MED REHAB, V70, P745
   Haikonen S, 1998, Appl Neuropsychol, V5, P24, DOI 10.1207/s15324826an0501_3
   Hinkin CH, 2000, J CLIN EXP NEUROPSYC, V22, P16, DOI 10.1076/1380-3395(200002)22:1;1-8;FT016
   Hoffman HG, 2000, PAIN, V85, P305, DOI 10.1016/S0304-3959(99)00275-4
   Kostyniuk L. P, 1998, UMTRI9852
   Leclercq M, 2000, J CLIN EXP NEUROPSYC, V22, P339, DOI 10.1076/1380-3395(200006)22:3;1-V;FT339
   LEGHSMITH J, 1986, J ROY SOC MED, V79, P200, DOI 10.1177/014107688607900404
   LEVINE O, 1998, P HUM FACT ERG SOC 4, P1136
   Lewis R, 1979, MANUAL REPEATABLE CO
   Lezak M.D., 1995, NEUROPSYCHOLOGICAL A, V3rd Edn
   Madigan NK, 2000, J HEAD TRAUMA REHAB, V15, P943, DOI 10.1097/00001199-200006000-00007
   McDowell S, 1997, NEUROPSYCHOLOGIA, V35, P1341, DOI 10.1016/S0028-3932(97)00082-1
   MOSCOWITZ H, 1973, J SAFETY RES, V5, P185
   ODDY M, 1985, J NEUROL NEUROSUR PS, V48, P564, DOI 10.1136/jnnp.48.6.564
   PUGNETTI L, 1995, COMPUT BIOL MED, V25, P213, DOI 10.1016/0010-4825(94)00040-W
   Rizzo AA, 1997, ST HEAL T, V44, P123
   ROTHBAUM BO, 1995, AM J PSYCHIAT, V152, P626
   SATAVA RM, 1996, P MED MEETS VIRT REA, P100
   Schultheis MT, 2001, REHABIL PSYCHOL, V46, P296, DOI 10.1037/0090-5550.46.3.296
   Schultheis MT, 2001, NEUROLOGY, V56, P1089, DOI 10.1212/WNL.56.8.1089
   SIVAK M, 1995, HS041692 U MICH TRAN
   Sohlberg M.M., 1989, INTRO COGNITIVE REHA
   Stuss DT, 1989, CLIN NEUROPSYCHOL, V3, P145, DOI [DOI 10.1080/13854048908403287, 10.1080/ 13854048908403287]
   VANZOMEREN AH, 1985, J NEUROL NEUROSUR PS, V48, P21, DOI 10.1136/jnnp.48.1.21
   VANZOMEREN AH, 1987, ARCH PHYS MED REHAB, V68, P697
   VANZOMEREN AH, 1987, NEUROBEHAVIORAL RECO
   WESTWOOD JD, 2000, MED MEETS VIRTUAL RE, P207
   Wilson, 1993, APPL PREV PSYCHOL, V2, P209, DOI DOI 10.1016/S0962-1849(05)80091-5
NR 45
TC 51
Z9 53
U1 4
U2 18
PU LIPPINCOTT WILLIAMS & WILKINS
PI PHILADELPHIA
PA TWO COMMERCE SQ, 2001 MARKET ST, PHILADELPHIA, PA 19103 USA
SN 0885-9701
EI 1550-509X
J9 J HEAD TRAUMA REHAB
JI J. Head Trauma Rehabil.
PD FEB
PY 2002
VL 17
IS 1
BP 26
EP 37
DI 10.1097/00001199-200202000-00005
PG 12
WC Clinical Neurology; Rehabilitation
WE Social Science Citation Index (SSCI)
SC Neurosciences & Neurology; Rehabilitation
GA 519MM
UT WOS:000173730100006
PM 11860327
DA 2022-02-06
ER

PT J
AU Wester, AE
   Verster, JC
   Volkerts, ER
   Bocker, KBE
   Kenemans, JL
AF Wester, Anne E.
   Verster, Joris C.
   Volkerts, Edmund R.
   Bocker, Koen B. E.
   Kenemans, J. Leon
TI Effects of alcohol on attention orienting and dual-task performance
   during simulated driving: An event-related potential study
SO JOURNAL OF PSYCHOPHARMACOLOGY
LA English
DT Article
DE Alcohol; attention; ERP; driving
ID SELECTIVE-ATTENTION; MISMATCH NEGATIVITY; INVOLUNTARY ATTENTION;
   AUDITORY-STIMULI; DIVIDED-ATTENTION; BRAIN POTENTIALS; NOVELTY ODDBALL;
   ETHANOL; P300; ERP
AB Driving is a complex task and is susceptible to inattention and distraction. Moreover, alcohol has a detrimental effect on driving performance, possibly due to alcohol-induced attention deficits. The aim of the present study was to assess the effects of alcohol on simulated driving performance and attention orienting and allocation, as assessed by event-related potentials (ERPs). Thirty-two participants completed two test runs in the Divided Attention Steering Simulator (DASS) with blood alcohol concentrations (BACs) of 0.00%, 0.02%, 0.05%, 0.08% and 0.10%. Sixteen participants performed the second DASS test run with a passive auditory oddball to assess alcohol effects on involuntary attention shifting. Sixteen other participants performed the second DASS test run with an active auditory oddball to assess alcohol effects on dual-task performance and active attention allocation. Dose-dependent impairments were found for reaction times, the number of misses and steering error, even more so in dual-task conditions, especially in the active oddball group. ERP amplitudes to novel irrelevant events were also attenuated in a dose-dependent manner. The P3b amplitude to deviant target stimuli decreased with blood alcohol concentration only in the dual-task condition. It is concluded that alcohol increases distractibility and interference from secondary task stimuli, as well as reduces attentional capacity and dual-task integrality.
C1 [Wester, Anne E.; Kenemans, J. Leon] Univ Utrecht, Dept Expt Psychol, NL-3584 CS Utrecht, Netherlands.
   [Wester, Anne E.; Verster, Joris C.; Volkerts, Edmund R.; Bocker, Koen B. E.; Kenemans, J. Leon] Univ Utrecht, Utrecht Inst Pharmaceut Sci, Dept Psychopharmacol, NL-3584 CS Utrecht, Netherlands.
RP Wester, AE (corresponding author), Univ Utrecht, Dept Expt Psychol, Heidelberglaan 2, NL-3584 CS Utrecht, Netherlands.
EM a.e.wester@uu.nl
RI Verster, Joris C/A-9017-2008
CR Andres P, 2006, NEUROPSYCHOLOGIA, V44, P2564, DOI 10.1016/j.neuropsychologia.2006.05.005
   Borkenstein R. F., 1964, ROLE DRINKING DRIVER
   BREWER N, 1980, ERGONOMICS, V23, P185, DOI 10.1080/00140138008924733
   CAMPBELL KB, 1987, ALCOHOL, V4, P257, DOI 10.1016/0741-8329(87)90021-8
   Debener S, 2002, INT J PSYCHOPHYSIOL, V46, P77, DOI 10.1016/S0167-8760(02)00072-7
   Dingus T., 2006, 100 CAR NATURALISTIC
   DONCHIN E, 1981, PSYCHOPHYSIOLOGY, V18, P493, DOI 10.1111/j.1469-8986.1981.tb01815.x
   DONCHIN E, 1988, BEHAV BRAIN SCI, V11, P357, DOI 10.1017/S0140525X00058027
   Escera C, 2000, AUDIOL NEURO-OTOL, V5, P151, DOI 10.1159/000013877
   Escera C, 1998, J COGNITIVE NEUROSCI, V10, P590, DOI 10.1162/089892998562997
   Escera C, 2001, EUR J NEUROSCI, V14, P877, DOI 10.1046/j.0953-816x.2001.01707.x
   Escera C, 2007, J PSYCHOPHYSIOL, V21, P251, DOI 10.1027/0269-8803.21.34.251
   FABIANI M, 1995, PSYCHOPHYSIOLOGY, V32, P579, DOI 10.1111/j.1469-8986.1995.tb01234.x
   Fillmore MT, 2008, DRUG ALCOHOL DEPEN, V95, P97, DOI 10.1016/j.drugalcdep.2007.12.018
   Fillmore MT, 2000, J STUD ALCOHOL, V61, P239, DOI 10.15288/jsa.2000.61.239
   FOLK CL, 1992, J EXP PSYCHOL HUMAN, V18, P1030, DOI 10.1037//0096-1523.18.4.1030
   FRANE JW, 1976, PSYCHOMETRIKA, V41, P409, DOI 10.1007/BF02293565
   Friedman D, 2001, NEUROSCI BIOBEHAV R, V25, P355, DOI 10.1016/S0149-7634(01)00019-7
   GRATTON G, 1983, ELECTROEN CLIN NEURO, V55, P468, DOI 10.1016/0013-4694(83)90135-9
   GRILLON C, 1995, PSYCHOPHARMACOLOGY, V119, P455, DOI 10.1007/BF02245862
   Gumenyuk V, 2005, NEUROSCI LETT, V374, P212, DOI 10.1016/j.neulet.2004.10.081
   Gumenyuk V, 2004, PSYCHOPHYSIOLOGY, V41, P30, DOI 10.1111/1469-8986.00123
   Handy TC, 2003, NAT NEUROSCI, V6, P421, DOI 10.1038/nn1031
   ISREAL JB, 1980, HUM FACTORS, V22, P211, DOI 10.1177/001872088002200210
   JAASKELAINEN IP, 1995, ALCOHOL, V12, P491, DOI 10.1016/0741-8329(95)00009-7
   JAASKELAINEN IP, 1995, ALCOHOL CLIN EXP RES, V19, P607, DOI 10.1111/j.1530-0277.1995.tb01555.x
   Jaaskelainen IP, 1999, PSYCHOPHARMACOLOGY, V141, P16, DOI 10.1007/s002130050801
   JOHNSTON IR, 1982, ERGONOMICS, V25, P941, DOI 10.1080/00140138208925054
   Juniper M, 2000, EUR RESPIR J, V15, P590, DOI 10.1034/j.1399-3003.2000.15.27.x
   Kahkonen S, 2005, PSYCHOPHARMACOLOGY, V177, P366, DOI 10.1007/s00213-004-1960-1
   Kenemans JL, 2010, J PSYCHOPHARMACOL, V24, P839, DOI 10.1177/0269881108098868
   Klauer S. G., 2006, 810594 DOT HS NHTSA
   Kok A, 2001, PSYCHOPHYSIOLOGY, V38, P557, DOI 10.1017/S0048577201990559
   Kok A, 1997, BIOL PSYCHOL, V45, P19, DOI 10.1016/S0301-0511(96)05221-0
   KRAMER AF, 1985, J EXP PSYCHOL HUMAN, V11, P393, DOI 10.1037/0096-1523.11.4.393
   Lam LT, 2002, J SAFETY RES, V33, P411, DOI 10.1016/S0022-4375(02)00034-8
   Lavie N, 2005, TRENDS COGN SCI, V9, P75, DOI 10.1016/j.tics.2004.12.004
   LAVIE N, 1995, J EXP PSYCHOL HUMAN, V21, P451, DOI 10.1037/0096-1523.21.3.451
   Lavie N, 2004, J EXP PSYCHOL GEN, V133, P339, DOI 10.1037/0096-3445.133.3.339
   LUKAS SE, 1990, ALCOHOL, V7, P471, DOI 10.1016/0741-8329(90)90034-A
   Marinkovic K, 2001, ALCOHOL ALCOHOLISM, V36, P529, DOI 10.1093/alcalc/36.6.529
   Matthews A, 2006, NEUROSCI LETT, V400, P172, DOI 10.1016/j.neulet.2006.02.043
   MCMILLEN DL, 1989, ADDICT BEHAV, V14, P477, DOI 10.1016/0306-4603(89)90037-3
   Mitchell M C, 1985, J Stud Alcohol Suppl, V10, P109
   Moskowitz H., 2000, 809028 DOT HS NHTSA
   NAATANEN R, 1979, BIOL PSYCHOL, V8, P81, DOI 10.1016/0301-0511(79)90053-X
   NAATANEN R, 1978, ACTA PSYCHOL, V42, P313, DOI 10.1016/0001-6918(78)90006-9
   *NAT HIGHW TRAFF S, 2008, 811016 DOT HS NHTSA
   OSCARBERMAN M, 1987, ALCOHOL, V4, P289, DOI 10.1016/0741-8329(87)90025-5
   Pashler H, 2001, ANNU REV PSYCHOL, V52, P629, DOI 10.1146/annurev.psych.52.1.629
   Philip P, 2003, J PSYCHOSOM RES, V55, P197, DOI 10.1016/S0022-3999(02)00496-8
   POLICH J, 1987, ELECTROEN CLIN NEURO, V68, P311, DOI 10.1016/0168-5597(87)90052-9
   Polich J, 2007, CLIN NEUROPHYSIOL, V118, P2128, DOI 10.1016/j.clinph.2007.04.019
   Polich J, 2006, INT J PSYCHOPHYSIOL, V60, P172, DOI 10.1016/j.ijpsycho.2005.12.012
   Ramaekers JG, 2000, HUM PSYCHOPHARM CLIN, V15, P551, DOI 10.1002/1099-1077(200010)15:7<551::AID-HUP236>3.0.CO;2-P
   Ridderinkhof KR, 2002, SCIENCE, V298, P2209, DOI 10.1126/science.1076929
   ROHRBAUGH JW, 1987, ALCOHOL, V4, P293, DOI 10.1016/0741-8329(87)90026-7
   Roszbach, 1987, ALCOHOL DRUGS TRAFFI, P183, DOI DOI 10.1080/15389588.2014.935356
   Schroger E, 2007, J PSYCHOPHYSIOL, V21, P138, DOI 10.1027/0269-8803.21.34.138
   Schroger E, 1998, NEUROREPORT, V9, P3355, DOI 10.1097/00001756-199810260-00003
   Schroger E, 2000, CLIN NEUROPHYSIOL, V111, P1450, DOI 10.1016/S1388-2457(00)00337-0
   Schweizer TA, 2004, ALCOHOL CLIN EXP RES, V28, P643, DOI 10.1097/01.ALC.0000121652.84754.30
   Schweizer TA, 2006, NEUROPSYCHOPHARMACOL, V31, P1301, DOI 10.1038/sj.npp.1300941
   Singhal A, 2004, COGNITIVE BRAIN RES, V21, P124, DOI 10.1016/j.cogbrainres.2004.06.003
   SQUIRES NK, 1975, ELECTROEN CLIN NEURO, V38, P387, DOI 10.1016/0013-4694(75)90263-1
   TEO RKC, 1986, PSYCHOPHARMACOLOGY, V90, P179
   Verster JC, 2009, PSYCHOPHARMACOLOGY, V204, P127, DOI 10.1007/s00213-008-1443-x
   WATSON PE, 1981, J STUD ALCOHOL, V42, P547, DOI 10.15288/jsa.1981.42.547
   WEST R, 1993, ADDICTION, V88, P527, DOI 10.1111/j.1360-0443.1993.tb02059.x
   Wester AE, 2008, ACCIDENT ANAL PREV, V40, P1, DOI 10.1016/j.aap.2007.02.014
   WESTER AE, 2009, ATTENTION DEFICIT IM, P119
   Winkler I, 2007, J PSYCHOPHYSIOL, V21, P147, DOI 10.1027/0269-8803.21.34.147
   [No title captured]
NR 73
TC 24
Z9 24
U1 2
U2 19
PU SAGE PUBLICATIONS LTD
PI LONDON
PA 1 OLIVERS YARD, 55 CITY ROAD, LONDON EC1Y 1SP, ENGLAND
SN 0269-8811
J9 J PSYCHOPHARMACOL
JI J. Psychopharmacol.
PD SEP
PY 2010
VL 24
IS 9
BP 1333
EP 1348
DI 10.1177/0269881109348168
PG 16
WC Clinical Neurology; Neurosciences; Pharmacology & Pharmacy; Psychiatry
WE Science Citation Index Expanded (SCI-EXPANDED); Social Science Citation Index (SSCI)
SC Neurosciences & Neurology; Pharmacology & Pharmacy; Psychiatry
GA 643UH
UT WOS:000281324300006
PM 20305040
DA 2022-02-06
ER

PT J
AU Xiao, YQ
   He, RK
AF Xiao, Yiqi
   He, Renke
TI The intuitive grasp interface: design and evaluation of micro-gestures
   on the steering wheel for driving scenario
SO UNIVERSAL ACCESS IN THE INFORMATION SOCIETY
LA English
DT Article
DE Micro-gesture; Grasp; Gesture set; Evaluation; Dual-task
ID INPUT; CAR
AB Gestural inputs are nowadays widely applied to in-car interactive systems. The emerging sensing technologies allow for micro-gestures that can be achieved with less energy and are performed probably when the driver is grasping the steering wheel, thereby reducing the user attention to human-vehicle interaction. The movability of hands and fingers has to be considered before designing micro-gestures for driving scenarios, thus the newly defined gestures may be utterly different to the familiar multi-touch or body gestures. This paper presents a set of micro-gestures which are designed for intuitively commanding the in-car information system by taking both the gesture meanings and physical limitations into account. The study sets out the results of evaluating the feasibility of gesture sets with its performance in dual-task situation. The learnability and intuitiveness of micro-gestures as well as the effects they have on driving tasks are evaluated, and the effects of different grasping postures on the performance of novice drivers are also compared. It is concluded that the micro-gestures particularly designed for the grasp interface have advantages in multi-tasking, and they are appreciated by users who participated in the evaluation test.
C1 [Xiao, Yiqi] Univ Shanghai Sci & Technol, Jungong Rd 516, Shanghai 200093, Peoples R China.
   [Xiao, Yiqi; He, Renke] Hunan Univ, South Lushan Rd 2, Changsha 410082, Peoples R China.
RP Xiao, YQ (corresponding author), Univ Shanghai Sci & Technol, Jungong Rd 516, Shanghai 200093, Peoples R China.; Xiao, YQ (corresponding author), Hunan Univ, South Lushan Rd 2, Changsha 410082, Peoples R China.
EM vincentxiaoyiqi@hnu.edu.cn; renke8@163.com
CR Alpern M., 2003, P CHI HUM FACT COMP, P932
   Angelini L, 2013, WHEELSENSE ENABLING, P531
   Angelini L, 2014, P 6 INT C AUT US INT, P1
   Angelini L., 2016, IHM 16
   Ashbrook D, 2007, THESIS
   Bach KM, 2008, CHI 2008: 26TH ANNUAL CHI CONFERENCE ON HUMAN FACTORS IN COMPUTING SYSTEMS VOLS 1 AND 2, CONFERENCE PROCEEDINGS, P1139
   Chan E, 2016, 34TH ANNUAL CHI CONFERENCE ON HUMAN FACTORS IN COMPUTING SYSTEMS, CHI 2016, P3403, DOI 10.1145/2858036.2858589
   Doring T, 2011, 29TH ANNUAL CHI CONFERENCE ON HUMAN FACTORS IN COMPUTING SYSTEMS, P483
   Endres C., 2010, P AUTOMOTIVEUI 10 PI
   GEISER G, 1985, ATZ, V87, P74
   Gonzalez Ivan E, 2007, Proceedings Graphics Interface 2007, P95, DOI 10.1145/1268517.1268535
   Gupta S, 2016, IEEE INT VEH SYM, P1350, DOI 10.1109/IVS.2016.7535566
   Hauslschmid Renate, 2015, 2015 IEEE Symposium on 3D User Interfaces (3DUI), P159, DOI 10.1109/3DUI.2015.7131749
   Koyama S., 2014, P AH 14 KOB JAP, P1
   Lee SH, 2015, PROCEEDINGS OF THE 7TH INTERNATIONAL CONFERENCE ON AUTOMOTIVE USER INTERFACES AND INTERACTIVE VEHICULAR APPLICATIONS (AUTOMOTIVE UI '15), P94, DOI 10.1145/2809730.2809739
   Loclair C., 2010, P MOBILEHCI 2010 LIS
   Loehmann S, 2013, LECT NOTES COMPUT SC, V8119, P538
   Mahr A., 2011, P 3 INT C AUT US INT, P151, DOI DOI 10.1145/2381416.2381441
   Matthies D.J.C., 2014, WORKSH PER INT SHAP
   MURATA Y, 2013, P 6 INT C ADV COMP H, P472
   Nefzi M, 2014, PROCEEDINGS OF INTERNATIONAL CONFERENCE ON NOISE AND VIBRATION ENGINEERING (ISMA2014) AND INTERNATIONAL CONFERENCE ON UNCERTAINTY IN STRUCTURAL DYNAMICS (USD2014), P2887
   Nesselrath R, 2016, INT CONF INTEL ENVIR, P190, DOI 10.1109/IE.2016.42
   NIELSEN M, 2003, J STRUCTURAL GEOLOGY, V17, P1445
   Oh B-H., 2013, INT J MULTIMEDIA UBI, V8, P119, DOI DOI 10.14257/ijmue.2013.8.5.12
   Penn F, 2015, THESIS
   Pfleging B., 2012, P AUTOMOTIVEUI 12 PO
   Richard A, 2010, PERFORMANCE METRICS FOR ASSESSING DRIVER DISTRACTION: THE QUEST FOR IMPROVED ROAD SAFETY, P73
   Riener A., 2013, P AUTOMOTIVEUI 13 EI, P155
   Stecher M, 2015, PROCEDIA MANUF, V3, P3176, DOI 10.1016/j.promfg.2015.07.867
   Tan Y., 2017, CHI EA 17, P2147
   Tao Ma, 2013, Human-Computer Interaction. Interaction Modalities and Techniques. 15th International Conference, HCI International 2013. Proceedings. LNCS 8007, P291, DOI 10.1007/978-3-642-39330-3_31
   van den Hoven E, 2011, AI EDAM, V25, P255, DOI 10.1017/S0890060411000072
   Vetro A, 2011, IEEE MULTIMEDIA, V18, P98, DOI 10.1109/MMUL.2011.14
   Wobbrock JO, 2009, CHI2009: PROCEEDINGS OF THE 27TH ANNUAL CHI CONFERENCE ON HUMAN FACTORS IN COMPUTING SYSTEMS, VOLS 1-4, P1083
   Wolf K, 2016, HUM-COMPUT INT-SPRIN, P95, DOI 10.1007/978-3-319-29523-7_5
   Wolf K, 2011, LECT NOTES COMPUT SC, V6946, P559, DOI 10.1007/978-3-642-23774-4_45
   Wolf Katrin, 2013, P TEI 13 BARC SPAIN, P185
   Zaiti IA, 2015, PERS UBIQUIT COMPUT, V19, P821, DOI 10.1007/s00779-015-0863-y
NR 38
TC 1
Z9 1
U1 3
U2 15
PU SPRINGER HEIDELBERG
PI HEIDELBERG
PA TIERGARTENSTRASSE 17, D-69121 HEIDELBERG, GERMANY
SN 1615-5289
EI 1615-5297
J9 UNIVERSAL ACCESS INF
JI Univers. Access Inf. Soc.
PD JUN
PY 2020
VL 19
IS 2
BP 433
EP 450
DI 10.1007/s10209-019-00647-0
PG 18
WC Computer Science, Cybernetics; Ergonomics
WE Science Citation Index Expanded (SCI-EXPANDED); Social Science Citation Index (SSCI)
SC Computer Science; Engineering
GA LX2RD
UT WOS:000539683600012
DA 2022-02-06
ER

PT J
AU Klingner, M
   Fingscheidt, T
AF Klingner, Marvin
   Fingscheidt, Tim
TI Online Performance Prediction of Perception DNNs by Multi-Task Learning
   With Depth Estimation
SO IEEE TRANSACTIONS ON INTELLIGENT TRANSPORTATION SYSTEMS
LA English
DT Article
DE Performance prediction; neural networks; deep learning; depth
   estimation; semantic segmentation; self-supervised learning
ID VISION
AB Online performance prediction (or: observation) of deep neural networks (DNNs) in highly automated driving presents an unsolved task until now, as most DNNs are evaluated offline requiring datasets with ground truth labels. In practice, however, DNN performance depends on the used camera type, lighting and weather conditions, and on various other kinds of domain shift. Also, the input to DNN-based perception systems can be perturbed by adversarial attacks requiring means to detect these input perturbations. In this work we propose a method to mitigate these problems by a multi-task learning approach with monocular depth estimation as a secondary task, which enables us to predict the DNN's performance for various other (primary) tasks by evaluating only the depth estimation task with a physical depth measurement provided, e.g., by a LiDAR sensor. We show the effectiveness of our method for the primary task of semantic segmentation using various training datasets, test datasets, model architectures, and input perturbations. Our method provides an effective way to predict (observe) the performance of DNNs for semantic segmentation even on a single-image basis and is transferable to other primary DNN-based perception tasks in a straightforward manner.
C1 [Klingner, Marvin; Fingscheidt, Tim] Tech Univ Carolo Wilhelmina Braunschweig, Inst Commun Technol, D-38106 Braunschweig, Germany.
RP Klingner, M (corresponding author), Tech Univ Carolo Wilhelmina Braunschweig, Inst Commun Technol, D-38106 Braunschweig, Germany.
EM m.klingner@tu-bs.de; t.fingscheidt@tu-bs.de
OI Klingner, Marvin/0000-0001-7675-750X
CR Afifi M, 2019, IEEE I CONF COMP VIS, P243, DOI 10.1109/ICCV.2019.00033
   Akhtar N, 2018, IEEE ACCESS, V6, P14410, DOI 10.1109/ACCESS.2018.2807385
   Akhter Ijaz, 2009, ADV NEURAL INFORM PR, P41
   Anderson E., 1999, LAPACK USERS GUIDE
   Bar Andreas, 2020, 2020 IEEE/CVF Conference on Computer Vision and Pattern Recognition Workshops (CVPRW). Proceedings, P1348, DOI 10.1109/CVPRW50498.2020.00174
   Bar A., 2019, P CVPR WORKSH LONG B, P1
   Blundell C., 2015, P 32 INT C MACH LEAR, V37, P1613
   Bolte JA, 2019, IEEE COMPUT SOC CONF, P1404, DOI 10.1109/CVPRW.2019.00181
   Bozorgtabar B, 2019, IEEE I CONF COMP VIS, P4209, DOI 10.1109/ICCV.2019.00431
   Carlini N, 2017, P IEEE S SECUR PRIV, P39, DOI 10.1109/SP.2017.49
   Casser V, 2019, THIRTY-THIRD AAAI CONFERENCE ON ARTIFICIAL INTELLIGENCE / THIRTY-FIRST INNOVATIVE APPLICATIONS OF ARTIFICIAL INTELLIGENCE CONFERENCE / NINTH AAAI SYMPOSIUM ON EDUCATIONAL ADVANCES IN ARTIFICIAL INTELLIGENCE, P8001
   Chen HY, 2019, IEEE I CONF COMP VIS, P4880, DOI 10.1109/ICCV.2019.00498
   Chen LC, 2018, IEEE T PATTERN ANAL, V40, P834, DOI 10.1109/TPAMI.2017.2699184
   Chen PY, 2019, PROC CVPR IEEE, P2619, DOI 10.1109/CVPR.2019.00273
   Chen YH, 2019, IEEE I CONF COMP VIS, P7062, DOI 10.1109/ICCV.2019.00716
   Cordts M, 2016, PROC CVPR IEEE, P3213, DOI 10.1109/CVPR.2016.350
   Dai A, 2017, PROC CVPR IEEE, P6545, DOI 10.1109/CVPR.2017.693
   Eigen D, 2014, ADV NEUR IN, V27
   Eigen D, 2015, IEEE I CONF COMP VIS, P2650, DOI 10.1109/ICCV.2015.304
   Everingham M, 2015, INT J COMPUT VISION, V111, P98, DOI 10.1007/s11263-014-0733-5
   Fingscheidt T., P1299
   Fu H, 2018, PROC CVPR IEEE, P2002, DOI 10.1109/CVPR.2018.00214
   Gaidon A., 2019, ARXIV190502693
   Gal Y, 2016, PR MACH LEARN RES, V48
   Ganin Y, 2015, PR MACH LEARN RES, V37, P1180
   Garg R, 2019, IEEE I CONF COMP VIS, P7627, DOI 10.1109/ICCV.2019.00772
   Garg R, 2016, LECT NOTES COMPUT SC, V9912, P740, DOI 10.1007/978-3-319-46484-8_45
   Geiger A, 2013, INT J ROBOT RES, V32, P1231, DOI 10.1177/0278364913491297
   Godard C, 2019, IEEE I CONF COMP VIS, P3827, DOI 10.1109/ICCV.2019.00393
   Godard C, 2017, PROC CVPR IEEE, P6602, DOI 10.1109/CVPR.2017.699
   Gonzales R.C., 2008, DIGITAL IMAGE PROCES
   Goodfellow I. J., 2015, P 3 INT C LEARN REPR, P6
   Gordon A, 2019, IEEE I CONF COMP VIS, P8976, DOI 10.1109/ICCV.2019.00907
   Guizilini V., 2019, P C ROB LEARN OS JAP P C ROB LEARN OS JAP, P1
   Guizilini Vitor, 2020, ARXIV200212319
   Hirschmuller H, 2008, IEEE T PATTERN ANAL, V30, P328, DOI 10.1109/TPAMl.2007.1166
   Hussain KF, 2019, IEEE T INTELL TRANSP, V20, P1181, DOI 10.1109/TITS.2018.2838117
   Kendall A, 2018, PROC CVPR IEEE, P7482, DOI 10.1109/CVPR.2018.00781
   Kingma DP, 2015, 3 INT C LEARN REPR I, DOI DOI 10.1145/1830483.1830503
   Klingner Marvin, 2020, Computer Vision - ECCV 2020. 16th European Conference. Proceedings. Lecture Notes in Computer Science (LNCS 12365), P582, DOI 10.1007/978-3-030-58565-5_35
   Kolmogorov V, 2006, HANDBOOK OF MATHEMATICAL MODELS IN COMPUTER VISION, P423, DOI 10.1007/0-387-28831-7_26
   Lee K, 2018, PLANT SIGNAL BEHAV, V13, DOI 10.1080/15592324.2018.1449543
   Levin A, 2004, ACM T GRAPHIC, V23, P689, DOI 10.1145/1015706.1015780
   Lin TY, 2014, LECT NOTES COMPUT SC, V8693, P740, DOI 10.1007/978-3-319-10602-1_48
   Lohdefink J., 2020, P IEEE CVF C COMP VI P IEEE CVF C COMP VI, P1
   Madry A., 2018, INT C LEARN REPR ICL, P1
   Mahjourian R, 2018, PROC CVPR IEEE, P5667, DOI 10.1109/CVPR.2018.00594
   Maurer M., 2015, AUTONOMES FAHREN
   Meng Y, 2019, PROC CVPR IEEE, P9802, DOI 10.1109/CVPR.2019.01004
   Menze M, 2015, PROC CVPR IEEE, P3061, DOI 10.1109/CVPR.2015.7298925
   Meyer G. P., 2019, P IEEE CVF C COMP VI P IEEE CVF C COMP VI, P1
   Muresan MP, 2017, PROCEEDINGS OF THE 12TH INTERNATIONAL JOINT CONFERENCE ON COMPUTER VISION, IMAGING AND COMPUTER GRAPHICS THEORY AND APPLICATIONS (VISIGRAPP 2017), VOL 6, P459, DOI 10.5220/0006134104590466
   Neuhold G, 2017, IEEE I CONF COMP VIS, P5000, DOI 10.1109/ICCV.2017.534
   Novosel Jelena, 2019, P NEURIPS WORKSH VAN
   On-Road Automated Vehicle Standards Committee SAE, 2014, TAX DEF TERMS REL ON
   Paszke A., 2016, ENET DEEP NEURAL NET
   Paszke A., 2019, NEURAL INFORM PROCES, V32, P8026
   Pillai S, 2019, IEEE INT CONF ROBOT, P9250, DOI 10.1109/ICRA.2019.8793621
   Punnappurath A., 2020, P IEEE INT C COMP PH P IEEE INT C COMP PH, P1
   Qiu J., 2019, P IEEE CVF C COMP VI, P3313
   Quarteroni A., 2010, NUMERICAL MATH
   Richter SR, 2016, LECT NOTES COMPUT SC, V9906, P102, DOI 10.1007/978-3-319-46475-6_7
   Ritter H., 2018, P ICLR, P1
   Romera E, 2018, IEEE T INTELL TRANSP, V19, P263, DOI 10.1109/TITS.2017.2750080
   Silberman N, 2012, LECT NOTES COMPUT SC, V7576, P746, DOI 10.1007/978-3-642-33715-4_54
   Spangenberg R, 2014, IEEE INT VEH SYM, P190
   Sun J, 2005, PROC CVPR IEEE, P399
   Szegedy C, 2016, PROC CVPR IEEE, P2818, DOI 10.1109/CVPR.2016.308
   Szeliski R, 2011, TEXTS COMPUT SCI, P1, DOI 10.1007/978-1-84882-935-0
   Varghese Serin, 2020, 2020 IEEE/CVF Conference on Computer Vision and Pattern Recognition Workshops (CVPRW). Proceedings, P1369, DOI 10.1109/CVPRW50498.2020.00176
   Vu TH, 2019, IEEE I CONF COMP VIS, P7363, DOI 10.1109/ICCV.2019.00746
   Wang JB, 2017, INT C ELECTR MACH SY
   Xu D, 2018, PROC CVPR IEEE, P675, DOI 10.1109/CVPR.2018.00077
   Yang G., 2018, P EUR C COMP VIS ECC, P636
   Yang ZT, 2019, IEEE I CONF COMP VIS, P1951, DOI 10.1109/ICCV.2019.00204
   Yu F., 2018, ARXIV180504687
   Zhang Y, 2017, IEEE DECIS CONTR P
   Zhang ZY, 2019, PROC CVPR IEEE, P4101, DOI 10.1109/CVPR.2019.00423
   Zhao HS, 2017, PROC CVPR IEEE, P6230, DOI 10.1109/CVPR.2017.660
   Zhou W, 2020, IEEE T INTELL TRANSP, V21, P1951, DOI 10.1109/TITS.2019.2909066
   Zhu Y, 2019, PROC CVPR IEEE, P8848, DOI 10.1109/CVPR.2019.00906
   Zou Y., 2018, EUR C COMP VIS, P36
NR 82
TC 3
Z9 3
U1 5
U2 5
PU IEEE-INST ELECTRICAL ELECTRONICS ENGINEERS INC
PI PISCATAWAY
PA 445 HOES LANE, PISCATAWAY, NJ 08855-4141 USA
SN 1524-9050
EI 1558-0016
J9 IEEE T INTELL TRANSP
JI IEEE Trans. Intell. Transp. Syst.
PD JUL
PY 2021
VL 22
IS 7
BP 4670
EP 4683
DI 10.1109/TITS.2021.3054437
PG 14
WC Engineering, Civil; Engineering, Electrical & Electronic; Transportation
   Science & Technology
WE Science Citation Index Expanded (SCI-EXPANDED)
SC Engineering; Transportation
GA TJ5JU
UT WOS:000673518500070
OA Bronze
DA 2022-02-06
ER

PT J
AU Donohue, SE
   James, B
   Eslick, AN
   Mitroff, SR
AF Donohue, Sarah E.
   James, Brittany
   Eslick, Andrea N.
   Mitroff, Stephen R.
TI Cognitive pitfall! Videogame players are not immune to dual-task costs
SO ATTENTION PERCEPTION & PSYCHOPHYSICS
LA English
DT Article
DE Divided attention; Inattention; Dual-task performance; Multisensory
   processing; Video games
ID CELL PHONE USE; GAME PLAYERS; VISUAL-ATTENTION; DRIVER
AB With modern technological advances, we often find ourselves dividing our attention between multiple tasks. While this may seem a productive way to live, our attentional capacity is limited, and this yields costs in one or more of the many tasks that we try to do. Some people believe that they are immune to the costs of multitasking and commonly engage in potentially dangerous behavior, such as driving while talking on the phone. But are some groups of individuals indeed immune to dual-task costs? This study examines whether avid action videogame players, who have been shown to have heightened attentional capacities, are particularly adept multitaskers. Participants completed three visually demanding experimental paradigms (a driving videogame, a multiple-object-tracking task, and a visual search), with and without answering unrelated questions via a speakerphone (i.e., with and without a dual-task component). All of the participants, videogame players and nonvideogame players alike, performed worse while engaging in the additional dual task for all three paradigms. This suggests that extensive videogame experience may not offer immunity from dual-task costs.
C1 [Donohue, Sarah E.] Duke Univ, Ctr Cognit Neurosci, Durham, NC 27708 USA.
   [Donohue, Sarah E.] Duke Univ, Dept Neurobiol, Durham, NC 27708 USA.
   [James, Brittany] Penn State Univ, Dept Human Dev & Family Studies, University Pk, PA 16802 USA.
   [Eslick, Andrea N.] Colby Coll, Dept Psychol, Waterville, ME 04901 USA.
   [Mitroff, Stephen R.] Duke Univ, Dept Psychol & Neurosci, Durham, NC 27708 USA.
RP Donohue, SE (corresponding author), Duke Univ, Ctr Cognit Neurosci, Box 90999, Durham, NC 27708 USA.
EM sarah.donohue@duke.edu
FU National Science FoundationNational Science Foundation (NSF); Army
   Research Office [54528LS]; Institute for Homeland Security Solutions
   (IHSS); Human Factors Division is the Department of Homeland Security
   (DHS); DHSUnited States Department of Homeland Security (DHS)
   [HSHQDC-08-C-00100]
FX We thank George Alvarez for the multiple-object-tracking code; Steven
   Most, Derek Cyr, and Robert Astur for helpful input; the students in
   Psych 92 at Duke University in the fall of 2007 for participating in a
   pilot version of this experiment; and Melissa Bulkin, Valentina
   Jalowski, Natalie Burtenshaw, Tym Blanchard, Ricky Green, Jordan Axt,
   Mat Fleck, Anamika Saha, Krystina Quow, Matthew Greenberg, Kait Clark,
   Elise Darling, and Elizabeth Price for help in participant recruitment,
   data collection, and coding. We thank Adriane Seiffert and two anonymous
   reviewers for helpful comments on the manuscript. This work was
   supported by a National Science Foundation graduate research fellowship
   to S. E. D. and by a grant to S. R. M. from the Army Research Office
   (No. 54528LS), and also through a subcontract (PI: Robert Hubal) with
   the Institute for Homeland Security Solutions (IHSS). IHSS is a research
   consortium established to conduct applied research in the social and
   behavioral sciences. The Human Factors Division is the Department of
   Homeland Security (DHS) sponsor for IHSS. This material is based on work
   supported by the DHS under Contract No. HSHQDC-08-C-00100. Any opinions,
   findings and conclusions, or recommendations expressed in this material
   are those of the authors and do not necessarily reflect the official
   policy or position of DHS or of the U.S. Government. This study is
   approved for public release.
CR Bavelier D, 2011, NAT REV NEUROSCI, V12, P763, DOI 10.1038/nrn3135
   Bergstrom JCR, 2012, APPL COGNITIVE PSYCH, V26, P91, DOI 10.1002/acp.1800
   Boot WR, 2011, FRONT PSYCHOL, V2, DOI 10.3389/fpsyg.2011.00226
   Boot WR, 2008, ACTA PSYCHOL, V129, P387, DOI 10.1016/j.actpsy.2008.09.005
   Brainard DH, 1997, SPATIAL VISION, V10, P433, DOI 10.1163/156856897X00357
   Braitman KA, 2010, TRAFFIC INJ PREV, V11, P543, DOI 10.1080/15389588.2010.504247
   Cain MS, 2012, ATTEN PERCEPT PSYCHO, V74, P641, DOI 10.3758/s13414-012-0284-1
   Caird JK, 2008, ACCIDENT ANAL PREV, V40, P1282, DOI 10.1016/j.aap.2008.01.009
   Chisholm JD, 2010, ATTEN PERCEPT PSYCHO, V72, P667, DOI 10.3758/APP.72.3.667
   Clark K, 2011, ACTA PSYCHOL, V136, P67, DOI 10.1016/j.actpsy.2010.10.003
   Donohue SE, 2010, ATTEN PERCEPT PSYCHO, V72, P1120, DOI 10.3758/APP.72.4.1120
   Drews FA, 2008, J EXP PSYCHOL-APPL, V14, P392, DOI 10.1037/a0013119
   Farmer CM, 2010, TRAFFIC INJ PREV, V11, P466, DOI 10.1080/15389588.2010.494191
   Green CS, 2007, PSYCHOL SCI, V18, P88, DOI 10.1111/j.1467-9280.2007.01853.x
   Green CS, 2006, COGNITION, V101, P217, DOI 10.1016/j.cognition.2005.10.004
   Green CS, 2012, CURR BIOL, V22, pR197, DOI 10.1016/j.cub.2012.02.012
   Green CS, 2010, CURR BIOL, V20, P1573, DOI 10.1016/j.cub.2010.07.040
   Green CS, 2003, NATURE, V423, P534, DOI 10.1038/nature01647
   Hendrick JL, 2007, PERCEPT MOTOR SKILL, V105, P514, DOI 10.2466/PMS.105.2.514-522
   Kaye D., 1994, J APPL DEV PSYCHOL, V15, P105, DOI DOI 10.1016/0193-3973(94)90008-6
   Li RJ, 2009, NAT NEUROSCI, V12, P549, DOI 10.1038/nn.2296
   Maclin EL, 2011, PSYCHOPHYSIOLOGY, V48, P1173, DOI 10.1111/j.1469-8986.2011.01189.x
   Strayer DL, 2006, HUM FACTORS, V48, P381, DOI 10.1518/001872006777724471
   Strayer DL, 2003, J EXP PSYCHOL-APPL, V9, P23, DOI 10.1037/1076-898X.9.1.23
   Strayer DL, 2001, PSYCHOL SCI, V12, P462, DOI 10.1111/1467-9280.00386
   Watson JM, 2010, PSYCHON B REV, V17, P479, DOI 10.3758/PBR.17.4.479
NR 26
TC 26
Z9 27
U1 0
U2 39
PU SPRINGER
PI NEW YORK
PA 233 SPRING ST, NEW YORK, NY 10013 USA
SN 1943-3921
J9 ATTEN PERCEPT PSYCHO
JI Atten. Percept. Psychophys.
PD JUL
PY 2012
VL 74
IS 5
BP 803
EP 809
DI 10.3758/s13414-012-0323-y
PG 7
WC Psychology; Psychology, Experimental
WE Science Citation Index Expanded (SCI-EXPANDED); Social Science Citation Index (SSCI)
SC Psychology
GA 962PV
UT WOS:000305558300002
PM 22669792
OA Bronze
DA 2022-02-06
ER

PT J
AU Son, J
   Lee, Y
   Kim, MH
AF Son, Joonwoo
   Lee, Yongtae
   Kim, Man-Ho
TI Impact of Traffic Environment and Cognitive Workload on Older Drivers'
   Behavior in Simulated Driving
SO INTERNATIONAL JOURNAL OF PRECISION ENGINEERING AND MANUFACTURING
LA English
DT Article
DE Elderly Driver; Cognitive Resource; Secondary Task; Distraction; Driving
   Workload; Driving Performance
ID VEHICLE INFORMATION-SYSTEMS; DISTRACTION; PERFORMANCE; AGE; INATTENTION;
   COMPLEXITY; CRASHES; LOAD
AB As the use of in-vehicle technologies became more popular, there is concern about a concomitant increase in driver distraction arising from their use. While the introduction of voice recognition systems is intended to reduce the distraction due to manual operation of these units, a significant proportion of the distraction associated with their use may arise not from the manual manipulation but rather the cognitive consequences. It is also known that the risk of inattentive driving varies with age. In this study, the impact of cognitive workload and traffic environments on older drivers' behavior was investigated in a driving simulator. To assess the impact of advancing age on driving performance degradation under a dual task condition, the performance of 63 drivers, divided into younger (20-29) and older (60-69) age groups, was evaluated. The authors also considered driving behavioral differences in the context of urban and highway driving, appropriately counterbalanced. At a,specified location in the two scenarios, subjects were asked to complete a series of auditory tasks of increasing complexity. Comparisons of younger and older drivers' driving performance, including forward velocity, speed control, standard deviation of lane position and steering wheel reversal rate, were conducted. Results indicated that age and traffic environment impact both driving performance and compensatory behavior during dual task conditions.
C1 [Son, Joonwoo; Lee, Yongtae; Kim, Man-Ho] Daegu Gyeongbuk Inst Sci & Technol, Dalseong Gun 711873, Daegu, South Korea.
RP Son, J (corresponding author), Daegu Gyeongbuk Inst Sci & Technol, 223 Sang Ri, Dalseong Gun 711873, Daegu, South Korea.
EM json@dgist.ac.kr
RI Son, Joonwoo/R-1769-2016
OI Son, Joonwoo/0000-0003-1040-065X
FU Daegu Gyeongbuk Institute of Science and Technology (DGIST) of the
   Ministry of Education, Science and Technology (MEST)Ministry of
   Education, Science and Technology, Republic of Korea; Ministry of Land,
   Transport and Maritime Affairs (MLTM)Ministry of Land, Transport and
   Maritime Affairs, Republic of Korea [06 C01]
FX This research was supported in part by Daegu Gyeongbuk Institute of
   Science and Technology (DGIST) Research Program of the Ministry of
   Education, Science and Technology (MEST), and Implementation of More
   Efficient Transportation System Program (06 C01) of the Ministry of
   Land, Transport and Maritime Affairs (MLTM).
CR ANGELL JA, 2006, DOTHS810635 NHTSA
   Anttila V, 2005, TRANSPORT RES F-TRAF, V8, P121, DOI 10.1016/j.trf.2005.04.007
   Coughlin J. F., 2006, P SAE CONV C
   Dingus T.A., 2006, DOTHS810593 NHTSA
   Donmez B, 2006, TRANSPORT RES F-TRAF, V9, P387, DOI 10.1016/j.trf.2006.02.001
   Haigney D.E., 2000, TRANSP RES F, V3, P113, DOI [DOI 10.1016/S1369-8478(00)00020-6, 10.1016/S1369-8478(00)00020-6]
   Hakamies-Blomqvist L, 1999, INT J BEHAV DEV, V23, P575, DOI 10.1080/016502599383702
   HARMS L, 1991, ERGONOMICS, V34, P151, DOI 10.1080/00140139108967303
   Horberry T, 2006, ACCIDENT ANAL PREV, V38, P185, DOI 10.1016/j.aap.2005.09.007
   Koo TY, 2009, INT J PRECIS ENG MAN, V10, P59, DOI 10.1007/s12541-009-0048-6
   MACDONALD WA, 1980, HUM FACTORS, V22, P733, DOI 10.1177/001872088002200609
   McDowd JoanM., 1991, MULTIPLE TASK PERFOR, P387
   Merat N, 2005, TRANSPORT RES F-TRAF, V8, P147, DOI 10.1016/j.trf.2005.04.011
   Michon J. A., 1985, HUMAN BEHAV TRAFFIC, P485, DOI [DOI 10.1007/978-1-4613-2173-6_19, 10.1007/978-1-4613-2173-6_19]
   Patten CJD, 2006, ACCIDENT ANAL PREV, V38, P887, DOI 10.1016/j.aap.2006.02.014
   REIMER B, 2009, P 5 INT S HUM FACT D
   Reimer B, 2009, TRANSPORT RES REC, P13, DOI 10.3141/2138-03
   Reimer B, 2008, PROCEEDINGS OF THE 2008 INTERNATIONAL CONFERENCE ON CYBERWORLDS, P493, DOI 10.1109/CW.2008.69
   Rogers W.A., 2001, HDB PSYCHOL AGING, P267
   ROSKAM AJ, 2002, HASTE DELIVERABLE 1
   Son J, 2010, INT J AUTO TECH-KOR, V11, P533, DOI 10.1007/s12239-010-0065-6
   Stutts JC, 2003, ITE J, V73, P34
   STUTTS JC, 2003, REPORT PREPARED AAA
   Wang JS, 1996, P ANN C ASS, P377
   Zeitlin L.R., 1993, TRANSPORT RES REC, V1403, P23
NR 25
TC 16
Z9 18
U1 4
U2 34
PU KOREAN SOC PRECISION ENG
PI SEOUL
PA RM 306, KWANGMYUNG BLDG, 5-4 NONHYUN-DONG, KANGNAM-GU, SEOUL, 135-010,
   SOUTH KOREA
SN 1229-8557
J9 INT J PRECIS ENG MAN
JI Int. J. Precis. Eng. Manuf.
PD FEB
PY 2011
VL 12
IS 1
BP 135
EP 141
DI 10.1007/s12541-011-0017-8
PG 7
WC Engineering, Manufacturing; Engineering, Mechanical
WE Science Citation Index Expanded (SCI-EXPANDED)
SC Engineering
GA 712VR
UT WOS:000286694900017
DA 2022-02-06
ER

PT J
AU Ortega, CAC
   Mariscal, MA
   Boulagouas, W
   Herrera, S
   Espinosa, JM
   Garcia-Herrero, S
AF Ortega, Carlos A. Catalina
   Mariscal, Miguel A.
   Boulagouas, Wafa
   Herrera, Sixto
   Espinosa, Juan M.
   Garcia-Herrero, Susana
TI Effects of Mobile Phone Use on Driving Performance: An Experimental
   Study of Workload and Traffic Violations
SO INTERNATIONAL JOURNAL OF ENVIRONMENTAL RESEARCH AND PUBLIC HEALTH
LA English
DT Article
DE mobile; phone; distractions; traffic; violations; workload; young;
   drivers
ID YOUNG DRIVERS; MENTAL WORKLOAD; SMARTPHONE USE; SECONDARY TASKS; CELL
   PHONES; HAND-HELD; DISTRACTION; SIMULATOR; SAFETY; PERSONALITY
AB The use of communication technologies, e.g., mobile phones, has increased dramatically in recent years, and their use among drivers has become a great risk to traffic safety. The present study assessed the workload and road ordinary violations, utilizing driving data collected from 39 young participants who underwent a dual-task while driving a simulator, i.e., respond to a call, text on WhatsApp, and check Instagram. Findings confirmed that there are significant differences in the driving performance of young drivers in terms of vehicle control (i.e., lateral distance and hard shoulder line violations) between distracted and non-distracted drivers. Furthermore, the overall workload score of young drivers increases with the use of their mobile phones while driving. The obtained results contribute to a better understanding of the driving performance of distracted young drivers and thus they could be useful for further improvements to traffic safety strategies.
C1 [Ortega, Carlos A. Catalina; Mariscal, Miguel A.; Boulagouas, Wafa; Espinosa, Juan M.; Garcia-Herrero, Susana] Univ Burgos, Escuela Politecn Super, Burgos 09001, Spain.
   [Herrera, Sixto] Univ Cantabria, Dept Matemat Aplicada & Ciencias Comp, ETS Ingenieros Caminos, Santander 39005, Spain.
RP Garcia-Herrero, S (corresponding author), Univ Burgos, Escuela Politecn Super, Burgos 09001, Spain.
EM cco0001@alu.ubu.es; mariscal@ubu.es; wafa.boulagouas@umc.edu.dz;
   herreras@unican.es; jespinos@ubu.es; susanagh@ubu.es
RI BOULAGOUAS, Wafa/AAW-4279-2021; Angeoletto, Fabio/AAW-4588-2021;
   Garcia-Herrero, Susana/C-9027-2012
OI BOULAGOUAS, Wafa/0000-0002-3444-3219; Angeoletto,
   Fabio/0000-0002-3084-3928; MARISCAL, MIGUEL ANGEL/0000-0002-7897-9891;
   Catalina Ortega, Carlos Alberto/0000-0003-1788-0596; Garcia-Herrero,
   Susana/0000-0002-8061-9537
FU FEDER European Regional Development Fund (Fondo Europeo de Desarrollo
   Regional-Junta de Castilla y Leon) [BU300P18]
FX This research was funded by FEDER European Regional Development Fund
   (Fondo Europeo de Desarrollo Regional-Junta de Castilla y Leon), grant
   number BU300P18.
CR Abd Rahman NI, 2020, TRANSPORT RES F-TRAF, V69, P265, DOI 10.1016/j.trf.2020.01.019
   Albert G, 2018, IET INTELL TRANSP SY, V12, P414, DOI 10.1049/iet-its.2017.0208
   Alkheder S, 2017, J FORECASTING, V36, P100, DOI 10.1002/for.2425
   Alonso F, 2021, INT J ENV RES PUB HE, V18, DOI 10.3390/ijerph18073611
   Alotaibi M, 2020, SIGNAL IMAGE VIDEO P, V14, P617, DOI 10.1007/s11760-019-01589-z
   AlShalfan KA, 2021, CMC-COMPUT MATER CON, V68, P689, DOI 10.32604/cmc.2021.015989
   Belanger A, 2010, ACCIDENT ANAL PREV, V42, P809, DOI 10.1016/j.aap.2009.07.010
   Beryl Princess P. Joyce, 2021, Intelligence in Big Data Technologies-Beyond the Hype. Proceedings of ICBDCC 2019. Advances in Intelligent Systems and Computing (1167), P361, DOI 10.1007/978-981-15-5285-4_36
   Blewitt ME, 2008, NAT GENET, V40, P663, DOI 10.1038/ng.142
   Boulagouas W, 2020, INT J ENV RES PUB HE, V17, DOI 10.3390/ijerph17186743
   Breiman L, 2001, MACH LEARN, V45, P5, DOI 10.1023/A:1010933404324
   Brooks JO, 2010, ACCIDENT ANAL PREV, V42, P788, DOI 10.1016/j.aap.2009.04.013
   Caird JK, 2008, ACCIDENT ANAL PREV, V40, P1282, DOI 10.1016/j.aap.2008.01.009
   Cazzulino F, 2014, TRAFFIC INJ PREV, V15, P234, DOI 10.1080/15389588.2013.822075
   Chang K.-H., 2015, EDESIGN, P391
   Chen YB, 2014, INTELL SYST SER, P111, DOI 10.1016/B978-0-12-397199-9.00005-7
   Chihara T, 2020, APPL ERGON, V89, DOI 10.1016/j.apergo.2020.103201
   Choudhary P, 2019, SAFETY SCI, V111, P179, DOI 10.1016/j.ssci.2018.07.009
   Choudhary P, 2017, ACCIDENT ANAL PREV, V106, P370, DOI 10.1016/j.aap.2017.06.021
   Choudhary P, 2017, TRANSPORT RES F-TRAF, V44, P120, DOI 10.1016/j.trf.2016.11.002
   Denommee JA, 2020, CAN PSYCHOL, V61, P22, DOI 10.1037/cap0000175
   Direccion General De Trafico, RES CAMP VIG CONC RES CAMP VIG CONC
   Dogru N, 2018, 2018 15TH LEARNING AND TECHNOLOGY CONFERENCE (L&T), P40, DOI 10.1109/LT.2018.8368509
   Ehsani JP, 2016, TRANSPORT RES REC, P35, DOI 10.3141/2602-05
   Fitch G.M., 2013, IMPACT HAND HELD HAN
   Fu Jonathan, 2012, Ann Adv Automot Med, V56, P37
   Garcia-Herrero S, 2021, INT J ENV RES PUB HE
   Gauld CS, 2017, COMPUT HUM BEHAV, V76, P174, DOI 10.1016/j.chb.2017.07.023
   Gutierrez A., 8 CADA 10 JOVENES AD 8 CADA 10 JOVENES AD
   HART S G, 1988, P139
   He DB, 2019, IEEE T HUM-MACH SYST, V49, P362, DOI 10.1109/THMS.2019.2917194
   He J, 2014, ACCIDENT ANAL PREV, V72, P287, DOI 10.1016/j.aap.2014.07.014
   Horberry T, 2006, ACCIDENT ANAL PREV, V38, P185, DOI 10.1016/j.aap.2005.09.007
   Horrey W.J., 2010, PROF SAF, V55, P34
   Huisingh C, 2015, TRAFFIC INJ PREV, V16, P140, DOI 10.1080/15389588.2014.916797
   Hurwitz J.B, 2002, P HUM FACT ERG SOC A, V46, P1804, DOI 10.1177/154193120204602206
   Jannusch T, 2021, TRANSPORT RES F-TRAF, V77, P209, DOI 10.1016/j.trf.2020.12.013
   Jazayeri A, 2021, ACCIDENT ANAL PREV, V153, DOI 10.1016/j.aap.2021.106010
   Jeon M, 2011, ANGRY DRIVER IS NOT, P137
   Jeong H, 2017, P HUM FACTORS ERGON, V61, P1763, DOI [10.1177/1541931213601923, DOI 10.1177/1541931213601923]
   [戢晓峰 Ji Xiaofeng], 2021, [交通运输系统工程与信息, Journal of Transporation Systems Engineering & Information Technology], V21, P221
   Jorgensen F, 2019, ECON TRANSP, V20, DOI 10.1016/j.ecotra.2019.100136
   Karthaus M, 2021, SAFETY, V7, DOI 10.3390/safety7020036
   Kita E, 2018, TRANSPORT RES F-TRAF, V59, P203, DOI 10.1016/j.trf.2018.09.001
   Koesdwiady A, 2017, IEEE T VEH TECHNOL, V66, P4550, DOI 10.1109/TVT.2016.2631604
   Lansdown T, 2004, ERGONOMICS, V47, P91, DOI 10.1080/00140130310001629775
   Lee JD, 2007, J SAFETY RES, V38, P203, DOI 10.1016/j.jsr.2007.02.008
   Lee VK, 2013, CAN FAM PHYSICIAN, V59, P723
   Lei T, 2021, J ADV TRANSPORT, V2021, DOI 10.1155/2021/8820402
   [李英帅 Li Yingshuai], 2021, [交通运输系统工程与信息, Journal of Transporation Systems Engineering & Information Technology], V21, P196
   Liebherr M, 2020, ERGONOMICS, V63, P1271, DOI 10.1080/00140139.2020.1778095
   Machin MA, 2008, ACCIDENT ANAL PREV, V40, P541, DOI 10.1016/j.aap.2007.08.010
   Matas NA, 2015, J SAFETY RES, V55, P159, DOI 10.1016/j.jsr.2015.08.004
   Matthews R, 2003, ACCIDENT ANAL PREV, V35, P451, DOI 10.1016/S0001-4575(02)00023-4
   McEvoy SP, 2007, ACCIDENT ANAL PREV, V39, P475, DOI 10.1016/j.aap.2006.09.005
   Minakami Y., 2008, IFAC P, V41, P8526, DOI [10.3182/20080706-5-KR-1001.01441, DOI 10.3182/20080706-5-KR-1001.01441]
   National Highway Traffic Safety Administration (NHTSA), 2020, OV MOT VEH CRASH 201 OV MOT VEH CRASH 201
   Nicolas C., MOVILES 390 MUERTES MOVILES 390 MUERTES
   Olutayo V. A., 2014, International Journal of Information Technology and Computer Science, V6, P22, DOI 10.5815/ijitcs.2014.02.03
   Ortiz C, 2018, ACCIDENT ANAL PREV, V117, P239, DOI 10.1016/j.aap.2018.04.018
   Osman OA, 2019, ACCIDENT ANAL PREV, V123, P274, DOI 10.1016/j.aap.2018.12.005
   Oviedo-Trespalacios O, 2016, TRANSPORT RES C-EMER, V72, P360, DOI 10.1016/j.trc.2016.10.006
   Owens JM, 2011, ACCIDENT ANAL PREV, V43, P939, DOI 10.1016/j.aap.2010.11.019
   Papadakaki M, 2016, TRANSPORT RES F-TRAF, V38, P164, DOI 10.1016/j.trf.2016.02.006
   Phuksuksakul N, 2021, ACCIDENT ANAL PREV, V151, DOI 10.1016/j.aap.2020.105945
   Rashid A, 2020, CLUSTER COMPUT, V23, P1855, DOI 10.1007/s10586-020-03061-x
   Reza Kazemi S, 2017, J HLTH SCI SURVEILL, V5, P5
   Ripley B., 1996, PATTERN RECOGN
   Rivero F., INFORME DITRENDIA MO
   Rumschlag G, 2015, ACCIDENT ANAL PREV, V74, P145, DOI 10.1016/j.aap.2014.10.009
   Saqer H, 2012, WORK, V41, P5877, DOI 10.3233/WOR-2012-0980-5877
   Shaikhina T, 2019, BIOMED SIGNAL PROCES, V52, P456, DOI 10.1016/j.bspc.2017.01.012
   Smyth J., 2019, ADV HUMAN ASPECTS TR, VVolume 786, P445
   Sullman MJM, 2015, TRAFFIC INJ PREV, V16, P552, DOI 10.1080/15389588.2014.989319
   Sullman MJM, 2012, TRANSPORT RES F-TRAF, V15, P272, DOI 10.1016/j.trf.2012.01.001
   Tornros JEB, 2005, ACCIDENT ANAL PREV, V37, P902, DOI 10.1016/j.aap.2005.04.007
   Tractinsky N, 2013, ACCIDENT ANAL PREV, V56, P59, DOI 10.1016/j.aap.2013.03.017
   Ulleberg P, 2002, SCAND J PSYCHOL, V43, P227, DOI 10.1111/1467-9450.00291
   van Leeuwen PM, 2015, PROCEDIA MANUF, V3, P3325, DOI 10.1016/j.promfg.2015.07.422
   Wang XY, 2020, J ADV TRANSPORT, V2020, DOI 10.1155/2020/7283025
   World Health Organisation, 2018, GLOBAL STATUS REPORT
   Wynne RA, 2019, SAFETY SCI, V117, P138, DOI 10.1016/j.ssci.2019.04.004
   Xiao Y, 2015, DISCRETE DYN NAT SOC, V2015, DOI 10.1155/2015/573090
   Xing Y., 2020, ADV DRIVER INTENTION, P21
   Xing Y, 2018, IEEE T COMPUT SOC SY, V5, P95, DOI 10.1109/TCSS.2017.2766884
   Zhang LF, 2019, INT J ENV RES PUB HE, V16, DOI 10.3390/ijerph16081464
   Zhang YN, 2020, J ADV TRANSPORT, V2020, DOI 10.1155/2020/4629132
   Zokaei M, 2020, J SAFETY RES, V72, P213, DOI 10.1016/j.jsr.2019.12.022
NR 89
TC 0
Z9 0
U1 5
U2 6
PU MDPI
PI BASEL
PA ST ALBAN-ANLAGE 66, CH-4052 BASEL, SWITZERLAND
EI 1660-4601
J9 INT J ENV RES PUB HE
JI Int. J. Environ. Res. Public Health
PD JUL
PY 2021
VL 18
IS 13
AR 7101
DI 10.3390/ijerph18137101
PG 22
WC Environmental Sciences; Public, Environmental & Occupational Health
WE Science Citation Index Expanded (SCI-EXPANDED); Social Science Citation Index (SSCI)
SC Environmental Sciences & Ecology; Public, Environmental & Occupational
   Health
GA TH3CT
UT WOS:000671971300001
PM 34281034
OA gold, Green Published
DA 2022-02-06
ER

PT J
AU Ranney, TA
   Harbluk, JL
   Noy, YI
AF Ranney, TA
   Harbluk, JL
   Noy, YI
TI Effects of voice technology on test track driving performance:
   Implications for driver distraction
SO HUMAN FACTORS
LA English
DT Article
ID TASK
AB This work compares the degradation in driving performance associated with secondary tasks performed with voice-based and visual/manual interfaces, including radio tuning, phone dialing, and more complex tasks involving a sequence of interactions with an in-vehicle computer system. Twenty-one participants drove an instrumented vehicle while performing a combination of car-following, peripheral target detection, and secondary tasks on a closed test track. Drivers compensated for increased task demands associated with secondary tasks by increasing their following distance. Performing secondary tasks also resulted in significant decrements to vehicle control, target detection, and car-following performance. The voice-based interface helped reduce the distracting effects of secondary task performance. Modest improvements were observed for measures of vehicle control and target detection but not for car following. The results indicated that performing in-vehicle tasks required diversion of both peripheral (visual and manual) and attentional (cognitive) resources from driving. The voice-based interface reduced the peripheral impairment but did not appreciably reduce the attentional impairment. Actual or potential applications of this research include improvements to the design of in-vehicle information systems and the development of evaluation protocols to assess their distraction potential.
C1 Transportat Res Ctr Inc, E Liberty, OH 43319 USA.
   Transport Res Ctr Inc, Ottawa, ON, Canada.
RP Ranney, TA (corresponding author), Transportat Res Ctr Inc, POB B-37,10820 SR 347, E Liberty, OH 43319 USA.
EM tom.ranney@nhtsa.dot.gov
CR BARICKMAN FS, 1999, TRANSPORATION, V1689, P1
   Bendat J., 2010, RANDOM DATA ANAL MEA
   BROOKHUIS K, 1994, ERGONOMICS, V37, P427, DOI 10.1080/00140139408963661
   BROOKHUIS KA, 1991, ACCIDENT ANAL PREV, V23, P309, DOI 10.1016/0001-4575(91)90008-S
   *CELL TEL INT ASS, 2005, CTIAS SEM ANN WIR IN
   Harms L., 2003, TRANSPORT RES F-TRAF, V6, P23, DOI DOI 10.1016/S1369-8478(02)00044-X
   HART S G, 1988, P139
   Jacko JA, 1996, PERCEPT MOTOR SKILL, V82, P1187, DOI 10.2466/pms.1996.82.3c.1187
   LABERGENADEAU C, 2001, CRT200116 U MONTR CT
   LEE JD, 2000, P 14 TIENN C INT ERG
   MACDONALD WA, 1980, HUM FACTORS, V22, P733, DOI 10.1177/001872088002200609
   Michon J. A., 1985, HUMAN BEHAV TRAFFIC, P485, DOI [DOI 10.1007/978-1-4613-2173-6_19, 10.1007/978-1-4613-2173-6_19]
   MORONEY WF, 1992, PROC NAECON IEEE NAT, P734, DOI 10.1109/NAECON.1992.220513
   MUTO WH, 1982, HUM FACTORS, V24, P693, DOI 10.1177/001872088202400606
   Redelmeier DA, 1997, NEW ENGL J MED, V336, P453, DOI 10.1056/NEJM199702133360701
   RUMAR K, 1990, ERGONOMICS, V33, P1281, DOI 10.1080/00140139008925332
   Smiley A, 2000, TRANSPORT RES REC, P47
   Strayer DL, 2001, PSYCHOL SCI, V12, P462, DOI 10.1111/1467-9280.00386
   Stutts J.C., 2001, ROLE DRIVER DISTRACT
   TIJERINA L, 1995, HS808467 7A DOT
   TIJERINA L, 2000, 79 ANN M TRANSP RES
   Utter D., 2001, 809293 DOT HS
   WESTFALL PH, 2003, MULTIPLE COMPARISONS
   Wickens C. D., 1999, TRANSPORTATION HUMAN, V1, P205
   WICKENS C. D., 1984, VARIETIES ATTENTION, P63
   Wickens Christopher D, 2000, ENG PSYCHOL HUMAN PE
   [No title captured]
NR 27
TC 62
Z9 66
U1 1
U2 15
PU SAGE PUBLICATIONS INC
PI THOUSAND OAKS
PA 2455 TELLER RD, THOUSAND OAKS, CA 91320 USA
SN 0018-7208
EI 1547-8181
J9 HUM FACTORS
JI Hum. Factors
PD SUM
PY 2005
VL 47
IS 2
BP 439
EP 454
DI 10.1518/0018720054679515
PG 16
WC Behavioral Sciences; Engineering, Industrial; Ergonomics; Psychology,
   Applied; Psychology
WE Science Citation Index Expanded (SCI-EXPANDED); Social Science Citation Index (SSCI)
SC Behavioral Sciences; Engineering; Psychology
GA 956DI
UT WOS:000231278700016
PM 16170949
DA 2022-02-06
ER

PT J
AU Ersal, T
   Fuller, HJA
   Tsimhoni, O
   Stein, JL
   Fathy, HK
AF Ersal, Tulga
   Fuller, Helen J. A.
   Tsimhoni, Omer
   Stein, Jeffrey L.
   Fathy, Hosam K.
TI Model-Based Analysis and Classification of Driver Distraction Under
   Secondary Tasks
SO IEEE TRANSACTIONS ON INTELLIGENT TRANSPORTATION SYSTEMS
LA English
DT Article
DE Driver distraction; driver modeling; neural networks; secondary task;
   support vector machine (SVM)
ID VEHICLE INFORMATION-SYSTEMS; DRIVING PERFORMANCE; E-MAIL; WORKLOAD;
   BEHAVIOR; DYNAMICS
AB It is well established in the literature that secondary tasks adversely affect driving behavior. Previous research has focused on discovering the general trends by analyzing the average effects of secondary tasks on a population of drivers. This paper conjectures that there may also be individual effects, i.e., different effects of secondary tasks on individual drivers, which may be obscured within the average behavior of the population, and proposes a model-based approach to analyze them. Specifically, a radial-basis neural-network-based modeling framework is developed to characterize the normal driving behavior of a driver when driving without secondary tasks. The model is then used in a scenario of driving with a secondary task to predict the hypothetical actions of the driver, had there been no secondary tasks. The difference between the predicted normal behavior and the actual distracted behavior gives individual insight into how the secondary tasks affect the driver. It is shown that this framework can help uncover the different effects of secondary tasks on each driver, and when used together with support vector machines, it can help systematically classify normal and distracted driving conditions for each driver.
C1 [Ersal, Tulga; Fuller, Helen J. A.; Stein, Jeffrey L.; Fathy, Hosam K.] Univ Michigan, Dept Mech Engn, Ann Arbor, MI 48105 USA.
   [Tsimhoni, Omer] Univ Michigan, Human Factors Div, Transportat Res Inst, Ann Arbor, MI 48109 USA.
   [Tsimhoni, Omer] Univ Michigan, Dept Ind & Operat Engn, Ann Arbor, MI 48109 USA.
RP Ersal, T (corresponding author), Univ Michigan, Dept Mech Engn, Ann Arbor, MI 48105 USA.
EM tersal@umich.edu; hjaf@umich.edu; omer.tsimhoni@gm.com; stein@umich.edu;
   hfathy@umich.edu
RI Stein, Jeffrey/ABG-5763-2020; Tsimhoni, Omer/B-2410-2009; Ersal,
   Tulga/B-5169-2008
OI Ersal, Tulga/0000-0002-6811-8529
FU Automotive Research Center, U.S. Army Center of Excellence for
   Automotive Research at the University of Michigan, Ann Arbor
FX Manuscript received September 13, 2009; revised March 30, 2010; accepted
   April 18, 2010. Date of publication May 27, 2010; date of current
   version September 3, 2010. This work was supported by the Automotive
   Research Center, which is a U.S. Army Center of Excellence for
   Automotive Research at the University of Michigan, Ann Arbor. The
   Associate Editor for this paper was A. Amditis.
CR ANGELL L, 2006, 810635 HS DEPT TRANS
   Anttila V, 2005, TRANSPORT RES F-TRAF, V8, P121, DOI 10.1016/j.trf.2005.04.007
   BIERNESS D, 2002, ROAD SAFETY MONITOR
   Blanco M, 2006, ACCIDENT ANAL PREV, V38, P895, DOI 10.1016/j.aap.2006.02.015
   BROOKHUIS K, 1994, ERGONOMICS, V37, P427, DOI 10.1080/00140139408963661
   Brookhuis K. A., 1993, DRIVING FUTURE VEHIC, P365
   Bruyas MP, 2008, IET INTELL TRANSP SY, V2, P306, DOI 10.1049/iet-its:20080041
   Byun H, 2003, INT J PATTERN RECOGN, V17, P459, DOI 10.1142/S0218001403002460
   Carsten OMJ, 2005, HUMAN MACHINE INTERA
   Chaparro A, 2005, OPTOMETRY VISION SCI, V82, P747, DOI 10.1097/01.opx.0000174724.74957.45
   Chisholm SL, 2008, ACCIDENT ANAL PREV, V40, P704, DOI 10.1016/j.aap.2007.09.014
   Desmond PA, 1997, ACCIDENT ANAL PREV, V29, P515, DOI 10.1016/S0001-4575(97)00031-6
   DINGUS TA, 2006, 810593 DEP TRANSP NA
   GREEN PA, 2004, P INT C TRANSP EL, P164
   HANCOCK PA, 1993, HUM FACTORS, V35, P413, DOI 10.1177/001872089303500303
   Harbluk, 2005, P HUM FACT ERG SOC 4, V49, P1980
   HURWITZ JB, 2001, P 45 ANN M HUM FACT, P1637
   Ihata N, 2002, IEEE 5TH INTERNATIONAL CONFERENCE ON INTELLIGENT TRANSPORTATION SYSTEMS, PROCEEDINGS, P274, DOI 10.1109/ITSC.2002.1041228
   Jamson AH, 2005, TRANSPORT RES F-TRAF, V8, P79, DOI 10.1016/j.trf.2005.04.002
   Jamson AH, 2004, HUM FACTORS, V46, P625, DOI 10.1518/hfes.46.4.625.56814
   KANTOWITZ BH, 1995, P 39 ANN M HUM FACT, V2, P1107
   KANTOWITZ BH, 1996, P 40 ANN M HUM FACT, V2, P877
   KIRCHER K, 2007, DRIVER DISTRACTION A, pA594
   Lansdown T, 2004, ERGONOMICS, V47, P91, DOI 10.1080/00140130310001629775
   Lansdown TC, 2002, ITS J, V7, P151, DOI 10.1080/10248070214636
   Lee JD, 2001, HUM FACTORS, V43, P631, DOI 10.1518/001872001775870340
   Liang YL, 2007, IEEE T INTELL TRANSP, V8, P340, DOI 10.1109/TITS.2007.895298
   Liu YC, 2001, ERGONOMICS, V44, P425, DOI 10.1080/00140130010011369
   Mattes S, 2003, QUALITY OF WORK AND PRODUCTS IN ENTERPRISES OF THE FUTURE, P57
   Merat N, 2005, TRANSPORT RES F-TRAF, V8, P147, DOI 10.1016/j.trf.2005.04.011
   Michon J. A., 1993, GENERIC INTELLIGENT
   NIEMINEN T, 1994, P 38 ANN M HUM FACT, V2, P852
   PARKES AM, 1990, CONTEMPORARY ERGONOMICS 1990, P480
   RAKAUSKAS ME, 2005, P 49 ANN M HUM FACT, P1912
   Ranney T. A., 2002, Proceedings of the Human Factors and Ergonomics Society 46th Annual Meeting, P1814
   Ranney T. A., 2001, P 45 ANN M HUM FACT, P1581
   Ranney T. A., 2001, P 17 INT TECH C ENH
   Ranney TA, 2005, HUM FACTORS, V47, P439, DOI 10.1518/0018720054679515
   RANNEY TA, 2008, 810787 HS DEP TRANSP
   Sheridan TB, 2004, HUM FACTORS, V46, P587, DOI 10.1518/hfes.46.4.587.56807
   Sohn H, 2008, IEEE T INTELL TRANSP, V9, P226, DOI 10.1109/TITS.2008.922876
   Stanton NA, 1997, SAFETY SCI, V27, P149, DOI 10.1016/S0925-7535(97)00054-4
   Stutts J.C., 2001, ROLE DRIVER DISTRACT
   TREZISE I, 2006, REPORT ROAD SAFETY C, P209
   Vapnik V, 2013, NATURE STAT LEARNING
   Wang JS, 1996, P ANN C ASS, P377
   WARD NJ, 2003, P 47 ANN M HUM FACT, P1870
   WIERWILLE WW, 1977, HUM FACTORS, V19, P557, DOI 10.1177/001872087701900604
   WIERWILLE WW, 1978, HUM FACTORS, V20, P233, DOI 10.1177/001872087802000211
   Wu CX, 2008, IEEE T INTELL TRANSP, V9, P463, DOI 10.1109/TITS.2008.928172
   Wu CX, 2007, IEEE T INTELL TRANSP, V8, P528, DOI 10.1109/TITS.2007.903443
   Young K.L., 2009, DRIVER DISTRACTION T
   Young MS, 2002, HUM FACTORS, V44, P365, DOI 10.1518/0018720024497709
NR 53
TC 61
Z9 62
U1 3
U2 25
PU IEEE-INST ELECTRICAL ELECTRONICS ENGINEERS INC
PI PISCATAWAY
PA 445 HOES LANE, PISCATAWAY, NJ 08855-4141 USA
SN 1524-9050
EI 1558-0016
J9 IEEE T INTELL TRANSP
JI IEEE Trans. Intell. Transp. Syst.
PD SEP
PY 2010
VL 11
IS 3
BP 692
EP 701
DI 10.1109/TITS.2010.2049741
PG 10
WC Engineering, Civil; Engineering, Electrical & Electronic; Transportation
   Science & Technology
WE Science Citation Index Expanded (SCI-EXPANDED); Social Science Citation Index (SSCI)
SC Engineering; Transportation
GA 667YL
UT WOS:000283233800017
DA 2022-02-06
ER

PT J
AU Jin, LS
   Li, KY
   Jiang, YY
   Xian, HC
   Gao, LL
AF Jin, Lisheng
   Li, Keyong
   Jiang, Yuying
   Xian, Huacai
   Gao, Linlin
TI Classifying Secondary Task Driving Safety Using Method of F-ANP
SO ADVANCES IN MECHANICAL ENGINEERING
LA English
DT Article
AB This study was designed to build an evaluation system for secondary task driving safety by using method of Fuzzy Analytic Network Process (F-ANP). Forty drivers completed driving on driving simulator while interacting with or without a secondary task. Measures of fixations, saccades, and vehicle running status were analyzed. According to five experts' opinions, a hierarchical model for secondary task driving safety evaluation was built. The hierarchical model was divided into three levels: goal, assessment dimension, and criteria. Seven indexes make up the level of criteria, and the assessment dimension includes two clusters: vehicle control risk and driver eye movement risk. By method of F-ANP, the priorities of the criteria and the subcriteria were determined. Furthermore, to rank the driving safety, an approach based on the principle of maximum membership degree was adopted. At last, a case study of secondary task driving safety evaluation by forty drivers using the proposed method was done. The results indicated that the application of the proposed method is practically feasible and adoptable for secondary task driving safety evaluation.
C1 [Jin, Lisheng; Li, Keyong; Gao, Linlin] Jilin Univ, Transportat Inst, Intelligent Veh Grp, Changchun 130024, Jilin, Peoples R China.
   [Jiang, Yuying] Jilin Univ, China Japan Union Hosp, Changchun 130033, Peoples R China.
   [Xian, Huacai] Shandong Jiaotong Univ, Transportat & Logist Engn Coll, Jinan 250023, Shandong, Peoples R China.
RP Jiang, YY (corresponding author), Jilin Univ, China Japan Union Hosp, Changchun 130033, Peoples R China.
EM jiangyy@jlu.edu.cn
FU Research Foundation of Shandong Jiaotong University; Doctoral Scientific
   Research Foundation of Shandong Jiaotong University; International
   Cooperation Project of Science and Technology of Jilin Province
   [20130413056GH]; Tsinghua University Open Fund of State Key Laboratory
   of Automotive Safety and Energy [KF14182]; Key Scientific and
   Technological Project of Changchun Technology Bureau [13KG05]; Jilin
   University Alternates Development Scheme of The National Science Fund
   for Distinguished Scholars
FX This research was supported partly by the Research Foundation of
   Shandong Jiaotong University (2014), the Doctoral Scientific Research
   Foundation of Shandong Jiaotong University, the International
   Cooperation Project of Science and Technology of Jilin Province under
   Grant (20130413056GH), the Tsinghua University Open Fund of State Key
   Laboratory of Automotive Safety and Energy (KF14182), the Key Scientific
   and Technological Project of Changchun Technology Bureau (13KG05), and
   Jilin University Alternates Development Scheme of The National Science
   Fund for Distinguished Scholars.
CR Ahlstrom U, 2005, J SAFETY RES, V36, P159, DOI 10.1016/j.jsr.2005.03.001
   Chisholm SL, 2008, ACCIDENT ANAL PREV, V40, P704, DOI 10.1016/j.aap.2007.09.014
   Guo Y., 2009, THESIS CHANGAN U XIA
   Isalou AA, 2013, ENVIRON EARTH SCI, V68, P1745, DOI 10.1007/s12665-012-1865-y
   Jin L., 2014, ACCIDENT ANAL PREVEN
   Jin L., 2012, DISCRETE DYN NAT SOC, V2012
   Jin L. - S., 2012, J BEIJING I TECHNOLO, V21, P6
   Jin LS, 2014, ADV MECH ENG, DOI 10.1155/2014/624561
   Konstantopoulos P, 2010, ACCIDENT ANAL PREV, V42, P827, DOI 10.1016/j.aap.2009.09.022
   Kun A, 2007, INTERSPEECH 2007: 8TH ANNUAL CONFERENCE OF THE INTERNATIONAL SPEECH COMMUNICATION ASSOCIATION, VOLS 1-4, P2332
   Liu F, 2014, EUR J OPER RES, V235, P718, DOI 10.1016/j.ejor.2013.10.039
   SAYER JR, 2005, EFFECTS SECONDARY TA
   Tian GD, 2012, IEEE T AUTOM SCI ENG, V9, P288, DOI 10.1109/TASE.2011.2176489
   Tian GD, 2012, CLEAN TECHNOL ENVIR, V14, P345, DOI 10.1007/s10098-011-0406-9
   Tian GD, 2011, COMPUT CHEM ENG, V35, P2905, DOI 10.1016/j.compchemeng.2011.05.012
   Tuzkaya G, 2010, EXPERT SYST APPL, V37, P2853, DOI 10.1016/j.eswa.2009.09.004
   Victor TW, 2005, TRANSPORT RES F-TRAF, V8, P167, DOI 10.1016/j.trf.2005.04.014
   Wang JQ, 2014, SENSORS-BASEL, V14, P4225, DOI 10.3390/s140304225
   Wang JQ, 2013, SENSORS-BASEL, V13, P16474, DOI 10.3390/s131216474
   Wang XY, 2015, INT J MOD PHYS C, V26, DOI 10.1142/S0129183115500151
   Xiaohong Chen, 2010, Proceedings of the 2010 International Conference on Artificial Intelligence and Education (ICAIE 2010), P554, DOI 10.1109/ICAIE.2010.5641100
   Yang Y., 2010, P 12 WORLD C TRANSP
   Young KL, 2012, APPL ERGON, V43, P738, DOI 10.1016/j.apergo.2011.11.007
NR 23
TC 0
Z9 0
U1 1
U2 37
PU SAGE PUBLICATIONS LTD
PI LONDON
PA 1 OLIVERS YARD, 55 CITY ROAD, LONDON EC1Y 1SP, ENGLAND
SN 1687-8132
EI 1687-8140
J9 ADV MECH ENG
JI Adv. Mech. Eng.
PD FEB
PY 2015
VL 7
IS 2
AR 895798
DI 10.1155/2014/895798
PG 9
WC Thermodynamics; Engineering, Mechanical
WE Science Citation Index Expanded (SCI-EXPANDED)
SC Thermodynamics; Engineering
GA CH5NW
UT WOS:000354083600077
OA gold
DA 2022-02-06
ER

PT J
AU Bounie, N
   Adoue, F
   Koning, M
   L'Hostis, A
AF Bounie, Nathan
   Adoue, Francois
   Koning, Martin
   L'Hostis, Alain
TI What value do travelers put on connectivity to mobile phone and Internet
   networks in public transport? Empirical evidence from the Paris region
SO TRANSPORTATION RESEARCH PART A-POLICY AND PRACTICE
LA English
DT Article
DE Connectivity; Mobile phone and Internet networks; Travel-based
   multi-tasking; Public transport; Stated preferences; Value of the travel
   time; Time multipliers
ID TIME SAVINGS; INFORMATION; IMPACT; MULTITASKING; QUALITY; CHOICE; ICT;
   TECHNOLOGIES; PASSENGERS; INSIGHTS
AB Unlike the drivers of private vehicles, public transport (PT) users may perform secondary tasks during their primary travel activity. Moreover, Information and Communication Technologies may open up "multi-tasking" possibilities by allowing individuals to spend their travel time in more pleasant ways. This article proposes a tentative valuation of connectivity to mobile phone and Internet networks (MPIN) in PT, based on the stated preferences of 501 inhabitants of the Paris region. The surveyed individuals were presented with hypothetical trade-offs between travel time reductions and improvements in MPIN connectivity in PT. Econometric tests show that the values ascribed to better connectivity are higher when PT users perform various tasks with smartphones or tablets during their trips and when they experience a large number of connectivity problems in the reference situation. While heterogeneity between individuals has a minor direct impact, we propose a typology of PT users that captures variations in valuations. On average, the subjective value of travel time would be reduced by 12% if PT users benefited from optimal MPIN connectivity whilst traveling. Alternative "time multipliers" - for types of PT user, gradual connectivity improvements, different device-based tasks - are also proposed. Lastly, we apply our results to a cost-benefit analysis of a current project in the Paris region PT.
C1 [Bounie, Nathan; L'Hostis, Alain] East Paris Univ, IFSTTAR AME LVMT, Marne La Vallee, France.
   [Adoue, Francois] 6t Bur Etud, Paris, France.
   [Koning, Martin] East Paris Univ, IFSTTAR AME SPLOTT, 14-20 Bvd Newton, Marne La Vallee 77447, France.
RP Koning, M (corresponding author), East Paris Univ, IFSTTAR AME SPLOTT, 14-20 Bvd Newton, Marne La Vallee 77447, France.
EM nathan.bounie@gmail.com; francois.adoue@6-t.co;
   martin.koning@ifsttar.fr; alain.lhostis@ifsttar.fr
RI L'Hostis, Alain/L-9536-2018
OI L'Hostis, Alain/0000-0002-2334-4127; Adoue, Francois/0000-0001-8304-8170
FU French Government; Hauts-de-France regionRegion Hauts-de-France;
   European Regional Development Fund (ERDF) as part of the "ELSAT 2020"
   research project
FX Two of the authors of this article received financial support from the
   French Government, from the Hauts-de-France region and from the European
   Regional Development Fund (ERDF) as part of the "ELSAT 2020" research
   project. The other two authors did not receive any specific funding.
CR Adjenughwure K., 2017, THESIS
   Adoue F., 2016, MOBILITE CONNECTEE Q
   Aguilera V, 2014, TRANSPORT RES C-EMER, V43, P198, DOI 10.1016/j.trc.2013.11.007
   ARCEP, 2015, COUV QUAL SERV MOB J
   Axtell C, 2008, INT J HUM-COMPUT ST, V66, P902, DOI 10.1016/j.ijhcs.2008.07.001
   Banerjee A, 2008, TLS-TIMES LIT SUPPL, P6
   Ben-Akiva M., 2002, PERPETUAL MOTION TRA, P431, DOI [10.1016/B978-008044044-6/50022-X., DOI 10.1016/B978-008044044-6/50022-X]
   Bounie N., 2018, TECTIC MESURER PREFE
   Bouscasse H., 2017, THESIS
   Bouscasse H, 2019, TRANSPORT RES A-POL, V124, P370, DOI 10.1016/j.tra.2019.04.006
   Brice L., 2015, BAROMETRE NUMERIQUE
   Cascetta E, 2014, INT J SUSTAIN TRANSP, V8, P84, DOI 10.1080/15568318.2012.758532
   CGSP, 2013, EVALUATION SOCIOECON
   Chatterjee K, 2004, TRANSPORT REV, V24, P559, DOI 10.1080/0144164042000196080
   Chorus CG, 2007, TRANSPORTATION, V34, P625, DOI 10.1007/s11116-007-9120-1
   Circella G., 2012, ELECT INT J TIME USE, V9, P59, DOI [10.13085/eIJTUR.9.1, DOI 10.13085/EIJTUR.9.1.59-107]
   Clayton W., 2015, LIT REV INFORMING TR
   Cohen G, 2002, TELECOMMUN POLICY, V26, P31, DOI 10.1016/S0308-5961(01)00052-0
   Connolly D., 2009, 88 ANN M TRANSP RES, P12
   Cyganski R., 2015, 94 ANN M TRANSP RES
   Correia GHD, 2019, TRANSPORT RES A-POL, V119, P359, DOI 10.1016/j.tra.2018.11.016
   de Jong G., 2018, ZERO VALUE TIME INT
   de Lapparent M, 2016, TRANSPORTATION, V43, P913, DOI 10.1007/s11116-015-9629-7
   DESERPA AC, 1971, ECON J, V81, P828, DOI 10.2307/2230320
   Eboli L, 2012, PROCD SOC BEHV, V54, P96, DOI 10.1016/j.sbspro.2012.09.729
   Epley N., 2013, NEBRASKA S MOTIVATIO, P10
   Ettema D, 2007, TRANSPORT RES REC, P21, DOI 10.3141/2010-03
   Ettema D, 2012, J TRANSP GEOGR, V24, P215, DOI 10.1016/j.jtrangeo.2012.02.007
   Farag S, 2007, TRANSPORT RES A-POL, V41, P125, DOI 10.1016/j.tra.2006.02.003
   Frei C, 2015, TRANSPORT RES A-POL, V76, P58, DOI 10.1016/j.tra.2014.12.007
   Gamberini L, 2013, TRANSPORTATION, V40, P251, DOI 10.1007/s11116-012-9419-4
   Gripsrud M, 2012, TRANSPORTATION, V39, P941, DOI 10.1007/s11116-012-9396-7
   Haab T.C., 2002, ECONOMETRICS NONMARK
   HANEMANN M, 1991, AM J AGR ECON, V73, P1255, DOI 10.2307/1242453
   Haywood L, 2017, TRANSPORT RES A-POL, V100, P215, DOI 10.1016/j.tra.2017.04.022
   Haywood L, 2015, TRANSPORT RES A-POL, V77, P182, DOI 10.1016/j.tra.2015.04.005
   Hislop D, 2009, NEW TECH WORK EMPLOY, V24, P60, DOI 10.1111/j.1468-005X.2008.00218.x
   Julsrud TE, 2017, INT J SUSTAIN TRANSP, V11, P602, DOI 10.1080/15568318.2017.1292373
   KANNINEN BJ, 1995, J ENVIRON ECON MANAG, V28, P114, DOI 10.1006/jeem.1995.1008
   Kenyon S, 2007, TRANSPORT RES A-POL, V41, P161, DOI 10.1016/j.tra.2006.02.004
   Keolis, 2016, PRESENTATION RESULTA
   Keseru I., 2015, INT ASS TRAV BEH RES, P1
   Keseru I, 2018, TRANSPORT REV, V38, P162, DOI 10.1080/01441647.2017.1317048
   Kouwenhoven M, 2018, J CHOICE MODEL, V28, P97, DOI 10.1016/j.jocm.2018.04.002
   Kraut R, 1998, AM PSYCHOL, V53, P1017, DOI 10.1037/0003-066X.53.9.1017
   Kroes E., 2013, 201318 OECD ITF
   Kroes E., 2006, TECHNICAL REPORT
   Lee S., 2019, INT TRANSPORT FORUM
   Li Y. W., 2003, J PUBLIC TRANSPORT, V6, P41, DOI DOI 10.5038/2375-0901.6.4.3
   Long Scott J., 2001, REGRESSION MODELS CA
   Lyons G, 2007, TRANSPORT RES A-POL, V41, P107, DOI 10.1016/j.tra.2006.05.012
   Lyons G, 2013, RES TRANSP BUS MANAG, V9, P50, DOI 10.1016/j.rtbm.2013.03.001
   Malokin A., 2017, TRB 2017 ANN M WASH, P19
   Malokin A, 2019, TRANSPORT RES A-POL, V124, P82, DOI 10.1016/j.tra.2018.12.015
   Mokhtarian PL, 2015, TRANSPORTATION, V42, P1103, DOI 10.1007/s11116-014-9557-y
   Mokhtarian PL, 1997, TRANSPORT RES A-POL, V31, P35, DOI 10.1016/S0965-8564(96)00010-9
   Molin EJE, 2006, TRANSPORT RES C-EMER, V14, P57, DOI 10.1016/j.trc.2006.05.003
   OECD ITF, 2014, VAL CONV PUBL TRANSP
   OMNIL, 2018, CHIFFR DET TRANSP CO
   Pawlak J, 2017, TRANSPORT RES B-METH, V106, P153, DOI 10.1016/j.trb.2017.10.010
   Pawlak J, 2015, TRANSPORT RES A-POL, V76, P92, DOI 10.1016/j.tra.2014.10.013
   Pons D., 2011, THESIS
   Steer Davies Gleave, 2016, MOBILE CONNECTIVITY
   Toustou E., 2015, BON PLAN FORFAITS MO
   Train KE, 2009, DISCRETE CHOICE METHODS WITH SIMULATION, 2ND EDITION, P1, DOI 10.1017/CBO9780511805271
   Turkle S., 2012, ALONE TOGETHER WHY W
   UITP, 2015, WORLD METR FIG STAT
   Urry J, 2007, MOBILITIES-UK
   Varghese V, 2018, TRAVEL BEHAV SOC, V12, P11, DOI 10.1016/j.tbs.2018.03.003
   WARD JH, 1963, J AM STAT ASSOC, V58, P236, DOI 10.2307/2282967
   Wardman M, 2016, TRANSPORTATION, V43, P507, DOI 10.1007/s11116-015-9587-0
   Watkins KE, 2011, TRANSPORT RES A-POL, V45, P839, DOI 10.1016/j.tra.2011.06.010
   Zhu YW, 2017, TRANSPORT RES B-METH, V104, P522, DOI 10.1016/j.trb.2017.04.012
NR 73
TC 9
Z9 9
U1 0
U2 0
PU PERGAMON-ELSEVIER SCIENCE LTD
PI OXFORD
PA THE BOULEVARD, LANGFORD LANE, KIDLINGTON, OXFORD OX5 1GB, ENGLAND
SN 0965-8564
J9 TRANSPORT RES A-POL
JI Transp. Res. Pt. A-Policy Pract.
PD DEC
PY 2019
VL 130
BP 158
EP 177
DI 10.1016/j.tra.2019.09.006
PG 20
WC Economics; Transportation; Transportation Science & Technology
WE Science Citation Index Expanded (SCI-EXPANDED); Social Science Citation Index (SSCI)
SC Business & Economics; Transportation
GA LK5LH
UT WOS:000530907200011
OA Green Submitted
DA 2022-02-06
ER

PT J
AU Miller, EE
   Boyle, LN
AF Miller, Erika E.
   Boyle, Linda Ng
TI Adaptations in attention allocation: Implications for takeover in an
   automated vehicle
SO TRANSPORTATION RESEARCH PART F-TRAFFIC PSYCHOLOGY AND BEHAVIOUR
LA English
DT Article
DE Automation; Driver behavior; Behavioural adaptation; Glance behavior;
   Distraction; Longitudinal study
ID ADAPTIVE CRUISE CONTROL; BEHAVIORAL ADAPTATION; DURATION; MODEL; TIME
AB Automated technology in vehicles is increasingly changing and reducing the driving responsibilities for the human operator. However, these systems are still unequipped to handle many unexpected events and conditions. This study examined changes in driver attention allocation before and during exposure, and after removal of an active lane keeping system. Forty-eight drivers completed six drives across three separate days in a driving simulator. Thirty of the participants were exposed to an active lane keeping system and the remaining 18 participants (control group) were in a manual control group. An in-vehicle information system was used to measure willingness to engage in non-driving tasks. The number of secondary tasks completed, accuracy of these tasks, and eyes-off-road glance durations were measured. Participants exposed to the lane keeping system completed more secondary tasks under the partially automated conditions compared to manual, while accuracy of these tasks did not change. These participants also had longer eyes-off-road glances after returning to manual driving conditions, relative to their baseline measures. These results show that adaptations in driver attention and risk perception carry over after returning to manual control. (C) 2019 Elsevier Ltd. All rights reserved.
C1 [Miller, Erika E.] Colorado State Univ, Dept Syst Engn, Ft Collins, CO 80523 USA.
   [Boyle, Linda Ng] Univ Washington, Dept Ind & Syst Engn, Seattle, WA 98195 USA.
   [Boyle, Linda Ng] Univ Washington, Dept Civil & Environm Engn, Seattle, WA 98195 USA.
RP Miller, EE (corresponding author), Colorado State Univ, Dept Mech Engn, Ft Collins, CO 80523 USA.
EM erika.miller@colostate.edu
OI Boyle, Linda/0000-0003-3845-4668
CR Barnard Y., 2010, HUMAN FACTORS SYSTEM, P249
   Boyle L N., 2013, 811820 DOT HS NHTSA
   Carsten O, 2012, HUM FACTORS, V54, P747, DOI 10.1177/0018720812460246
   de Winter JCF, 2014, TRANSPORT RES F-TRAF, V27, P196, DOI 10.1016/j.trf.2014.06.016
   Fagnant DJ, 2015, TRANSPORT RES A-POL, V77, P167, DOI 10.1016/j.tra.2015.04.003
   Gibson M, 2016, SAE INT J PASSENG CA, V9, P237, DOI 10.4271/2016-01-0145
   Glaser Y., 2016, 2016011424 SOC AUT E
   Gouy M, 2014, TRANSPORT RES F-TRAF, V27, P264, DOI 10.1016/j.trf.2014.03.003
   Hart S. G, 1986, TECH REP
   Hickman J. S., 2009, 09042 FMCSA RRR
   Horrey WJ, 2007, TRANSPORT RES REC, P22, DOI 10.3141/2018-04
   Jamson AH, 2013, TRANSPORT RES C-EMER, V30, P116, DOI 10.1016/j.trc.2013.02.008
   Klauer SG, 2006, 810594 DOT HS, V810, P594, DOI DOI 10.1037/E729262011-001
   Lally P, 2010, EUR J SOC PSYCHOL, V40, P998, DOI 10.1002/ejsp.674
   Levitan L., 1998, HUM FAC TRANSP, P131
   Litman T., 2018, AUTONOMOUS VEHICLE I
   Merat N, 2012, HUM FACTORS, V54, P762, DOI 10.1177/0018720812442087
   Miller EE, 2019, HUM FACTORS, V61, P152, DOI 10.1177/0018720818800538
   Naujoks F, 2014, TRANSPORT RES F-TRAF, V26, P49, DOI 10.1016/j.trf.2014.06.010
   NHTSA, 2011, 811471 NHTSA DOT HS
   NHTSA, 2015, 812115 NHTSA DOT HS
   Radlmayr J., 2014, P HUMAN FACTORS ERGO, V58, P2063
   Rudin-Brown CM, 2004, TRANSPORT RES F-TRAF, V7, P59, DOI 10.1016/j.trf.2004.02.001
   SAE, 2018, J3016 SAE
   Simons-Morton BG, 2014, J ADOLESCENT HEALTH, V54, pS61, DOI 10.1016/j.jadohealth.2013.11.021
   Skottke EM, 2014, HUM FACTORS, V56, P1272, DOI 10.1177/0018720814524594
   van Arem B, 2006, IEEE T INTELL TRANSP, V7, P429, DOI 10.1109/TITS.2006.884615
   Zeeb K, 2015, ACCIDENT ANAL PREV, V78, P212, DOI 10.1016/j.aap.2015.02.023
NR 28
TC 2
Z9 2
U1 3
U2 6
PU ELSEVIER SCI LTD
PI OXFORD
PA THE BOULEVARD, LANGFORD LANE, KIDLINGTON, OXFORD OX5 1GB, OXON, ENGLAND
SN 1369-8478
EI 1873-5517
J9 TRANSPORT RES F-TRAF
JI Transp. Res. Pt. F-Traffic Psychol. Behav.
PD OCT
PY 2019
VL 66
BP 101
EP 110
DI 10.1016/j.trf.2019.08.016
PG 10
WC Psychology, Applied; Transportation
WE Social Science Citation Index (SSCI)
SC Psychology; Transportation
GA JN4JO
UT WOS:000496865700008
DA 2022-02-06
ER

PT J
AU Broeker, L
   Haeger, M
   Bock, O
   Kretschmann, B
   Ewolds, H
   Kunzell, S
   Raab, M
AF Broeker, Laura
   Haeger, Mathias
   Bock, Otmar
   Kretschmann, Bettina
   Ewolds, Harald
   Kuenzell, Stefan
   Raab, Markus
TI How visual information influences dual-task driving and tracking
SO EXPERIMENTAL BRAIN RESEARCH
LA English
DT Article
DE Dual task; Predictability; Driving simulation; Manual tracking
ID YOUNG-ADULTS; INTERFERENCE; PERFORMANCE; EXPERIENCE; RESOURCES;
   ATTENTION; SIMULATOR; SKILLS; TIME; AGE
AB The study examined the impact of visual predictability on dual-task performance in driving and tracking tasks. Participants (N = 27) performed a simulated driving task and a pursuit tracking task. In either task, visual predictability was manipulated by systematically varying the amount of advance visual information: in the driving task, participants drove at night with low beam, at night with high beam, or in daylight; in the tracking task, participants saw a white line that specified the future target trajectory for 200, 400 or 800 ms. Concurrently with driving or tracking, participants performed an auditory task. They had to discriminate between two sounds and press a pedal upon hearing the higher sound. Results show that in general, visual predictability benefited driving and tracking; however, dual-task driving performance was best with highest visual predictability (daylight), dual-task tracking performance was best with medium visual predictability (400 ms). Braking/reaction times were higher in dual tasks compared to single tasks, but were unaffected by visual predictability, showing that its beneficial effects did not transfer to the auditory task. In both tasks, manual accuracy decreased around the moment the foot pressed the pedal, indicating interference between tasks. We, therefore, conclude that despite a general beneficial impact of predictability, the integration of visual information seems to be rather task specific, and that interference between driving and audiomotor tasks, and tracking and audiomotor tasks, seems comparable.
C1 [Broeker, Laura; Kretschmann, Bettina; Raab, Markus] German Sport Univ Cologne, Inst Psychol, Sportpk Mungersdorf 6, D-50933 Cologne, Germany.
   [Haeger, Mathias; Bock, Otmar] German Sport Univ Cologne, Inst Exercise Training & Sport Informat, Sportpk Mungersdorf 6, D-50933 Cologne, Germany.
   [Ewolds, Harald; Kuenzell, Stefan] Augsburg Univ, Inst Sports Sci, Univ Str 3, D-86135 Augsburg, Germany.
   [Raab, Markus] London South Bank Univ, Sch Appl Sci, 103 Borough Rd, London SE1 0AA, England.
RP Broeker, L (corresponding author), German Sport Univ Cologne, Inst Psychol, Sportpk Mungersdorf 6, D-50933 Cologne, Germany.
EM l.broeker@dshs-koeln.de; m.haeger@dshs-koeln.de; bock@dshs-koeln.de;
   bettina_kretschmann@gmx.de; harald.ewolds@sport.uni-augsburg.de;
   stefan.kuenzell@sport.uni-augsburg.de; raab@dshs-koeln.de
RI Broeker, Laura/J-9639-2019
OI Broeker, Laura/0000-0001-7552-1060; Raab, Markus/0000-0001-6546-1666;
   Bock, Otmar/0000-0003-0485-6765; Kunzell, Stefan/0000-0001-9132-389X
FU German Research Foundation (Deutsche Forschungsgemeinschaft, DFG)German
   Research Foundation (DFG) [SPP 1772, RA 940/17-1, BO 649/22-1, KU
   1557/3-1]
FX This work was supported by the German Research Foundation (Deutsche
   Forschungsgemeinschaft, DFG), Priority Program SPP 1772 [Grant numbers
   RA 940/17-1; BO 649/22-1; KU 1557/3-1].
CR Bherer L, 2005, PSYCHOL AGING, V20, P695, DOI 10.1037/0882-7974.20.4.695
   Blakemore SJ, 2000, NEUROREPORT, V11, pR11, DOI 10.1097/00001756-200008030-00002
   Bock O, 2008, J NEUROENG REHABIL, V5, DOI 10.1186/1743-0003-5-27
   Bratzke D, 2009, J EXP PSYCHOL HUMAN, V35, P1413, DOI 10.1037/a0015874
   Broeker L, 2020, IMPACT PREDICTABILIT
   Broeker L, 2017, FRONT PSYCHOL, V8, DOI 10.3389/fpsyg.2017.02021
   Caird JK, 2014, ACCIDENT ANAL PREV, V71, P311, DOI 10.1016/j.aap.2014.06.005
   Consiglio W, 2003, ACCIDENT ANAL PREV, V35, P495, DOI 10.1016/S0001-4575(02)00027-1
   de Oliveira RF, 2017, FRONT PSYCHOL, V8, DOI 10.3389/fpsyg.2017.00398
   de Oliveira RF, 2014, EXP BRAIN RES, V232, P2989, DOI 10.1007/s00221-014-3983-0
   de Oliveira RF, 2012, HUM MOVEMENT SCI, V31, P721, DOI 10.1016/j.humov.2011.06.010
   DEJONG R, 1995, Q J EXP PSYCHOL-A, V48, P2, DOI 10.1080/14640749508401372
   DONK M, 1989, ACTA PSYCHOL, V72, P221, DOI 10.1016/0001-6918(89)90030-9
   Drews FA, 2009, HUM FACTORS, V51, P762, DOI 10.1177/0018720809353319
   Fischer R, 2015, FRONT PSYCHOL, V6, DOI 10.3389/fpsyg.2015.01366
   Gray R, 2008, CURR DIR PSYCHOL SCI, V17, P244, DOI 10.1111/j.1467-8721.2008.00583.x
   Hazeltine E, 2002, J EXP PSYCHOL HUMAN, V28, P527, DOI 10.1037//0096-1523.28.3.527
   Hill H, 2005, HUM MOVEMENT SCI, V24, P1, DOI 10.1016/j.humov.2004.11.002
   Konstantopoulos P, 2010, ACCIDENT ANAL PREV, V42, P827, DOI 10.1016/j.aap.2009.09.022
   Krol ME, 2017, PLOS ONE, V12, DOI 10.1371/journal.pone.0180573
   Kunzell S, 2016, EXP PSYCHOL, V63, P318, DOI 10.1027/1618-3169/a000343
   Levy J, 2006, PSYCHOL SCI, V17, P228, DOI 10.1111/j.1467-9280.2006.01690.x
   Levy J, 2008, APPL COGNITIVE PSYCH, V22, P507, DOI 10.1002/acp.1378
   Lundqvist A, 1997, APPL NEUROPSYCHOL, V4, P220, DOI 10.1207/s15324826an0404_3
   MACADAM C, 1981, IEEE T SYST MAN CYB, V11, P393, DOI 10.1109/TSMC.1981.4308705
   Marois R, 2005, TRENDS COGN SCI, V9, P296, DOI 10.1016/j.tics.2005.04.010
   MCDOWD JM, 1986, J GERONTOL, V41, P764, DOI 10.1093/geronj/41.6.764
   Mueller AS, 2012, ACCIDENT ANAL PREV, V48, P472, DOI 10.1016/j.aap.2012.03.003
   Northoff G, 2014, CODING, V1
   Ozbozdagli S, 2018, TRANSPORT RES F-TRAF, V57, P97, DOI 10.1016/j.trf.2017.10.005
   Pashler H, 2000, CONTROL OF COGNITIVE PROCESSES: ATTENTION AND PERFORMANCE XVIII, P277
   Pashler HE, 1998, ATTENTION, P155, DOI DOI 10.1016/J.TICS.2005.01.008
   Plainis S, 2002, OPHTHAL PHYSL OPT, V22, P409, DOI 10.1046/j.1475-1313.2002.00076.x
   Raab M, 2013, EXP BRAIN RES, V228, P155, DOI 10.1007/s00221-013-3546-9
   Schmidtke V, 1997, PSYCHOL RES-PSYCH FO, V60, P53, DOI 10.1007/BF00419680
   Strayer DL, 2007, CURR DIR PSYCHOL SCI, V16, P128, DOI 10.1111/j.1467-8721.2007.00489.x
   Strayer DL, 2001, PSYCHOL SCI, V12, P462, DOI 10.1111/1467-9280.00386
   Tabachnik BG, 2007, USING MULTIVARIATE S
   Tombu M, 2003, J EXP PSYCHOL HUMAN, V29, P3, DOI 10.1037/0096-1523.29.1.3
   Trick LM, 2010, ACCIDENT ANAL PREV, V42, P1661, DOI 10.1016/j.aap.2010.04.005
   VanRullen R, 2001, J COGNITIVE NEUROSCI, V13, P454, DOI 10.1162/08989290152001880
   Verster JC, 2011, INT J GEN MED, V4, P359, DOI 10.2147/IJGM.S19639
   Vu KPL, 2002, PERCEPT PSYCHOPHYS, V64, P815, DOI 10.3758/BF03194748
   Wickens, 2002, THEORETICAL ISSUES E, V3, P159, DOI [DOI 10.1080/14639220210123806, https://doi.org/10.1080/14639220210123806]
   Wickens CD, 2008, HUM FACTORS, V50, P397, DOI 10.1518/001872008X288420
   Wulf G, 2002, PSYCHON B REV, V9, P185, DOI 10.3758/BF03196276
   Wulf G, 1997, J EXP PSYCHOL LEARN, V23, P987, DOI 10.1037/0278-7393.23.4.987
NR 47
TC 2
Z9 2
U1 3
U2 3
PU SPRINGER
PI NEW YORK
PA ONE NEW YORK PLAZA, SUITE 4600, NEW YORK, NY, UNITED STATES
SN 0014-4819
EI 1432-1106
J9 EXP BRAIN RES
JI Exp. Brain Res.
PD MAR
PY 2020
VL 238
IS 3
BP 675
EP 687
DI 10.1007/s00221-020-05744-8
EA FEB 2020
PG 13
WC Neurosciences
WE Science Citation Index Expanded (SCI-EXPANDED); Social Science Citation Index (SSCI)
SC Neurosciences & Neurology
GA KW0LX
UT WOS:000515985100001
PM 32036415
OA Green Accepted, Green Published, hybrid
DA 2022-02-06
ER

PT J
AU Young, KL
   Osborne, R
   Koppel, S
   Charlton, JL
   Grzebieta, R
   Williamson, A
   Haworth, N
   Woolley, J
   Senserrick, T
AF Young, Kristie L.
   Osborne, Rachel
   Koppel, Sjaan
   Charlton, Judith L.
   Grzebieta, Raphael
   Williamson, Ann
   Haworth, Narelle
   Woolley, Jeremy
   Senserrick, Teresa
TI What contextual and demographic factors predict drivers' decision to
   engage in secondary tasks?
SO IET INTELLIGENT TRANSPORT SYSTEMS
LA English
DT Article
DE road safety; traffic engineering computing; image classification; video
   signal processing; driver distraction; contextual factors; demographic
   factors; secondary tasks; Australian Naturalistic Driving Study; day
   driving; driver characteristics; driving context variables; task
   initiation; secondary task engagement; driving time; potentially
   distracting tasks; driver engagement
ID DISTRACTION; ROADSIDE
AB This study used data from the Australian Naturalistic Driving Study to study driver engagement in secondary tasks during every day driving and examine the role that various driver characteristics and driving context variables play in influencing the initiation of secondary tasks. Video from 186 randomly selected trips were viewed to identify a range of secondary tasks and to classify contextual variables at the point of task initiation (e.g. vehicle motion, weather, and light conditions). Results revealed that secondary task engagement when driving is highly prevalent, with drivers spending similar to 45% of their driving time engaging in potentially distracting tasks. The results also showed that drivers make a number of strategic decisions regarding when to engage, such as waiting until the vehicle is stationary; however, they do not appear to consider some contextual factors that may impact risks, such as weather and light conditions. The findings will be useful in targeting distraction countermeasures and policies and determining the effectiveness of these in reducing driver distraction.
C1 [Young, Kristie L.; Osborne, Rachel; Koppel, Sjaan; Charlton, Judith L.] Monash Univ, Accid Res Ctr, Melbourne, Vic, Australia.
   [Grzebieta, Raphael; Williamson, Ann] Univ New South Wales, Transport & Rd Safety TARS Res Ctr, Sydney, NSW, Australia.
   [Haworth, Narelle; Senserrick, Teresa] QUT, CARRSQ, Brisbane, Qld, Australia.
   [Woolley, Jeremy] Univ Adelaide, CASR, Adelaide, SA, Australia.
RP Young, KL (corresponding author), Monash Univ, Accid Res Ctr, Melbourne, Vic, Australia.
EM kristie.young@monash.edu
RI Haworth, Narelle/AAV-4845-2021; Osborne, Rachel/W-6445-2018
OI Haworth, Narelle/0000-0003-2514-787X; Osborne,
   Rachel/0000-0003-0906-0299; Grzebieta, Raphael/0000-0002-1741-3843;
   Williamson, Ann/0000-0001-8378-0345
FU Australian Federal Government's Australian Research Council (ARC)
   [LE130100050, LP130100270]; Monash University Accident Research Centre
   (MUARC); Centre for Accident Research and Road Safety - Queensland
   (CARRSQ) at Queensland University of Technology (QUT); Centre for
   Automotive Safety Research (CASR) at the University of Adelaide; Centre
   for Road Safety, Transport for NSW (TfNSW); NSW's State Insurance
   Regulatory Authority; Victoria's Transport Accident Commission;
   Victorian State regulator VicRoads; South Australia's Motor Accidents
   Commission; National Roads and Motorists Association (NRMA) in NSW;
   Seeing Machines; Office of Road Safety, Government of Western Australia;
   Hyundai Motor Company; ARCAustralian Research Council [DE160100372]
FX The ANDS study was funded by the Australian Federal Government's
   Australian Research Council (ARC) under the infrastructure LIEF scheme
   (grant no. LE130100050) and research linkage scheme (grant no.
   LP130100270) that were awarded to the Transport and Road Safety (TARS)
   Research Centre at the University of New South Wales (UNSW) in
   partnership with Monash University Accident Research Centre (MUARC), the
   Centre for Accident Research and Road Safety - Queensland (CARRSQ) at
   Queensland University of Technology (QUT), the Centre for Automotive
   Safety Research (CASR) at the University of Adelaide, the Centre for
   Road Safety, Transport for NSW (TfNSW), NSW's State Insurance Regulatory
   Authority, Victoria's Transport Accident Commission, the Victorian State
   regulator VicRoads, South Australia's Motor Accidents Commission, the
   National Roads and Motorists Association (NRMA) in NSW, Seeing Machines,
   the Office of Road Safety, Government of Western Australia, and the
   Hyundai Motor Company. Supply of equipment and assistance with ANDS data
   was provided by The Virginia Tech Transportation Institute (VTTI) under
   the leadership of Prof. Jon Antin. The Authors acknowledge the
   contribution of Prof. Andry Rakotonirainy from CARRSQ to the project.
   The authors would like to thank Jan Eusibo and Rainer Zeller from
   Transport and Road Safety (TARS) Research Centre at the University of
   New South Wales (UNSW) for their role in managing and operationalising
   the Australian study and the Sydney site. The contribution of the
   support staff Jess Hancock from TARS UNSW at the Sydney site and
   Yik-Xiang Hue, Andrew Lyberopolous and Samantha Bailey from MUARC at the
   Melbourne site is also gratefully acknowledged. The valuable
   contribution from John Wall and Ben Barnes from the Centre for Road
   Safety TfNSW in operationalising the Sydney installation site and the
   assistance from Hee Loong Wong from Hyundai Motor Company in providing
   the ANDS service vehicles for both the Sydney and Melbourne sites is
   also gratefully acknowledged. We thank Dr Karen Stephan for her
   statistical advice. The authors would also like to thank the ANDS
   participants. Without their contribution to the study, this publication
   would not have been possible. Dr Kristie Young's contribution to this
   paper was funded by an ARC Discovery Early Career Researcher Award
   (DE160100372).
CR Beanland V, 2013, ACCIDENT ANAL PREV, V54, P99, DOI 10.1016/j.aap.2012.12.043
   Chen HYW, 2016, TRANSPORT RES F-TRAF, V38, P151, DOI 10.1016/j.trf.2016.02.003
   Dingus TA, 2016, P NATL ACAD SCI USA, V113, P2636, DOI 10.1073/pnas.1513271113
   Funkhouser D, 2012, TRANSPORT RES REC, P1, DOI 10.3141/2321-01
   Klauer S.G., 2006, IMPACT DRIVER INATTE
   Lansdown TC, 2012, TRANSPORT RES F-TRAF, V15, P1, DOI 10.1016/j.trf.2011.09.001
   Lee JD, 2004, HUM FACTORS, V46, P583, DOI 10.1518/hfes.46.4.583.56811
   Metz B, 2015, TRANSPORT RES F-TRAF, V29, P1, DOI 10.1016/j.trf.2014.12.002
   NHTSA, 2017, 812381 NHTSA DOT HS
   Prat F, 2015, ACCIDENT ANAL PREV, V74, P8, DOI 10.1016/j.aap.2014.10.003
   Strayer D.L., 2015, MEASURING COGNITIVE
   Sullman MJM, 2015, TRAFFIC INJ PREV, V16, P552, DOI 10.1080/15389588.2014.989319
   Sullman MJM, 2012, TRANSPORT RES F-TRAF, V15, P272, DOI 10.1016/j.trf.2012.01.001
   Tivesten E, 2015, J SAFETY RES, V53, P87, DOI 10.1016/j.jsr.2015.03.010
   VTTI, 2015, SHRP2 RES DICT VID R
   Williamson A., 2015, P 2015 AUSTR ROAD SA
   Winzer OM, 2017, LECT NOTES COMPUT SC, V10293, P400, DOI 10.1007/978-3-319-58481-2_31
   Young K.L., 2009, DRIVER DISTRACTION T, P335
   Young KL, 2010, TRAFFIC INJ PREV, V11, P555, DOI 10.1080/15389588.2010.499442
   Young KL, 2010, SAFETY SCI, V48, P326, DOI 10.1016/j.ssci.2009.10.008
NR 20
TC 9
Z9 9
U1 2
U2 10
PU INST ENGINEERING TECHNOLOGY-IET
PI HERTFORD
PA MICHAEL FARADAY HOUSE SIX HILLS WAY STEVENAGE, HERTFORD SG1 2AY, ENGLAND
SN 1751-956X
EI 1751-9578
J9 IET INTELL TRANSP SY
JI IET Intell. Transp. Syst.
PD AUG
PY 2019
VL 13
IS 8
BP 1218
EP 1223
DI 10.1049/iet-its.2018.5546
PG 6
WC Engineering, Electrical & Electronic; Transportation Science &
   Technology
WE Science Citation Index Expanded (SCI-EXPANDED); Social Science Citation Index (SSCI)
SC Engineering; Transportation
GA IM0JP
UT WOS:000477674800003
DA 2022-02-06
ER

PT J
AU Klauer, SG
   Ehsani, JP
   McGehee, DV
   Manser, M
AF Klauer, Sheila G.
   Ehsani, Johnathon P.
   McGehee, Daniel V.
   Manser, Michael
TI The Effect of Secondary Task Engagement on Adolescents' Driving
   Performance and Crash Risk
SO JOURNAL OF ADOLESCENT HEALTH
LA English
DT Review
ID TRIGGERED VIDEO INTERVENTION; NOVICE; BEHAVIOR; DRIVERS; DISTRACTION
AB Purpose: The purpose of this review was to synthesize the evidence of the effects of secondary task engagement on novice adolescent's driving performance and crash risk.
   Methods: Searches of multiple databases were conducted using search terms related to secondary task engagement and teenage drivers. Articles were selected for inclusion if they were: written in English, an empirical study assessing the impact of secondary task engagement on driving, and included study participants who were licensed drivers between the ages of 14 and 17 years (if research was conducted in the United States) or within 18 months licensure in other countries. Thirty-eight abstracts were reviewed.
   Results: Fifteen studies met the inclusion criteria. Most studies examined the effects of electronic device use as the secondary task. Effects were assessed using crash databases, simulator, instrumented vehicle, and naturalistic driving studies. Texting resulted in increased lane deviations and eyes off road time in simulated driving, whereas talking on a cell phone had little effect. Naturalistic studies, which use vehicle instrumentation to measure actual driving, found secondary tasks that required drivers to look away from the forward roadway also increased the risk of crashes and near-crashes for young novice drivers, whereas tasks that did not require eyes to be off the forward roadway (e.g., talking on cell phone) had no effect on crash risk.
   Conclusions: Methodological differences in the definition and measurement of driving performance make it difficult to directly compare findings, even among the limited number of studies conducted. Despite this, results suggest that secondary tasks degrade driving performance and increase risk only when they require drivers to look away from the forward roadway. Future research needs to focus more explicitly on the ways in which secondary task engagement influences drivers' behavior (e.g., interfering with information acquisition or manual control of the vehicle). This, along with the use of standard measures across studies, would build a more useful body of literature on this topic. (C) 2015 Society for Adolescent Health and Medicine. All rights reserved.
C1 [Klauer, Sheila G.] Virginia Tech, Transportat Inst, Blacksburg, VA 24061 USA.
   [Ehsani, Johnathon P.] Eunice Kennedy Shriver Natl Inst Child Hlth & Hum, Bethesda, MD USA.
   [McGehee, Daniel V.] Univ Iowa, Publ Policy Ctr, Iowa City, IA USA.
   [Manser, Michael] Texas A&M Transportat Inst, College Stn, TX USA.
RP Klauer, SG (corresponding author), Virginia Tech, Transportat Inst, Blacksburg, VA 24061 USA.
EM cklauer@vtti.vt.edu
OI Klauer, Sheila/0000-0002-4653-2753
FU NIH Office of Disease Prevention
FX The authors are grateful to Mr. Larry Thompson, Librarian, College of
   Engineering, Virginia Tech who conducted the literature search. Sincere
   appreciation also to Dr. Rob Foss and Whitney Atkins for their technical
   editing of this article. This work was funded in part by the NIH Office
   of Disease Prevention.
CR Braitman KA, 2008, J SAFETY RES, V39, P47, DOI 10.1016/j.jsr.2007.12.002
   Carney C, 2014, TPF5207 FED HIGHW
   Carney C, 2010, AM J PUBLIC HEALTH, V100, P1101, DOI 10.2105/AJPH.2009.165829
   Centers for Disease Control and Prevention, 2012, WEB BAS INJ STAT QUE
   Chisholm SL, 2006, P HUM FACT ERG SOC 5
   Curry AE, 2011, ACCIDENT ANAL PREV, V43, P1285, DOI 10.1016/j.aap.2010.10.019
   Dingus T.A., 2006, DTNH2200C07007 NAT H
   Divekar G, 2012, TRANSPORT RES REC, P15, DOI 10.3141/2321-03
   Fitch GM, 2014, TRANSPORT RES REC, P1, DOI 10.3141/2434-01
   Goodwin A.H., 2012, DISTRACTED DRIVING N
   Guo F, 2010, TRANSP RES RECORD, P66, DOI 10.3141/2147-09
   Harbluk JL, 2007, ACCIDENT ANAL PREV, V39, P372, DOI 10.1016/j.aap.2006.08.013
   Klauer SG, 2006, 810594 DOTHS NAT HIG
   Klauer SG, 2014, NEW ENGL J MED, V370, P54, DOI 10.1056/NEJMsa1204142
   Lee J.D., 2009, DRIVER DISTRACTION T, V13, P31
   Lee JD, 2007, J SAFETY RES, V38, P203, DOI 10.1016/j.jsr.2007.02.008
   McCartt Anne T, 2014, Ann Adv Automot Med, V58, P99
   McGehee DV, 2007, J SAFETY RES, V38, P215, DOI 10.1016/j.jsr.2007.02.009
   Neyens DM, 2007, ACCIDENT ANAL PREV, V39, P206, DOI 10.1016/j.aap.2006.07.004
   O'Brien NP, 2010, TRAFFIC INJ PREV, V11, P549, DOI 10.1080/15389588.2010.516036
[truncated: 9,391,037 more chars]
