# Supplementary material for: Understanding the domain of driving distraction with knowledge graphs
Source: PLoS One. 2022 Dec 9;17(12):e0278822. doi: 10.1371/journal.pone.0278822 (PMC9733871; doi:10.1371/journal.pone.0278822)
Supplement: S2 File — (TXT) [file pone.0278822.s002.txt]

FN Clarivate Analytics Web of Science
VR 1.0
PT J
AU Kohl, J
   Gross, A
   Henning, M
   Baumgarten, T
AF Kohl, Julia
   Gross, Alice
   Henning, Matthias
   Baumgarten, Thorb
TI Driver glance behavior towards displayed images on in-vehicle
   information systems under real driving conditions
SO TRANSPORTATION RESEARCH PART F-TRAFFIC PSYCHOLOGY AND BEHAVIOUR
LA English
DT Article
DE Glance behavior; Driver distraction; Real-world driving
ID COGNITIVE LOAD; VISUAL-ATTENTION; NOVICE; CAR
AB Intelligent vehicle technologies like driver assistance systems and in-vehicle information systems, enhance convenience of the driving experience for drivers and passengers. At the same time, these systems may increase driver distraction and workload. Guidelines developed for this purpose include principles, methods, and assessments which are widely agreed upon, with some being singled out for a particular recommendation or requirement. Especially the display of graphical or photographic images are generally assumed to distract the driver from safely operating the vehicle and should be blocked during driving under all circumstances (so called per se lock outs). This study investigates the effect of displaying graphical and photographical images during driving on drivers glance behavior during real-world driving. Findings presented in this paper provide empirical evidence for the unobtrusiveness of these stimuli: Participants didn't exhibit longer glance durations towards in-vehicle information systems, nor a deterioration of driver distraction parameters such as total eyes off road time and long glance proportion when being compared to driving without displaying any photographic images. (C) 2020 Elsevier Ltd. All rights reserved.
C1 [Kohl, Julia; Gross, Alice; Henning, Matthias] Carmeq GmbH, Carnotstr 4, D-10587 Berlin, Germany.
   [Baumgarten, Thorb] Elekt Entwicklung Volkswagen Aktiengesell, Brieffach 011-1732, D-38436 Wolfsburg, Germany.
RP Kohl, J (corresponding author), Carmeq GmbH, Carnotstr 4, D-10587 Berlin, Germany.
EM julia.kohl@carmeq.com
CR [Anonymous], 2004, GUID VEH DISPL SYST
   Broadbent D.E., 1958, PERCEPTION COMMUNICA, DOI [10.1037/10037-000, DOI 10.1037/10037-000]
   Burns P., 2010, P 2 INT C AUT US INT, P12
   Campbell J. L., 2016, 812360252 DOT HS, V812, P252
   Choudhary P, 2017, ACCIDENT ANAL PREV, V106, P370, DOI 10.1016/j.aap.2017.06.021
   Dingus T.A., 2006, FHWAJPO06056 DEP TRA
   Driver Focus-Telematics Working Group, 2006, STAT PRINC CRIT VER
   Engstrom J, 2005, TRANSPORT RES F-TRAF, V8, P97, DOI 10.1016/j.trf.2005.04.012
   ESOP, 2008, SAF EFF VEH INF COMM
   GOLDSTEIN EB, 2002, SENSATION PERCEPTION
   HUGHES PK, 1986, ERGONOMICS, V29, P377, DOI 10.1080/00140138608968272
   International Organization for Standardization, 2014, 1500722014E ISOTS
   International Organization for Standardization, 2014, 1500712014E ISO
   Jamson AH, 2005, TRANSPORT RES F-TRAF, V8, P79, DOI 10.1016/j.trf.2005.04.002
   Kountouriotis GK, 2016, ACCIDENT ANAL PREV, V89, P22, DOI 10.1016/j.aap.2015.12.027
   Krebs RM, 2013, NEUROIMAGE, V74, P179, DOI 10.1016/j.neuroimage.2013.02.027
   Lachter J, 2004, PSYCHOL REV, V111, P880, DOI 10.1037/0033-295x.111.4.880
   Lamble D, 1999, ERGONOMICS, V42, P807, DOI 10.1080/001401399185306
   Lansdown TC, 2012, TRANSPORT RES F-TRAF, V15, P1, DOI 10.1016/j.trf.2011.09.001
   Macefield R, 2007, J USABILITY STUD, V2, P145
   Mangold, 2017, INTERACT SOFTWARE VE
   Morris A., 2013, STUDYING EFFECTS VEH, P11
   NHTSA, 2012, TRAFF SAF FACTS 2010
   Peng YY, 2014, TRANSPORT RES F-TRAF, V27, P182, DOI 10.1016/j.trf.2014.06.001
   Prat F, 2017, TRANSPORT RES F-TRAF, V45, P194, DOI 10.1016/j.trf.2016.12.001
   Reyes ML, 2008, TRANSPORT RES F-TRAF, V11, P391, DOI 10.1016/j.trf.2008.03.004
   TREISMAN AM, 1964, BRIT MED BULL, V20, P12, DOI 10.1093/oxfordjournals.bmb.a070274
   Underwood G, 2007, ERGONOMICS, V50, P1235, DOI 10.1080/00140130701318707
   Underwood G, 2003, ERGONOMICS, V46, P629, DOI 10.1080/0014013031000090116
   Victor TW, 2005, TRANSPORT RES F-TRAF, V8, P167, DOI 10.1016/j.trf.2005.04.014
   Wickens C D, 2001, PILOT TASK MANAGEMEN
   Wolfe JM, 2017, NAT HUM BEHAV, V1, DOI 10.1038/s41562-017-0058
   Young K., 2007, DISTRACTED DRIVING, P379, DOI DOI 10.1201/9781420007497
NR 33
TC 1
Z9 1
U1 3
U2 10
PU ELSEVIER SCI LTD
PI OXFORD
PA THE BOULEVARD, LANGFORD LANE, KIDLINGTON, OXFORD OX5 1GB, OXON, ENGLAND
SN 1369-8478
EI 1873-5517
J9 TRANSPORT RES F-TRAF
JI Transp. Res. Pt. F-Traffic Psychol. Behav.
PD APR
PY 2020
VL 70
BP 163
EP 174
DI 10.1016/j.trf.2020.01.017
PG 12
WC Psychology, Applied; Transportation
WE Social Science Citation Index (SSCI)
SC Psychology; Transportation
GA LG6LH
UT WOS:000528209600013
DA 2022-02-06
ER

PT J
AU Lin, QF
   Lyu, Y
   Zhang, KF
   Ma, XW
AF Lin, Qing-Feng
   Lyu, Yang
   Zhang, Ke-Fei
   Ma, Xiao-Wei
TI Effects of non-driving related tasks on readiness to take over control
   in conditionally automated driving
SO TRAFFIC INJURY PREVENTION
LA English
DT Article
DE Conditionally automated driving; take over; non-driving related tasks;
   reaction time
ID TAKEOVER TIME; COGNITIVE LOAD; DRIVER TAKEOVER; VEHICLE; PERFORMANCE;
   MODALITIES; REQUEST
AB Objective At conditionally automated driving, the driver can temporarily engage in non-driving related tasks (NDRTs). However, they must safely take over control when the automated driving system reaches its operation limit. Thus, understanding the effects of the NDRTs on driver take-over performance is essential. The present work investigates the effects of various NDRTs on motor readiness in take-over scenarios during conditionally automated driving. Methods Three driving simulator studies were conducted. 48, 49, and 22 participants were recruited in three experiments, respectively. The participants were distracted by different NDRTs (everyday task in Experiment 1, arrow task in Experiment 2, and SuRT in Experiment 3) on a tablet mounted in the vehicle. The everyday task included reading the news and watching a video, and the arrow task included a set of arrow matrices presented to the participants in sequence. The time budgets in Experiment 1 included 3 s, 4 s, and 5 s, and the time budgets in Experiment 2 and 3 included 5 s and 7 s. A take-over request (TOR) warning was issued in the automated driving condition when the participants encountered a broken-down car in front. The participants must regain control of the vehicle with the given time budget. The hands-on time was evaluated, measuring the time from the TOR until the hands touch the steering wheel. Results The task (arrow task and SuRT), time budget (5 s and 7 s), and gender did not affect the hands-on time. However, the hands-on time for the drivers with the everyday task was significantly shorter than that for the drivers with the arrow task in the 5 s time budget. Conclusions In conditionally automated driving, the arrow task and SuRT imposed a similar workload on readiness to take over control. Compared to the everyday task, the engagement in the arrow tasks consumed more workload on readiness to take over control.
C1 [Lin, Qing-Feng; Lyu, Yang; Zhang, Ke-Fei; Ma, Xiao-Wei] Beihang Univ, Sch Transportat Sci & Engn, Beijing 100191, Peoples R China.
RP Lin, QF (corresponding author), Beihang Univ, Sch Transportat Sci & Engn, Beijing 100191, Peoples R China.
EM linqf@buaa.edu.cn
OI Lin, Qingfeng/0000-0003-2929-4754
FU National Natural Science Foundation of ChinaNational Natural Science
   Foundation of China (NSFC) [U1664262]
FX This research was supported by the National Natural Science Foundation
   of China under Grant nos. U1664262.
CR [Anonymous], 2012, 14198 ISOTS
   Carsten O, 2012, HUM FACTORS, V54, P747, DOI 10.1177/0018720812460246
   Dogan E, 2019, TRANSPORT RES F-TRAF, V62, P494, DOI 10.1016/j.trf.2019.02.010
   Dogan E, 2017, TRANSPORT RES F-TRAF, V46, P205, DOI 10.1016/j.trf.2017.01.012
   Engstrom J, 2005, TRANSPORT RES F-TRAF, V8, P97, DOI 10.1016/j.trf.2005.04.012
   Eriksson A, 2017, HUM FACTORS, V59, P689, DOI 10.1177/0018720816685832
   Gold C., 2015, P HUM FACT ERG SOC 5, V59, P1666, DOI DOI 10.1177/1541931215591360
   Gold C., 2013, LONG DOES IT TAKE GE, P1938
   Jamson AH, 2005, TRANSPORT RES F-TRAF, V8, P79, DOI 10.1016/j.trf.2005.04.002
   Kaye SA, 2021, TRANSPORT RES F-TRAF, V78, P16, DOI 10.1016/j.trf.2021.01.012
   Ko SM, 2018, APPL ERGON, V67, P237, DOI 10.1016/j.apergo.2017.10.009
   Korber M, 2016, TRANSPORT RES F-TRAF, V39, P19, DOI 10.1016/j.trf.2016.03.002
   Li S, 2019, TRANSPORT RES F-TRAF, V62, P546, DOI 10.1016/j.trf.2019.02.009
   Lin QF, 2020, ACCIDENT ANAL PREV, V143, DOI 10.1016/j.aap.2020.105543
   McDonald AD, 2019, HUM FACTORS, V61, P642, DOI 10.1177/0018720819829572
   Vogelpohl T, 2018, TRANSPORT RES F-TRAF, V55, P464, DOI 10.1016/j.trf.2018.03.019
   Wan JY, 2018, IEEE T HUM-MACH SYST, V48, P582, DOI 10.1109/THMS.2018.2844251
   Wandtner B, 2018, HUM FACTORS, V60, P870, DOI 10.1177/0018720818768199
   Yoon SH, 2019, ACCIDENT ANAL PREV, V123, P150, DOI 10.1016/j.aap.2018.11.018
   Zeeb K, 2016, ACCIDENT ANAL PREV, V92, P230, DOI 10.1016/j.aap.2016.04.002
   Zeeb K, 2015, ACCIDENT ANAL PREV, V78, P212, DOI 10.1016/j.aap.2015.02.023
   Zhang B, 2019, TRANSPORT RES F-TRAF, V64, P285, DOI 10.1016/j.trf.2019.04.020
NR 22
TC 0
Z9 0
U1 9
U2 9
PU TAYLOR & FRANCIS INC
PI PHILADELPHIA
PA 530 WALNUT STREET, STE 850, PHILADELPHIA, PA 19106 USA
SN 1538-9588
EI 1538-957X
J9 TRAFFIC INJ PREV
JI Traffic Inj. Prev.
PD NOV 5
PY 2021
VL 22
IS 8
BP 629
EP 633
DI 10.1080/15389588.2021.1969373
EA AUG 2021
PG 5
WC Public, Environmental & Occupational Health; Transportation
WE Science Citation Index Expanded (SCI-EXPANDED); Social Science Citation Index (SSCI)
SC Public, Environmental & Occupational Health; Transportation
GA WQ4SA
UT WOS:000693964500001
PM 34495787
DA 2022-02-06
ER

PT J
AU Demeulenaere, X
AF Demeulenaere, Xavier
TI How challenges of human reliability will hinder the deployment of
   semi-autonomous vehicles
SO TECHNOLOGICAL FORECASTING AND SOCIAL CHANGE
LA English
DT Article
DE Autonomous vehicle; Automated driving system; Safety; Human error;
   Reliability studies
ID DRIVER BEHAVIOR QUESTIONNAIRE; AUTONOMOUS EMERGENCY BRAKING;
   SELF-DRIVING CARS; HUMAN-BEINGS; COMMUNICATION; SITUATION; ATTITUDES;
   SYSTEM; RISK
AB This perspective article explores the impacts that the transition period to fully autonomous driving will have on human reliability and how these challenges will become major hurdles in the safe deployment of the technology. In particular, the analysis focuses on the potential contribution of Automated Driving Systems (ADS) towards safety, the specific role of human errors in this field and how driver distraction and its associated risks are exacerbated by the introduction of ADS. Additionally, the link between Autonomous Vehicle (AV) usage and risky driving behaviour is discussed, as well as the issue of interaction between AVs and other road users.
C1 [Demeulenaere, Xavier] Loughborough Univ, Dept Aeronaut & Automot Engn, Loughborough LE11 3TU, Leics, England.
RP Demeulenaere, X (corresponding author), Loughborough Univ, Dept Aeronaut & Automot Engn, Loughborough LE11 3TU, Leics, England.
EM xavier.demeulenaere.14@ucl.ac.uk
RI 8th, Jason/AAS-9731-2020
OI Demeulenaere, Xavier/0000-0002-8089-2058
CR Ackermann C, 2019, APPL ERGON, V75, P272, DOI 10.1016/j.apergo.2018.11.002
   Arakawa T, 2019, TRANSPORT RES A-POL, V124, P587, DOI 10.1016/j.tra.2018.05.003
   Atwood JR, 2019, ACCIDENT ANAL PREV, V128, P132, DOI 10.1016/j.aap.2019.03.010
   Carsten O, 2012, HUM FACTORS, V54, P747, DOI 10.1177/0018720812460246
   Castro C, 2019, APPL ERGON, V81, DOI 10.1016/j.apergo.2019.102886
   Ching-Yao Chan, 2017, International Journal of Transportation Science and Technology, V6, P208, DOI 10.1016/j.ijtst.2017.07.008
   Cicchino JB, 2018, J SAFETY RES, V66, P61, DOI 10.1016/j.jsr.2018.05.006
   Cicchino JB, 2017, ACCIDENT ANAL PREV, V99, P142, DOI 10.1016/j.aap.2016.11.009
   Cordazzo STD, 2016, ACCIDENT ANAL PREV, V87, P83, DOI 10.1016/j.aap.2015.11.016
   Daziano RA, 2017, TRANSPORT RES C-EMER, V78, P150, DOI 10.1016/j.trc.2017.03.003
   de Winter JCF, 2010, J SAFETY RES, V41, P463, DOI 10.1016/j.jsr.2010.10.007
   de Winter JCF, 2014, TRANSPORT RES F-TRAF, V27, P196, DOI 10.1016/j.trf.2014.06.016
   Deb S, 2018, TRANSPORT RES F-TRAF, V59, P135, DOI 10.1016/j.trf.2018.08.016
   Fagnant DJ, 2015, TRANSPORT RES A-POL, V77, P167, DOI 10.1016/j.tra.2015.04.003
   Favaro F, 2018, ACCIDENT ANAL PREV, V110, P136, DOI 10.1016/j.aap.2017.11.001
   Fildes B, 2015, ACCIDENT ANAL PREV, V81, P24, DOI 10.1016/j.aap.2015.03.029
   Gkartzonikas C, 2019, TRANSPORT RES C-EMER, V98, P323, DOI 10.1016/j.trc.2018.12.003
   Haboucha CJ, 2017, TRANSPORT RES C-EMER, V78, P37, DOI 10.1016/j.trc.2017.01.010
   Heiman S, 2015, ACCIDENT ANAL PREV, V75, P245, DOI 10.1016/j.aap.2014.12.008
   Hulse LM, 2018, SAFETY SCI, V102, P1, DOI 10.1016/j.ssci.2017.10.001
   Imbsweiler J, 2018, TRANSPORT RES F-TRAF, V58, P665, DOI 10.1016/j.trf.2018.07.006
   Kauffmann N, 2018, TRANSPORT RES F-TRAF, V58, P1031, DOI 10.1016/j.trf.2018.07.019
   Kockelman K, 2016, IMPLICATIONS CONNECT
   Kwon SJ, 2005, P I MECH ENG D-J AUT, V219, P583, DOI 10.1243/095440705X11103
   Larsson AFL, 2014, TRANSPORT RES F-TRAF, V27, P229, DOI 10.1016/j.trf.2014.05.008
   Liljamo T, 2018, TRANSPORT RES F-TRAF, V59, P24, DOI 10.1016/j.trf.2018.08.010
   Martinussen LM, 2013, ACCIDENT ANAL PREV, V52, P228, DOI 10.1016/j.aap.2012.12.036
   McCall R, 2019, TRANSPORT RES A-POL, V124, P507, DOI 10.1016/j.tra.2018.05.005
   Merat N, 2018, ACCIDENT ANAL PREV, V118, P244, DOI 10.1016/j.aap.2018.03.018
   Merat N, 2014, TRANSPORT RES F-TRAF, V27, P274, DOI 10.1016/j.trf.2014.09.005
   Merat N, 2012, HUM FACTORS, V54, P762, DOI 10.1177/0018720812442087
   Palmeiro AR, 2018, TRANSPORT RES F-TRAF, V58, P1005, DOI 10.1016/j.trf.2018.07.020
   Park H, 2019, ACCIDENT ANAL PREV, V128, P230, DOI 10.1016/j.aap.2019.04.014
   Payre W, 2014, TRANSPORT RES F-TRAF, V27, P252, DOI 10.1016/j.trf.2014.04.009
   REASON J, 1990, ERGONOMICS, V33, P1315, DOI 10.1080/00140139008925335
   Reinmueller K, 2019, ACCIDENT ANAL PREV, V128, P217, DOI 10.1016/j.aap.2019.04.012
   SAE International, 2018, J3016 SAE INT
   SAE International, 2014, J3016 SAE INT
   Schellekens M, 2015, COMPUT LAW SECUR REV, V31, P506, DOI 10.1016/j.clsr.2015.05.012
   Sivak M., 2015, ROAD SAFETY SELF DRI
   Song M, 2019, P I MECH ENG D-J AUT, V233, P1930, DOI 10.1177/0954407018785484
   Sparrow R, 2017, TRANSPORT RES C-EMER, V80, P206, DOI 10.1016/j.trc.2017.04.014
   Strand N, 2014, TRANSPORT RES F-TRAF, V27, P218, DOI 10.1016/j.trf.2014.04.005
   Straub ER, 2019, TRANSPORT RES A-POL, V122, P173, DOI 10.1016/j.tra.2018.03.005
   Teoh ER, 2017, J SAFETY RES, V63, P57, DOI 10.1016/j.jsr.2017.08.008
   Vellinga NE, 2017, COMPUT LAW SECUR REV, V33, P847, DOI 10.1016/j.clsr.2017.05.006
   Wang M, 2015, TRANSPORT RES C-EMER, V58, P73, DOI 10.1016/j.trc.2015.07.009
   Wang S, 2019, TRANSPORT RES REC, V2673, P49, DOI 10.1177/0361198119837957
   Xu X, 2019, TRANSPORT RES A-POL, V124, P549, DOI 10.1016/j.tra.2018.04.009
   Zhang TR, 2019, TRANSPORT RES C-EMER, V98, P207, DOI 10.1016/j.trc.2018.11.018
   Zhao N, 2012, TRANSPORT RES F-TRAF, V15, P676, DOI 10.1016/j.trf.2012.08.001
NR 51
TC 4
Z9 4
U1 3
U2 24
PU ELSEVIER SCIENCE INC
PI NEW YORK
PA STE 800, 230 PARK AVE, NEW YORK, NY 10169 USA
SN 0040-1625
EI 1873-5509
J9 TECHNOL FORECAST SOC
JI Technol. Forecast. Soc. Chang.
PD AUG
PY 2020
VL 157
AR 120093
DI 10.1016/j.techfore.2020.120093
PG 5
WC Business; Regional & Urban Planning
WE Social Science Citation Index (SSCI)
SC Business & Economics; Public Administration
GA LY1IK
UT WOS:000540275500025
DA 2022-02-06
ER

PT J
AU Ginsburg, KR
   Winston, FK
   Senserrick, TM
   Garcia-Espana, F
   Kinsman, S
   Quistberg, A
   Ross, JG
   Elliott, MR
AF Ginsburg, Kenneth R.
   Winston, Flaura K.
   Senserrick, Teresa M.
   Garcia-Espana, Felipe
   Kinsman, Sara
   Quistberg, Alex
   Ross, James G.
   Elliott, Michael R.
TI National young-driver survey: Teen perspective and experience with
   factors that affect driving safety
SO PEDIATRICS
LA English
DT Article
DE adolescent; driving safety; motor vehicle crashes; traffic accidents;
   survey; qualitative research; teen drivers; automobile driving;
   adolescent behavior; risk-taking; safety; alcohol driving; United States
ID ZERO TOLERANCE LAWS; NOVICE DRIVERS; RISK-FACTORS; BEHAVIOR; CRASHES;
   PASSENGERS; REDUCE; INTERVENTIONS; CONSEQUENCES; ADOLESCENTS
AB BACKGROUND. Motor vehicle crashes are the leading cause of fatality and acquired disability in adolescents. Young, inexperienced drivers are overrepresented in crashes.
   OBJECTIVE. Our goal was to explore the adolescent perspective on driving safety to provide a better understanding of factors that influence safety and teenagers' exposure to driving hazards.
   METHODS. Adolescents generated, prioritized, and explained their viewpoint by using the teen-centered method. These viewpoints were obtained from a school-based nationally representative survey of 9th-, 10th, and 11th-graders (N = 5665) from 68 high schools, conducted in spring 2006, that included teen-generated items. The main outcome measures were rating of risk and prevalence of witnessing driving hazards.
   RESULTS. Drinking while driving was ranked as the greatest hazard (87% of the respondents reported that it made a lot of difference), although only 12% witnessed it often. Ranked next as dangers while driving were text-messaging, racing, impairment from marijuana, and road rage. Sixty percent viewed inexperience as a significant hazard, although only 15% reported seeing it often. Cell phone use was viewed as a significant hazard by 28%, although 57% witnessed it frequently. Only 10% viewed peer passengers as hazardous, but 64% frequently observed them. Distracting peer behaviors, among other distractions, were viewed as more dangerous. Subpopulations varied in the degree they perceived hazards. For example, black and Hispanic adolescents viewed substance use while driving as less hazardous than did white adolescents but witnessed it more frequently.
   CONCLUSIONS. Adolescents generally understand the danger of intoxicated driving. However, some groups need to better recognize this hazard. Distractions take teenagers' focus off the road, but not all are viewed as hazardous. Although inexperience is the key factor that interacts with other conditions to cause crashes, adolescents do not recognize what merits experience. Future research is needed to explore how to help teens become safer drivers and how to make clinicians, families, and communities more effective in setting, promoting, and monitoring safety standards.
C1 [Ginsburg, Kenneth R.; Winston, Flaura K.; Senserrick, Teresa M.; Garcia-Espana, Felipe; Kinsman, Sara; Quistberg, Alex; Elliott, Michael R.] Childrens Hosp Philadelphia, Ctr Injury Res & Prevent, Philadelphia, PA 19104 USA.
   [Ginsburg, Kenneth R.; Kinsman, Sara] Childrens Hosp Philadelphia, Craig Dalsimer Div Adolescent Med, Philadelphia, PA 19104 USA.
   [Winston, Flaura K.] Childrens Hosp Philadelphia, Dept Pediat, Div Gen Pediat, Philadelphia, PA 19104 USA.
   [Winston, Flaura K.] Univ Penn, Leonard Davis Inst Hlth Econ, Philadelphia, PA 19104 USA.
   [Ross, James G.] Macro Int Inc, Calverton, MD USA.
   [Elliott, Michael R.] Univ Michigan, Sch Publ Hlth, Dept Biostat, Ann Arbor, MI 48109 USA.
   [Elliott, Michael R.] Univ Michigan, Inst Social Res, Survey Methodol Program, Ann Arbor, MI USA.
RP Ginsburg, KR (corresponding author), Childrens Hosp Philadelphia, Ctr Injury Res & Prevent, 34th St & Civ Ctr Blvd,Suite 1150, Philadelphia, PA 19104 USA.
EM ginsburg@email.chop.edu
RI Quistberg, D Alex/C-7953-2009
OI Quistberg, D Alex/0000-0001-9730-2686; Senserrick,
   Teresa/0000-0001-6407-9035
CR Baker SP, 2006, NATL EVALUATION GRAD
   Berg HY, 2006, INJURY PREV, V12, P15, DOI 10.1136/ip.2006.012062
   BUCHAN BJ, 2000, MARIJUANA USE IMPAIR
   Carskadon M. A., 2006, 2006 SLEEP AM POLL T
   Carskadon M.A., 2002, ADOLESCENT SLEEP PAT, P148
   Chen LH, 2000, JAMA-J AM MED ASSOC, V283, P1578, DOI 10.1001/jama.283.12.1578
   Chen LH, 2006, PEDIATRICS, V118, P56, DOI 10.1542/peds.2005-2281
   Dee TS, 2005, J HEALTH ECON, V24, P571, DOI 10.1016/j.jhealeco.2004.09.013
   Ditter SM, 2005, AM J PREV MED, V28, P280, DOI 10.1016/j.amepre.2005.02.013
   Ellickson PL, 2003, J HEALTH SOC BEHAV, V44, P525, DOI 10.2307/1519797
   Elliott MR, 2006, J STUD ALCOHOL, V67, P252, DOI 10.15288/jsa.2006.67.252
   Falkmer T, 2005, OPTOMETRY VISION SCI, V82, P732, DOI 10.1097/01.opx.0000175560.45715.5b
   Farrelly MC, 2002, AM J PUBLIC HEALTH, V92, P901, DOI 10.2105/AJPH.92.6.901
   Fell JC, 2005, INCREASING TEEN SAFE
   Ferguson SA, 2003, J SAFETY RES, V34, P71, DOI 10.1016/S0022-4375(02)00082-8
   Ferguson SA, 2002, J SAFETY RES, V33, P293, DOI 10.1016/S0022-4375(02)00027-0
   Fisher DL, 2006, INJURY PREV, V12, P25, DOI 10.1136/ip.2006.012021
   FORSYTH E, 1995, COHORT STUDY LEARN 3
   Gerrard M, 1996, HEALTH PSYCHOL, V15, P344, DOI 10.1037/0278-6133.15.5.344
   Gillan JS, 2006, INJURY PREV, V12, P44, DOI 10.1136/ip.2006.012880
   GINSBURG KR, 1995, JAMA-J AM MED ASSOC, V273, P1913, DOI 10.1001/jama.273.24.1913
   Ginsburg KR, 2002, PEDIATRICS, V109, P1136, DOI 10.1542/peds.109.6.1136
   Ginsburg KR, 2002, PEDIATRICS, V109, DOI 10.1542/peds.109.6.e95
   Ginsburg KR, 1997, PEDIATRICS, V100, P922, DOI 10.1542/peds.100.6.922
   Glassbrenner D, 2004, J SAFETY RES, V35, P237, DOI 10.1016/j.jsr.2004.03.010
   GLASSBRENNER D, 2005, DRIVER CELL PHONE US
   Greening L, 2000, J ADOLESCENT HEALTH, V27, P94, DOI 10.1016/S1054-139X(99)00114-7
   Gregersen NP, 2003, ACCIDENT ANAL PREV, V35, P725, DOI 10.1016/S0001-4575(02)00051-9
   Groeger JA, 2006, INJURY PREV, V12, P19, DOI 10.1136/ip.2006.012070
   Hicks JJ, 2001, TOB CONTROL, V10, P3, DOI 10.1136/tc.10.1.3
   Hirsch P, 2003, J SAFETY RES, V34, P289, DOI 10.1016/S0022-4375(03)00031-8
   Hosking S. G., 2005, EFFECTS TEXT MESSAGI
   Houston DJ, 2005, ACCIDENT ANAL PREV, V37, P1114, DOI 10.1016/j.aap.2005.06.009
   *INS I HIGHW SAF, FAT FACTS 2005 TEEN
   *INS I HIGHW SAF, US LIC SYST YOUNG DR
   Juarez P, 2006, INJURY PREV, V12, P49, DOI 10.1136/ip.2006.012872
   Klauer S.G., 2006, IMPACT DRIVER INATTE
   LEE SE, 2006, 85 ANN M TRANSP RES
   Lerner N, 2005, ON ROAD STUDY WILLIN
   LERNER N, 2005, 49 ANN M HUM FACT ER
   Lin ML, 2003, J SAFETY RES, V34, P51, DOI 10.1016/S0022-4375(02)00081-6
   LONERO LP, 2005, REINVENTING DRIVER E
   MARIN PS, ARE TEENS DRIVING SA
   Martens MR, 2006, J AM COLL HEALTH, V54, P295, DOI 10.3200/JACH.54.5.295-300
   Maycock G., 1991, 315 TRANSP RES LAB
   Mayhew DR, 2002, INJ PREV, V8, P3
   Mayhew DR, 2003, ACCIDENT ANAL PREV, V35, P683, DOI 10.1016/S0001-4575(02)00047-7
   McCartt AT, 2003, ACCIDENT ANAL PREV, V35, P311, DOI 10.1016/S0001-4575(02)00006-4
   McCartt AT, 2004, J SAFETY RES, V35, P29, DOI 10.1016/j.jsr.2003.09.016
   McKnight AJ, 2003, ACCIDENT ANAL PREV, V35, P921, DOI 10.1016/S0001-4575(02)00100-8
   *NAT HIGHW TRANSP, 2006, TRAFF SAF FACTS 2005
   Preusser DF, 1998, ACCIDENT ANAL PREV, V30, P217, DOI 10.1016/S0001-4575(97)00081-X
   Reyna VF, 2006, PSYCHOL SCI, P1, DOI 10.1111/j.1529-1006.2006.00026.x
   Rich M, 1999, J ADOLESCENT HEALTH, V25, P371, DOI 10.1016/S1054-139X(99)00068-3
   Senserrick TM, 2006, INJURY PREV, V12, P56, DOI 10.1136/ip.2006.012773
   Sherman K, 2004, AM J HEALTH BEHAV, V28, P387
   Shinar D, 2005, ACCIDENT ANAL PREV, V37, P315, DOI 10.1016/j.aap.2004.09.007
   Shope JT, 2006, INJURY PREV, V12, P9, DOI 10.1136/ip.2006.011874
   Shope JT, 2001, ACCIDENT ANAL PREV, V33, P649, DOI 10.1016/S0001-4575(00)00079-8
   Shults RA, 2001, AM J PREV MED, V21, P66, DOI 10.1016/S0749-3797(01)00381-6
   Simons-Morton B, 2006, INJURY PREV, V12, P30, DOI 10.1136/ip.2006.011569
   Simons-Morton B, 2005, ACCIDENT ANAL PREV, V37, P973, DOI 10.1016/j.aap.2005.04.014
   Smith GA, 2006, PEDIATRICS, V118, P2570, DOI 10.1542/peds.2006-2830
   Strayer DL, 2006, HUM FACTORS, V48, P381, DOI 10.1518/001872006777724471
   Strayer DL, 2004, HUM FACTORS, V46, P640, DOI 10.1518/hfes.46.4.640.56806
   Tippetts AS, 2005, ACCIDENT ANAL PREV, V37, P149, DOI 10.1016/j.aap.2004.02.006
   Voas RB, 2003, ACCIDENT ANAL PREV, V35, P579, DOI 10.1016/S0001-4575(02)00038-6
   Wagenaar AC, 2002, J STUD ALCOHOL, P206, DOI 10.15288/jsas.2002.s14.206
   Wagenaar AC, 2001, AM J PUBLIC HEALTH, V91, P801, DOI 10.2105/AJPH.91.5.801
   Williams AF, 2006, INJURY PREV, V12, P4, DOI 10.1136/ip.2006.011783
   Williams AF, 2003, J SAFETY RES, V34, P5, DOI 10.1016/S0022-4375(02)00075-0
   Williams AF, 2006, J SAFETY RES, V37, P221, DOI 10.1016/j.jsr.2006.04.002
   Williams AF, 2006, J SAFETY RES, V37, P123, DOI 10.1016/j.jsr.2006.01.001
   Williams Allan F, 2005, Traffic Inj Prev, V6, P202, DOI 10.1080/15389580590969085
   Winston FK, 2006, INJURY PREV, V12, P1, DOI 10.1136/ip.2006.012765
   YOUNG K, 2003, DRIVER DISTRACTION R
NR 76
TC 57
Z9 57
U1 1
U2 42
PU AMER ACAD PEDIATRICS
PI ELK GROVE VILLAGE
PA 141 NORTH-WEST POINT BLVD,, ELK GROVE VILLAGE, IL 60007-1098 USA
SN 0031-4005
EI 1098-4275
J9 PEDIATRICS
JI Pediatrics
PD MAY
PY 2008
VL 121
IS 5
BP E1391
EP E1403
DI 10.1542/peds.2007-2595
PG 13
WC Pediatrics
WE Science Citation Index Expanded (SCI-EXPANDED); Social Science Citation Index (SSCI)
SC Pediatrics
GA 295VL
UT WOS:000255501900089
PM 18450882
DA 2022-02-06
ER

PT J
AU O'Brien, NP
   Goodwin, AH
   Foss, RD
AF O'Brien, Natalie P.
   Goodwin, Arthur H.
   Foss, Robert D.
TI Talking and Texting Among Teenage Drivers: A Glass Half Empty or Half
   Full?
SO TRAFFIC INJURY PREVENTION
LA English
DT Article
DE Teenagers; Young drivers; Cell phones; Text messaging; Distractions;
   Driving
ID RISK; BRAIN
AB Objective: Cell phone use and text messaging in particular are associated with an increased risk of motor vehicle crashes. However, the frequency with which teenagers use cell phones while driving is still largely unknown. Methods: The current study obtained self-reported cell phone use behaviors while driving, including text messaging, along with beliefs about these actions, for a sample of licensed teenage drivers. Questionnaires were mailed to a random sample of 1947 high-school-age teens in 2 large metropolitan areas in North Carolina. Questionnaires were completed and returned by 537 teens, of whom 320 had an intermediate or full driver's license. Results: In total, 45 percent of teens reported using a cell phone in some capacity during their most recent trip. Fifteen percent reported that they only talked on a cell phone, 15 percent sent or read a text message only, and 15 percent both talked and texted. More generally, 12 percent of teens reported that they often talked on a cell phone while driving, 4 percent reported that they often initiated a text conversation while driving, 11 percent said that they often replied to texts, and 23 percent often read text messages. Teens reported using several strategies to reduce the risk associated with using a cell phone while driving. Among teens who had ever talked on a cell phone while driving, 47 percent said that they try to keep their conversations short because they are driving. Among teens who had ever texted while driving, approximately half said that they often wait until it feels safe to read and reply to text messages (58% and 47%, respectively). Conclusion: Most teens surveyed reported having talked or read or sent a text message using a cell phone while driving. Somewhat less than half engaged in one of these behaviors the last time they drove. However, many teens reported using strategies to reduce this risk and in certain instances, cell phone nonuse was the normative behavior. Better measurement of the extent and nature of phone use while driving is needed.
C1 [O'Brien, Natalie P.; Goodwin, Arthur H.; Foss, Robert D.] Univ N Carolina, Highway Safety Res Ctr, Chapel Hill, NC 27599 USA.
RP O'Brien, NP (corresponding author), Univ N Carolina, Highway Safety Res Ctr, 730 Martin Luther King Jr Blvd,Suite 300-CB 3430, Chapel Hill, NC 27599 USA.
EM obrien@hsrc.unc.edu
RI Foss, Robert/W-1750-2019
OI Foss, Robert/0000-0002-1150-5763
FU University of North Carolina Office of Research and Economic
   Development; State Farm Insurance
FX We appreciate the assistance of Charlotte-Mecklenburg Schools and the
   Wake County Public School System in obtaining the samples and mailing
   the questionnaires. This work was funded, in part, by the University of
   North Carolina Office of Research and Economic Development and State
   Farm Insurance.
CR Babbie E., 1992, PRACTICE SOCIAL RES
   Casey BJ, 2008, DEV REV, V28, P62, DOI 10.1196/annals.1440.010
   Cialdini RB, 2007, PSYCHOMETRIKA, V72, P263, DOI 10.1007/s11336-006-1560-6
   Dillman DA, 1978, MAIL TELEPHONE SURVE, V19
   Foss RD, 2009, ACCIDENT ANAL PREV, V41, P419, DOI 10.1016/j.aap.2009.01.004
   GOODWIN AH, 2004, P 17 INT C ALC DRUGS
   Groves RM, 2006, PUBLIC OPIN QUART, V70, P646, DOI 10.1093/poq/nfl033
   Highway Loss Data Institute, 2009, HIGHW LOSS DAT I B, V26
   Keating DP, 2008, AM J PREV MED, V35, pS272, DOI 10.1016/j.amepre.2008.06.026
   Lee JD, 2007, J SAFETY RES, V38, P203, DOI 10.1016/j.jsr.2007.02.008
   Madden M., 2009, TEENS DISTRACTED DRI
   McCartt Anne T, 2006, Traffic Inj Prev, V7, P89, DOI 10.1080/15389580600651103
   McEvoy SP, 2005, BRIT MED J, V331, P428, DOI 10.1136/bmj.38537.397512.55
   McKnight AJ, 2003, ACCIDENT ANAL PREV, V35, P921, DOI 10.1016/S0001-4575(02)00100-8
   Nemme HE, 2010, ACCIDENT ANAL PREV, V42, P1257, DOI 10.1016/j.aap.2010.01.019
   Perkins HW, 2002, J STUD ALCOHOL, P164, DOI 10.15288/jsas.2002.s14.164
   Redelmeier DA, 1997, NEW ENGL J MED, V336, P453, DOI 10.1056/NEJM199702133360701
   Reyna VF, 2008, DEV REV, V28, P1, DOI 10.1016/j.dr.2008.01.002
   Steinberg L, 2007, CURR DIR PSYCHOL SCI, V16, P55, DOI 10.1111/j.1467-8721.2007.00475.x
   Strayer DL, 2006, HUM FACTORS, V48, P381, DOI 10.1518/001872006777724471
   Wells JK, 2000, J SAFETY RES, V31, P93, DOI 10.1016/S0022-4375(00)00028-1
   Williams AF, 2010, J SAFETY RES, V41, P77, DOI 10.1016/j.jsr.2010.03.002
NR 22
TC 18
Z9 19
U1 0
U2 27
PU TAYLOR & FRANCIS INC
PI PHILADELPHIA
PA 530 WALNUT STREET, STE 850, PHILADELPHIA, PA 19106 USA
SN 1538-9588
EI 1538-957X
J9 TRAFFIC INJ PREV
JI Traffic Inj. Prev.
PY 2010
VL 11
IS 6
BP 549
EP 554
AR PII 930469191
DI 10.1080/15389588.2010.516036
PG 6
WC Public, Environmental & Occupational Health; Transportation
WE Science Citation Index Expanded (SCI-EXPANDED); Social Science Citation Index (SSCI)
SC Public, Environmental & Occupational Health; Transportation
GA 689CM
UT WOS:000284904900002
PM 21128182
DA 2022-02-06
ER

PT J
AU Jing, CH
   Bryan-Kinns, N
   Yang, SX
   Zhi, JY
   Zhang, J
AF Jing, Chunhui
   Bryan-Kinns, Nick
   Yang, Suixian
   Zhi, Jinyi
   Zhang, Jing
TI The influence of mobile phone location and screen orientation on driving
   safety and the usability of car-sharing software in-car use
SO INTERNATIONAL JOURNAL OF INDUSTRIAL ERGONOMICS
LA English
DT Article
DE Car-sharing software; Usability; Orientation; Location; Driving safety
ID VEHICLE INFORMATION-SYSTEMS; DRIVER DISTRACTION; INTERFACE LAYOUT;
   COGNITIVE DEMAND; MUSIC PLAYER; HAND-HELD; PERFORMANCE; TASK; AGE;
   ATTENTION
AB One of the important parts of the Internet economy is the car-sharing economy. Nevertheless, a few numbers of studies have been dedicated to the issues of safety of driving and usability resulting from the car-sharing software application. The current study aims at analyzing the effect of phone location and screen orientation on usability and safety of driving in Chinese drivers who use car-sharing software (e.g., UBER) and comparing the differences in the safety of driving and usability among various car-sharing tasks. To this end, 24 experienced Chinese Uber drivers were employed using a driving simulator, and three tasks of car-sharing software were investigated. The variables of driving safety and usability were analyzed by Repeat Measurement ANOVA as well as Two-way ANOVA. It was found that when the phone is located on the left side of the steering wheel, usability and driving safety were better compared to locating it on the right side. The orientation of the mobile phone screen had a major impact on usability, while its impact on driving safety was trivial. The left-portrait mode showed the best performance. No significant impact on usability was found in terms of tasks (T1: ordering; T2: route checking; T3: destination search), while tasks showed a significant effect on driving safety. Among these tasks, the T3 task showed the highest impact on driving safety. The T2 task was in the second rank, followed by the T1 task (T1 < T2 < T3). The findings obtained from Chinese participants were different from the findings obtained in Japan and the United States. Relevance to industry: This finding can be used as a basis for the optimization design of ca-sharing software and as a foundation for improving the safety and usability of car-sharing software used by drivers in the car.
C1 [Jing, Chunhui; Zhi, Jinyi] Southwest Jiaotong Univ, Sch Architecture & Design, Dept Ind Design, Chengdu 610031, Peoples R China.
   [Bryan-Kinns, Nick] Queen Mary Univ, London, England.
   [Yang, Suixian; Zhang, Jing] Sichuan Univ, Chengdu, Sichuan, Peoples R China.
RP Jing, CH (corresponding author), Southwest Jiaotong Univ, Sch Architecture & Design, Dept Ind Design, Chengdu 610031, Peoples R China.
EM JINGCH@swjtu.edu.cn
OI Bryan-Kinns, Nick/0000-0002-1382-2914
FU MOE Layout Foundation of Humanities and Social Sciences [19YJA760094];
   Sichuan Social Science Planning Fund Program: Sichuan Statistical
   Development Special Program [SC20TJ031]; MOE Industry-University
   Collaborative Education Program [202002035011]; CES-Kingfar Excellent
   Young Scholar Joint Research Program [CES-Kingfar-2019-001]
FX This study was funded by the MOE Layout Foundation of Humanities and
   Social Sciences (grant number 19YJA760094) ; Sichuan Social Science
   Planning Fund Program: Sichuan Statistical Development Special Program
   (grant number SC20TJ031) ; The First Batch of 2020 MOE
   Industry-University Collaborative Education Program (grant number
   202002035011) ; CES-Kingfar Excellent Young Scholar Joint Research
   Program (grant number CES-Kingfar-2019-001) .
CR Alosco ML, 2012, TRAFFIC INJ PREV, V13, P468, DOI 10.1080/15389588.2012.676697
   Bangor A, 2009, J USABILITY STUD, V4, P114
   Berg WP, 2013, ADAPT BEHAV, V21, P346, DOI 10.1177/1059712313491613
   Cao S, 2013, ACCIDENT ANAL PREV, V59, P46, DOI 10.1016/j.aap.2013.04.038
   Chen LK, 1926, J EXP PSYCHOL, V9, P110, DOI 10.1037/h0070836
   Choi JS, 2013, APPL ERGON, V44, P538, DOI 10.1016/j.apergo.2012.11.004
   Choudhary P, 2017, TRANSPORT RES C-EMER, V77, P351, DOI 10.1016/j.trc.2017.02.007
   Choudhary P, 2017, TRANSPORT RES F-TRAF, V44, P120, DOI 10.1016/j.trf.2016.11.002
   Christoph M, 2013, TRANSPORT RES REC, P31, DOI 10.3141/2365-05
   Collet C, 2010, ERGONOMICS, V53, P589, DOI 10.1080/00140131003672023
   Cooper JM, 2009, HUM FACTORS, V51, P261, DOI 10.1177/0018720809337503
   DAmico F., 2012, ADV TRANSPORT STUD, V26, P29, DOI 10.4399/97888548465863
   Dantas C, 2017, ADV INTELL SYST, V570, P561, DOI 10.1007/978-3-319-56538-5_57
   de Winter JCF, 2016, PERS INDIV DIFFER, V98, P145, DOI 10.1016/j.paid.2016.03.091
   Eichinger A, 2014, COGN TECHNOL WORK, V16, P417, DOI 10.1007/s10111-013-0270-y
   Engstrom J, 2010, HUM FACTORS, V52, P551, DOI 10.1177/0018720810381072
   Fitch G.M., 2013, 811757 DOT HS NHTSA 811757 DOT HS NHTSA
   Green Paul, 1999, AM C P CD, P1
   Hague MM, 2015, TRANSPORT RES C-EMER, V50, P13, DOI 10.1016/j.trc.2014.07.011
   HART S G, 1988, P139
   He J, 2014, ACCIDENT ANAL PREV, V72, P287, DOI 10.1016/j.aap.2014.07.014
   Irune AA, 2011, INT J MOB HUM COMPUT, V3, P1, DOI 10.4018/jmhci.2011010101
   Jing Chunhui, 2019, PACKAG ENG, V40, P32, DOI [10.19554/j.cnki.1001-3563.2019.16.005, DOI 10.19554/J.CNKI.1001-3563.2019.16.005]
   Kim H, 2014, APPL ERGON, V45, P789, DOI 10.1016/j.apergo.2013.10.013
   Lasch A., 2012, P 4 INT C AUT US INT P 4 INT C AUT US INT, P41, DOI DOI 10.1145/2390256.2390262
   Lee SC, 2019, INT J IND ERGONOM, V72, P252, DOI 10.1016/j.ergon.2019.06.001
   Li R, 2017, DISPLAYS, V49, P124, DOI 10.1016/j.displa.2017.07.008
   Liu YC, 2011, TRAFFIC INJ PREV, V12, P550, DOI 10.1080/15389588.2011.607197
   Long BL, 2012, J APPL BIOMECH, V28, P48, DOI 10.1123/jab.28.1.48
   McCartt Anne T, 2006, Traffic Inj Prev, V7, P89, DOI 10.1080/15389580600651103
   Mcgough B., 2015, HUMAN FACTORS ERGON, V59, P1588
   Mehler B, 2012, HUM FACTORS, V54, P396, DOI 10.1177/0018720812442086
   Mitsopoulos-Rubens E, 2011, APPL ERGON, V42, P583, DOI 10.1016/j.apergo.2010.08.017
   Nabatilan LB, 2012, COGN TECHNOL WORK, V14, P355, DOI 10.1007/s10111-011-0184-5
   Nakano I., 1994, OPTOMETRY VISION SCI, V71, P71
   Oviedo-Trespalacios O, 2016, TRANSPORT RES C-EMER, V72, P360, DOI 10.1016/j.trc.2016.10.006
   Park DJ, 2019, INT J IND ERGONOM, V72, P363, DOI 10.1016/j.ergon.2019.06.014
   Payne SJ, 1995, HUM FACTORS, V37, P495, DOI 10.1518/001872095779049309
   Prat F, 2015, ACCIDENT ANAL PREV, V74, P8, DOI 10.1016/j.aap.2014.10.003
   Radle R., 2014, P SIGCHI C HUM FACT P SIGCHI C HUM FACT, P4127
   Rakauskas ME, 2004, J SAFETY RES, V35, P453, DOI 10.1016/j.jsr.2004.06.003
   Ranney TA, 2005, HUM FACTORS, V47, P439, DOI 10.1518/0018720054679515
   Reimer B, 2014, TRANSPORT RES F-TRAF, V23, P57, DOI 10.1016/j.trf.2013.12.017
   Reimer B, 2013, ACCIDENT ANAL PREV, V52, P125, DOI 10.1016/j.aap.2012.12.008
   Reimer B, 2012, HUM FACTORS, V54, P454, DOI 10.1177/0018720812437274
   Rumschlag G, 2015, ACCIDENT ANAL PREV, V74, P145, DOI 10.1016/j.aap.2014.10.009
   Seipp K., 2013, P 15 INT C HUM COMP P 15 INT C HUM COMP, P534
   Shabeer HA, 2012, TRANSP TELECOMMUN J, V13, P193, DOI 10.2478/v10244-012-0016-6
   Soccolich SA, 2014, TRAFFIC INJ PREV, V15, pS21, DOI 10.1080/15389588.2014.934958
   Spence I, 2013, APPL COGNITIVE PSYCH, V27, P633, DOI 10.1002/acp.2943
   Strayer DL, 2004, HUM FACTORS, V46, P640, DOI 10.1518/hfes.46.4.640.56806
   Sullman MJM, 2015, TRAFFIC INJ PREV, V16, P552, DOI 10.1080/15389588.2014.989319
   Svenson O., 2005, COGNITION TECHNOLOGY, V7, P182, DOI DOI 10.1007/S10111-005-0185-3
   Tractinsky N, 2013, ACCIDENT ANAL PREV, V56, P59, DOI 10.1016/j.aap.2013.03.017
   Vu KPL, 2003, ERGONOMICS, V46, P169, DOI 10.1080/00140130303525
   Young KL, 2012, APPL ERGON, V43, P738, DOI 10.1016/j.apergo.2011.11.007
   Zhang M., 2019, PACKAG ENG, V40, P02
   Zhao N, 2013, ACCIDENT ANAL PREV, V61, P71, DOI 10.1016/j.aap.2012.07.019
   Zhou M., 2019, PACKAG ENG, V40, P32
   Zhou RG, 2020, INT J IND ERGONOM, V80, DOI 10.1016/j.ergon.2020.103009
NR 60
TC 1
Z9 1
U1 10
U2 10
PU ELSEVIER
PI AMSTERDAM
PA RADARWEG 29, 1043 NX AMSTERDAM, NETHERLANDS
SN 0169-8141
EI 1872-8219
J9 INT J IND ERGONOM
JI Int. J. Ind. Ergon.
PD JUL
PY 2021
VL 84
AR 103168
DI 10.1016/j.ergon.2021.103168
PG 12
WC Engineering, Industrial; Ergonomics
WE Science Citation Index Expanded (SCI-EXPANDED); Social Science Citation Index (SSCI)
SC Engineering
GA TK9SV
UT WOS:000674495900004
DA 2022-02-06
ER

PT J
AU Al-Rousan, TM
   Umar, AA
   Al-Omari, AA
AF Al-Rousan, Taleb M.
   Umar, Abdullahi A.
   Al-Omari, Aslam A.
TI Characteristics of Crashes Caused by Distracted Driving on Rural and
   Suburban Roadways in Jordan
SO INFRASTRUCTURES
LA English
DT Article
DE attention; crashes; distraction; drivers' fault; traffic safety
ID DRIVER DISTRACTION; PERFORMANCE; VEHICLE
AB The objective of this study was to identify the most salient driver faults that cause crashes on some Jordanian rural and suburban roadway segments, to examine crashes with distracted driving as the driver's fault, and to investigate the differences between crashes caused by distracted driving. Data for more than 10,200 crashes on nine roadway segments (five rural and four suburban) were accessed from the relevant government agency, but only n = 2472 were used for analysis after controlling for crashes specified as being caused by drivers' distracted driving. IBM SPSS version 22 was used to perform descriptive analysis and independent samples' t-tests. The results revealed that distracted driving was the second most common driver fault to cause crashes and the second main cause of fatalities and injuries on both rural and suburban roadways. Distracted driving on rural highways appears to be more fatal, whereas it caused more crashes with severe injuries on suburban roads. The variables at junction, road grade, number of lanes, weather condition, crash type, and number of vehicles involved were found to be statistically significant but with a small effect size. The following categories showed high percentages of distracted driving crashes on rural and suburban roadways: males, drivers 25-39 years old, non-holidays, weekdays, tangent sections, two-way divided roads, not at junction, level roads, two-lane roads, clear weather, dry surface, daylight, and automobile vehicles showed high percentages of distracted driving crashes on rural and suburban roadways. Differences between crashes on rural and suburban roadways caused by distracted driving were found to be small.
C1 [Al-Rousan, Taleb M.] Hashemite Univ, Dept Civil Engn, Zarqa 13133, Jordan.
   [Umar, Abdullahi A.] Mil Technol Coll, Dept Civil Engn & Quant Surveying, Al Matart St, Muscat 111, Oman.
   [Al-Omari, Aslam A.] Jordan Univ Sci & Technol, Civil Engn Dept, Irbid 22110, Jordan.
   [Al-Omari, Aslam A.] Appl Sci Private Univ, Dept Civil Engn, Amman 11931, Jordan.
RP Al-Rousan, TM (corresponding author), Hashemite Univ, Dept Civil Engn, Zarqa 13133, Jordan.
EM taleb@hu.edu.jo; Abdullah.Umar@mtc.edu.om; aaalomari3@just.edu.jo
OI AL-ROUSAN, TALEB/0000-0003-0270-9892
CR Ababsa M, 2013, ATLAS JORDAN HIST TE
   Administration NHS, 2015, CRITICAL REASONS CRA
   Alonso F, 2019, TRANSPORT RES F-TRAF, V60, P415, DOI 10.1016/j.trf.2018.10.032
   Bayly M., 2008, DRIVER DISTRACTION T
   Caird JK, 2018, HUM FACTORS, V60, P101, DOI 10.1177/0018720817748145
   Casado-Sanz N, 2020, SUSTAINABILITY-BASEL, V12, DOI 10.3390/su12062237
   Casado-Sanz N, 2019, RES TRANSP BUS MANAG, V30, DOI 10.1016/j.rtbm.2019.100377
   Chand A, 2019, AIP CONF PROC, V2134, DOI 10.1063/1.5120229
   Cohen J., 1988, STAT POWER ANAL BEHA, V2nd ed, P19
   Cunningham M., 2018, SAFE MOBILITY CHALLE, V11
   Cunningham ML, 2017, J AUSTRALAS COLL ROA, V28, P27
   Department of Statistics/Jordan (DOS), 2019, YB 2019
   Dingus TA, 2016, P NATL ACAD SCI USA, V113, P2636, DOI 10.1073/pnas.1513271113
   Directorate of General Security, 2019, ANN REP TRAFF ACC JO
   Eberhardt M., 2001, URBAN RURAL HLTH CHA
   Gonzalez RP, 2007, J TRAUMA, V63, P1360, DOI 10.1097/TA.0b013e31815b83b3
   Goodsell R., 2019, 013817 ARRB
   Horberry T., 2008, DRIVER DISTRACTION T, P215
   Jannat M., 2018, Safety Science, V110, P92
   Khattak AJ, 2021, ACCIDENT ANAL PREV, V151, DOI 10.1016/j.aap.2020.105873
   Kmet L, 2003, ACCIDENT ANAL PREV, V35, P177, DOI 10.1016/S0001-4575(01)00101-4
   Louw T, 2017, INJURY PREV, V23, P281, DOI 10.1136/injuryprev-2016-042155
   Pallant J., 2020, SPSS SURVIVAL MANUAL, V7th
   Parnell KJ, 2018, THEOR ISS ERGON SCI, V19, P578, DOI 10.1080/1463922X.2017.1414333
   PASHLER H, 1994, Q J EXP PSYCHOL-A, V47, P161, DOI 10.1080/14640749408401148
   Regan MA, 2011, ACCIDENT ANAL PREV, V43, P1771, DOI 10.1016/j.aap.2011.04.008
   Stutts J.C., 2001, ROLE DRIVER DISTRACT
   Thomason C., 2020, ROADWAY DESIGN MANUA
   Yan XD, 2012, DISCRETE DYN NAT SOC, V2012, DOI 10.1155/2012/789140
   Young K., 2007, DISTRACTED DRIVING, P379, DOI DOI 10.1201/9781420007497
   Young K., 2008, DRIVER DISTRACTION T
NR 31
TC 1
Z9 1
U1 2
U2 2
PU MDPI
PI BASEL
PA ST ALBAN-ANLAGE 66, CH-4052 BASEL, SWITZERLAND
EI 2412-3811
J9 INFRASTRUCTURES-BASE
JI Infrastructures-Basel
PD AUG
PY 2021
VL 6
IS 8
AR 107
DI 10.3390/infrastructures6080107
PG 13
WC Construction & Building Technology; Engineering, Civil; Transportation
   Science & Technology
WE Emerging Sources Citation Index (ESCI)
SC Construction & Building Technology; Engineering; Transportation
GA UJ3RG
UT WOS:000691206100001
OA gold
DA 2022-02-06
ER

PT J
AU Wang, Y
   Bao, S
   Du, WJ
   Ye, ZR
   Sayer, JR
AF Wang, Yuan
   Bao, Shan
   Du, Wenjun
   Ye, Zhirui
   Sayer, James R.
TI A spectral power analysis of driving behavior changes during the
   transition from nondistraction to distraction
SO TRAFFIC INJURY PREVENTION
LA English
DT Article
DE Distracted driving behavior; fast Fourier transform; naturalistic
   driving study data; vehicle control measures; behavior change
ID PERFORMANCE; TASK; AGE
AB Objective: This article investigated and compared frequency domain and time domain characteristics of drivers' behaviors before and after the start of distracted driving.Method: Data from an existing naturalistic driving study were used. Fast Fourier transform (FFT) was applied for the frequency domain analysis to explore drivers' behavior pattern changes between nondistracted (prestarting of visual-manual task) and distracted (poststarting of visual-manual task) driving periods. Average relative spectral power in a low frequency range (0-0.5Hz) and the standard deviation in a 10-s time window of vehicle control variables (i.e., lane offset, yaw rate, and acceleration) were calculated and further compared. Sensitivity analyses were also applied to examine the reliability of the time and frequency domain analyses.Results: Results of the mixed model analyses from the time and frequency domain analyses all showed significant degradation in lateral control performance after engaging in visual-manual tasks while driving. Results of the sensitivity analyses suggested that the frequency domain analysis was less sensitive to the frequency bandwidth, whereas the time domain analysis was more sensitive to the time intervals selected for variation calculations. Different time interval selections can result in significantly different standard deviation values, whereas average spectral power analysis on yaw rate in both low and high frequency bandwidths showed consistent results, that higher variation values were observed during distracted driving when compared to nondistracted driving.Conclusions: This study suggests that driver state detection needs to consider the behavior changes during the prestarting periods, instead of only focusing on periods with physical presence of distraction, such as cell phone use. Lateral control measures can be a better indicator of distraction detection than longitudinal controls. In addition, frequency domain analyses proved to be a more robust and consistent method in assessing driving performance compared to time domain analyses.
C1 [Wang, Yuan; Bao, Shan; Du, Wenjun; Sayer, James R.] Univ Michigan, Transportat Res Inst, Room 305,2901 Baxter Rd, Ann Arbor, MI 48109 USA.
   [Wang, Yuan; Ye, Zhirui] Southeast Univ, Sch Transportat, Nanjing, Jiangsu, Peoples R China.
RP Bao, S (corresponding author), Univ Michigan, Transportat Res Inst, Room 305,2901 Baxter Rd, Ann Arbor, MI 48109 USA.
EM shanbao@umich.edu
OI Sayer, James/0000-0001-8180-7604; Bao, Shan/0000-0002-0768-5538
FU Toyota Class Action Settlement Safety Research and Education Program
FX This work was funded in part by the Toyota Class Action Settlement
   Safety Research and Education Program. The conclusions are those of the
   authors and have not been sponsored, approved, or endorsed by Toyota or
   plaintiffs' class counsel.
CR [Anonymous], 2012, FED REGISTER, V77, P11199
   Bao S, 2014, P HUM FACTORS ERGON, V58, P2112
   Bao S, 2015, TRANSPORT RES REC, P68, DOI 10.3141/2518-09
   Blanco M, 2006, ACCIDENT ANAL PREV, V38, P895, DOI 10.1016/j.aap.2006.02.015
   Brigham E O., 1988, FAST FOURIER TRANSFO
   Charlton SG, 2009, ACCIDENT ANAL PREV, V41, P160, DOI 10.1016/j.aap.2008.10.006
   Funkhouser D, 2012, TRANSPORT RES REC, P1, DOI 10.3141/2321-01
   Horberry T, 2006, ACCIDENT ANAL PREV, V38, P185, DOI 10.1016/j.aap.2005.09.007
   Hosking SG, 2009, HUM FACTORS, V51, P582, DOI 10.1177/0018720809341575
   Klauer S.G., 2006, IMPACT DRIVER INATTE
   Libby D., 2013, P HUM FACT ERG SOC A, V57, P1874, DOI DOI 10.1177/1541931213571418
   Mager DE, 2007, J PHARMACOL EXP THER, V321, P423, DOI 10.1124/jpet.106.113183
   McGehee DV, 2004, TRANSPORT RES F-TRAF, V7, P181, DOI 10.1016/j.trf.2004.08.001
   MCLEAN JR, 1973, HUM FACTORS, V15, P421, DOI 10.1177/001872087301500413
   NHTSA, 2016, 812260 NHTSA DOT HS
   NHTSA, 2015, 812197 NHTSA DOT HS
   Ranney T. A., 2000, DRIVER DISTRACTION I, V2000
   Sayer J., 2011, UMTRI201036
   Sayer J.R., 2005, UMTRI200529
   Sayer J.R., 2010, UMTRI201030
   Shinar D, 2005, ACCIDENT ANAL PREV, V37, P315, DOI 10.1016/j.aap.2004.09.007
   Singer JD, 1998, J EDUC BEHAV STAT, V23, P323
   Strayer DL, 2001, PSYCHOL SCI, V12, P462, DOI 10.1111/1467-9280.00386
   Tippey K.G., 2014, P HUM FACT ERG SOC A, V58, P2023
   Walter, 1985, TRANSPORT RES REC, P40
   Young K., 2007, DISTRACTED DRIVING, P379, DOI DOI 10.1201/9781420007497
NR 26
TC 9
Z9 10
U1 1
U2 15
PU TAYLOR & FRANCIS INC
PI PHILADELPHIA
PA 530 WALNUT STREET, STE 850, PHILADELPHIA, PA 19106 USA
SN 1538-9588
EI 1538-957X
J9 TRAFFIC INJ PREV
JI Traffic Inj. Prev.
PY 2017
VL 18
IS 8
BP 826
EP 831
DI 10.1080/15389588.2017.1320549
PG 6
WC Public, Environmental & Occupational Health; Transportation
WE Science Citation Index Expanded (SCI-EXPANDED); Social Science Citation Index (SSCI)
SC Public, Environmental & Occupational Health; Transportation
GA FL0NQ
UT WOS:000413908500008
PM 28534644
DA 2022-02-06
ER

PT J
AU Gabaude, C
   Marquie, JC
   Obriot-Claudel, F
AF Gabaude, C.
   Marquie, J. -C.
   Obriot-Claudel, F.
TI SELF-REGULATORY DRIVING BEHAVIOUR IN THE ELDERLY: RELATIONSHIPS WITH
   ABERRANT DRIVING BEHAVIOURS AND PERCEIVED ABILITIES
SO TRAVAIL HUMAIN
LA English
DT Article
DE driving behaviour questionnaire; older drivers; cognitive abilities;
   self-regulation; avoidance; self-assessment; driving errors
ID OLDER DRIVERS; VIOLATIONS; ERRORS; INVOLVEMENT; AVOIDANCE; ADULTS;
   QUESTIONNAIRE; PERFORMANCE; PREDICTORS; ATTENTION
AB The study first examined the psychometric properties of a French version of the Driving Behaviour Questionnaire (DBQ -50 items; Reason et al., 1990) in a sample of 568 older drivers (55-91 years; M = 71). The predictive validity of the DBQ with respect to driving avoidance was then examined, and compared with that of material (11 items) addressing driving-related self-assessed perceptual and cognitive abilities (sight, processing speed and attention) more directly.
   From a principal component analysis, three main factors were extracted, which explained 28.5% of total variance. Factors referred to inattention errors (19.70, serious errors (5.4%) and violations (3.5%). The similarity of results with those of earlier studies and correlations between factorial scores of the DBQ and other relevant variables (e.g. age, gender, annual mileage, health status and crash history) support the construct validity of the French version of the DBQ. Sequential multiple linear regressions revealed that 8 variables accounted for 49% of the variance in self-imposed driving limitations in the whole sample. By decreasing importance, avoidance was more frequent in drivers with less efficient self-assessed cognitive abilities, older subjects, females, reported smaller annual mileage, no recent crash experience, fewer violations and poorer health. In the older part of the sample (>= 71 years), five variables explained 56% of the variance with a major contribution of self-assessed cognitive abilities.
   The study suggests that perceived abilities, especially self-assessed driving-related processing speed and attentional abilities, play a major role in the decision to avoid difficult driving situations. It can also be concluded that such self-effi cacy beliefs are a stronger predictor of avoidance than the DBQ, and a more parsimonious predictor since more variance was explained with fewer items.
C1 [Gabaude, C.; Obriot-Claudel, F.] INRETS, Inst Natl Rech Transports & Leur Secur, LESCOT, Lab Ergon & Sci Cognit Transports, F-69675 Bron, France.
   [Marquie, J. -C.] Univ Toulouse, UTM, EPHE, CNRS, F-31058 Toulouse 09, France.
RP Gabaude, C (corresponding author), INRETS, Inst Natl Rech Transports & Leur Secur, LESCOT, Lab Ergon & Sci Cognit Transports, Case 24,25 Ave Francois Mitterrand, F-69675 Bron, France.
EM catherine.gabaude@inrets.fr
RI Gabaude, Catherine/ABB-2494-2021
OI Gabaude, Catherine/0000-0002-8175-2233
CR Aberg L, 1998, ERGONOMICS, V41, P39, DOI 10.1080/001401398187314
   Baldock MRJ, 2006, ACCIDENT ANAL PREV, V38, P1038, DOI 10.1016/j.aap.2006.04.016
   BALDOCK MRJ, 2006, CLIN GERONTOLOGIST, V30, P53, DOI DOI 10.1300/J018V30N01_05
   Ball K, 1998, ACCIDENT ANAL PREV, V30, P313, DOI 10.1016/S0001-4575(97)00102-4
   BLOCKEY PN, 1995, ERGONOMICS, V38, P1759, DOI 10.1080/00140139508925225
   BROUWER WH, 1988, ROAD USER BEHAV THEO, P296
   Charlton JL, 2006, TRANSPORT RES F-TRAF, V9, P363, DOI 10.1016/j.trf.2006.06.006
   Charman WN, 1997, OPHTHAL PHYSL OPT, V17, P371, DOI 10.1111/j.1475-1313.1997.tb00070.x
   DECINA LE, 1993, ACCIDENT ANAL PREV, V25, P267, DOI 10.1016/0001-4575(93)90021-N
   Freund B, 2005, ACCIDENT ANAL PREV, V37, P613, DOI 10.1016/j.aap.2005.03.002
   Hakamies-Blomqvist L, 1998, ACCIDENT ANAL PREV, V30, P305, DOI 10.1016/S0001-4575(97)00106-1
   Karlaftis MG, 2003, J SAFETY RES, V34, P207, DOI 10.1016/S0022-4375(03)00009-4
   Kontogiannis T, 2002, ACCIDENT ANAL PREV, V34, P381, DOI 10.1016/S0001-4575(01)00035-5
   Kostyniuk LP, 2008, ACCIDENT ANAL PREV, V40, P1576, DOI 10.1016/j.aap.2008.04.005
   Lajunen T, 2004, ACCIDENT ANAL PREV, V36, P231, DOI 10.1016/S0001-4575(02)00152-5
   Lajunen T, 2003, TRANSPORT RES F TRAF, V6, P97, DOI [DOI 10.1016/S1369-8478(03)00008-1, 10.1016/S1369-8478(03)00008-1, 10.1016/ S1369-8478(03)00008-1]
   Lawton R, 1997, J APPL SOC PSYCHOL, V27, P1258, DOI 10.1111/j.1559-1816.1997.tb01805.x
   Lemercier C, 2008, TRAV HUMAIN, V71, P271, DOI 10.3917/th.713.0271
   Marquie J-C, 2001, VIEILLISSEMENT PSYCH, P77
   McGwin G, 2004, INVEST OPHTH VIS SCI, V45, P3934, DOI 10.1167/iovs.04-0524
   Okonkwo OC, 2008, INT PSYCHOGERIATR, V20, P162, DOI 10.1017/S104161020700539X
   Ozkan T, 2006, TRANSPORT RES F-TRAF, V9, P227, DOI 10.1016/j.trf.2006.01.002
   Parker D, 2000, ACCIDENT ANAL PREV, V32, P751, DOI 10.1016/S0001-4575(99)00125-6
   PARKER D, 1995, ERGONOMICS, V38, P1036, DOI 10.1080/00140139508925170
   PARKER D, 1995, ACCIDENT ANAL PREV, V27, P571, DOI 10.1016/0001-4575(95)00005-K
   REASON J, 1990, ERGONOMICS, V33, P1315, DOI 10.1080/00140139008925335
   Rimmo P.A., 2002, TRANSP RES F, V5, P47
   Stalvey B T, 2000, J Health Psychol, V5, P441, DOI 10.1177/135910530000500404
   Stutts JC, 1998, ACCIDENT ANAL PREV, V30, P337, DOI 10.1016/S0001-4575(97)00108-5
   Sundstrom A, 2008, TRANSPORT RES F-TRAF, V11, P1, DOI 10.1016/j.trf.2007.05.002
   Vance DE, 2006, ACCIDENT ANAL PREV, V38, P823, DOI 10.1016/j.aap.2006.02.008
   Wickens CM, 2008, ACCIDENT ANAL PREV, V40, P1223, DOI 10.1016/j.aap.2008.01.006
   Xie C., 2002, TRANSPORT RES F-TRAF, V5, P293, DOI [DOI 10.1016/S1369-8478(02)00034-7, 10.1016/S1369-8478(02)00034-7]
   [No title captured]
NR 34
TC 28
Z9 28
U1 0
U2 14
PU PRESSES UNIV FRANCE
PI PARIS CEDEX 14
PA 6 AVENUE REILLE, 75685 PARIS CEDEX 14, FRANCE
SN 0041-1868
J9 TRAV HUMAIN
JI Trav. Hum.
PD JAN
PY 2010
VL 73
IS 1
BP 31
EP 52
DI 10.3917/th.731.0031
PG 22
WC Engineering, Industrial; Ergonomics; Psychology, Applied; Psychology
WE Science Citation Index Expanded (SCI-EXPANDED); Social Science Citation Index (SSCI)
SC Engineering; Psychology
GA 573PG
UT WOS:000275926000003
DA 2022-02-06
ER

PT J
AU Sawyer, BD
   Hancock, PA
AF Sawyer, Benjamin D.
   Hancock, Peter A.
TI Assisted entry mitigates text messaging-based driving detriment
SO WORK-A JOURNAL OF PREVENTION ASSESSMENT & REHABILITATION
LA English
DT Article
DE Driving; Text Messaging; SMS; Driver Distraction
AB Previous research using cell phones indicates that manual manipulation is not a principal component of text messaging relating driving detriment. This paper suggests that manipulation of a phone in conjunction with the cognitive need to compose the message itself co-act to contribute to driving degradation. This being so, drivers sending text messages might experience reduced interference to the driving task if the text messaging itself were assisted through the predictive T9 system. We evaluated undergraduate drivers in a simulator who drove and texted using either Assisted Text entry, via Nokia's T9 system, or unassisted entry via the multitap interface. Results supported the superiority of the T9 system over the multitap system implying that specific assistive technologies can modulate the degradation of capacity which texting tragically induces.
C1 [Sawyer, Benjamin D.; Hancock, Peter A.] Univ Cent Florida, Dept Psychol, Orlando, FL 32816 USA.
RP Sawyer, BD (corresponding author), Univ Cent Florida, Dept Psychol, 4000 Cent Florida Blvd, Orlando, FL 32816 USA.
EM sawyer@knights.ucf.edu
CR BADDELEY AD, 1975, J VERB LEARN VERB BE, V14, P575, DOI 10.1016/S0022-5371(75)80045-4
   Crisler M., 2008, TRANSPORTATION RES R
   HANCOCK PA, 1992, J SAFETY RES, V23, P181, DOI 10.1016/0022-4375(92)90001-P
   Hosking SG, 2009, HUM FACTORS, V51, P582, DOI 10.1177/0018720809341575
   MILLER GA, 1956, PSYCHOL REV, V63, P81, DOI 10.1037/0033-295X.101.2.343
   Sawyer B., 2010, THESIS COLORADO STAT
   Strayer DL, 2003, J EXP PSYCHOL-APPL, V9, P23, DOI 10.1037/1076-898X.9.1.23
   Tijerina L., 1995, HUMAN FACTORS ERGONO, V39, P1117
   WICKENS C. D., 1984, VARIETIES ATTENTION, P63
NR 9
TC 0
Z9 0
U1 1
U2 6
PU IOS PRESS
PI AMSTERDAM
PA NIEUWE HEMWEG 6B, 1013 BG AMSTERDAM, NETHERLANDS
SN 1051-9815
EI 1875-9270
J9 WORK
JI Work
PY 2012
VL 41
SU 1
BP 4279
EP 4282
DI 10.3233/WOR-2012-0723-4279
PG 4
WC Public, Environmental & Occupational Health
WE Social Science Citation Index (SSCI)
SC Public, Environmental & Occupational Health
GA 973LO
UT WOS:000306361804067
PM 22317377
OA Bronze
DA 2022-02-06
ER

PT J
AU Lyon, C
   Brown, S
   Vanlaar, W
   Robertson, R
AF Lyon, Craig
   Brown, Steve
   Vanlaar, Ward
   Robertson, Robyn
TI Prevalence and trends of distracted driving in Canada
SO JOURNAL OF SAFETY RESEARCH
LA English
DT Article
DE Safety; Distracted driving; Cell phone; Texting; Fatalities; Survey
AB Introduction: This study evaluates prevalence and trends in distracted driving in Canada based on multiple indicators collected from the Road Safety Monitor (RSM) and Canada's National Fatality Database maintained by the Traffic Injury Research Foundation (TIRF). Method: Data from the RSM on self reported distracted driving behaviors were analyzed using multivariate techniques including logistic regression analysis in various years spanning from 2004 to 2019. Data from TIRF's National Fatality Database from 2000 to 2016 were also analyzed using piecewise regression analysis to evaluate trends and prevalence of driver distraction. Results: Significantly more Canadians reported talking on their phone hands-free or handheld phone while driving in 2019 compared to 2010. There was a 102% increase in the percentage that reported texting while driving in 2019 (9.7%) compared to 2010 (4.8%). For every 10-year increase in age, drivers were 44% less likely to text, 38% less likely to use a handheld phone, and 28% less likely to use a hands-free phone. Males were 62% more likely to use a handheld phone and 50% more likely to use a hands-free phone than females. Findings related to drivers' perceived danger of distracted driving and attitudes are also presented. Although the number of distraction-related fatalities has not increased substantially from 2000 to 2016, the percentage of all fatalities where distraction was a contributing factor has increased. Unlike drinking drivers, distracted drivers more often kill other road users in crashes than kill themselves. Conclusions: In conclusion, while most Canadians appear to understand that one of the high-risk forms of distracted driving (i.e., texting while driving) is indeed dangerous, there is a minority who are unaware of, or resistant to, this fact. Practical Applications: Enforcement activities and education initiatives to combat distracted driving ought to be tailored to the target audience based on the patterns uncovered. (C) 2020 National Safety Council and Elsevier Ltd. All rights reserved.
C1 [Lyon, Craig; Brown, Steve; Vanlaar, Ward; Robertson, Robyn] Traff Injury Res Fdn, 171 Nepean St, Ottawa, ON K2P 0B4, Canada.
RP Lyon, C (corresponding author), Traff Injury Res Fdn, 171 Nepean St, Ottawa, ON K2P 0B4, Canada.
EM craigl@tirf.ca; steveb@tirf.ca; wardv@tirf.ca; robynr@tirf.ca
FU Canadian Council of Motor Transport Administrators (CCMTA), Transport
   Canada; Public Health Agency of Canada (PHAC); Desjardins; Toyota Canada
   Foundation; Beer Canada
FX The data from the Traffic Injury Research Foundation's (TIRF's) National
   Fatality Database used for the analyses in this research have been
   collected with financial support from the Canadian Council of Motor
   Transport Administrators (CCMTA), Transport Canada, the Public Health
   Agency of Canada (PHAC) and Desjardins. The survey data from TIRF's Road
   Safety Monitor (RSM) used for the analyses in this research have been
   collected with financial support from Desjardins, Toyota Canada
   Foundation and Beer Canada. The analyses of the data in this research
   have been made possible with funding from Desjardins.
CR Bowman K, 2016, J ORTHOP SPORT PHYS, V46, P818, DOI 10.2519/jospt.2016.0113
   Brown S., 2019, DISTRACTION RELATED
   Dingus T. A, 2014, ANN ADV AUTOMOTIVE M, V58
   Hedlund J, 2006, INT C DISTR DRIV OCT
   Kidd DG, 2019, J SAFETY RES, V68, P131, DOI 10.1016/j.jsr.2018.12.004
   Lyon C., 2019, ROAD SAFETY MONITOR
   Lyon C., 2019, DISTRACTED DRIVING A
   Mayhew D, 2011, ALCOHOL CRASH PROBLE
   Mulder T., 2006, 209 ROAD SAF COMM
   Ramsey D.J., 2006, 810594 DOT HS
   Ranney, 2008, 810787 DOT HS US DEP
   Roberston R., 2011, ROAD SAFETY MONITOR
   Robertson R. D., 2017, DISTRACTED DRIVING N
   Robertson RD, 2017, ACCIDENT ANAL PREV, V99, P236, DOI 10.1016/j.aap.2016.12.008
   Schweizer TA, 2013, FRONT HUM NEUROSCI, V7, DOI 10.3389/fnhum.2013.00053
   Smiley A., 2005, INT C DIST DRIV TOR
   StataCorp, 2014, STAT REL 14 STAT SOF
   Strayer, 2007, PRESENTATION CELL PH
   Strayer DL, 2006, HUM FACTORS, V48, P381, DOI 10.1518/001872006777724471
   Stutts J.C., 2001, ROLE DRIVER DISTRACT
   Tasca L., 2005, INT C DISTR DRIV TOR
   UCLA Institute for Digital Research & Education, 2020, CAN I FIND SPLIT PIE
   Vanlaar W, 2008, ACCIDENT ANAL PREV, V40, P1667, DOI 10.1016/j.aap.2008.05.009
   Vanlaar W, 2012, ACCIDENT ANAL PREV, V48, P297, DOI 10.1016/j.aap.2012.01.030
   Victor, 2015, S2S08ARW1 SHRP NAT A
   Warren R., 1978, CAN SOC FORENSIC SCI, V11
   Washington SP, 2011, STAT ECONOMETRIC MET
   Woods-Fry H, 2018, TRANSPORT RES REC, V2672, P74, DOI 10.1177/0361198118787631
NR 28
TC 1
Z9 1
U1 5
U2 7
PU PERGAMON-ELSEVIER SCIENCE LTD
PI OXFORD
PA THE BOULEVARD, LANGFORD LANE, KIDLINGTON, OXFORD OX5 1GB, ENGLAND
SN 0022-4375
EI 1879-1247
J9 J SAFETY RES
JI J. Saf. Res.
PD FEB
PY 2021
VL 76
BP 118
EP 126
DI 10.1016/j.jsr.2020.12.005
PG 9
WC Ergonomics; Public, Environmental & Occupational Health; Social
   Sciences, Interdisciplinary; Transportation
WE Social Science Citation Index (SSCI)
SC Engineering; Public, Environmental & Occupational Health; Social
   Sciences - Other Topics; Transportation
GA RP8JD
UT WOS:000641968500013
PM 33653542
OA Bronze
DA 2022-02-06
ER

PT J
AU Creaser, JI
   Edwards, CJ
   Morris, NL
   Donath, M
AF Creaser, Janet I.
   Edwards, Christopher J.
   Morris, Nichole L.
   Donath, Max
TI Are cellular phone blocking applications effective for novice teen
   drivers?
SO JOURNAL OF SAFETY RESEARCH
LA English
DT Article
DE Novice drivers; Teenagers; Distracted driving; Cellular phones;
   Technology
ID RISK; CRASHES; OVERDISPERSION; CONVERSATIONS
AB Problem: Distracted driving is a significant concern for novice teen drivers. Although cellular phone bans are applied in many jurisdictions to restrict cellular phone use, teen drivers often report making calls and texts while driving. Method: The Minnesota Teen Driver Study incorporated cellular phone blocking functions via a software application for 182 novice teen drivers in two treatment conditions. The first condition included 92 teens who ran a driver support application on a smartphone that also blocked phone usage. The second condition included 90 teens who ran the same application with phone blocking but which also reported back to parents about monitored risky behaviors (e.g., speeding). A third control group consisting of 92 novice teen drivers had the application and phone-based software installed on the phones to record cellular phone (but not block it) use while driving. Results: The two treatment groups made significantly fewer calls and texts per mile driven compared to the control group. The control group data also demonstrated a higher propensity to text while driving rather than making calls. Discussion: Software that blocks cellular phone use (except 911) while driving can be effective at mitigating calling and texting for novice teen drivers. However, subjective data indicates that some teens were motivated to find ways around the software, as well as to use another teen's phone while driving when they were unable to use theirs. Practical applications: Cellular phone bans for calling and texting are the first step to changing behaviors associated with texting and driving, particularly among novice teen drivers. Blocking software has the additional potential to reduce impulsive calling and texting while driving among novice teen drivers who might logically know the risks, but for whom it is difficult to ignore calling or texting while driving. (C) 2015 National Safety Council and Elsevier Ltd. All rights reserved.
C1 [Creaser, Janet I.; Edwards, Christopher J.; Morris, Nichole L.] Univ Minnesota, Dept Mech Engn, HumanFIRST Lab, Minneapolis, MN 55455 USA.
   [Donath, Max] Univ Minnesota, Dept Mech Engn, Roadway Safety Inst, Minneapolis, MN 55455 USA.
RP Creaser, JI (corresponding author), Univ Minnesota, Dept Mech Engn, HumanFIRST Lab, 111 Church St SE, Minneapolis, MN 55455 USA.
EM creaser@umn.edu
FU Minnesota Department of Transportation (MnDOT) [99008]
FX This work was funded by the Minnesota Department of Transportation
   (MnDOT) through Sponsor Award Number 99008, Work Order 17. The
   Statistical Consulting Service at the University of Minnesota conducted
   the statistical data analyses. In particular, we'd like to thank Lindsey
   Dietz and Yifan Gu for their statistical expertise and skills. Allan
   Williams, of Allan Williams LLC, served as an independent reviewer of
   the project's methods and measures as part of a conflict of interest
   management plan to ensure quality and integrity in the methods, data
   collection, analyses and conclusions. Finally, we extend thanks to our
   Assistant Scientist, Alice Ton, and our team of Research Assistants,
   Oxana Kramarevsky, Luke Rabelhofer, Meghan Bennett and Beth Miranda for
   their significant efforts in ensuring the success of this project.
CR ARNETT J, 1994, PERS INDIV DIFFER, V16, P289, DOI 10.1016/0191-8869(94)90165-1
   Atchley P, 2012, ACCIDENT ANAL PREV, V48, P279, DOI 10.1016/j.aap.2012.01.026
   Atchley P, 2011, ACCIDENT ANAL PREV, V43, P134, DOI 10.1016/j.aap.2010.08.003
   Berk R, 2008, J QUANT CRIMINOL, V24, P269, DOI 10.1007/s10940-008-9048-4
   Braitman KA, 2008, J SAFETY RES, V39, P47, DOI 10.1016/j.jsr.2007.12.002
   Brovold S, 2007, J SAFETY RES, V38, P413, DOI 10.1016/j.jsr.2007.01.011
   Caird JK, 2014, ACCIDENT ANAL PREV, V71, P311, DOI 10.1016/j.aap.2014.06.005
   CAMERON AC, 1990, J ECONOMETRICS, V46, P347, DOI 10.1016/0304-4076(90)90014-K
   Carter PM, 2014, J ADOLESCENT HEALTH, V54, pS32, DOI 10.1016/j.jadohealth.2014.01.008
   Chapman P., 2002, TRANSP RES F, V5, P157, DOI DOI 10.1016/S1369-8478(02)00014-1
   Creaser J., 2009, 0922 CTS
   Creaser J., 2011, 201113 MNDOT
   Ehsani J, 2013, 7 INT DRIV S HUM FAC
   Farmer CM, 2010, J SAFETY RES, V41, P39, DOI 10.1016/j.jsr.2009.12.002
   Foss RD, 2009, ACCIDENT ANAL PREV, V41, P419, DOI 10.1016/j.aap.2009.01.004
   Goodwin AH, 2012, ACCIDENT ANAL PREV, V48, P363, DOI 10.1016/j.aap.2012.02.006
   Horrey WJ, 2006, HUM FACTORS, V48, P196, DOI 10.1518/001872006776412135
   IIHS, 2014, CELLPH TEXT
   IIHS (Insurance Institute of Highway Safety), 2014, STAT REP, V49
   Keating DP, 2007, J SAFETY RES, V38, P147, DOI 10.1016/j.jsr.2007.02.002
   Kerr D., 2013, SMARTPHONES COMMANDE
   Klauer SG, 2006, 810594 DOT HS, V810, P594, DOI DOI 10.1037/E729262011-001
   Klauer SG, 2014, NEW ENGL J MED, V370, P54, DOI 10.1056/NEJMsa1204142
   Mayhew DR, 2003, ACCIDENT ANAL PREV, V35, P683, DOI 10.1016/S0001-4575(02)00047-7
   McCartt AT, 2003, ACCIDENT ANAL PREV, V35, P311, DOI 10.1016/S0001-4575(02)00006-4
   McGehee DV, 2007, J SAFETY RES, V38, P215, DOI 10.1016/j.jsr.2007.02.009
   Minnesota Department of Public Safety, 2014, MINN MOT VEH CRASH F
   MOURANT RR, 1972, HUM FACTORS, V14, P325, DOI 10.1177/001872087201400405
   National Highway Traffic Safety Administration, 2014, 812019 DOT HS NHTSA
   National Highway Traffic Safety Administration, 2013, 811870 DOT NHTSA
   Nelson E, 2009, ACCIDENT ANAL PREV, V41, P438, DOI 10.1016/j.aap.2009.01.006
   Rakauskas ME, 2004, J SAFETY RES, V35, P453, DOI 10.1016/j.jsr.2004.06.003
   Shadish William R., 2002, EXPT QUASI EXPT DESI
   Simons-Morton BG, 2014, J ADOLESCENT HEALTH, V54, pS61, DOI 10.1016/j.jadohealth.2013.11.021
   Simons-Morton BG, 2013, J ADOLESCENT HEALTH, V53, P21, DOI 10.1016/j.jadohealth.2012.11.008
   Steinberg L, 2008, DEV REV, V28, P78, DOI 10.1016/j.dr.2007.08.002
NR 36
TC 22
Z9 22
U1 1
U2 11
PU PERGAMON-ELSEVIER SCIENCE LTD
PI OXFORD
PA THE BOULEVARD, LANGFORD LANE, KIDLINGTON, OXFORD OX5 1GB, ENGLAND
SN 0022-4375
EI 1879-1247
J9 J SAFETY RES
JI J. Saf. Res.
PD SEP
PY 2015
VL 54
BP 75
EP 82
DI 10.1016/j.jsr.2015.06.014
PG 8
WC Ergonomics; Public, Environmental & Occupational Health; Social
   Sciences, Interdisciplinary; Transportation
WE Social Science Citation Index (SSCI)
SC Engineering; Public, Environmental & Occupational Health; Social
   Sciences - Other Topics; Transportation
GA CT2AN
UT WOS:000362604500013
PM 26403905
OA Green Submitted
DA 2022-02-06
ER

PT J
AU Joseph, B
   Zangbar, B
   Bains, S
   Kulvatunyou, N
   Khalil, M
   Mahmoud, D
   Friese, RS
   O'Keeffe, T
   Pandit, V
   Rhee, P
AF Joseph, Bellal
   Zangbar, Bardiya
   Bains, Sandeep
   Kulvatunyou, Narong
   Khalil, Mazhar
   Mahmoud, Dalal
   Friese, Randall S.
   O'Keeffe, Terence
   Pandit, Viraj
   Rhee, Peter
TI Injury prevention programs against distracted driving: Are they
   effective?
SO TRAFFIC INJURY PREVENTION
LA English
DT Article
DE distracted driving; educational campaign; texting and driving; talking
   and driving
ID SAFETY; PERFORMANCE; CAMPAIGN; PILOT
AB Introduction: Distracted driving (talking and/or texting) is a growing public safety problem, with increasing incidence among adult drivers. The aim of this study was to identify the incidence of distracted driving (DD) among health care providers and to create awareness against DD. We hypothesized that distracted driving is prevalent among health care providers and a preventive campaign against distracted driving would effectively decrease distracted driving among health care providers.Methods: We performed a 4-phase prospective interventional study of all health care providers at our level 1 trauma center. Phase 1: one week of pre-intervention observation; phase 2: one week of intervention; phase 3: one week of postintervention observation; and phase 4: one week of 6months of postintervention observation. Observations were performed outside employee parking garage at the following time intervals: 6:30-8:30 a.m., 4:40-5:30 p.m., and 6:30-7:30 p.m. Intervention included an e-mail survey, pamphlets and banners in the hospital cafeteria, and a postintervention survey. Hospital employees were identified with badges and scrubs, employees exiting through employee gate, and parking pass on the car. Outcome measure was incidence of DD pre, post, and 6months postintervention.Results: A total of 15,416 observations (pre: 6,639, post: 4,220, 6months post: 4,557) and 520 survey responses were collected. The incident of DD was 11.8% among health care providers. There was a significant reduction in DD in each time interval of observation between pre- and postintervention. On subanalysis, there was a significant decrease in talking (P = .0001) and texting (P = .01) while driving postintervention compared to pre-intervention. In the survey, 35.5% of respondents admitted to DD and 4.5% respondents were involved in an accident due to DD. We found that 77% respondents felt more informed after the survey and 91% respondents supported a state legislation against DD. The reduction in the incidence of DD postintervention was sustained even at 6-month follow-up.Conclusion: There was a 32% reduction in the incidence of distracted driving postintervention, which remained low even at 6-month follow-up. Implementation of an effective injury prevention campaign could reduce the incidence of distracted driving nationally.
C1 [Joseph, Bellal; Zangbar, Bardiya; Bains, Sandeep; Kulvatunyou, Narong; Khalil, Mazhar; Mahmoud, Dalal; Friese, Randall S.; O'Keeffe, Terence; Pandit, Viraj; Rhee, Peter] Univ Arizona, Dept Surg, Div Trauma Crit Care Burns & Emergency Surg, 1501 N Campbell Ave,Room 5411,POB 245063, Tucson, AZ 85727 USA.
RP Joseph, B (corresponding author), Univ Arizona, Dept Surg, Div Trauma Crit Care Burns & Emergency Surg, 1501 N Campbell Ave,Room 5411,POB 245063, Tucson, AZ 85727 USA.
EM bjoseph@surgery.arizona.edu
CR American College of Surgeon Committee on Trauma, 2014, RES OPT CAR INJ PAT
   American College of Surgeons Committee on Trauma, 2003, INJURY PREVENTION
   Bauman KE, 1996, ADDICTION, V91, P185, DOI 10.1111/j.1360-0443.1996.tb03175.x
   Goslar PW, 2009, J TRAUMA, V67, pS62, DOI 10.1097/TA.0b013e3181ac175c
   Hafetz JS, 2010, ACCIDENT ANAL PREV, V42, P1570, DOI 10.1016/j.aap.2010.03.015
   Hallfors D, 2002, AM J PREV MED, V23, P237, DOI 10.1016/S0749-3797(02)00511-1
   Horrey WJ, 2008, ACCIDENT ANAL PREV, V40, P675, DOI 10.1016/j.aap.2007.09.004
   Houston M, 2010, J TRAUMA, V68, P511, DOI 10.1097/TA.0b013e3181cc8c96
   Juarez P, 2006, INJURY PREV, V12, P49, DOI 10.1136/ip.2006.012872
   Manno M, 2012, J TRAUMA ACUTE CARE, V73, pS267, DOI 10.1097/TA.0b013e31826b00f4
   Mathew AE, 2014, WEST J EMERG MED, V15, P604, DOI 10.5811/westjem.2014.4.21273
   McCartt AT, 2010, TRAFFIC INJ PREV, V11, P133, DOI 10.1080/15389580903515427
   Merzel C, 2003, AM J PUBLIC HEALTH, V93, P557, DOI 10.2105/AJPH.93.4.557
   Murphy M, 2013, TRAFFIC INJ PREV, V14, P39, DOI 10.1080/15389588.2012.690545
   National Highway Traffic Safety Administration (NHTSA), 2014, FACTS AND STAT
   National Highway Traffic Safety Administration -NHTSA, 2015, TRAFF SAF FACTS RES
   Philbrook JK, 2009, J TRAUMA, V67, pS67, DOI 10.1097/TA.0b013e3181a6f119
   Redelmeier DA, 1997, NEW ENGL J MED, V336, P453, DOI 10.1056/NEJM199702133360701
   Senserrick T, 2009, PEDIATRICS, V124, P1287, DOI 10.1542/peds.2009-0659
   Sherin KM, 2014, AM J PREV MED, V47, P681, DOI 10.1016/j.amepre.2014.07.004
   Unni P, 2013, J TRAUMA ACUTE CARE, V75, pS285, DOI 10.1097/TA.0b013e31828f9aa4
   Wandersman A, 2003, AM PSYCHOL, V58, P441, DOI 10.1037/0003-066X.58.6-7.441
   Wilson FA, 2010, AM J PUBLIC HEALTH, V100, P2213, DOI 10.2105/AJPH.2009.187179
NR 23
TC 6
Z9 6
U1 3
U2 13
PU TAYLOR & FRANCIS INC
PI PHILADELPHIA
PA 530 WALNUT STREET, STE 850, PHILADELPHIA, PA 19106 USA
SN 1538-9588
EI 1538-957X
J9 TRAFFIC INJ PREV
JI Traffic Inj. Prev.
PY 2016
VL 17
IS 5
BP 460
EP 464
DI 10.1080/15389588.2015.1116042
PG 5
WC Public, Environmental & Occupational Health; Transportation
WE Science Citation Index Expanded (SCI-EXPANDED); Social Science Citation Index (SSCI)
SC Public, Environmental & Occupational Health; Transportation
GA DS6HM
UT WOS:000380882900004
PM 26760495
OA Green Submitted
DA 2022-02-06
ER

PT J
AU Prat, F
   Gras, ME
   Planes, M
   Font-Mayolas, S
   Sullman, MJM
AF Prat, F.
   Gras, M. E.
   Planes, M.
   Font-Mayolas, S.
   Sullman, M. J. M.
TI Driving distractions: An insight gained from roadside interviews on
   their prevalence and factors associated with driver distraction
SO TRANSPORTATION RESEARCH PART F-TRAFFIC PSYCHOLOGY AND BEHAVIOUR
LA English
DT Article
DE Descriptive norms; Distracted driving; Driving distractions; Mobile
   phone; Risk perception
ID MOBILE PHONE USE; 2 AUSTRALIAN STATES; REPRESENTATIVE SURVEY; PLANNED
   BEHAVIOR; NEW-ZEALAND; CRASHES; RISK
AB The present research investigated the proportion of drivers that engage in a wide range of observable and unobservable driving distractions, along with a number of variables associated with driver distraction. A total of 426 semi -structured interviews were performed, with the results weighed according to the proportion of driver licences among city residents of each gender and age group (18-24, 25-44, 45-64, and 65+). Drivers were most inclined to think about phone -related activities when asked about driving distractions, although the vast majority also recognised that a wide variety of other activities can be regarded as distractions. Drivers were aware of the ban on handheld mobile phone activities, but their knowledge of the law was less accurate in relation to other illegal activities, such as manipulating a SatNav while driving. Almost 90% of participants reported engaging in distractions while driving, such as: looking at something outside the vehicle, thinking about things unrelated to the driving task and manipulating the audio entertainment system. The figures for text messaging, having a handheld or hands -free conversation were also relatively high (43.7%, 32.2%, and 25.4%, respectively). Texting while driving was perceived to be the most dangerous secondary activity, followed by having a handheld conversation, with significant differences between distractions. Further, hands -free conversations were perceived to be significantly less risky than handheld conversations. Perceived descriptive norms consistently predicted engagement in all distraction types. The results show that drivers are well aware that secondary activities can be distracting and are risky, and yet a substantial proportion of drivers reported engaging in a wide variety of distractions while driving. (C) 2016 Elsevier Ltd. All rights reserved.
C1 [Prat, F.; Gras, M. E.; Planes, M.; Font-Mayolas, S.] Univ Girona, Qual Life Res Inst, Girona 17071, Catalonia, Spain.
   [Sullman, M. J. M.] Cranfield Univ, Sch Aerosp Transport & Mfg, Driving Res Grp, Cranfield MK43 0AL, Beds, England.
RP Prat, F (corresponding author), Univ Girona, Qual Life Res Inst, Dept Psychol, Placa St Domenec 9, Girona 17071, Spain.
EM francesc.prat@udg.edu
RI Font-Mayolas, Silvia/G-8594-2011; Planes, Montserrat/D-5569-2011; Prat,
   Francesc/ABE-5152-2021; Gras, Maria Eugenia/C-8329-2011
OI Font-Mayolas, Silvia/0000-0002-4216-3604; Planes,
   Montserrat/0000-0003-1451-7759; Gras, Maria Eugenia/0000-0003-4765-0871;
   Sullman, Mark/0000-0001-7920-6818; Prat, Francesc/0000-0001-8314-6512
FU University [BR10/13]
FX This work was performed whilst the first author was receiving a grant
   from the University (BR10/13). Likewise, the authors thank C. Ferrussola
   for her assistance in data collection and data entry.
CR AJZEN I, 1991, ORGAN BEHAV HUM DEC, V50, P179, DOI 10.1016/0749-5978(91)90020-T
   Beanland V, 2013, ACCIDENT ANAL PREV, V54, P99, DOI 10.1016/j.aap.2012.12.043
   Carter PM, 2014, J ADOLESCENT HEALTH, V54, pS32, DOI 10.1016/j.jadohealth.2014.01.008
   Cialdini RB, 2007, PSYCHOMETRIKA, V72, P263, DOI 10.1007/s11336-006-1560-6
   Fofanova J, 2012, SAFETY SCI, V50, P502, DOI 10.1016/j.ssci.2011.10.017
   Forward SE, 2009, TRANSPORT RES F-TRAF, V12, P198, DOI 10.1016/j.trf.2008.12.002
   Gras ME, 2007, ACCIDENT ANAL PREV, V39, P347, DOI 10.1016/j.aap.2006.08.006
   Hallett C, 2012, TRANSPORT RES F-TRAF, V15, P261, DOI 10.1016/j.trf.2011.12.002
   Hallett C, 2011, ACCIDENT ANAL PREV, V43, P862, DOI 10.1016/j.aap.2010.11.006
   Huemer AK, 2011, ACCIDENT ANAL PREV, V43, P1703, DOI 10.1016/j.aap.2011.03.029
   Juanola J, 2007, MULTA CROISSANT CROI
   Klauer SG, 2006, 810594 DOT HS, V810, P594, DOI DOI 10.1037/E729262011-001
   Klauer SG, 2014, NEW ENGL J MED, V370, P54, DOI 10.1056/NEJMsa1204142
   Lansdown TC, 2012, TRANSPORT RES F-TRAF, V15, P1, DOI 10.1016/j.trf.2011.09.001
   Laorden C, 2012, SANIDAD RESUCITA IDE
   Lopez A, 2008, MULTA TRAFICO CORNER
   Martens MH, 2013, TRANSPORT RES F-TRAF, V20, P17, DOI 10.1016/j.trf.2013.04.002
   McEvoy SP, 2006, INJURY PREV, V12, P242, DOI 10.1136/ip.2006.012336
   McEvoy SP, 2007, ACCIDENT ANAL PREV, V39, P475, DOI 10.1016/j.aap.2006.09.005
   McEvoy SP, 2006, MED J AUSTRALIA, V185, P630, DOI 10.5694/j.1326-5377.2006.tb00734.x
   Mendez R., 2006, MULTADO CON 60 EUROS
   Moan IS, 2011, ACCIDENT ANAL PREV, V43, P1378, DOI 10.1016/j.aap.2011.02.012
   Nemme HE, 2010, ACCIDENT ANAL PREV, V42, P1257, DOI 10.1016/j.aap.2010.01.019
   Palat B, 2012, SAFETY SCI, V50, P408, DOI 10.1016/j.ssci.2011.09.020
   Prat F, 2015, TRANSPORT RES F-TRAF, V34, P76, DOI 10.1016/j.trf.2015.07.023
   Prat F, 2015, ACCIDENT ANAL PREV, V74, P8, DOI 10.1016/j.aap.2014.10.003
   Redelmeier DA, 1997, NEW ENGL J MED, V336, P453, DOI 10.1056/NEJM199702133360701
   Royal D, 2003, 809566 DOT HS NAT HI, VI
   Schroeder P., 2013, 811729 DOT HS NAT HI
   Stutts J, 2005, ACCIDENT ANAL PREV, V37, P1093, DOI 10.1016/j.aap.2005.06.007
   Sullman MJM, 2015, TRAFFIC INJ PREV, V16, P552, DOI 10.1080/15389588.2014.989319
   Sullman MJM, 2004, TRANSPORT RES F-TRAF, V7, P95, DOI 10.1016/j.trf.2004.03.001
   Taylor DM, 2007, MED J AUSTRALIA, V187, P432, DOI 10.5694/j.1326-5377.2007.tb01352.x
   Tison J., 2011, 811555 DOT HS NAT HI
   Townsend M, 2006, ACCIDENT ANAL PREV, V38, P748, DOI 10.1016/j.aap.2006.01.007
   Violanti JM, 1996, ACCIDENT ANAL PREV, V28, P265, DOI 10.1016/0001-4575(95)00070-4
   Waddell LP, 2014, TRANSPORT RES F-TRAF, V22, P1, DOI 10.1016/j.trf.2013.10.008
   Walsh SP, 2008, ACCIDENT ANAL PREV, V40, P1893, DOI 10.1016/j.aap.2008.07.005
   White MP, 2004, RISK ANAL, V24, P323, DOI 10.1111/j.0272-4332.2004.00434.x
   Young KL, 2010, TRAFFIC INJ PREV, V11, P555, DOI 10.1080/15389588.2010.499442
   Young KL, 2010, SAFETY SCI, V48, P326, DOI 10.1016/j.ssci.2009.10.008
NR 41
TC 35
Z9 35
U1 2
U2 32
PU ELSEVIER SCI LTD
PI OXFORD
PA THE BOULEVARD, LANGFORD LANE, KIDLINGTON, OXFORD OX5 1GB, OXON, ENGLAND
SN 1369-8478
EI 1873-5517
J9 TRANSPORT RES F-TRAF
JI Transp. Res. Pt. F-Traffic Psychol. Behav.
PD FEB
PY 2017
VL 45
BP 194
EP 207
DI 10.1016/j.trf.2016.12.001
PG 14
WC Psychology, Applied; Transportation
WE Social Science Citation Index (SSCI)
SC Psychology; Transportation
GA EL4AT
UT WOS:000394563200017
OA Green Submitted
DA 2022-02-06
ER

PT J
AU Trisko, J
   Ferraro, FR
AF Trisko, Jenna
   Ferraro, F. Richard
TI Younger and Older Adults' Opinions on Driver Distractions and Potential
   Cellular Phone Laws
SO PSYCHOLOGICAL RECORD
LA English
DT Article
DE Aging; Opinion; Driving; Cell phones
ID AGE
AB Younger and older adults were asked their opinions about driving while using a cellphone and the inevitable distractions that occur in such situations. Participants were also asked for their thoughts on hypothetical laws being introduced that would ban cell phone use during driving. Older adults were much more likely to feel that any possible distractions are potentially hazardous compared to young adults, and more likely to report that cell phone benefits do not outweigh their disadvantages. In general, older adults seem more cautious about the impact that cell phone technology has on driving, are more apt to realize the consequences of such behavior as compared to younger adults, and also tend to support stricter driving and distraction laws.
C1 [Trisko, Jenna; Ferraro, F. Richard] Univ N Dakota, Dept Psychol, Grand Forks, ND 58202 USA.
RP Ferraro, FR (corresponding author), Univ N Dakota, Dept Psychol, Stop 8380, Grand Forks, ND 58202 USA.
EM f.richard.ferraro@email.und.edu
CR Atchley P, 2011, ACCIDENT ANAL PREV, V43, P134, DOI 10.1016/j.aap.2010.08.003
   BOTWINICK J, 1966, J GERONTOL, V21, P347, DOI 10.1093/geronj/21.3.347
   Cellular Telecommunications Industry Association, 2010, WIR QUICK FACTS YEAR
   Horberry T, 2006, ACCIDENT ANAL PREV, V38, P185, DOI 10.1016/j.aap.2005.09.007
   KAIL R, 1994, ACTA PSYCHOL, V86, P199, DOI 10.1016/0001-6918(94)90003-5
   Lamble D, 1999, ACCIDENT ANAL PREV, V31, P617, DOI 10.1016/S0001-4575(99)00018-4
   Leversen JSR, 2013, TRANSPORT RES F-TRAF, V17, P1, DOI 10.1016/j.trf.2012.11.003
   MCKNIGHT AJ, 1993, ACCIDENT ANAL PREV, V25, P259, DOI 10.1016/0001-4575(93)90020-W
   Mitzner TL, 2010, COMPUT HUM BEHAV, V26, P1710, DOI 10.1016/j.chb.2010.06.020
   National Highway Traffic Safety Administration, 2008, 811059 DOT HS NAT HI
   National Safety Council, 2010, UND DISTR BRAIN WHY
   Nelson E, 2009, ACCIDENT ANAL PREV, V41, P438, DOI 10.1016/j.aap.2009.01.006
   Royal Dawn., 2003, NATL SURVEY DRINKING, V1
   Stinchcombe A, 2013, TRANSPORT RES F-TRAF, V17, P125, DOI 10.1016/j.trf.2012.11.002
   Strayer DL, 2007, CURR DIR PSYCHOL SCI, V16, P128, DOI 10.1111/j.1467-8721.2007.00489.x
   Stutts J. C., 2002, CELL PHONE USE DRIVI
   U.S. Department of Transportation, 2000, TRAFF SAF FACTS 2000
   Walsh SP, 2008, ACCIDENT ANAL PREV, V40, P1893, DOI 10.1016/j.aap.2008.07.005
   Yang Yingxiang, 2013, TRANSP RES BOARD 92
   Young K., 2007, DISTRACTED DRIVING, P379, DOI DOI 10.1201/9781420007497
NR 20
TC 3
Z9 3
U1 1
U2 16
PU SPRINGER
PI NEW YORK
PA 233 SPRING ST, NEW YORK, NY 10013 USA
SN 0033-2933
EI 2163-3452
J9 PSYCHOL REC
JI Psychol. Rec.
PD SEP
PY 2014
VL 64
IS 3
BP 503
EP 507
DI 10.1007/s40732-014-0037-8
PG 5
WC Psychology, Multidisciplinary
WE Social Science Citation Index (SSCI)
SC Psychology
GA AN1VS
UT WOS:000340372700016
DA 2022-02-06
ER

PT J
AU Zhang, GP
   Liang, Q
   Jiang, XG
   Yang, SD
   Fan, YF
   Qiu, X
   Yao, TW
   Mao, CY
AF Zhang, Guopeng
   Liang, Qi
   Jiang, Xinguo
   Yang, Shengde
   Fan, Yingfei
   Qiu, Xin
   Yao, Tangwei
   Mao, Chengyuan
TI Examining the causal effects of distracted driving on crash injury
   severities
SO JOURNAL OF TRANSPORTATION SAFETY & SECURITY
LA English
DT Article; Early Access
DE Distraction; injury severity; causal effects; propensity score matching;
   average treatment effect
ID DRIVER DISTRACTION; ROAD CRASHES; POTENTIAL OUTCOMES; PROPENSITY SCORES;
   VEHICLE CRASHES; IMPACT; RISK; INTERSECTION; INATTENTION; FAMILIARITY
AB Distracted driving is a critical factor affecting traffic safety. Although previous studies have been devoted to exploring the effects of driver distraction on crash risks, few of them are available to quantitatively analyze the impacts on crash injury outcomes. Thus, the study aims to examine the effects of distracted driving on injury severities for both at-fault and not-at-fault drivers. Propensity score matching method is adopted to balance the covariates between the data sets of distracting and normal driving, so as to avoid the potential effects caused by confounding factors. Average treatment effect is calculated to quantify the impacts of distraction on specific injury severity levels. The results indicate that 1) drivers are inclined to be distracted in the scenarios of roadways with higher speed limits, non-peak hours, intersection area, sunlight, cloudy weather, young and female drivers, and heavy vehicles; 2) for the at-fault drivers, the distraction appears to increase the occurrence probabilities of both fatal and injury crashes; and 3) as for the not-at-fault drivers, the distraction can lead to the increase of possible injury crashes. The study confirms the significant causal effects of driver distraction on crash injury severities and serves to propose the countermeasures to reduce the distracted driving.
C1 [Zhang, Guopeng; Yang, Shengde; Qiu, Xin; Yao, Tangwei; Mao, Chengyuan] Zhejiang Normal Univ, Coll Engn, Jinhua, Zhejiang, Peoples R China.
   [Zhang, Guopeng; Qiu, Xin; Yao, Tangwei; Mao, Chengyuan] Zhejiang Normal Univ, Key Lab Urban Rail Transit Intelligent Operat & M, Jinhua, Zhejiang, Peoples R China.
   [Liang, Qi] Sichuan Urban & Rural Investment & Construct Grp, Chengdu, Peoples R China.
   [Jiang, Xinguo] Southwest Jiaotong Univ, Sch Transportat & Logist, West Pk, Chengdu 611756, Peoples R China.
   [Jiang, Xinguo] Natl Engn Lab Integrated Transportat Big Data App, Chengdu, Peoples R China.
   [Fan, Yingfei] Taiyuan Univ Sci & Technol, Sch Transportat & Logist Engn, Taiyuan, Peoples R China.
RP Jiang, XG (corresponding author), Southwest Jiaotong Univ, Sch Transportat & Logist, West Pk, Chengdu 611756, Peoples R China.
EM ejiang@gmail.com
FU National Natural Science Foundation of ChinaNational Natural Science
   Foundation of China (NSFC) [71771191, 61703352]; Natural Science
   Foundation of Zhejiang ProvinceNatural Science Foundation of Zhejiang
   Province [LQ21G010002, LY18G030021]; Sichuan Provincial Science and
   Technology Innovation Talents Fund [2019JDRC0023]
FX This work was supported by National Natural Science Foundation of China
   (71771191 and 61703352), Natural Science Foundation of Zhejiang Province
   (LQ21G010002 and LY18G030021), and Sichuan Provincial Science and
   Technology Innovation Talents Fund (2019JDRC0023).
CR Atwood J, 2018, ACCIDENT ANAL PREV, V119, P149, DOI 10.1016/j.aap.2018.07.007
   Beanland V, 2013, ACCIDENT ANAL PREV, V54, P99, DOI 10.1016/j.aap.2012.12.043
   Blows S, 2005, ACCIDENT ANAL PREV, V37, P619, DOI 10.1016/j.aap.2005.03.003
   Bunn TL, 2005, ACCIDENT ANAL PREV, V37, P862, DOI 10.1016/j.aap.2005.04.004
   Carney C, 2018, J SAFETY RES, V64, P21, DOI 10.1016/j.jsr.2017.12.014
   Carney C, 2016, J SAFETY RES, V57, P47, DOI 10.1016/j.jsr.2016.03.010
   Charlton SG, 2009, ACCIDENT ANAL PREV, V41, P160, DOI 10.1016/j.aap.2008.10.006
   Choudhary P, 2017, TRANSPORT RES C-EMER, V77, P351, DOI 10.1016/j.trc.2017.02.007
   Chu HC, 2014, ACCIDENT ANAL PREV, V62, P130, DOI 10.1016/j.aap.2013.09.016
   Cooper JM, 2009, HUM FACTORS, V51, P261, DOI 10.1177/0018720809337503
   D'Addario P, 2019, ACCIDENT ANAL PREV, V127, P177, DOI 10.1016/j.aap.2019.03.003
   De Pauw E, 2014, ACCIDENT ANAL PREV, V62, P426, DOI 10.1016/j.aap.2013.05.003
   Donmez B, 2015, J SAFETY RES, V52, P23, DOI 10.1016/j.jsr.2014.12.001
   Fitch G.M., 2013, IMPACT HAND HELD HAN
   Gao JR, 2017, J SAFETY RES, V63, P195, DOI 10.1016/j.jsr.2017.10.012
   Greenberg J, 2003, TRANSPORT RES REC, P1, DOI 10.3141/1843-01
   Guo F, 2017, INT J EPIDEMIOL, V46, P258, DOI 10.1093/ije/dyw234
   Hanley PF, 2012, ACCIDENT ANAL PREV, V49, P360, DOI 10.1016/j.aap.2012.02.008
   Hasan A.S., 2021, TRANSP RES BOARD 100
   Ho DE, 2011, J STAT SOFTW, V42
   Hu DL, 2020, J TRANSP SAF SECUR, DOI 10.1080/19439962.2020.1853641
   Intini P, 2018, ACCIDENT ANAL PREV, V111, P280, DOI 10.1016/j.aap.2017.11.013
   Jiang XG, 2014, ACCIDENT ANAL PREV, V65, P36, DOI 10.1016/j.aap.2013.12.008
   Klauer SG, 2014, NEW ENGL J MED, V370, P54, DOI 10.1056/NEJMsa1204142
   Laberge J, 2004, TRANSPORT RES REC, P109
   Le A.S., 2020, TRANSP RES INTERDISC, V4, P100087, DOI 10.1016/j.trip.2019.100087
   Lee J.D., 2008, DRIVER DISTRACTION T, V13, P31
   Li HJ, 2013, ACCIDENT ANAL PREV, V60, P148, DOI 10.1016/j.aap.2013.08.003
   Li WJ, 2014, TRANSPORT RES F-TRAF, V26, P337, DOI 10.1016/j.trf.2014.01.002
   Lu DN, 2020, ACCIDENT ANAL PREV, V143, DOI 10.1016/j.aap.2020.105579
   Lym Y, 2020, ACCIDENT ANAL PREV, V144, DOI 10.1016/j.aap.2020.105606
   Ma YL, 2020, J TRANSP SAF SECUR, DOI 10.1080/19439962.2020.1774019
   Mahmoudzadeh A, 2019, TRANSP RES PROC, V37, P203, DOI 10.1016/j.trpro.2018.12.184
   National Highway Traffic Safety Administration, 2015, TRAFF SAF FACTS
   Neyens DM, 2008, ACCIDENT ANAL PREV, V40, P254, DOI 10.1016/j.aap.2007.06.005
   Neyens DM, 2007, ACCIDENT ANAL PREV, V39, P206, DOI 10.1016/j.aap.2006.07.004
   Penmetsa P, 2017, TRANSPORT RES REC, P164, DOI 10.3141/2659-18
   Precht L, 2017, TRANSPORT RES F-TRAF, V49, P49, DOI 10.1016/j.trf.2017.06.002
   Qin LQ, 2019, J SAFETY RES, V69, P23, DOI 10.1016/j.jsr.2019.01.004
   Ramsey D.J., 2006, 810594 DOT HS
   Sasidharan L, 2013, ACCIDENT ANAL PREV, V50, P539, DOI 10.1016/j.aap.2012.05.036
   Sheykhfard A, 2020, J SAFETY RES, V72, P1, DOI 10.1016/j.jsr.2019.11.002
   Stevens A, 2001, ACCIDENT ANAL PREV, V33, P539, DOI 10.1016/S0001-4575(00)00068-3
   Stimpson JP, 2013, PUBLIC HEALTH REP, V128, P436, DOI 10.1177/003335491312800603
   Sundfor HB, 2019, ACCIDENT ANAL PREV, V125, P152, DOI 10.1016/j.aap.2019.02.004
   Velmurugan S, 2013, RES TRANSP ECON, V38, P78, DOI 10.1016/j.retrec.2012.05.015
   Wang C, 2019, ACCIDENT ANAL PREV, V125, P98, DOI 10.1016/j.aap.2019.01.030
   Wijayaratna KP, 2019, ACCIDENT ANAL PREV, V129, P108, DOI 10.1016/j.aap.2019.04.017
   Wood J, 2016, ACCIDENT ANAL PREV, V93, P1, DOI 10.1016/j.aap.2016.04.015
   Wu JQ, 2018, TRANSPORT RES F-TRAF, V52, P75, DOI 10.1016/j.trf.2017.11.018
   Zhang YP, 2015, ADV MECH ENG, V7, DOI 10.1155/2014/567124
NR 51
TC 0
Z9 0
U1 5
U2 6
PU TAYLOR & FRANCIS INC
PI PHILADELPHIA
PA 530 WALNUT STREET, STE 850, PHILADELPHIA, PA 19106 USA
SN 1943-9962
EI 1943-9970
J9 J TRANSP SAF SECUR
JI J. Transp. Saf. Secur.
DI 10.1080/19439962.2021.1923102
EA APR 2021
PG 20
WC Transportation
WE Social Science Citation Index (SSCI)
SC Transportation
GA SD4YM
UT WOS:000651379600001
DA 2022-02-06
ER

PT J
AU Fu, CY
   Pei, YL
   Wu, YQ
   Qi, WW
AF Fu, Chuanyun
   Pei, Yulong
   Wu, Yuqing
   Qi, Weiwei
TI The Influence of Contributory Factors on Driving Violations at
   Intersections: An Exploratory Analysis
SO ADVANCES IN MECHANICAL ENGINEERING
LA English
DT Article
ID MOTOR-VEHICLE CRASHES; DRIVER; RISK; DISTRACTION; PREVALENCE; BEHAVIOR;
   ERRORS; URBAN; OLDER
AB Driving violation has been identified as one of the prominent contributing factors involved in crashes occurring at intersections. However, very little literature has studied the influence of contributory factors on driving violation. The goal of the present study was to analyze the effect of contributory factors on traffic sign and signals (TSS) violation, turning-yielding-signaling (TYS) violation, and speeding related (SR) violation at intersections, and the likelihood of each type of driving violation was predicted by using a multinomial logistic model. The findings of this study indicated that younger drivers (ages 15-24) had a propensity to commit SR violations, but older drivers (ages 65+) had the adverse situations. The likelihood of SR violations for males was higher than TYS violations, while contrary outcome was obtained during daylight. At traffic sign or signals controlled intersections, the odds of TSS violations and TYS violations were greater than SR violations, and similar outcomes were gained in four-way intersections or T-intersections. Drivers distracted cognitively were more likely to be in commission of TYS violations than SR violations, whereas it is opposite to passenger or in-vehicle related distractions. Inattention/distraction significantly affected the likelihood of each type of driving violation. Implications of the findings from current study are discussed.
C1 [Fu, Chuanyun; Pei, Yulong; Qi, Weiwei] Harbin Inst Technol, Dept Traff Engn, Harbin 150090, Peoples R China.
   [Fu, Chuanyun; Wu, Yuqing] Univ Washington, Dept Ind & Syst Engn, Seattle, WA 98195 USA.
   [Pei, Yulong] Northeast Forestry Univ, Dept Traff Engn, Harbin 150040, Peoples R China.
RP Fu, CY (corresponding author), Harbin Inst Technol, Dept Traff Engn, Harbin 150090, Peoples R China.
EM chuanyunhit@gmail.com
FU China Scholarship Council (CSC)China Scholarship Council; National
   Science Foundation of ChinaNational Natural Science Foundation of China
   (NSFC) [51078113]
FX This study conducted at the Lab of Human Factors and Statistical
   Modeling (HFSM), University of Washington, is sponsored by China
   Scholarship Council (CSC) and a grant from National Science Foundation
   of China (project no. 51078113).
CR Becic E, 2013, ACCIDENT ANAL PREV, V50, P968, DOI 10.1016/j.aap.2012.07.025
   Braitman Keli A, 2007, Traffic Inj Prev, V8, P267, DOI 10.1080/15389580701272346
   Caird JK, 2007, TRANSPORT RES F-TRAF, V10, P383, DOI 10.1016/j.trf.2007.03.002
   CHOVAN JD, 1994, DOTVNTSCNHTSA942
   Compton R.P., 2008, TEEN DRIVER CRASHES
   Cooper PJ, 1997, J SAFETY RES, V28, P83, DOI 10.1016/S0022-4375(96)00040-0
   Elmitiny N, 2010, ACCIDENT ANAL PREV, V42, P101, DOI 10.1016/j.aap.2009.07.007
   Fabio G, 2012, PROCD SOC BEHV, V53, P872, DOI 10.1016/j.sbspro.2012.09.936
   Gonzalez-Iglesias B, 2012, TRANSPORT RES F-TRAF, V15, P404, DOI 10.1016/j.trf.2012.03.002
   Habibovic A, 2011, ACCIDENT ANAL PREV, V43, P1570, DOI 10.1016/j.aap.2011.03.019
   Hallett C, 2012, TRANSPORT RES F-TRAF, V15, P261, DOI 10.1016/j.trf.2011.12.002
   Harb R, 2007, TRANSPORT RES F-TRAF, V10, P229, DOI 10.1016/j.trf.2006.10.005
   Hill S., 2003, RED LIGHT RUNNING PR
   Keay L, 2009, ACCIDENT ANAL PREV, V41, P995, DOI 10.1016/j.aap.2009.06.004
   Lawson S. D., 1991, RED LIGHT RUNNING AC
   Liu BS, 2007, ACCIDENT ANAL PREV, V39, P216, DOI 10.1016/j.aap.2006.07.005
   Milazzo J.S., 2001, RECOMMENDED POLICY A
   Nallet N, 2010, ACCIDENT ANAL PREV, V42, P1302, DOI 10.1016/j.aap.2010.02.008
   Neyens DM, 2007, ACCIDENT ANAL PREV, V39, P206, DOI 10.1016/j.aap.2006.07.004
   NHTSA, 2012, TRAFF SAF FACTS 2011
   NHTSA, 2011, GEN EST SYST
   Olson R.L., 2009, FMCSARRR09042 US DEP
   Perez-Diaz C, 2004, REV EPIDEMIOL SANTE, V52, P368, DOI 10.1016/S0398-7620(04)99066-9
   Pietrucha M. T., 1989, MOTORIST COMPLIANCE
   Porter BE, 2001, ACCIDENT ANAL PREV, V33, P735, DOI 10.1016/S0001-4575(00)00087-7
   Porter BE, 2013, ACCIDENT ANAL PREV, V50, P1104, DOI 10.1016/j.aap.2012.08.017
   Retting RA, 1996, J SAFETY RES, V27, P9, DOI 10.1016/0022-4375(95)00026-7
   Retting RA, 2003, J SAFETY RES, V34, P485, DOI 10.1016/j.jsr.2003.05.001
   Retting RA, 2002, ACCIDENT ANAL PREV, V34, P215, DOI 10.1016/S0001-4575(01)00016-1
   Romano E, 2006, J SAFETY RES, V37, P1, DOI 10.1016/j.jsr.2005.08.006
   Rosenbloom T, 2009, J SAFETY RES, V40, P215, DOI 10.1016/j.jsr.2009.03.006
   Rubin GS, 2007, INVEST OPHTH VIS SCI, V48, P1483, DOI 10.1167/iovs.06-0474
   Sarkar S, 2004, ADOLESCENCE, V39, P687
   Simons-Morton BG, 2011, J ADOLESCENT HEALTH, V49, P587, DOI 10.1016/j.jadohealth.2011.02.009
   Stanton NA, 2009, SAFETY SCI, V47, P227, DOI 10.1016/j.ssci.2008.03.006
   Werneke J, 2013, ACCIDENT ANAL PREV, V52, P91, DOI 10.1016/j.aap.2012.12.001
   Werneke J, 2012, ACCIDENT ANAL PREV, V45, P610, DOI 10.1016/j.aap.2011.09.048
   Yagil Dana, 1998, TRANSP RES F, V1, P123
   Yang CYD, 2007, J SAFETY RES, V38, P311, DOI 10.1016/j.jsr.2007.01.008
   Young KL, 2013, ACCIDENT ANAL PREV, V58, P226, DOI 10.1016/j.aap.2012.09.014
   Young KL, 2012, SAFETY SCI, V50, P165, DOI 10.1016/j.ssci.2011.07.008
NR 41
TC 8
Z9 8
U1 1
U2 18
PU SAGE PUBLICATIONS LTD
PI LONDON
PA 1 OLIVERS YARD, 55 CITY ROAD, LONDON EC1Y 1SP, ENGLAND
SN 1687-8132
EI 1687-8140
J9 ADV MECH ENG
JI Adv. Mech. Eng.
PY 2013
AR 905075
DI 10.1155/2013/905075
PG 8
WC Thermodynamics; Engineering, Mechanical
WE Science Citation Index Expanded (SCI-EXPANDED); Social Science Citation Index (SSCI)
SC Thermodynamics; Engineering
GA 276ZL
UT WOS:000328788100001
OA gold
DA 2022-02-06
ER

PT J
AU Arvin, R
   Khattak, AJ
   Qi, HR
AF Arvin, Ramin
   Khattak, Asad J.
   Qi, Hairong
TI Safety critical event prediction through unified analysis of driver and
   vehicle volatilities: Application of deep learning methods
SO ACCIDENT ANALYSIS AND PREVENTION
LA English
DT Article
DE Deep Learning; CNN; LSTM; Volatility; SHRP2; Crash prediction;
   Naturalistic driving study; Neural Network; Big Data
ID IDENTIFICATION; NETWORKS; DEMAND; LEVEL; CRASH
AB Transportation safety is highly correlated with driving behavior, especially human error playing a key role in a large portion of crashes. Modern instrumentation and computational resources allow for the monitorization of driver, vehicle, and roadway/environment to extract leading indicators of crashes from multi-dimensional data streams. To quantify variations that are beyond normal in driver behavior and vehicle kinematics, the concept of volatility is applied. The study measures driver-vehicle volatilities using the naturalistic driving data. By integrating and fusing multiple real-time streams of data, i.e., driver distraction, vehicular movements and kinematics, and instability in driving, this study aims to predict occurrence of safety critical events and generate appropriate feedback to drivers and surrounding vehicles. The naturalistic driving data is used which contains 7566 normal driving events, and 1315 severe events (i.e., crash and near-crash), vehicle kinematics, and driver behavior collected from more than 3500 drivers. In order to capture the local dependency and volatility in time-series data 1D-Convolutional Neural Network (1D-CNN), Long Short-Term Memory (LSTM), and 1DCNN-LSTM are applied. Vehicle kinematics, driving volatility, and impaired driving (in terms of distraction) are used as the input parameters. The results reveal that the 1DCNN-LSTM model provides the best performance, with 95.45% accuracy and prediction of 73.4% of crashes with a precision of 95.67%. Additional features are extracted with the CNN layers and temporal dependency between observations is addressed, which helps the network learn driving patterns and volatile behavior. The model can be used to monitor driving behavior in real-time and provide warnings and alerts to drivers in low-level automated vehicles, reducing their crash risk.
C1 [Arvin, Ramin; Khattak, Asad J.] Univ Tennessee, Dept Civil & Environm Engn, Knoxville, TN 37996 USA.
   [Qi, Hairong] Univ Tennessee, Dept Elect Engn & Comp Sci, Knoxville, TN USA.
RP Khattak, AJ (corresponding author), Univ Tennessee, Dept Civil & Environm Engn, Knoxville, TN 37996 USA.
EM akhattak@utk.edu
RI Khattak, Asad/J-3340-2014
OI Khattak, Asad/0000-0002-0790-7794
FU U.S. Department of Transportation (USDOT) through the Collaborative
   Sciences Center for Road Safety (CSCRS) [R-23]
FX This research is funded by the U.S. Department of Transportation
   (USDOT)under Project R-23 through the Collaborative Sciences Center for
   Road Safety (CSCRS), a consortium led by The University of North
   Carolina at Chapel Hill in partnership with The University of Tennessee.
   The data was provided by Dr. Tom Karnowski, Oak Ridge National
   Laboratory, for which the authors are very grateful. Any opinions,
   findings, conclusions and recommendations are those of the authors and
   do not necessarily reflect views of the sponsors. The authors thank Ms.
   Kinzee Clark and Mr. Zachary Jerome for editing the manuscript.
CR Abadi M, 2016, PROCEEDINGS OF OSDI'16: 12TH USENIX SYMPOSIUM ON OPERATING SYSTEMS DESIGN AND IMPLEMENTATION, P265
   [Anonymous], 2008, 811059 DOT HS NAT HI
   [Anonymous], Highway statistics, 2016, 2018
   Arvin R., 2019, TRANSP RES BOARD 98
   Arvin R, 2020, J INTELL TRANSPORT S, V25, P170, DOI 10.1080/15472450.2020.1834392
   Arvin R, 2020, ACCIDENT ANAL PREV, V146, DOI 10.1016/j.aap.2020.105733
   Arvin R, 2019, ACCIDENT ANAL PREV, V132, DOI 10.1016/j.aap.2019.07.002
   Arvin R, 2019, ACCIDENT ANAL PREV, V127, P118, DOI 10.1016/j.aap.2019.01.014
   Baghbaderani RK, 2019, IEEE IMAGE PROC, P2449, DOI 10.1109/ICIP.2019.8803372
   Bradley AP, 1997, PATTERN RECOGN, V30, P1145, DOI 10.1016/S0031-3203(96)00142-2
   Brownlee J., 2018, MACHINE LEARNING MAS
   Brownlee J., 2020, IMBALANCED CLASSIFIC
   Cai Q, 2020, TRANSPORT RES C-EMER, V117, DOI 10.1016/j.trc.2020.102697
   Cai Q, 2019, TRANSPORT RES A-POL, V127, P71, DOI 10.1016/j.tra.2019.07.010
   Chollet F., 2015, GITHUB REPOS
   Ciresan D.C., 2011, P 22 INT JOINT C ART
   Cui H, 2020, J INTELL TRANSPORT S, V24, P279, DOI 10.1080/15472450.2020.1742121
   de Naurois CJ, 2018, ACCIDENT ANAL PREV, V121, P118, DOI 10.1016/j.aap.2018.08.017
   Ding DD, 2020, J INTELL TRANSPORT S, V24, P304, DOI 10.1080/15472450.2019.1670659
   Dingus TA, 2011, ERGON DES, V19, P8, DOI 10.1177/1064804611423736
   Eren L, 2019, J SIGNAL PROCESS SYS, V91, P179, DOI 10.1007/s11265-018-1378-3
   Everitt B, 2002, CAMBRIDGE DICT STAT
   Figlewski S., 1994, FORECASTING VOLATILI
   Formosa N, 2020, ACCIDENT ANAL PREV, V136, DOI 10.1016/j.aap.2019.105429
   Gao Z, 2018, IEEE INT C INTELL TR, P3352, DOI 10.1109/ITSC.2018.8569659
   Gers FA, 2003, J MACH LEARN RES, V3, P115, DOI 10.1162/153244303768966139
   Ghanim MS, 2015, J INTELL TRANSPORT S, V19, P327, DOI 10.1080/15472450.2014.936292
   Gong YB, 2020, ACCIDENT ANAL PREV, V144, DOI 10.1016/j.aap.2020.105655
   Goodfellow I, 2016, ADAPT COMPUT MACH LE, P1
   Hankey J.M., 2016, DESCRIPTION SHRP 2 N
   Harding J., 2014, VEHICLE TO VEHICLE C
   Hauer E, 2006, ACCIDENT ANAL PREV, V38, P78, DOI 10.1016/j.aap.2005.07.001
   Hinton G.E., 2012, COMPUT SCI
   Hinton G, 2012, IEEE SIGNAL PROC MAG, V29, P82, DOI 10.1109/MSP.2012.2205597
   Hochreiter S, 1997, NEURAL COMPUT, V9, P1735, DOI 10.1162/neco.1997.9.8.1735
   Huber P.J., 2005, ROBUST STAT
   Ishak S, 2018, CRASH NEAR CRASH PRE
   James G., 2013, INTRO STAT LEARNING
   Jeon H, 2018, J INTELL TRANSPORT S, V22, P433, DOI 10.1080/15472450.2017.1394192
   Johnson JM, 2019, J BIG DATA-GER, V6, DOI 10.1186/s40537-019-0192-5
   Kamrani M., 2019, TRANSP RES BOARD 98
   Kaviani Baghbaderani Razieh, 2020, Computer Vision - ECCV 2020 16th European Conference. Proceedings. Lecture Notes in Computer Science (LNCS 12375), P1, DOI 10.1007/978-3-030-58577-8_1
   Khadhir A, 2021, J INTELL TRANSPORT S, V25, P58, DOI 10.1080/15472450.2020.1754818
   Khattak AJ, 2021, ACCIDENT ANAL PREV, V151, DOI 10.1016/j.aap.2020.105873
   King DB, 2015, ACS SYM SER, V1214, P1
   Kluger R, 2016, ACCIDENT ANAL PREV, V96, P162, DOI 10.1016/j.aap.2016.08.006
   Lecun Y, 1998, P IEEE, V86, P2278, DOI 10.1109/5.726791
   Li P, 2020, ACCIDENT ANAL PREV, V135, DOI 10.1016/j.aap.2019.105371
   Li Y, 2019, J INTELL TRANSPORT S, V23, P300, DOI 10.1080/15472450.2018.1563865
   Lin L, 2018, TRANSPORT RES C-EMER, V97, P258, DOI 10.1016/j.trc.2018.10.011
   Liu J, 2016, TRANSPORT RES C-EMER, V68, P83, DOI 10.1016/j.trc.2016.03.009
   Liu MX, 2020, J SPINAL CORD MED, V43, P201, DOI [10.1080/15472450.2018.1462176, 10.1080/10790268.2018.1451238]
   Longerstaey J., 1996, 51 MORG GUAR TRUST C, P54
   Ma XL, 2015, TRANSPORT RES C-EMER, V54, P187, DOI 10.1016/j.trc.2015.03.014
   Mohammadnazar A, 2021, TRANSPORT RES C-EMER, V122, DOI 10.1016/j.trc.2020.102917
   Nasr Esfahani H., 2020, TRANSP RES BOARD 99
   Nhtsa, 2009, TRAFF SAF FACTS, P159
   Ordonez FJ, 2016, SENSORS-BASEL, V16, DOI 10.3390/s16010115
   Osman OA, 2019, ACCIDENT ANAL PREV, V123, P274, DOI 10.1016/j.aap.2018.12.005
   Palaz D, 2015, ANAL CNN BASED SPEEC
   Parsa AB, 2019, ACCIDENT ANAL PREV, V129, P202, DOI 10.1016/j.aap.2019.05.014
   Perez MA, 2017, ACCIDENT ANAL PREV, V103, P10, DOI 10.1016/j.aap.2017.03.005
   Qian Y, 2014, NEUROCOMPUTING, V143, P57, DOI 10.1016/j.neucom.2014.06.021
   San P. P., 2015, IEEE IJCNN
   Sermanet P, 2011, 2011 INTERNATIONAL JOINT CONFERENCE ON NEURAL NETWORKS (IJCNN), P2809, DOI 10.1109/IJCNN.2011.6033589
   Shi XP, 2019, ACCIDENT ANAL PREV, V129, P170, DOI 10.1016/j.aap.2019.05.005
   Simard PY, 2003, PROC INT CONF DOC, P958
   Song YF, 2019, IEEE IMAGE PROC, P1, DOI 10.1109/ICIP.2019.8802917
   Tang JJ, 2019, EXPERT SYST APPL, V130, P265, DOI 10.1016/j.eswa.2019.04.032
   Tang K, 2021, J INTELL TRANSPORT S, V25, P313, DOI 10.1080/15472450.2019.1617141
   Vatani Nezafat Reza, 2019, Journal of Big Data Analytics in Transportation, V1, P71, DOI 10.1007/s42421-019-00005-9
   Wali B, 2020, ANAL METHODS ACCID R, V28, DOI 10.1016/j.amar.2020.100136
   Wali B, 2019, ACCIDENT ANAL PREV, V132, DOI 10.1016/j.aap.2019.105277
   Wei XK, 2019, ENG APPL ARTIF INTEL, V80, P66, DOI 10.1016/j.engappai.2019.01.008
   Wu J., 2019, IET INTELL TRANSP SY
   Xu CC, 2018, TRANSPORT RES C-EMER, V95, P47, DOI 10.1016/j.trc.2018.07.013
   Xu K, 2019, ENG APPL ARTIF INTEL, V85, P57, DOI 10.1016/j.engappai.2019.05.009
   Xu M, 2020, J INTELL TRANSPORT S, V24, P1, DOI 10.1080/15472450.2018.1527694
   Ye MQ, 2017, ACCIDENT ANAL PREV, V106, P385, DOI 10.1016/j.aap.2017.07.010
   Yuan JH, 2019, TRANSPORT RES REC, V2673, P314, DOI 10.1177/0361198119840611
   Zeng Q, 2016, ACCIDENT ANAL PREV, V97, P87, DOI 10.1016/j.aap.2016.08.017
   Zhang SL, 2020, TRANSPORT RES REC, V2674, P57, DOI 10.1177/0361198120912422
   Zhao Z, 2017, IET INTELL TRANSP SY, V11, P68, DOI 10.1049/iet-its.2016.0208
NR 83
TC 7
Z9 7
U1 10
U2 22
PU PERGAMON-ELSEVIER SCIENCE LTD
PI OXFORD
PA THE BOULEVARD, LANGFORD LANE, KIDLINGTON, OXFORD OX5 1GB, ENGLAND
SN 0001-4575
EI 1879-2057
J9 ACCIDENT ANAL PREV
JI Accid. Anal. Prev.
PD MAR
PY 2021
VL 151
AR 105949
DI 10.1016/j.aap.2020.105949
PG 12
WC Ergonomics; Public, Environmental & Occupational Health; Social
   Sciences, Interdisciplinary; Transportation
WE Social Science Citation Index (SSCI)
SC Engineering; Public, Environmental & Occupational Health; Social
   Sciences - Other Topics; Transportation
GA QH8OD
UT WOS:000618530800013
PM 33385957
OA Bronze
DA 2022-02-06
ER

PT J
AU Kang, MW
   Momtaz, SU
AF Kang, Min-Wook
   Momtaz, Salah Uddin
TI Assessment of driver compliance on roadside safety signs with auditory
   warning sounds generated from pavement surface-a driving simulator study
SO JOURNAL OF TRAFFIC AND TRANSPORTATION ENGINEERING-ENGLISH EDITION
LA English
DT Article
DE Driver compliance; Auditory warning sounds; Roadside safety signs;
   Driving simulator
ID NOISE
AB A variety of word messages are used in highways in different forms to inform drivers of traffic safety information or to influence positively drivers' behavior. These include direct word messages for a particular event (such as road work) or general safety messages that warn drivers of risky driving behaviors (such as distracted driving and speeding). However, it is often observed that many drivers even do not recognize the safety messages despite being displayed on roadside signs in a fairly good visibility condition. The present study focused on an engineering method, namely auditory warning sound (AWS), which calls driver's attention on driving tasks and helps them comply with roadside safety signs. A driving simulator experiment was conducted to assess effects of AWS on driver compliance to roadside safety signs. AWS was implemented into driving simulator scenarios as a parameter to generate a certain level of growling warning sounds when subject vehicles are entering within a legibility distance of a roadside safety sign. The present study described laboratory setup and data for the driving simulator experiment, and drew conclusions on driver compliance to roadside safety signs with and without presence of AWS. The experiment results show that drivers are more compliant to roadside safety signs when AWS is used. It is expected that AWS will greatly help drivers comply with roadside safety signs where a specific safety concern is raised, such as a work-zone or a drowsy driving advisory zone. (C) 2018 Periodical Offices of Changan University. Publishing services by Elsevier B.V on behalf of Owner.
C1 [Kang, Min-Wook] Univ S Alabama, Dept Civil Coastal & Environm Engn, Mobile, AL 36688 USA.
   [Momtaz, Salah Uddin] Univ Cent Florida, Dept Civil Environm & Construct Engn, Orlando, FL 32816 USA.
RP Kang, MW (corresponding author), Univ S Alabama, Dept Civil Coastal & Environm Engn, Mobile, AL 36688 USA.
EM mwkang@southalabama.edu; smomtaz@knights.ucf.edu
OI Momtaz, Salah Uddin/0000-0002-2091-8447; Kang,
   Min-Wook/0000-0002-4384-7899
FU Alabama Department of Transportation [930-856R]
FX This work was funded by Alabama Department of Transportation (Research
   Project 930-856R) and was carried out at the University of South
   Alabama.
CR Bernhard R, 2005, INTRO TIRE PAVEMENT
   Boyle LN, 2010, ACCIDENT ANAL PREV, V42, P785, DOI 10.1016/j.aap.2010.03.006
   Council F., 2010, J TRANSP SAF SECUR, V2, P261, DOI [10.1080/19439962.2010.508571, DOI 10.1080/19439962.2010.508571]
   Department of Transport and Main Road, 2015, TRAFF ROAD US MAN MA
   Dewar R., 2007, HUMAN FACTORS TRAFFI
   Fagerlonn J., 2012, 4 INT C AUT US INT I
   Fagerlonn J, 2010, 16 INT C AUD DISPL I
   FHWA, 2009, MAN UN TRAFF CONTR D
   Gable T.M., 2013, GTPSYCTR201301
   Haron Z, 2012, IOSR J MECH CIV ENG, V1, P12
   JOHNSON DR, 1968, J SOUND VIB, V7, P287, DOI 10.1016/0022-460X(68)90273-3
   Kang M.W., 2015, SAFETY STUDY ALABAMA
   Kang MW, 2015, J TRANSP ENG, V141, DOI 10.1061/(ASCE)TE.1943-5436.0000777
   Koegel M., 2010, IEEE 5 INT S WIR PER
   Kozak K., 2006, HUM FACT ERG SOC 50
   Lee C., 2008, TRANSPORT RES REC, V2069, P1703
   Lee J.D., 2011, HDB DRIVING SIMULATI
   Lee J, 2013, ADV MATER RES-SWITZ, V723, P113, DOI 10.4028/www.scientific.net/AMR.723.113
   Lin CT, 2009, PERCEPT MOTOR SKILL, V108, P825, DOI 10.2466/PMS.108.3.825-835
   Loy G., 2004, 2004 IEEE RSJ INT C
   May JF, 2009, TRANSPORT RES F-TRAF, V12, P218, DOI 10.1016/j.trf.2008.11.005
   Rimini-Doering M, 2005, 3 INT DRIV S HUM FAC
   Royal D, 2002, NATL SURVEY DISTRACT
   Shinar D., 1978, PSYCHOL ROAD HUMAN F
   Zhong N., 2003, 14 INT S METH INT SY
NR 25
TC 3
Z9 3
U1 0
U2 4
PU ELSEVIER SCIENCE BV
PI AMSTERDAM
PA PO BOX 211, 1000 AE AMSTERDAM, NETHERLANDS
SN 2095-7564
J9 J TRAFFIC TRANSP ENG
JI J. Traffic Transp. Eng.-Engl. Ed.
PD FEB
PY 2018
VL 5
IS 1
BP 1
EP 13
DI 10.1016/j.jtte.2017.09.001
PG 13
WC Engineering, Civil; Transportation Science & Technology
WE Emerging Sources Citation Index (ESCI)
SC Engineering; Transportation
GA GI6RF
UT WOS:000434619600001
OA gold
DA 2022-02-06
ER

PT J
AU Sezgin, E
   Lin, S
AF Sezgin, Emre
   Lin, Simon
TI Technology-Based Interventions, Assessments, and Solutions for Safe
   Driving Training for Adolescents: Rapid Review
SO JMIR MHEALTH AND UHEALTH
LA English
DT Review
DE adolescent health; assessment; driving safety; teen driving;
   technology-based intervention
ID TRIGGERED VIDEO INTERVENTION; BEHAVIOR-CHANGE; YOUNG DRIVERS; TEEN
   DRIVERS; METAANALYSIS; DISTRACTION; SYSTEM; MODEL
AB Background: Safe driving training for adolescents aims to prevent injury and promote their well-being. In that regard, information and communication technologies have been used to understand adolescent driving behavior and develop interventions.
   Objective: The purpose of this review is to explore and discuss existing approaches to technology-based driving interventions, driving assessments, and solutions in the literature.
   Methods: We searched the Web of Science and PubMed databases following a review protocol to collect relevant peer-reviewed journal articles. Inclusion criteria were (1) being published in the English language, (2) being published in a peer-reviewed journal, (3) testing the driving behavior of teens with technology-based intervention methods, and (4) being published between January 2000 and March 2018. We appraised the articles by reading their abstracts to select studies matching the inclusion criteria and reading the full text of articles for final refinement.
   Results: Initial keyword searches on technology-based solutions resulted in 828 publications that we refined further by title screening (n=131) and abstract evaluation against inclusion criteria (n=29). Finally, we selected 16 articles that met the inclusion criteria and examined them regarding the use of technology-based interventions, assessments, and solutions. Use of built-in tracking devices and installation of black box devices were widely used methods for capturing driving events. Smartphones were increasingly adapted for data collection, and use of gamification for intervention design was an emerging concept. Visual and audio feedback also were used for intervention.
   Conclusions: Our findings suggest that social influence is effective in technology-based interventions; parental involvement for promoting safe driving behavior is highly effective. However, the use of smartphones and gamification needs more study regarding their implementation and sustainability. Further developments in technology for predicting teen behavior and programs for behavioral change are needed.
C1 [Sezgin, Emre; Lin, Simon] Nationwide Childrens Hosp, Res Informat Solut & Innovat, Res Inst, RB3 Bldg,3rd Floor,700 Childrens Dr, Columbus, OH 43205 USA.
RP Sezgin, E (corresponding author), Nationwide Childrens Hosp, Res Informat Solut & Innovat, Res Inst, RB3 Bldg,3rd Floor,700 Childrens Dr, Columbus, OH 43205 USA.
EM emre.sezgin@nationwidechildrens.org
RI Sezgin, Emre/I-7969-2019
OI Sezgin, Emre/0000-0001-8798-9605; Linwood, Simon/0000-0003-2876-2042
CR Albert G, 2016, TRANSPORT POLICY, V50, P54, DOI 10.1016/j.tranpol.2016.06.004
   [Anonymous], 2018, TEEN 2016
   Birrell SA, 2014, IEEE T INTELL TRANSP, V15, P1801, DOI 10.1109/TITS.2014.2328357
   Botzer A, 2017, SAFETY SCI, V91, P361, DOI 10.1016/j.ssci.2016.09.003
   Buckley L, 2014, J ADOLESCENT HEALTH, V54, pS16, DOI 10.1016/j.jadohealth.2013.12.021
   Caird JK, 2014, ACCIDENT ANAL PREV, V71, P311, DOI 10.1016/j.aap.2014.06.005
   Carney C, 2010, AM J PUBLIC HEALTH, V100, P1101, DOI 10.2105/AJPH.2009.165829
   Cazzulino F, 2014, TRAFFIC INJ PREV, V15, P234, DOI 10.1080/15389588.2013.822075
   Creaser J, 2011, USABILITY EVALUATION
   Creaser JI, 2015, J SAFETY RES, V54, P75, DOI 10.1016/j.jsr.2015.06.014
   Farah H, 2013, TRANSPORT RES REC, P26, DOI 10.3141/2327-04
   Farmer CM, 2010, J SAFETY RES, V41, P39, DOI 10.1016/j.jsr.2009.12.002
   Ferguson S.A., 2013, SPEEDING RELATED FAT
   Ferreira J, 2017, PLOS ONE, V12, DOI 10.1371/journal.pone.0174959
   Fischer P., 2013, PROMOTING PARENT INV
   Gesser-Edelsburg A, 2013, TRANSPORT RES F-TRAF, V17, P114, DOI 10.1016/j.trf.2012.09.002
   Ginsburg KR, 2009, PEDIATRICS, V124, P1040, DOI 10.1542/peds.2008-3037
   Guttman N, 2011, ACCIDENT ANAL PREV, V43, P412, DOI 10.1016/j.aap.2010.09.011
   Hamari J, 2014, P ANN HICSS, P3025, DOI 10.1109/HICSS.2014.377
   Hassan HM, 2013, ACCIDENT ANAL PREV, V50, P361, DOI 10.1016/j.aap.2012.05.003
   Institute of Medicine Transportation Research Board National Research Council, 2007, PREV TEEN MOT CRASH
   Insurance Institute for Highway Safety (IIHS), 2009, IIHS STATUS REPORT, V44
   Johnson Daniel, 2016, Internet Interv, V6, P89, DOI 10.1016/j.invent.2016.10.002
   Kann L, 2016, MMWR-MORBID MORTAL W, V65, P106, DOI 10.15585/mmwr.mm6505a2
   Kervick AA, 2015, ACCIDENT ANAL PREV, V83, P171, DOI 10.1016/j.aap.2015.07.023
   Lee JD, 2007, J SAFETY RES, V38, P203, DOI 10.1016/j.jsr.2007.02.008
   McGehee DV, 2007, J SAFETY RES, V38, P215, DOI 10.1016/j.jsr.2007.02.009
   Meng R., 2014, DRIVING ANAL WILL IT
   Michie S, 2017, J MED INTERNET RES, V19, DOI 10.2196/jmir.7126
   Minino Arialdi, 2010, NCHS Data Brief, P1
   Mirman JH, 2014, TRANSPORT RES REC, P64, DOI 10.3141/2465-09
   Musicant O, 2015, TRANSPORT RES REC, P1, DOI 10.3141/2516-01
   Musicant O, 2010, TRANSP RES RECORD, P8, DOI 10.3141/2182-02
   Ouimet MC, 2015, J ADOLESCENT HEALTH, V57, pS24, DOI 10.1016/j.jadohealth.2015.03.010
   Oviedo-Trespalacios O, 2016, TRANSPORT RES C-EMER, V72, P360, DOI 10.1016/j.trc.2016.10.006
   Prato CG, 2010, ACCIDENT ANAL PREV, V42, P480, DOI 10.1016/j.aap.2009.09.011
   Simons-Morton BG, 2015, J SAFETY RES, V54, P41, DOI 10.1016/j.jsr.2015.06.010
   Simons-Morton BG, 2013, J ADOLESCENT HEALTH, V53, P21, DOI 10.1016/j.jadohealth.2012.11.008
   Smith A, 2017, RECORD SHARES AM NOW
   Smith JG, 2016, 2016 INTERNATIONAL CONFERENCE ON ADVANCES IN COMPUTING, COMMUNICATIONS AND INFORMATICS (ICACCI), P207, DOI 10.1109/ICACCI.2016.7732048
   Stavrinos D, 2018, CHILD DEV, V89, P118, DOI 10.1111/cdev.12827
   Steinberger F., 2017, AUTOMOTIVE USER INTE, P55, DOI [10.1007/978-3-319-49448-7_2, DOI 10.1007/978-3-319-49448-7_2]
   Steinberger F, 2017, PROCEEDINGS OF THE 2017 ACM SIGCHI CONFERENCE ON HUMAN FACTORS IN COMPUTING SYSTEMS (CHI'17), P2826, DOI 10.1145/3025453.3025511
   Steinberger F, 2017, COMPUT HUM BEHAV, V75, P714, DOI 10.1016/j.chb.2017.06.019
   Vlahogianni EI, 2017, TRANSPORT RES C-EMER, V79, P196, DOI 10.1016/j.trc.2017.03.014
   Weiss E, 2018, TRAFFIC INJ PREV, V19, pS120, DOI 10.1080/15389588.2017.1401220
NR 46
TC 5
Z9 6
U1 2
U2 11
PU JMIR PUBLICATIONS, INC
PI TORONTO
PA 59 WINNERS CIRCLE, TORONTO, ON M4L 3Y7, CANADA
SN 2291-5222
J9 JMIR MHEALTH UHEALTH
JI JMIR mHealth uHealth
PD JAN 24
PY 2019
VL 7
IS 1
AR e11942
DI 10.2196/11942
PG 11
WC Health Care Sciences & Services; Medical Informatics
WE Science Citation Index Expanded (SCI-EXPANDED); Social Science Citation Index (SSCI)
SC Health Care Sciences & Services; Medical Informatics
GA HI8GX
UT WOS:000456694400001
PM 30679149
OA gold, Green Published, Green Submitted
DA 2022-02-06
ER

PT J
AU Timmermans, C
   Alhajyaseen, W
   Soliman, A
   Brijs, T
   Bedair, K
   Ross, V
AF Timmermans, Chantal
   Alhajyaseen, Wael
   Soliman, Abdrabo
   Brijs, Tom
   Bedair, Khaled
   Ross, Veerle
TI Effect of ADHD traits in young drivers on self-reported deviant driving
   behaviours: An exploratory study in the Arab gulf region
SO JOURNAL OF TRANSPORT & HEALTH
LA English
DT Article
DE Inattention; Hyperactivity-impulsivity; ADHD; Deviant driving behaviour;
   DBQ; Qatar
ID DEFICIT HYPERACTIVITY DISORDER; ATTENTION-DEFICIT/HYPERACTIVITY
   DISORDER; GENDER-DIFFERENCES; ADULT DRIVERS; QUESTIONNAIRE; PREVALENCE;
   ACCIDENT; RISK; IMPULSIVITY; PERFORMANCE
AB Introduction: Attention Deficit Hyperactivity Disorder (ADHD) can be defined in two key traits (inattention and hyperactivity-impulsivity), which can effect day-to-day capabilities such as driving performance.
   Methods: In this exploratory study, a sample of 450 young drivers from the State of Qatar have been administered the Adult ADHD Self-Report Scale (ASRS-V1.1) and the Driver Behaviour Questionnaire (DBQ), in order to examine the impact of self-reported inattention and hyperactivity-impulsivity traits on self-reported intentional traffic violations, unintentional driving errors, concentration or memory lapses and deliberate aggressive violations. A path analysis model was developed to test the predictability of these ADHD traits on deviant driving behaviours.
   Results: The positive relationships among both traits and deviant driving behaviours varies across gender. Young male drivers with hyperactivity-impulsivity traits are significantly more likely to report ordinary violations, errors, lapses and aggressive violations, but these aberrant driving behaviours are most likely to be reported by young female drivers who report the inattention trait. Nevertheless, the inattention trait has a minor predictive role for young male drivers and is not significantly related to aggressive violations. For young female drivers aggressive violations are not predicted by the hyperactivity-impulsivity trait, but the inattention traits among young female drivers is the strongest predictor of aggressive violations.
   Conclusion: This exploratory study is important to create a better understanding of the increased risks among female drivers who predominantly exhibit the inattention trait and male drivers who predominantly exhibit the hyperactivity-impulsivity trait and could suggest gender-sensitive driving education about ADHD traits and driving risks.
C1 [Timmermans, Chantal; Alhajyaseen, Wael] Qatar Univ, Coll Engn, Qatar Transportat & Traff Safety Ctr, POB 2713, Doha, Qatar.
   [Soliman, Abdrabo; Bedair, Khaled] Qatar Univ, Coll Arts & Sci, POB 2713, Doha, Qatar.
   [Brijs, Tom; Ross, Veerle] Transportat Res Inst IMOB, Uhasselt, B-3590 Diepenbeek, Belgium.
RP Timmermans, C (corresponding author), Qatar Univ, Coll Engn, Qatar Transportat & Traff Safety Ctr, POB 2713, Doha, Qatar.
EM t.chantal@qu.edu.qa; wyaseen@qu.edu.qa; soliman@qu.edu.qa;
   tom.brijs@uhasselt.be; khaledfb@qu.edu.qa; veerle.ross@uhasselt.be
RI ; Alhajyaseen, Wael/C-4567-2014
OI Ross, Veerle/0000-0002-7830-7892; Alhajyaseen, Wael/0000-0003-1757-1363
FU NPRP award from the Qatar National Research Fund (a member of Qatar
   Foundation) [NPRP11S-1228-170143]
FX This publication was made possible by the NPRP award
   [NPRP11S-1228-170143] from the Qatar National Research Fund (a member of
   Qatar Foundation). The statements made herein are solely the
   responsibility of the author[s]. Furthermore, authors are deeply
   thankful to Mr. Robert Makondo, the manager of Karwa Driving School in
   the State of Qatar, and his team for their essential support in
   conducting the questionnaire survey in their driving school. We would
   also like to appreciate the unlimited support by Mowasalat to conduct
   this study.
CR Abay KA, 2016, ACCIDENT ANAL PREV, V97, P57, DOI 10.1016/j.aap.2016.08.022
   Abbas AK, 2011, ANN SAUDI MED, V31, P347, DOI 10.4103/0256-4947.83208
   Adler LA., 2003, ADULT ADHD SELF REPO
   Aduen Paula A, 2019, ADHD Rep, V27, P8, DOI 10.1521/adhd.2019.27.4.8
   af Wahlberg AE, 2015, J SAFETY RES, V55, P185, DOI 10.1016/j.jsr.2015.08.003
   Alhajyaseen W, 2018, PROCEDIA COMPUT SCI, V130, P34, DOI 10.1016/j.procs.2018.04.009
   Alotaibi Y.N., 2016, QATAR FDN ANN RES C, V2016
   American Psychiatric Association, 2013, DIAGNOSTIC STAT MANU, DOI DOI 10.1176/APPI.BOOKS.9780890425596
   Ankem G, 2018, J TRANSP HEALTH, V9, pS13, DOI 10.1016/j.jth.2018.05.065
   Antshel KM, 2016, EXPERT REV NEUROTHER, V16, P279, DOI 10.1586/14737175.2016.1146591
   Ardic ME, 2014, AM J EMERG MED, V32, P1135, DOI 10.1016/j.ajem.2014.05.035
   Ayuso M, 2014, ACCIDENT ANAL PREV, V73, P125, DOI 10.1016/j.aap.2014.08.017
   Bachoo S, 2013, ACCIDENT ANAL PREV, V55, P67, DOI 10.1016/j.aap.2013.02.021
   BARKLEY RA, 1993, PEDIATRICS, V92, P212
   Barr GC, 2015, J EMERG MED, V48, P366, DOI 10.1016/j.jemermed.2014.09.055
   Beanland V, 2014, ACCIDENT ANAL PREV, V72, P184, DOI 10.1016/j.aap.2014.06.023
   Becker, 2019, ADHD ADOLESCENTS DEV, P255
   Bener A, 2008, MED PRIN PRACT, V17, P440, DOI 10.1159/000151564
   Bener A, 2008, ACCIDENT ANAL PREV, V40, P1411, DOI 10.1016/j.aap.2008.03.003
   Bicaksiz P, 2016, TRANSPORT RES F-TRAF, V38, P194, DOI 10.1016/j.trf.2015.06.001
   Bob P., 2018, ADHD STRESS DEV, P1
   Bron TI, 2018, ACCIDENT ANAL PREV, V111, P338, DOI 10.1016/j.aap.2017.12.011
   Cortese S, 2016, J CLIN PSYCHIAT, V77, pE421, DOI 10.4088/JCP.14m09630
   Cox Daniel J, 2006, J Atten Disord, V10, P212, DOI 10.1177/1087054706288103
   de Winter JCF, 2010, J SAFETY RES, V41, P463, DOI 10.1016/j.jsr.2010.10.007
   Fayyad J, 2007, BRIT J PSYCHIAT, V190, P402, DOI 10.1192/bjp.bp.106.034389
   Fried R, 2006, J CLIN PSYCHIAT, V67, P567, DOI 10.4088/JCP.v67n0407
   Fuermaier ABM, 2017, J NEURAL TRANSM, V124, pS55, DOI 10.1007/s00702-015-1465-6
   Gray S, 2014, PEERJ, V2, DOI 10.7717/peerj.324
   Hassan MN, 2012, ACCIDENT ANAL PREV, V45, P554, DOI 10.1016/j.aap.2011.09.009
   Heiman S, 2015, ACCIDENT ANAL PREV, V75, P245, DOI 10.1016/j.aap.2014.12.008
   Jerome L, 2006, J CAN ACAD CHILD ADO, V15, P105
   Johnson B.D., 2000, FAMILY J, V8, P180, DOI DOI 10.1177/1066480700082013
   Kessler RC, 2005, PSYCHOL MED, V35, P245, DOI 10.1017/S0033291704002892
   Kingery KM, 2015, J ABNORM CHILD PSYCH, V43, P1175, DOI 10.1007/s10802-014-9954-x
   Kollins SH, 2008, J ATTEN DISORD, V12, P115, DOI 10.1177/1087054707311654
   Lajunen T, 2004, ACCIDENT ANAL PREV, V36, P231, DOI 10.1016/S0001-4575(02)00152-5
   Lansdown TC, 2002, ACCIDENT ANAL PREV, V34, P655, DOI 10.1016/S0001-4575(01)00065-3
   Lee HC, 2003, ACCIDENT ANAL PREV, V35, P797, DOI 10.1016/S0001-4575(02)00083-0
   Liddle EB, 2011, J CHILD PSYCHOL PSYC, V52, P761, DOI 10.1111/j.1469-7610.2010.02333.x
   Matza LS, 2011, J ATTEN DISORD, V15, P557, DOI 10.1177/1087054710372488
   Mehmood A, 2010, ACCIDENT ANAL PREV, V42, P427, DOI 10.1016/j.aap.2009.09.004
   Moffitt TE, 2015, AM J PSYCHIAT, V172, P967, DOI 10.1176/appi.ajp.2015.14101266
   Nussbaum NL, 2012, J ATTEN DISORD, V16, P87, DOI 10.1177/1087054711416909
   Oliver ML, 2015, TRANSPORT RES F-TRAF, V30, P14, DOI 10.1016/j.trf.2015.01.005
   Pearson MR, 2013, ACCIDENT ANAL PREV, V53, P142, DOI 10.1016/j.aap.2013.01.009
   Polanczyk G, 2007, AM J PSYCHIAT, V164, P942, DOI 10.1176/appi.ajp.164.6.942
   Randell NJS, 2020, J ATTEN DISORD, V24, P1570, DOI 10.1177/1087054716658126
   REASON J, 1990, ERGONOMICS, V33, P1315, DOI 10.1080/00140139008925335
   Reimer B, 2005, ACCIDENT ANAL PREV, V37, P996, DOI 10.1016/j.aap.2005.05.002
   Reimer B, 2010, ACCIDENT ANAL PREV, V42, P842, DOI 10.1016/j.aap.2009.06.021
   Rosenbloom T, 2011, ACCIDENT ANAL PREV, V43, P128, DOI 10.1016/j.aap.2010.08.002
   Rowe R, 2015, ACCIDENT ANAL PREV, V74, P118, DOI 10.1016/j.aap.2014.10.012
   Shaw FA, 2019, TRANSPORT RES F-TRAF, V61, P141, DOI 10.1016/j.trf.2018.02.013
   Slobodin O, 2019, FRONT HUM NEUROSCI, V13, DOI 10.3389/fnhum.2019.00441
   Soliman A, 2018, PROCEDIA COMPUT SCI, V130, P652, DOI 10.1016/j.procs.2018.04.116
   Tabibi Z, 2015, TRANSPORT RES F-TRAF, V34, P18, DOI 10.1016/j.trf.2015.07.015
   Thorslund B, 2017, J TRANSP HEALTH, V5, pS77, DOI 10.1016/j.jth.2017.05.227
   Timmermans C, 2019, IATSS RES, V43, P286, DOI 10.1016/j.iatssr.2019.03.004
   Timmermans C, 2019, INT J INJ CONTROL SA, V26, P242, DOI 10.1080/17457300.2019.1620289
   Ulfarsson GF, 2004, ACCIDENT ANAL PREV, V36, P135, DOI 10.1016/S0001-4575(02)00135-5
   Vaa T, 2014, ACCIDENT ANAL PREV, V62, P415, DOI 10.1016/j.aap.2013.10.003
   van de Glind G, 2014, DRUG ALCOHOL DEPEN, V134, P158, DOI 10.1016/j.drugalcdep.2013.09.026
   Woodward LJ, 2000, J AM ACAD CHILD PSY, V39, P627, DOI 10.1097/00004583-200005000-00017
NR 64
TC 2
Z9 2
U1 2
U2 8
PU ELSEVIER SCI LTD
PI OXFORD
PA THE BOULEVARD, LANGFORD LANE, KIDLINGTON, OXFORD OX5 1GB, OXON, ENGLAND
SN 2214-1405
J9 J TRANSP HEALTH
JI J. Transp. Health
PD JUN
PY 2020
VL 17
AR 100857
DI 10.1016/j.jth.2020.100857
PG 11
WC Public, Environmental & Occupational Health; Transportation
WE Social Science Citation Index (SSCI)
SC Public, Environmental & Occupational Health; Transportation
GA LW5GR
UT WOS:000539175500006
DA 2022-02-06
ER

PT J
AU Huang, LH
   Bian, Y
   Zhao, XH
   Xu, YC
   Rong, J
AF Huang, Lihua
   Bian, Yang
   Zhao, Xiaohua
   Xu, Yachen
   Rong, Jian
TI Quantitatively exploring the relationship between eye movement and
   driving behavior under the effect of different complex diagrammatic
   guide signs
SO COGNITION TECHNOLOGY & WORK
LA English
DT Article
DE Diagrammatic guide signs; Eye movement; Driving behavior; Gray
   relational analysis; Relational degrees
ID DRIVER PERFORMANCE; TRAFFIC SIGNS; INFORMATION VOLUME; MENTAL WORKLOAD;
   LOGO SIGNS; SPEED; DISTRACTION; ATTENTION
AB Complex diagrammatic guide signs (DGSs) are widely used. To study the influence of DGSs with different complexities on drivers' cognition, four types of typical DGSs on urban expressways in Beijing, China, were studied through a driving simulator experiment. Three indicators related to eye movement and three indicators related to driving behavior were collected and analyzed. The results indicated that the complexities of DGSs significantly increased the number of fixations, increased the number of saccades and decreased the duration of the first fixation on DGSs. More complex DGSs result in a greater difficulty for drivers in recognizing the destination on the DGSs. The complexities of DGSs also had a significant effect on driving behavior, including increasing the standard deviation of the average speed, increasing the driving distance during an acceleration change and increasing the average deceleration. When drivers observed a highly complex DGS, the vehicle speed appeared to significantly fluctuate and decrease, and drivers required a long time to comprehend the DGSs. Under the effect of different complex DGSs, indicators of the drivers' eye movement and driving behavior are closely correlated, and the average relational degree is 0.645. In particular, relations of the number of saccades on DGSs with three indicators of driving behavior and of the driving distance during an acceleration change with two indicators of eye movement are closer than the relations between other parameters. This study provides a foundation for the influence of DGSs on drivers' brain cognition and the optimization of complex DGSs, which will be investigated in future research.
C1 [Huang, Lihua; Bian, Yang; Zhao, Xiaohua; Rong, Jian] Beijing Collaborat Innovat Ctr Metropolitan Trans, Beijing 100124, Peoples R China.
   [Huang, Lihua; Bian, Yang; Zhao, Xiaohua; Rong, Jian] Beijing Univ Technol, Coll Metropolitan Transportat, Beijing 100124, Peoples R China.
   [Xu, Yachen] Huizhou City Traff Planning Survey & Design Inst, Huizhou 516001, Peoples R China.
   [Zhao, Xiaohua] Beijing Univ Technol, Coll Metropolitan Transportat, Beijing Key Lab Traff Engn, Beijing 100124, Peoples R China.
RP Zhao, XH (corresponding author), Beijing Collaborat Innovat Ctr Metropolitan Trans, Beijing 100124, Peoples R China.; Zhao, XH (corresponding author), Beijing Univ Technol, Coll Metropolitan Transportat, Beijing 100124, Peoples R China.; Zhao, XH (corresponding author), Beijing Univ Technol, Coll Metropolitan Transportat, Beijing Key Lab Traff Engn, Beijing 100124, Peoples R China.
EM xiaohuazhao618@gmail.com
OI Zhao, Xiaohua/0000-0002-6383-0939
FU National Natural Science Foundation of ChinaNational Natural Science
   Foundation of China (NSFC) [61672067]; BMCT (Beijing Municipal
   Commission of Transport) project [2016-kjc-01-002]
FX This study was supported by the National Natural Science Foundation of
   China project (A Study on the Eco-driving Behavior Classification Model
   and Optimization Based on Deep Learning Theory. Project no. 61672067)
   and the BMCT (Beijing Municipal Commission of Transport) project
   (Research on Efficiency Evaluation and Optimization Method of
   Installation of Interchange Exit Guide Signs in Urban Expressway.
   Project no. 2016-kjc-01-002).
CR Al-Madani H., 2002, TRANSPORT RES F-TRAF, V5, P63, DOI [DOI 10.1016/S1369-8478(02)00006-2, 10.1016/S1369-8478(02)00006-2]
   Alonso M, 2012, COGN TECHNOL WORK, V14, P283, DOI 10.1007/s10111-011-0180-9
   Beijing Bureau of Quality and Technical Supervision, 2007, DB11T49312007 BEIJ B
   Beijing Municipal Commission of Transport and Beijing Technology Commission of Traffic Standardization, 2016, GUID LAYOUT URB EXP
   Brookhuis KA, 2010, ACCIDENT ANAL PREV, V42, P898, DOI 10.1016/j.aap.2009.06.001
   [程国柱 Cheng Guozhu], 2015, [交通运输系统工程与信息, Journal of Transporation Systems Engineering & Information Technology], V15, P227
   Chow S. C., 2017, SAMPLE SIZE CALCULAT
   Chrysler S.T., 2007, FHWATX07051471
   Ding H, 2013, ACCIDENT ANAL PREV, V60, P211, DOI 10.1016/j.aap.2013.08.007
   Engstrom J, 2005, TRANSPORT RES F-TRAF, V8, P97, DOI 10.1016/j.trf.2005.04.012
   Fitzpatrick K., 2013, DRIVING SIMULATOR ST
   General Administration of Quality Supervision Inspection and Quarantine of the People's Republic of China China National Standardization Management Committee, 2009, GB576822009
   Godley ST, 2002, ACCIDENT ANAL PREV, V34, P589, DOI 10.1016/S0001-4575(01)00056-2
   Gong Y, 2016, J INTERF CYTOK RES, V36, P75, DOI 10.1089/jir.2015.0030
   Guan W., 2014, THESIS
   Guan W, 2014, SAFETY SCI, V68, P243, DOI 10.1016/j.ssci.2014.04.007
   Guo ZY, 2016, TRANSP RES PROC, V14, P3801, DOI 10.1016/j.trpro.2016.05.465
   Hanscom FR, 1971, EVALUATION DIAGRAMMA
   Huang H, 2014, CLCWEB-COMP LIT CULT, V16, DOI 10.7771/1481-4374.2576
   Itoh M, 2014, COGN TECHNOL WORK, V16, P271, DOI 10.1007/s10111-013-0264-9
   Jamson SL, 2005, ERGONOMICS, V48, P1734, DOI 10.1080/00140130500142191
   Jiang Haifeng, 2009, Journal of Highway and Transportation Research and Development, V26, P115
   Kaber D, 2015, APPL ERGON, V47, P99, DOI 10.1016/j.apergo.2014.09.005
   [李国芳 Li Guofang], 2016, [中国安全科学学报, China Safety Science Journal（CSSJ）], V26, P100
   Li XW, 2018, COGN TECHNOL WORK, V20, P389, DOI 10.1007/s10111-018-0476-0
   LI Y, 2015, ROAD TRAFFIC SAF, V15, P20
   [刘博华 LIU Bohua], 2011, [交通运输系统工程与信息, Journal of Transporation Systems Engineering & Information Technology], V11, P22
   Liu G, 2013, HIGHWAY ENG, V1, P169
   Liu YC, 2005, INT J IND ERGONOM, V35, P1147, DOI 10.1016/j.ergon.2005.06.009
   Lyu NC, 2017, INT J ENV RES PUB HE, V14, DOI 10.3390/ijerph14020203
   Mast TM, 1972, FHWARD7321OFF RES DE
   Nabatilan LB, 2012, COGN TECHNOL WORK, V14, P355, DOI 10.1007/s10111-011-0184-5
   Pan Xiaodong, 2006, TRAFFIC SCI TECHNOLO, V23, P118
   Qiao F., 2007, P DRIV SIM C DSC 200, P12
   Rahman MM, 2017, ACCIDENT ANAL PREV, V106, P67, DOI 10.1016/j.aap.2017.05.023
   Schnell T, 2009, TRANSP RES RECORD, P52, DOI 10.3141/2122-07
   Sharples S, 2016, COGN TECHNOL WORK, V18, P303, DOI 10.1007/s10111-015-0362-y
   Tornros J, 2006, TRANSPORT RES F-TRAF, V9, P298, DOI 10.1016/j.trf.2006.01.008
   Upchurch J, 2005, TRANSPORT RES REC, P35
   Zahabi M, 2017, APPL ERGON, V65, P70, DOI 10.1016/j.apergo.2017.06.001
   Zhang G., 2017, J HIGHW TRANSP RES D, V2, P78
   Zhang Y, 2013, APPL ERGON, V44, P472, DOI 10.1016/j.apergo.2012.10.009
   Zhang YT, 2016, ACCIDENT ANAL PREV, V96, P185, DOI 10.1016/j.aap.2016.08.003
   Zhao Xiao-Hua, 2015, Journal of Beijing University of Technology, V41, P1405, DOI 10.11936/bjutxb2015030043
   Zhao XH, 2015, ACCIDENT ANAL PREV, V82, P134, DOI 10.1016/j.aap.2015.05.021
   Zhao XH, 2015, ACCIDENT ANAL PREV, V75, P226, DOI 10.1016/j.aap.2014.12.004
   Zwahlen HT, 2003, TRANSPORT RES REC, P70
NR 47
TC 1
Z9 1
U1 6
U2 19
PU SPRINGER LONDON LTD
PI LONDON
PA 236 GRAYS INN RD, 6TH FLOOR, LONDON WC1X 8HL, ENGLAND
SN 1435-5558
EI 1435-5566
J9 COGN TECHNOL WORK
JI Cogn. Technol. Work
PD MAY
PY 2020
VL 22
IS 2
BP 373
EP 388
DI 10.1007/s10111-019-00577-0
PG 16
WC Engineering, Industrial; Ergonomics
WE Science Citation Index Expanded (SCI-EXPANDED); Social Science Citation Index (SSCI)
SC Engineering
GA LF8ID
UT WOS:000527657500010
DA 2022-02-06
ER

PT J
AU Yadav, AK
   Velaga, NR
AF Yadav, Ankit Kumar
   Velaga, Nagendra R.
TI Modelling brake transition time of young alcohol-impaired drivers using
   hazard-based duration models
SO ACCIDENT ANALYSIS AND PREVENTION
LA English
DT Article
DE Alcohol; Braking; Driving simulator; Pedestrian crossing; Survival
   analysis; Young drivers
ID DRIVING PERFORMANCE; TRAFFIC VIOLATIONS; SENSATION-SEEKING; DISTRACTION;
   GENDER; CONSUMPTION; COMPLEXITY; BEHAVIOR; INJURY; RISK
AB Braking performance of drivers is a crucial factor in evaluating the collision patterns and implementing road safety measures. Further, alcohol is known to impair driving control. The present study aims to examine the influence of a comprehensive range of Blood Alcohol Concentration (BAC) levels (0%, 0.03 %, 0.05 % and 0.08 %) on brake transition times of drivers. As young drivers show significantly higher crash risks compared to the experienced drivers, fifty-four young Indian drivers in the age group of 21-25 years (forty males and fourteen females) participated in the driving simulator experiments. The study adopted the framework of a withinsubjects design, where each driver encountered rural and urban driving scenarios in a counterbalanced order, during experimental driving at each of the four BAC levels. Their brake transition times were estimated with respect to sudden pedestrian crossing events. Weibull Accelerated Failure Time (AFT) models with shared frailty were developed for quantifying the effects of BAC levels along with driver attributes on brake transition time. Preliminary analysis showed significant main effects of BAC (p < 0.001) and driving environment (p = 0.002) on brake transition time; however, their interaction effect was not significant (p = 0.485). The models revealed that 0.03 %, 0.05 % and 0.08 % BACs significantly reduced the brake transition times by 16 %, 28 % and 52 % in rural driving environment, and by 23 %, 37 % and 53 % in urban driving environment, compared to 0% BAC. The study outcomes may find application in assisting collision warning systems which take into account the braking behaviour of drivers.
C1 [Yadav, Ankit Kumar; Velaga, Nagendra R.] Indian Inst Technol IIT Bombay Powai, Dept Civil Engn, Transportat Syst Engn, Mumbai 400076, Maharashtra, India.
RP Velaga, NR (corresponding author), Indian Inst Technol IIT Bombay Powai, Dept Civil Engn, Transportat Syst Engn, Mumbai 400076, Maharashtra, India.
EM ankit.yadav@iitb.ac.in; n.r.velaga@iitb.ac.in
OI Velaga, Prof Nagendra R/0000-0002-5022-557X; Yadav, Ankit
   Kumar/0000-0002-5619-4479
CR Aarts L, 2006, ACCIDENT ANAL PREV, V38, P215, DOI 10.1016/j.aap.2005.07.004
   Allen AJ, 2009, ALCOHOL CLIN EXP RES, V33, P617, DOI 10.1111/j.1530-0277.2008.00876.x
   Behnood A, 2014, ANAL METHODS ACCID R, V3-4, P56, DOI 10.1016/j.amar.2014.10.0
   Berthelon C, 2014, PSYCHOPHARMACOLOGY, V231, P2087, DOI 10.1007/s00213-013-3352-x
   Brown TL, 2018, TRAFFIC INJ PREV, V19, pS97, DOI 10.1080/15389588.2017.1378814
   Valderrama-Zurian JC, 2020, ACCIDENT ANAL PREV, V135, DOI 10.1016/j.aap.2019.105364
   Centola C, 2020, ACCIDENT ANAL PREV, V136, DOI 10.1016/j.aap.2019.105409
   Choudhary P, 2017, TRANSPORT RES C-EMER, V77, P351, DOI 10.1016/j.trc.2017.02.007
   Christoforou Z, 2013, ACCIDENT ANAL PREV, V61, P54, DOI 10.1016/j.aap.2012.12.030
   Christoforou Z, 2012, TRANSPORT RES REC, P32, DOI 10.3141/2281-05
   Du HJ, 2016, TRANSPORT RES REC, P88, DOI 10.3141/2584-11
   Faure V, 2016, TRANSPORT RES F-TRAF, V40, P78, DOI 10.1016/j.trf.2016.04.007
   Finley MD, 2017, TRANSPORT RES REC, P86, DOI 10.3141/2660-12
   Freydier C, 2014, J SAFETY RES, V49, P13, DOI 10.1016/j.jsr.2014.02.003
   Gonzalez-Iglesias B, 2012, TRANSPORT RES F-TRAF, V15, P404, DOI 10.1016/j.trf.2012.03.002
   Haque MM, 2014, ACCIDENT ANAL PREV, V62, P42, DOI 10.1016/j.aap.2013.09.010
   Helland A, 2016, ACCIDENT ANAL PREV, V94, P180, DOI 10.1016/j.aap.2016.05.008
   Irwin C, 2017, ACCIDENT ANAL PREV, V102, P248, DOI 10.1016/j.aap.2017.03.001
   Jelen K, 2011, ACT NERV SUPER REDIV, V53, P207
   Keall MD, 2004, ACCIDENT ANAL PREV, V36, P49, DOI 10.1016/S0001-4575(02)00114-8
   Lee JD, 2002, HUM FACTORS, V44, P314, DOI 10.1518/0018720024497844
   Leung S, 2005, ACCIDENT ANAL PREV, V37, P1056, DOI 10.1016/j.aap.2005.06.004
   Li YC, 2016, ACCIDENT ANAL PREV, V95, P334, DOI 10.1016/j.aap.2016.01.010
   Liu Yung-Ching, 2007, Traffic Inj Prev, V8, P153, DOI 10.1080/15389580601161623
   Mahajan K, 2020, ACCIDENT ANAL PREV, V142, DOI 10.1016/j.aap.2020.105545
   Oppenheim I, 2016, TRANSPORT RES F-TRAF, V43, P387, DOI 10.1016/j.trf.2016.06.027
   Pawar DS, 2021, TRAVEL BEHAV SOC, V24, P46, DOI 10.1016/j.tbs.2021.02.002
   Pawar Digvijay S, 2020, Transp Res Interdiscip Perspect, V7, P100203, DOI 10.1016/j.trip.2020.100203
   Pawar NM, 2020, TRANSPORT RES F-TRAF, V72, P1, DOI 10.1016/j.trf.2020.04.017
   Pawar NM, 2020, ACCIDENT ANAL PREV, V136, DOI 10.1016/j.aap.2019.105401
   Plawecki MH, 2018, PHARMACOL BIOCHEM BE, V175, P62, DOI 10.1016/j.pbb.2018.05.009
   Price JL, 2018, PSYCHOPHARMACOLOGY, V235, P887, DOI 10.1007/s00213-017-4806-3
   Roberts W, 2017, DRUG ALCOHOL DEPEN, V172, P73, DOI 10.1016/j.drugalcdep.2016.12.005
   Ronen A, 2010, ACCIDENT ANAL PREV, V42, P1855, DOI 10.1016/j.aap.2010.05.006
   Rudin-Brown CM, 2014, SAFETY SCI, V62, P121, DOI 10.1016/j.ssci.2013.08.012
   Sarkar P., 2014, J CIV ENV ENG, V2
   Shiferaw BA, 2019, DRUG ALCOHOL DEPEN, V204, DOI 10.1016/j.drugalcdep.2019.06.021
   Strayer DL, 2006, HUM FACTORS, V48, P381, DOI 10.1518/001872006777724471
   Urie Y, 2016, TRAFFIC INJ PREV, V17, P686, DOI 10.1080/15389588.2016.1146823
   Velaga N.R, INT ENCY HUMAN GEOGR, V12, P59, DOI [10.1016/B978-0-08-102295-5.10129-5, DOI 10.1016/B978-0-08-102295-5.10129-5]
   Vollrath M, 2017, ACCIDENT ANAL PREV, V109, P89, DOI 10.1016/j.aap.2017.09.021
   Wan JY, 2017, ACCIDENT ANAL PREV, V104, P10, DOI 10.1016/j.aap.2017.04.008
   Wang XS, 2016, TRANSPORT RES C-EMER, V71, P419, DOI 10.1016/j.trc.2016.08.014
   Wang XS, 2016, IEEE T INTELL TRANSP, V17, P2583, DOI 10.1109/TITS.2016.2528508
   Washington SP, 2011, STAT ECONOMETRIC MET
   Wiedemann K, 2018, ACCIDENT ANAL PREV, V115, P89, DOI 10.1016/j.aap.2018.03.001
   Yadav AK, 2021, TRAFFIC INJ PREV, V22, P201, DOI 10.1080/15389588.2021.1893699
   Yadav AK, 2020, DRUG ALCOHOL DEPEN, V213, DOI 10.1016/j.drugalcdep.2020.108075
   Yadav AK, 2020, TRAFFIC INJ PREV, V21, P288, DOI 10.1080/15389588.2020.1753039
   Yadav AK, 2020, ACCIDENT ANAL PREV, V140, DOI 10.1016/j.aap.2020.105512
   Yadav AK, 2019, DRUG ALCOHOL DEPEN, V205, DOI 10.1016/j.drugalcdep.2019.107630
   Yadav AK, 2019, TRAFFIC INJ PREV, V20, P353, DOI 10.1080/15389588.2019.1587167
   Yadav AK, 2019, TRANSPORT RES F-TRAF, V64, P227, DOI 10.1016/j.trf.2019.05.011
   Yannis G, 2014, J SAFETY RES, V49, P25, DOI 10.1016/j.jsr.2014.02.008
   Zhang XJ, 2014, ACCIDENT ANAL PREV, V72, P401, DOI 10.1016/j.aap.2014.07.032
NR 55
TC 6
Z9 6
U1 3
U2 3
PU PERGAMON-ELSEVIER SCIENCE LTD
PI OXFORD
PA THE BOULEVARD, LANGFORD LANE, KIDLINGTON, OXFORD OX5 1GB, ENGLAND
SN 0001-4575
EI 1879-2057
J9 ACCIDENT ANAL PREV
JI Accid. Anal. Prev.
PD JUL
PY 2021
VL 157
AR 106169
DI 10.1016/j.aap.2021.106169
PG 9
WC Ergonomics; Public, Environmental & Occupational Health; Social
   Sciences, Interdisciplinary; Transportation
WE Social Science Citation Index (SSCI)
SC Engineering; Public, Environmental & Occupational Health; Social
   Sciences - Other Topics; Transportation
GA SU9HB
UT WOS:000663439900013
PM 33965845
DA 2022-02-06
ER

PT J
AU Rezapour, M
   Ksaibati, K
AF Rezapour, Mahdi
   Ksaibati, Khaled
TI Identification of factors associated with various types of impaired
   driving
SO HUMANITIES & SOCIAL SCIENCES COMMUNICATIONS
LA English
DT Article
ID RISK-FACTORS; DRIVERS; ALCOHOL; PERSONALITY; PERFORMANCE; VEHICLE;
   PERCEPTION; BEHAVIOR; HEALTH; STYLE
AB Despite significant progress in reducing impaired driving, impaired drivers are still a public threat to themselves and others. Studying all types of drivers' impairment is especially important as impairment in the literature has been mainly looked at from an angle of the driving under the influence (DUI). In other words, there is a definitional ambiguity regarding the impaired driving in the literature review. Addressing that unclarity is especially important as while many considered impaired driving such as distraction and fatigued driving are similar to DUI, they account for a higher proportion of fatalities on roadway, compared with DUI. Thus, first we highlight links between DUI and other impaired driving based on the literature review, and then this study highlighted factors associated with various impaired driving so drivers' actions and behaviors could be addressed more efficiently. Here, in addition to DUI, impaired drivers are defined as whether drivers were fatigued, distracted, or under some emotional conditions at the time of crashes. Multinomial logit model (MNL) was extended to a model excluding or equating some coefficients across categories, making parameters' estimates more robust. The analysis results highlighted, for instance, types of vehicles that the drivers own, drivers' gender, age, seatbelt use, and various drivers' actions such as failure to keep the proper lane and following too close are associated with various impaired drivers' actions. These associations are expected to be related to unseen drivers' characteristics that were not recorded at the time of crashes. This is one of the earliest comprehensive studies, investigating the association of various factors and different types of impaired driving.
C1 [Ksaibati, Khaled] Univ Wyoming, 1000 E Univ Ave Dept, Laramie, WY 82071 USA.
EM rezapour2088@yahoo.com
CR Abdel-Aty MA, 2000, ACCIDENT ANAL PREV, V32, P473, DOI 10.1016/S0001-4575(99)00062-7
   Abdu R, 2012, TRANSPORT RES F-TRAF, V15, P575, DOI 10.1016/j.trf.2012.05.007
   Altman N, 2015, NAT METHODS, V12, P899, DOI 10.1038/nmeth.3587
   Arnold MB, 1968, NATURE EMOTION SELEC
   Aschkenasy MT, 2006, J EMERG MED, V30, P29, DOI 10.1016/j.jemermed.2005.04.015
   Berger JT, 2000, J GEN INTERN MED, V15, P667, DOI 10.1046/j.1525-1497.2000.04309.x
   Blincoe LJ., 2015, 812013 DOT HS NAT HI
   Choo S, 2004, TRANSPORT RES A-POL, V38, P201, DOI 10.1016/j.tra.2003.10.005
   Cummings P, 2001, Inj Prev, V7, P194, DOI 10.1136/ip.7.3.194
   De Valck E, 2003, PERCEPT MOTOR SKILL, V96, P67
   de Waard D, 2001, INT J VEHICLE DES, V26, P85, DOI 10.1504/IJVD.2001.001931
   Deffenbacher JL, 2003, BEHAV RES THER, V41, P701, DOI 10.1016/S0005-7967(02)00046-3
   Drews FA, 2009, HUM FACTORS, V51, P762, DOI 10.1177/0018720809353319
   Dula CS, 2003, J APPL SOC PSYCHOL, V33, P263, DOI 10.1111/j.1559-1816.2003.tb01896.x
   Eagly A.H., 1993, PSYCHOL ATTITUDES
   Eboli L, 2017, TRAVEL BEHAV SOC, V7, P43, DOI 10.1016/j.tbs.2017.02.001
   Elvik R, 2013, ACCIDENT ANAL PREV, V60, P254, DOI 10.1016/j.aap.2012.06.017
   Fairclough SH, 1999, HUM FACTORS, V41, P118, DOI 10.1518/001872099779577336
   Fernandes R, 2010, TRANSPORT RES F-TRAF, V13, P179, DOI 10.1016/j.trf.2010.04.007
   GREEN PJ, 1984, J R STAT SOC B, V46, P149
   Hellier E, 2000, APPL COGNITIVE PSYCH, V14, P577
   Hoye A, 2020, TRAFFIC INJ PREV, V21, P425, DOI 10.1080/15389588.2020.1775822
   Hu TY, 2013, TRANSPORT RES F-TRAF, V16, P29, DOI 10.1016/j.trf.2012.08.009
   Jiang CH, 2018, TRANSPORT RES F-TRAF, V59, P188, DOI 10.1016/j.trf.2018.09.002
   Johansson MV, 2006, TRANSPORT RES A-POL, V40, P507, DOI 10.1016/j.tra.2005.09.001
   Jones AW, 2014, HANDBOOK OF FORENSIC MEDICINE, P1057
   Krahe B, 2002, AGGRESSIVE BEHAV, V28, P21, DOI 10.1002/ab.90003
   Lehto MR, 2006, HUM FAC ER, P63
   Lerner BH, 2011, NEW ENGL J MED, V365, P879, DOI 10.1056/NEJMp1106640
   Lowrie J, 2020, BMC PUBLIC HEALTH, V20, DOI 10.1186/s12889-020-09095-5
   Lutin JM, 2018, J PUBLIC TRANSPORT, V21, P92, DOI 10.5038/2375-0901.21.1.10
   Lyznicki JM, 1998, JAMA-J AM MED ASSOC, V279, P1908, DOI 10.1001/jama.279.23.1908
   MCCRAE RR, 1995, EUR J PERSONALITY, V9, P231, DOI 10.1002/per.2410090402
   McEvoy SP, 2006, INJURY PREV, V12, P242, DOI 10.1136/ip.2006.012336
   McFadden D, 1973, FRONT ECONOMETR
   Miller RE, 2020, TRAFFIC INJ PREV, V21, pS123, DOI 10.1080/15389588.2020.1814956
   National Highway Traffic Safety Administration, 2017, TRAFF SAF FACTS
   Nelson SE, 2019, DRUG ALCOHOL DEPEN, V194, P88, DOI 10.1016/j.drugalcdep.2018.09.017
   Noar SM, 2006, J HEALTH COMMUN, V11, P21, DOI 10.1080/10810730500461059
   Oviedo-Trespalacios O, 2017, TRAFFIC INJ PREV, V18, P599, DOI 10.1080/15389588.2017.1278628
   Pan FQ, 2020, J ADV TRANSPORT, V2020, DOI 10.1155/2020/6304651
   Parnell KJ, 2020, TRANSPORT RES F-TRAF, V74, P1, DOI 10.1016/j.trf.2020.08.003
   Pentland A, 1999, NEURAL COMPUT, V11, P229, DOI 10.1162/089976699300016890
   Prat F, 2017, TRANSPORT RES F-TRAF, V45, P194, DOI 10.1016/j.trf.2016.12.001
   Regan MA, 2001, UNDERSTANDING PASSEN
   Romano EO, 2012, J SAFETY RES, V43, P75, DOI 10.1016/j.jsr.2011.12.001
   Safety H., 2003, RES CONT VAR FACT CO
   Sagberg F, 2006, ACCIDENT ANAL PREV, V38, P28, DOI 10.1016/j.aap.2005.06.018
   Sheykhfard A, 2020, J SAFETY RES, V72, P1, DOI 10.1016/j.jsr.2019.11.002
   Short J., 2018, TECHNICAL MEMORANDUM
   Siegrist M, 2005, J RISK RES, V8, P145, DOI 10.1080/1366987032000105315
   Smelser NJ., 2001, INT ENCY SOCIAL BEHA
   Snowden RJ, 1998, NATURE, V392, P450, DOI 10.1038/33049
   Stutts JC, 2003, ACCIDENT ANAL PREV, V35, P321, DOI 10.1016/S0001-4575(02)00007-6
   Subramanian R, 2005, YOUNG, V1, P3
   The National Sleep Foundation, 2021, DROWS DRIV PREV
   Turnbull PRK, 2021, SCI REP-UK, V11, DOI 10.1038/s41598-021-87120-2
   Valen A, 2019, ACCIDENT ANAL PREV, V131, P191, DOI 10.1016/j.aap.2019.06.014
   Van Dyke N, 2014, EXP CLIN PSYCHOPHARM, V22, P484, DOI 10.1037/a0038126
   Williams DJ, 2007, THEOR ISS ERGON SCI, V8, P1, DOI 10.1080/14639220500484419
   World Health Organization and the association for safe international road travel, 2007, FAC FIG VOIC ROAD TR
   Yadav RP, 2015, BMC PUBLIC HEALTH, V15, DOI 10.1186/s12889-015-2088-4
   Yee TW, 2010, J STAT SOFTW, V32, P1
   Zhang XJ, 2014, TRAFFIC INJ PREV, V15, P801, DOI 10.1080/15389588.2014.881996
   Zhao SS, 2018, J TRANSP SAF SECUR, V10, P507, DOI 10.1080/19439962.2017.1323061
NR 65
TC 0
Z9 0
U1 0
U2 0
PU SPRINGERNATURE
PI LONDON
PA CAMPUS, 4 CRINAN ST, LONDON, N1 9XW, ENGLAND
EI 2662-9992
J9 HUM SOC SCI COMMUN
JI Hum. Soc. Sci. Commun.
PD JAN 19
PY 2022
VL 9
IS 1
AR 26
DI 10.1057/s41599-022-01041-7
PG 11
WC Humanities, Multidisciplinary; Social Sciences, Interdisciplinary
WE Social Science Citation Index (SSCI); Arts &amp; Humanities Citation Index (A&amp;HCI)
SC Arts & Humanities - Other Topics; Social Sciences - Other Topics
GA YJ4PK
UT WOS:000744515600004
OA gold
DA 2022-02-06
ER

PT J
AU Hussain, M
   Shi, J
   Batool, Z
AF Hussain, Muhammad
   Shi, Jing
   Batool, Zahara
TI An investigation of the effects of motorcycle-riding experience on
   aberrant driving behaviors and road traffic accidents-A case study of
   Pakistan
SO INTERNATIONAL JOURNAL OF CRASHWORTHINESS
LA English
DT Article
DE Road traffic accidents; aberrant driving behavior; Driver Behavior
   Questionnaire; Pakistani drivers; motorcycle-riding experience
ID DRIVER BEHAVIOR; QUESTIONNAIRE; ERRORS; VIOLATIONS; INVOLVEMENT;
   DIMENSIONS; SAMPLE
AB This study investigates the effects of motorcycle-riding experience on aberrant driving behaviors and road traffic accidents (RTAs). Pakistan is one of the countries where motorcycle usage is very high. It can be supposed that the aberrant riding behaviors (improper U-turn, wrong overtaking, stopping anywhere on the road, etc.) while riding a motorcycle might be memorized when motorcycle rider switch to vehicle driving, which ultimately cause RTAs. A self-reported web-based questionnaire survey was conducted in Pakistan, and 396 valid responses were received. The 23-item Driver Behavior Questionnaire (DBQ) was designed to measure aberrant driving behaviors. Proportional Odds (PO) model and binary logistic regression model were employed to examine the effects of motorcycle-riding experience on aberrant driving behaviors and RTAs, respectively. Principal component analysis with varimax rotation confirmed a three-factor solution of aberrant driving behaviors of Pakistani drivers; self-willed violations/errors, distracted violations, and risky violations/errors. Distracted violations were found to be significantly influenced by motorcycle-riding experience. In addition to this, some demographic and socio-economic variables were attributable to aberrant driving behaviors. Surprisingly, no direct relationship was found between motorcycle-riding experience and RTAs. However, a significant association was evident between distracted violations and RTAs. A one-unit increase in distracted violations increased the probability of being involved in RTA by 54%. These results offer a new connection of aberrant driving behaviors to motorcycle use that could be valuable for RTAs reduction.
C1 [Hussain, Muhammad; Shi, Jing] Tsinghua Univ, Inst Transportat Engn, Beijing, Peoples R China.
   [Batool, Zahara] Univ Leeds, Inst Transport Studies, Leeds, W Yorkshire, England.
RP Shi, J (corresponding author), Tsinghua Univ, Inst Transportat Engn, Beijing, Peoples R China.
EM jingshi@tsinghua.edu.cn
OI SHI, Jing/0000-0001-6329-0277
FU National Natural Science Foundation of ChinaNational Natural Science
   Foundation of China (NSFC) [51578319, 51778340]
FX We acknowledge the financial support from the National Natural Science
   Foundation of China (No. 51578319 and No. 51778340).
CR Aberg L, 1998, ERGONOMICS, V41, P39, DOI 10.1080/001401398187314
   Af Wahlberg A, 2011, THEOR ISS ERGON SCI, V12, P66, DOI 10.1080/14639220903023376
   af Wahlberg AE, 2015, J SAFETY RES, V55, P185, DOI 10.1016/j.jsr.2015.08.003
   Agresti A, 1996, BIOMETRICS, V52, P1103, DOI 10.2307/2533072
   Batool Z, 2017, TRANSPORT RES F-TRAF, V47, P176, DOI 10.1016/j.trf.2017.04.017
   Bener A, 2008, ACCIDENT ANAL PREV, V40, P1411, DOI 10.1016/j.aap.2008.03.003
   Bonham J, 2010, TRANSPORT RES D-TR E, V15, P94, DOI 10.1016/j.trd.2009.09.006
   Broughton BJ, 2009, ROAD SAFETY STRATEGY
   CATTELL RB, 1966, MULTIVAR BEHAV RES, V1, P245, DOI 10.1207/s15327906mbr0102_10
   Davey J, 2007, TRANSPORT RES F-TRAF, V10, P11, DOI 10.1016/j.trf.2006.03.001
   de Winter JCF, 2010, J SAFETY RES, V41, P463, DOI 10.1016/j.jsr.2010.10.007
   Dogar, 2008, TRAFFIC WARDENS FAIL
   Dogar A, 2015, NEWS
   Downing AJ, 1991, 19 TRANSP HIGHW PLAN
   Evans L, 1996, AM J PUBLIC HEALTH, V86, P784, DOI 10.2105/AJPH.86.6.784
   Factor R, 2008, ACCIDENT ANAL PREV, V40, P2000, DOI 10.1016/j.aap.2008.08.022
   Farooq D, 2020, INT J ENV RES PUB HE, V17, DOI 10.3390/ijerph17061893
   Field A., 2000, DISCOVERING STAT USI
   Gras ME, 2006, TRANSPORT RES F-TRAF, V9, P129, DOI 10.1016/j.trf.2005.09.004
   Holmes A, 2017, TOP 5 CYCLING MOTORC
   Hussain M, 2021, J TRANSP SAF SECUR, V13, P661, DOI 10.1080/19439962.2019.1665601
   KAISER HF, 1960, EDUC PSYCHOL MEAS, V20, P141, DOI 10.1177/001316446002000116
   Kontogiannis T, 2002, ACCIDENT ANAL PREV, V34, P381, DOI 10.1016/S0001-4575(01)00035-5
   Lawton R, 1997, J APPL SOC PSYCHOL, V27, P1258, DOI 10.1111/j.1559-1816.1997.tb01805.x
   Mehdizadeh M, 2018, TRANSPORT RES F-TRAF, V58, P39, DOI 10.1016/j.trf.2018.05.029
   Nordfjaern T, 2014, SAFETY SCI, V66, P36, DOI 10.1016/j.ssci.2014.02.004
   Osafune T, 2017, INT J INTELL TRANSP, V15, P192, DOI 10.1007/s13177-016-0132-0
   PARKER D, 1995, ACCIDENT ANAL PREV, V27, P571, DOI 10.1016/0001-4575(95)00005-K
   Podsakoff PM, 2003, J APPL PSYCHOL, V88, P879, DOI 10.1037/0021-9010.88.5.879
   Rasouli MR, 2008, CHIN J TRAUMATOL, V11, P131, DOI 10.1016/S1008-1275(08)60028-0
   REASON J, 1990, ERGONOMICS, V33, P1315, DOI 10.1080/00140139008925335
   Rowe R, 2015, ACCIDENT ANAL PREV, V74, P118, DOI 10.1016/j.aap.2014.10.012
   Shams M, 2011, ACCIDENT ANAL PREV, V43, P646, DOI 10.1016/j.aap.2010.10.007
   Shi J, 2010, ACCIDENT ANAL PREV, V42, P1031, DOI 10.1016/j.aap.2009.12.010
   Statistics PBo, 2017, PAK BUR STAT
   Stephens AN, 2016, ACCIDENT ANAL PREV, V86, P186, DOI 10.1016/j.aap.2015.10.030
   Sullman M. J., 2002, TRANSPORT RES F-TRAF, V5, P217, DOI [10.1016/S1369-8478(02)00019-0, DOI 10.1016/S1369-8478(02)00019-0]
   Westerman SJ, 2000, PERS INDIV DIFFER, V29, P981, DOI 10.1016/S0191-8869(99)00249-4
   WHO, 2015, GLOB STAT REP ROAD S
   WHO, 2018, GLOBAL STATUS REPORT
   Wickens CM, 2008, ACCIDENT ANAL PREV, V40, P1223, DOI 10.1016/j.aap.2008.01.006
   Xie C., 2002, TRANSPORT RES F-TRAF, V5, P293, DOI [DOI 10.1016/S1369-8478(02)00034-7, 10.1016/S1369-8478(02)00034-7]
   Zhang XJ, 2013, IRAN J PUBLIC HEALTH, V42, P7
NR 43
TC 4
Z9 4
U1 1
U2 5
PU TAYLOR & FRANCIS LTD
PI ABINGDON
PA 2-4 PARK SQUARE, MILTON PARK, ABINGDON OR14 4RN, OXON, ENGLAND
SN 1358-8265
EI 1754-2111
J9 INT J CRASHWORTHINES
JI Int. J. Crashworthiness
PD JAN 2
PY 2022
VL 27
IS 1
BP 70
EP 79
DI 10.1080/13588265.2020.1774479
EA JUN 2020
PG 10
WC Engineering, Manufacturing; Engineering, Mechanical
WE Science Citation Index Expanded (SCI-EXPANDED)
SC Engineering
GA YQ7GW
UT WOS:000544787500001
OA Green Accepted
DA 2022-02-06
ER

PT J
AU Navarro, J
   Osiurak, F
   Reynaud, E
AF Navarro, Jordan
   Osiurak, Francois
   Reynaud, Emanuelle
TI Does the Tempo of Music Impact Human Behavior Behind the Wheel?
SO HUMAN FACTORS
LA English
DT Article
DE music; tempo; car driving; driving behavior; arousal
ID BACKGROUND MUSIC; STATISTICAL POWER; CIRCUMPLEX MODEL; AROUSAL;
   PERFORMANCE; MOOD; DISTRACTION; TASK
AB Objective: Assess the influence of background music tempo on driving performance.
   Background: Music with a fast tempo is known to increase the level of arousal, whereas the reverse is observed for slow music. The relationship between driving performance and level of arousal was expected to take the form of an inverted U-curve.
   Method: Three experiments were undertaken to manipulate the musical background during driving. In Experiment 1, the driver's preferred music track played at its original and modified (plus or minus 30%) tempo were used together with the simple ticking of a metronome. In Experiment 2, music tracks of different tempos were played during driving. In Experiment 3, music tracks were categorized as arousing or relaxing based on the associated perceived level of arousal.
   Results: Listening to music tended to influence drivers' performances in a car-following task by improving coherence and gain adjustments relative to the followed vehicle but simultaneously shortened the intervehicular time. Although the tempo of the music per se did not directly affect driving behavior, arousing music tracks improved drivers' adjustments to the followed vehicle (Experiment 3).
   Conclusion: The tempo of the music listened to behind the wheel was not found to influence driving behaviors. However, arousing music improved drivers' responsiveness to changes in the speed of the followed vehicle. However, this benefit was canceled out by a reduction in the drivers' intervehicle safety margin.
   Application: Listening to arousing music while driving cannot be considered to improve road safety, at least in a car-following task without attentional impairments.
C1 [Navarro, Jordan] Univ Lyon 2, Bron, France.
   [Osiurak, Francois] Univ Lyon 2, Lab Etud Mecanismes Cognitifs, Bron, France.
   [Reynaud, Emanuelle] Univ Lyon 2, Lab Etud Mecanismes Cognitifs, Cognit Sci, Bron, France.
RP Navarro, J (corresponding author), Inst Psychol, 5 Ave Pierre Mendes France, F-69676 Bron, France.
EM jordan.navarro@univ-lyon2.fr
RI Osiurak, Francois/F-1400-2011; Navarro, Jordan/H-2956-2017; Reynaud,
   Emanuelle/H-1578-2017
OI Osiurak, Francois/0000-0003-3449-6377; Navarro,
   Jordan/0000-0002-1360-9523; Reynaud, Emanuelle/0000-0002-5433-0975
FU LABEX CORTEX of Universite de Lyon, within the program Investissements
   d'AvenirFrench National Research Agency (ANR) [ANR-11-LABX-0042,
   ANR-11-IDEX-0007]
FX This study was supported by the LABEX CORTEX (ANR-11-LABX-0042) of
   Universite de Lyon, within the program Investissements d'Avenir
   (ANR-11-IDEX-0007) operated by the French National Research Agency. The
   authors are grateful to Frederic Merienne and the developers of the
   OpenSD2S software for their support.
CR Anand P., 1990, PSYCHOL MUSIC, V18, P150, DOI [10.1177/0305735690182004, DOI 10.1177/0305735690182004]
   Angel LA, 2010, PERCEPT MOTOR SKILL, V110, P1059, DOI 10.2466/04.11.22.PMS.110.C.1059-1064
   Baguley T, 2004, APPL ERGON, V35, P73, DOI 10.1016/j.apergo.2004.01.002
   Beh HC, 1999, ERGONOMICS, V42, P1087, DOI 10.1080/001401399185153
   Bishop C.M., 2006, J ELECTRON IMAGING, V4, P738, DOI 10.1117/1.2819119
   Brodsky W., 2001, TRANSPORT RES F-TRAF, V4, P219, DOI [10.1016/S1369-8478(01)00025-0, DOI 10.1016/S1369-8478(01)00025-0]
   Brodsky W, 2013, ACCIDENT ANAL PREV, V59, P382, DOI 10.1016/j.aap.2013.06.022
   BROOKHUIS K, 1994, ERGONOMICS, V37, P427, DOI 10.1080/00140139408963661
   Carpentier FRD, 2007, MEDIA PSYCHOL, V10, P339, DOI 10.1080/15213260701533045
   Cohen J., 1988, STAT POWER ANAL BEHA, V2nd edn
   Collet C, 2005, BIOL PSYCHOL, V69, P195, DOI 10.1016/j.biopsycho.2004.07.003
   Dalton Brian H, 2007, Occupational Ergonomics, V7, P143
   de Waard D, 2011, TRANSPORT RES F-TRAF, V14, P626, DOI 10.1016/j.trf.2011.07.001
   Dibben N., 2007, PSYCHOL MUSIC, V35, P571, DOI [10.1177/0305735607079725, DOI 10.1177/0305735607079725]
   Edworthy J, 2006, ERGONOMICS, V49, P1597, DOI 10.1080/00140130600899104
   Erdfelder E, 1996, BEHAV RES METH INS C, V28, P1, DOI 10.3758/BF03203630
   Evans L., 1985, HUMAN BEHAV TRAFFIC, P485
   Fairclough SH, 2014, PHYSIOL BEHAV, V129, P173, DOI 10.1016/j.physbeh.2014.02.049
   Fastenmeier W, 2007, SAFETY SCI, V45, P952, DOI 10.1016/j.ssci.2006.08.023
   Faul F, 2007, BEHAV RES METHODS, V39, P175, DOI 10.3758/BF03193146
   Filliard N., 2010, TRENDS DRIVING SIMUL, P99
   Furnham A, 2002, ERGONOMICS, V45, P203, DOI 10.1080/00140130210121932
   Hirokawa E, 2004, J MUSIC THER, V41, P107, DOI 10.1093/jmt/41.2.107
   Hoc J.-M., 2010, THEOR ISS ERGON SCI, V2, P278, DOI [10.1080/14639220110104970, DOI 10.1080/14639220110104970]
   Husain G, 2002, MUSIC PERCEPT, V20, P151, DOI 10.1525/mp.2002.20.2.151
   Kahneman D., 1973, ATTENTION EFFORT
   KONZ S, 1968, HUM FACTORS, V10, P233, DOI 10.1177/001872086801000305
   MAYER JD, 1988, J PERS SOC PSYCHOL, V55, P102, DOI 10.1037/0022-3514.55.1.102
   McDonald Mike., 1999, TRANSPORT RES F-TRAF, V2, P181, DOI [DOI 10.1016/S1369-8478(00)00005-X, 10.1016/S1369-8478(00)00005-X]
   Mehler B, 2009, TRANSPORT RES REC, P6, DOI 10.3141/2138-02
   MULDER LJM, 1992, BIOL PSYCHOL, V34, P205, DOI 10.1016/0301-0511(92)90016-N
   Navarro J., 2015, RECHERCHE TRANSPORTS, V201, P75
   North AC, 1999, J APPL PSYCHOL, V84, P271, DOI 10.1037/0021-9010.84.2.271
   OLDHAM GR, 1995, J APPL PSYCHOL, V80, P547, DOI 10.1037/0021-9010.80.5.547
   Posner J, 2005, DEV PSYCHOPATHOL, V17, P715, DOI 10.1017/S0954579405050340
   Rentfrow PJ, 2003, J PERS SOC PSYCHOL, V84, P1236, DOI 10.1037/0022-3514.84.6.1236
   RUSSELL JA, 1980, J PERS SOC PSYCHOL, V39, P1161, DOI 10.1037/h0077714
   Russell JA, 2003, PSYCHOL REV, V110, P145, DOI 10.1037/0033-295X.110.1.145
   Schafer T, 2013, FRONT PSYCHOL, V4, DOI 10.3389/fpsyg.2013.00511
   Schafer T, 2011, MUSIC PERCEPT, V29, P37, DOI 10.1525/MP.2011.29.1.37
   Schellekens H.M.C., 1973, PSYCHOTHER PSYCHOSOM, V22, P46, DOI 10.1159/000286468
   SMITH PC, 1966, J APPL PSYCHOL, V50, P255, DOI 10.1037/h0023326
   Stanton NA, 2001, INT J COGN ERGON, V5, P221, DOI DOI 10.1207/S15327566IJCE0503_5
   Thompson WF, 2001, PSYCHOL SCI, V12, P248, DOI 10.1111/1467-9280.00345
   Trick LM, 2012, ACCIDENT ANAL PREV, V45, P222, DOI 10.1016/j.aap.2011.07.006
   Unal AB, 2013, TRANSPORT RES F-TRAF, V21, P52, DOI 10.1016/j.trf.2013.09.004
   Unal AB, 2012, ACCIDENT ANAL PREV, V48, P271, DOI 10.1016/j.aap.2012.01.022
   van der Zwaag MD, 2011, LECT NOTES COMPUT SC, V6974, P407, DOI 10.1007/978-3-642-24600-5_44
   WILDE GJS, 1988, ERGONOMICS, V31, P441, DOI 10.1080/00140138808966691
   Yerkes RM, 1908, J COMP NEUROL PSYCHO, V18, P459, DOI 10.1002/cne.920180503
   Young MS, 2015, ERGONOMICS, V58, P1, DOI 10.1080/00140139.2014.956151
NR 51
TC 11
Z9 11
U1 4
U2 42
PU SAGE PUBLICATIONS INC
PI THOUSAND OAKS
PA 2455 TELLER RD, THOUSAND OAKS, CA 91320 USA
SN 0018-7208
EI 1547-8181
J9 HUM FACTORS
JI Hum. Factors
PD JUN
PY 2018
VL 60
IS 4
BP 556
EP 574
DI 10.1177/0018720818760901
PG 19
WC Behavioral Sciences; Engineering, Industrial; Ergonomics; Psychology,
   Applied; Psychology
WE Science Citation Index Expanded (SCI-EXPANDED); Social Science Citation Index (SSCI)
SC Behavioral Sciences; Engineering; Psychology
GA GG3TD
UT WOS:000432615000008
PM 29505272
DA 2022-02-06
ER

PT J
AU Yan, C
   Coenen, F
   Zhang, BL
AF Yan, Chao
   Coenen, Frans
   Zhang, Bailing
TI Driving posture recognition by convolutional neural networks
SO IET COMPUTER VISION
LA English
DT Article
DE pose estimation; image classification; feature extraction; driver
   information systems; feedforward neural nets; unsupervised learning;
   road accidents; road traffic; video signal processing; image filtering;
   object recognition; driving posture recognition; convolutional neural
   networks; driver fatigue; driver inattention; traffic accidents;
   intelligent driver assistance system development; embedded
   functionality; driver vigilance monitoring; driver hand position
   monitoring; automatic discriminative feature learning; unsupervised
   feature learning method; sparse filtering; Southeast University driving
   posture dataset; video clips; normal driving; cell phone call; eating;
   smoking; image descriptors; effectiveness performance; generalisation
   performance; road conditions; poor illuminations
ID DRIVER; FEATURES; SYSTEM; PREDICTION; TRANSFORM; KNOWLEDGE; BEHAVIOR
AB Driver fatigue and inattention have long been recognised as the main contributing factors in traffic accidents. This study presents a novel system which applies convolutional neural network (CNN) to automatically learn and predict pre-defined driving postures. The main idea is to monitor driver hand position with discriminative information extracted to predict safe/unsafe driving posture. In comparison to previous approaches, CNNs can automatically learn discriminative features directly from raw images. In the authors' works, a CNNmodel was first pre-trained by an unsupervised feature learning method called sparse filtering, and subsequently fine-tuned with classification. The approach was verified using the Southeast University driving posture dataset, which comprised of video clips covering four driving postures, including normal driving, responding to a cell phone call, eating, and smoking. Compared with other popular approaches with different image descriptors and classification methods, the authors' scheme achieves the best performance with an overall accuracy of 99.78%. To evaluate the effectiveness and generalisation performance in more realistic conditions, the method was further tested using other two specially designed datasets which takes into account of the poor illuminations and different road conditions, achieving an overall accuracy of 99.3 and 95.77%, respectively.
C1 [Yan, Chao; Zhang, Bailing] Xian Jiaotong Liverpool Univ, Dept Comp Sci & Software Engn, SIP, Suzhou 215123, Peoples R China.
   [Yan, Chao; Coenen, Frans] Univ Liverpool, Dept Comp Sci, Liverpool L69 3BX, Merseyside, England.
RP Yan, C (corresponding author), Xian Jiaotong Liverpool Univ, Dept Comp Sci & Software Engn, SIP, Suzhou 215123, Peoples R China.; Yan, C (corresponding author), Univ Liverpool, Dept Comp Sci, Liverpool L69 3BX, Merseyside, England.
EM choise.yan@163.com
CR Abdel-Hamid O, 2014, IEEE-ACM T AUDIO SPE, V22, P1533, DOI 10.1109/TASLP.2014.2339736
   BENGIO Y, 1994, IEEE T NEURAL NETWOR, V5, P157, DOI 10.1109/72.279181
   Bergasa LM, 2006, IEEE T INTELL TRANSP, V7, P63, DOI 10.1109/TITS.2006.869598
   Bethge M, 2006, J OPT SOC AM A, V23, P1253, DOI 10.1364/JOSAA.23.001253
   Cheng SY, 2007, COMPUT VIS IMAGE UND, V106, P245, DOI 10.1016/j.cviu.2006.08.010
   Cheng SY, 2010, IEEE T INTELL TRANSP, V11, P759, DOI 10.1109/TITS.2010.2049354
   Tran C, 2012, COMPUT VIS IMAGE UND, V116, P435, DOI 10.1016/j.cviu.2011.09.008
   Doshi A, 2009, IEEE T INTELL TRANSP, V10, P453, DOI 10.1109/TITS.2009.2026675
   Dugas C, 2001, ADV NEUR IN, V13, P472
   Erhan D, 2010, J MACH LEARN RES, V11, P625
   Farabet C, 2013, IEEE T PATTERN ANAL, V35, P1915, DOI 10.1109/TPAMI.2012.231
   Hinton GE, 2006, NEURAL COMPUT, V18, P1527, DOI 10.1162/neco.2006.18.7.1527
   HUBEL DH, 1959, J PHYSIOL-LONDON, V148, P574, DOI 10.1113/jphysiol.1959.sp006308
   Jemai O., 2013, INT J RECENT CONTRIB, V1, P46
   Ji Q, 2004, IEEE T VEH TECHNOL, V53, P1052, DOI 10.1109/TVT.2004.830974
   Jimenez F, 2015, IET INTELL TRANSP SY, V9, P105, DOI 10.1049/iet-its.2013.0118
   Jin JQ, 2014, IEEE T INTELL TRANSP, V15, P1991, DOI 10.1109/TITS.2014.2308281
   Lecun Y, 1998, P IEEE, V86, P2278, DOI 10.1109/5.726791
   Lowe DG, 2004, INT J COMPUT VISION, V60, P91, DOI 10.1023/B:VISI.0000029664.99615.94
   Lu Z., 2014, ADV NEURAL INFORM PR, P2042
   Mao QR, 2014, IEEE T MULTIMEDIA, V16, P2203, DOI 10.1109/TMM.2014.2360798
   Murphy K.P., 2012, MACHINE LEARNING PRO
   Murphy-Chutorian E, 2010, IEEE T INTELL TRANSP, V11, P300, DOI 10.1109/TITS.2010.2044241
   Ng A. Y., 2008, ADV NEURAL INFORM PR, P873
   Ngiam, 2011, ADV NEURAL INFORM PR, P1125
   Pinto N, 2008, PLOS COMPUT BIOL, V4, DOI 10.1371/journal.pcbi.0040027
   RUMELHART DE, 1986, NATURE, V323, P533, DOI 10.1038/323533a0
   Simonyan K., 2014, ADV NEURAL INFORM PR, DOI DOI 10.5555/2968826.2968890
   Tada M, 2014, IET INTELL TRANSP SY, V8, P266, DOI 10.1049/iet-its.2013.0027
   Teyeb I, 2014, LECT NOTES COMPUT SC, V8669, P362, DOI 10.1007/978-3-319-10840-7_44
   Veeraraghavan H, 2007, TRANSPORT RES C-EMER, V15, P51, DOI 10.1016/j.trc.2007.01.001
   Watta P, 2007, IEEE T VEH TECHNOL, V56, P2028, DOI 10.1109/TVT.2007.897634
   Wu BF, 2014, IET INTELL TRANSP SY, V8, P361, DOI 10.1049/iet-its.2013.0009
   Yosinski J, 2014, ADV NEUR IN, V27
   Zhao CH, 2012, IET INTELL TRANSP SY, V6, P161, DOI 10.1049/iet-its.2011.0116
   Zhao CH, 2013, J INTELL ROBOT SYST, V72, P483, DOI 10.1007/s10846-012-9797-z
   Zhao CH, 2012, ENG APPL ARTIF INTEL, V25, P1677, DOI 10.1016/j.engappai.2012.09.018
   Zhao CHH, 2013, NEURAL COMPUT APPL, V22, pS175, DOI 10.1007/s00521-012-1057-4
NR 38
TC 60
Z9 60
U1 5
U2 66
PU WILEY
PI HOBOKEN
PA 111 RIVER ST, HOBOKEN 07030-5774, NJ USA
SN 1751-9632
EI 1751-9640
J9 IET COMPUT VIS
JI IET Comput. Vis.
PD MAR
PY 2016
VL 10
IS 2
BP 103
EP 114
DI 10.1049/iet-cvi.2015.0175
PG 12
WC Computer Science, Artificial Intelligence; Engineering, Electrical &
   Electronic
WE Science Citation Index Expanded (SCI-EXPANDED)
SC Computer Science; Engineering
GA DF8WU
UT WOS:000371642100001
DA 2022-02-06
ER

PT J
AU Hibberd, DL
   Jamson, AH
   Jamson, SL
AF Hibberd, D. L.
   Jamson, A. H.
   Jamson, S. L.
TI The design of an in-vehicle assistance system to support eco-driving
SO TRANSPORTATION RESEARCH PART C-EMERGING TECHNOLOGIES
LA English
DT Article
DE Eco driving; Driving simulator; Human machine interface; Modality; Fuel
   efficiency; Green driving; Driver behaviour
ID HAPTIC FEEDBACK; CONVERSATIONS; PERFORMANCE; BEHAVIOR; BRAKING; TIME;
   CARS
AB This driving simulator study was the second of two studies investigating the most effective and acceptable in-vehicle system for the provision of guidance on fuel efficient accelerator usage. Three eco-driving interfaces were selected for test (a second-order display visual display with auditory alerts and two haptic accelerator pedal systems) following a pilot study of 12 different interfaces. These systems were tested in a range of eco-driving scenarios involving acceleration, deceleration and speed maintenance, and assessed through their effects on fuel economy, vehicle control, distraction, and driver subjective feedback. The results suggest that a haptic accelerator pedal system is most effective for preventing over-acceleration, whilst minimal differences were observed between systems in terms of the effect of the assistance provided to prevent under-acceleration. The visual-auditory interface lowered the time spent looking towards the road, indicating a potential negative impact on driver safety from using this modality to provide continuous green driving support. Subjective results were consistent with the objective findings, with haptic pedal systems creating lower perceived workload than a visual-auditory interface. Driver acceptability ratings suggested a slight favouring of a haptic-force system for its usefulness, whereas the more subtle haptic-stiffness system was judged more acceptable to use. These findings offer suggestions for the design of a user-friendly, eco-driving device that can help drivers improve their fuel economy, specifically through the provision of real-time guidance on the manipulation of the accelerator pedal position. Crown Copyright (C) 2015 Published by Elsevier Ltd. All rights reserved.
C1 [Hibberd, D. L.; Jamson, A. H.; Jamson, S. L.] Univ Leeds, Inst Transport Studies, Leeds LS2 9JT, W Yorkshire, England.
RP Hibberd, DL (corresponding author), Univ Leeds, Inst Transport Studies, Univ Rd 34-40, Leeds LS2 9JT, W Yorkshire, England.
EM d.l.hibberd@leeds.ac.uk; a.h.jamson@its.leeds.ac.uk;
   s.l.jamson@its.leeds.ac.uk
FU EU project ecoDriver ("Supporting the driver in conserving energy and
   reducing emissions") under the Framework Seven (FP7) Information and
   Communication Technologies (ICT) work programme [288611]
FX This work was undertaken as part of the EU project ecoDriver
   ("Supporting the driver in conserving energy and reducing emissions")
   funded under the Framework Seven (FP7) Information and Communication
   Technologies (ICT) work programme, project number 288611.
CR Abbink DA, 2011, IEEE T SYST MAN CY B, V41, P1239, DOI 10.1109/TSMCB.2011.2120606
   Adell E, 2008, TRANSPORT RES F-TRAF, V11, P445, DOI 10.1016/j.trf.2008.04.003
   af Wahlberg AE, 2007, INT J IND ERGONOM, V37, P333, DOI 10.1016/j.ergon.2006.12.003
   ALM H, 1995, ACCIDENT ANAL PREV, V27, P707, DOI 10.1016/0001-4575(95)00026-V
   Beede KE, 2006, ACCIDENT ANAL PREV, V38, P415, DOI 10.1016/j.aap.2005.10.015
   Birrell SA, 2013, ERGONOMICS, V56, P282, DOI 10.1080/00140139.2012.760750
   Burnett GE, 2001, INT J HUM-COMPUT ST, V55, P521, DOI 10.1006/ijhc.2001.0482
   Consiglio W, 2003, ACCIDENT ANAL PREV, V35, P495, DOI 10.1016/S0001-4575(02)00027-1
   de Rosario H, 2010, TRANSPORT RES F-TRAF, V13, P80, DOI 10.1016/j.trf.2009.11.003
   Gonder J., 2011, FINAL REPORT FUEL SA
   HART S G, 1988, P139
   Hart S. G., 2006, P HUM FACTORS ERGON, V50, P904, DOI DOI 10.1177/154193120605000909
   Jamson AH, 2015, TRANSPORT RES C-EMER, V58, P642, DOI 10.1016/j.trc.2014.12.008
   Jenness J. W, 2010, P HUMAN FACT ERGON S, V54, P1546
   Lam TM, 2008, J GUID CONTROL DYNAM, V31, P1728, DOI 10.2514/1.35340
   Larsson H, 2009, TRANSPORT RES D-TR E, V14, P141, DOI 10.1016/j.trd.2008.11.004
   Meschtscherjakov A., 2009, P 1 INT C AUT US INT, P81, DOI DOI 10.1145/1620509.1620526
   Muhrer E, 2011, TRANSPORT RES F-TRAF, V14, P555, DOI 10.1016/j.trf.2011.06.003
   Mulder M, 2008, ERGONOMICS, V51, P1710, DOI 10.1080/00140130802331583
   Mulder M, 2011, IEEE T INTELL TRANSP, V12, P268, DOI 10.1109/TITS.2010.2091407
   Olsson S., 2000, MEASURING DRIVER VIS
   Peters G. A., 2002, AUTOMOTIVE VEHICLE S
   Porter J. M., 2005, ACC DES DIG WORLD C
   Rakauskas ME, 2004, J SAFETY RES, V35, P453, DOI 10.1016/j.jsr.2004.06.003
   Ranney TA, 2005, HUM FACTORS, V47, P439, DOI 10.1518/0018720054679515
   Reed MP, 1999, ERGONOMICS, V42, P1015, DOI 10.1080/001401399185117
   Roettin g M., 2003, TRANSPORTATION RES F, V6, P275, DOI DOI 10.1016/J.TRF.2003.09.001
   SARTER NB, 1995, HUM FACTORS, V37, P5, DOI 10.1518/001872095779049516
   Summala H, 1998, ACCIDENT ANAL PREV, V30, P401, DOI 10.1016/S0001-4575(98)00005-0
   Tango F., 2006, Cognition, Technology & Work, V8, P215, DOI 10.1007/s10111-006-0038-8
   VanderLaan JD, 1997, TRANSPORT RES C-EMER, V5, P1, DOI 10.1016/S0968-090X(96)00025-3
   Waller P.F., 1997, TRAFFIC TRANSPORT PS, P1
   [No title captured]
NR 33
TC 34
Z9 34
U1 1
U2 25
PU PERGAMON-ELSEVIER SCIENCE LTD
PI OXFORD
PA THE BOULEVARD, LANGFORD LANE, KIDLINGTON, OXFORD OX5 1GB, ENGLAND
SN 0968-090X
J9 TRANSPORT RES C-EMER
JI Transp. Res. Pt. C-Emerg. Technol.
PD SEP
PY 2015
VL 58
SI SI
BP 732
EP 748
DI 10.1016/j.trc.2015.04.013
PN D
PG 17
WC Transportation Science & Technology
WE Science Citation Index Expanded (SCI-EXPANDED); Social Science Citation Index (SSCI)
SC Transportation
GA CS2TB
UT WOS:000361923700009
OA Green Accepted
DA 2022-02-06
ER

PT J
AU Barr, GC
   Kane, KE
   Barraco, RD
   Rayburg, T
   Demers, L
   Kraus, CK
   Greenberg, MR
   Rupp, VA
   Hamilton, KM
   Kane, BG
AF Barr, Gavin C., Jr.
   Kane, Kathleen E.
   Barraco, Robert D.
   Rayburg, Timarie
   Demers, Lauren
   Kraus, Chadd K.
   Greenberg, Marna Rayl
   Rupp, Valerie A.
   Hamilton, Kimberly M.
   Kane, Bryan G.
TI GENDER DIFFERENCES IN PERCEPTIONS AND SELF-REPORTED DRIVING BEHAVIORS
   AMONG TEENAGERS
SO JOURNAL OF EMERGENCY MEDICINE
LA English
DT Article
DE distracted driving; gender differences
AB Background: The Centers for Disease Control reports that motor vehicle crashes (MVCs) are the leading cause of injury and death among U.S. teenagers, and disproportionately affect males. Among preventable causes of MVCs involving teenage drivers, distracted driving continues to be a serious public health problem. Objectives: To describe gender differences in teenage drivers' self-perceptions of safe driving behaviors, and self-reported risk behaviors and distractions while driving. Methods: We prospectively surveyed teenage drivers from four high schools in Pennsylvania and New Jersey. Gender comparisons were made between self-reported perceptions and self-reported driving behaviors. Descriptive statistics and chi-squared testing were used in data analyses; significance was set at p < 0.05. Results: Seven hundred fifty-six high school teenage drivers completed surveys. Males (52%) and females (48%) were equally distributed; 32% of males reported that they were extremely safe drivers, whereas only 18% of females reported that they were extremely safe drivers (p < 0.001). Significantly more females (91%) compared tomales (77%) reported always wearing their seatbelts (p < 0.001). Female drivers were more likely than male drivers to self-report that they always make their passengers wear a seat belt (76% vs. 63%, p < 0.001). A higher proportion of males reported using their cell phones while driving, compared to females (68% vs. 56%, p = 0.004), and 42% of males reported texting while driving, compared to 34% of females (p = 0.037). Conclusion: Teenage male drivers perceive themselves to be safe drivers, but report engaging in more distracted driving and risky behaviors compared to females. These results suggest that there is an opportunity for gender-specific educational and injury prevention programs for teen drivers. (C) 2015 Elsevier Inc.
C1 [Barr, Gavin C., Jr.; Kane, Kathleen E.; Rayburg, Timarie; Demers, Lauren; Kraus, Chadd K.; Greenberg, Marna Rayl; Rupp, Valerie A.; Hamilton, Kimberly M.; Kane, Bryan G.] USF Morsani Coll Med, Lehigh Valley Hosp & Hlth Network, Dept Emergency Med, Allentown, PA 18103 USA.
   [Barraco, Robert D.] USF Morsani Coll Med, Lehigh Valley Hosp & Hlth Network, Dept Surg, Allentown, PA 18103 USA.
RP Greenberg, MR (corresponding author), USF Morsani Coll Med, Lehigh Valley Hosp & Hlth Network, Dept Emergency Med, 1909 Earls Court, Allentown, PA 18103 USA.
FU Flemming Trauma Systems; Mattioli Grant
FX This study was funded in part by a Flemming Trauma Systems and a
   Mattioli Grant, both unrestricted community trust research grants.
   Statistical analysis was by Bruce Stouch, PhD.
CR American College of Emergency Physicians (ACEP), 2012, ANN EMERG MED, V59, P241
   Centers for Disease Control and Prevention, INJ PREV CONTR MOT V
   Ginsburg KR, 2008, PEDIATRICS, V121, pE1391, DOI 10.1542/peds.2007-2595
   Heck KE, 2008, J SAFETY RES, V39, P437, DOI 10.1016/j.jsr.2008.03.003
   Insurance Institute for Highway Safety (IIHS), 2012, FAT FACTS TEEN 2012
   Nelson E, 2009, ACCIDENT ANAL PREV, V41, P438, DOI 10.1016/j.aap.2009.01.006
   Overton TL, 2014, INT J INJ CONTR SAF
   Rhodes N, 2011, ACCIDENT ANAL PREV, V43, P923, DOI 10.1016/j.aap.2010.11.015
   U.S. Department of Transportation, 2012, TRAFF SAF FACTS RES
   U.S. Department of Transportation, WHAT IS DISTR DRIV K
NR 10
TC 30
Z9 31
U1 5
U2 31
PU ELSEVIER SCIENCE INC
PI NEW YORK
PA 360 PARK AVE SOUTH, NEW YORK, NY 10010-1710 USA
SN 0736-4679
EI 1090-1280
J9 J EMERG MED
JI J. Emerg. Med.
PD MAR
PY 2015
VL 48
IS 3
BP 366
EP U142
DI 10.1016/j.jemermed.2014.09.055
PG 8
WC Emergency Medicine
WE Science Citation Index Expanded (SCI-EXPANDED); Social Science Citation Index (SSCI)
SC Emergency Medicine
GA CC7XH
UT WOS:000350581300024
PM 25497842
DA 2022-02-06
ER

PT J
AU Beck, KH
   Lee, CJ
   Weiner, T
AF Beck, Kenneth H.
   Lee, Clark J.
   Weiner, Talia
TI Motivational factors associated with drowsy driving behavior: a
   qualitative investigation of college students
SO SLEEP HEALTH
LA English
DT Article
DE Drowsy driving; College students; Persuasive messages; Messaging
   strategies; Motivational factors; Focus groups
ID YOUNG-ADULTS; SLEEP; ALCOHOL; CONSEQUENCES; ADOLESCENTS; CRASHES;
   STATES; RISK
AB Objectives: This qualitative investigation sought to identify the motivational factors that contribute to drowsy driving in college students and to discover important messaging strategies that may help prevent or reduce this behavior in this population.& para;& para;Design: Four focus groups of college students.& para;& para;Setting: A large university in the Washington, DC, metropolitan area during the Fall 2016 term.& para;& para;Participants: Twenty-six undergraduate students between the ages of 18 and 25 years.& para;& para;Measurements: Notes and transcripts from the locus group sessions were analyzed to identify recurring themes regarding attitudes, motivations, experiences, influences, and potential preventive messaging strategies related to drowsy driving.& para;& para;Results: Although most participants had heard of drowsy driving and were concerned about it, they did not associate it with legal risks and were more concerned about alcohol-impaired and distracted driving as crash risks. Participants viewed drowsy driving as a normal and unavoidable part of their lives over which they had little control. For potential anti-drowsy driving messaging strategies, participants preferred messages delivered via audiovisual or social media that featured graphic and emotional portrayals of crashes and their consequences. Participants also voiced strong support for preventive messaging strategies equating various degrees of sleep deprivation to known impairing levels of alcohol, as well as messages providing cues to action to actual drowsy drivers on roadways.& para;& para;Conclusions: Increased enforcement, education, and public messaging campaigns are needed to increase knowledge and influence attitudes and opinions among young drivers about the dangers and social unacceptability of drowsy driving. (C) 2018 National Sleep Foundation. Published by Elsevier Inc. All rights reserved.
C1 [Beck, Kenneth H.; Lee, Clark J.] Univ Maryland, Sch Publ Hlth, Dept Behav & Community Hlth, 4200 Valley Dr, College Pk, MD 20742 USA.
   [Lee, Clark J.] Univ Maryland, Ctr Hlth & Homeland Secur, Baltimore, MD 21201 USA.
   [Lee, Clark J.] Univ Maryland, Ctr Hlth Outcomes Res, Baltimore, MD 21201 USA.
   [Weiner, Talia] Univ Maryland, Coll Behav & Social Sci, Dept Criminol & Criminal Justice, College Pk, MD 20742 USA.
RP Beck, KH (corresponding author), Univ Maryland, Sch Publ Hlth, Dept Behav & Community Hlth, 4200 Valley Dr, College Pk, MD 20742 USA.
EM kbeck1@umd.edu
RI Lee, Clark J./M-4753-2019
OI Lee, Clark J./0000-0003-4931-2534
FU Department of Behavioral and Community Health in the School of Public
   Health, University of Maryland, College Park
FX Special thanks are extended to Brianna Bell and Hannah Allen, MHS, MS,
   for their contributions to this study. Funding for this study was
   provided by the Department of Behavioral and Community Health in the
   School of Public Health, University of Maryland, College Park.
CR American Academy of Sleep Medicine, 2012, SAFE D SLEEP AL FAT
   American Academy of Sleep Medicine, 2015, SLEEP ED SCH DROWS D
   Bioulac S, 2017, SLEEP, V40, DOI 10.1093/sleep/zsx134
   Czeisler CA, 2016, SLEEP HEALTH, V2, P94, DOI 10.1016/j.sleh.2016.04.003
   Dawson D, 1997, NATURE, V388, P235, DOI 10.1038/40775
   Fell JC, 2016, TRAFFIC INJ PREV, V17, P771, DOI 10.1080/15389588.2016.1157592
   Giorgi A., 1997, J PHENOMENOL PSYCHOL, V28, P235, DOI [10.1163/156916297X00103, DOI 10.1163/156916297X00103]
   Higgins J, 2017, SLEEP, V40
   Jones C. B., 2010, SLEEP HLTH SOC AETIO, P417
   Jones CB, 2017, ENCY SLEEP
   Lee CJ, 2017, REFERENCE MODULE NEU
   Lee CJ, 2016, ACCIDENT ANAL PREV, V93, P113, DOI 10.1016/j.aap.2016.05.002
   Lindsay GA, 1999, J AM COLL HEALTH, V47, P157, DOI 10.1080/07448489909595641
   Martiniuk ALC, 2013, JAMA PEDIATR, V167, P647, DOI 10.1001/jamapediatrics.2013.1429
   McCartt AT, 1996, ACCIDENT ANAL PREV, V28, P511, DOI 10.1016/0001-4575(96)00021-8
   National Highway Traffic Safety Administration [NHTSA], 2017, DROWS DRIV DRIV AW
   National Highway Traffic Safety Administration [NHTSA], 2017, 812352 NHTSA DOT HS
   National Sleep Foundation, 2005, SUMM FIND 2005 SLEEP
   NHTSA, 2011, 811449 NHTSA DOT HS
   Owens J, 2014, PEDIATRICS, V134, pE921, DOI 10.1542/peds.2014-1696
   Pack AI, 1995, ACCIDENT ANAL PREV, V27, P769, DOI 10.1016/0001-4575(95)00034-8
   Pizza F, 2010, J CLIN SLEEP MED, V6, P41
   Ross HL., 1984, DETERRING DRINKING D
   Shults RA, 2001, AM J PREV MED, V21, P66, DOI 10.1016/S0749-3797(01)00381-6
   Smith S, 2005, ACCIDENT ANAL PREV, V37, P1066, DOI 10.1016/j.aap.2005.06.008
   Taylor DJ, 2010, J ADOLESCENT HEALTH, V46, P610, DOI 10.1016/j.jadohealth.2009.12.010
   Tefft B.C., 2014, PREVALENCE MOTOR VEH
   Tefft BC., 2010, ASLEEP WHEEL PREVALE ASLEEP WHEEL PREVALE
   U. S. Department of Health and Human Services [HHS], 2010, HLTH PEOPL 2020 SLEE
   Vanlaar W, 2008, J SAFETY RES, V39, P303, DOI 10.1016/j.jsr.2007.12.007
   Watters SE, 2016, TRAFFIC INJ PREV, V17, P122, DOI 10.1080/15389588.2015.1045063
   Wheaton AG, 2014, MMWR-MORBID MORTAL W, V63, P557
   Wheaton AG, 2013, MMWR-MORBID MORTAL W, V61, P1033
NR 33
TC 2
Z9 2
U1 1
U2 12
PU ELSEVIER
PI AMSTERDAM
PA RADARWEG 29, 1043 NX AMSTERDAM, NETHERLANDS
SN 2352-7218
EI 2352-7226
J9 SLEEP HEALTH
JI Sleep Health
PD FEB
PY 2018
VL 4
IS 1
BP 116
EP 121
DI 10.1016/j.sleh.2017.10.007
PG 6
WC Clinical Neurology
WE Science Citation Index Expanded (SCI-EXPANDED)
SC Neurosciences & Neurology
GA FW8VQ
UT WOS:000425615500018
PM 29332672
DA 2022-02-06
ER

PT J
AU Papadimitriou, E
   Argyropoulou, A
   Tselentis, DI
   Yannis, G
AF Papadimitriou, Eleonora
   Argyropoulou, Anastasia
   Tselentis, Dimitrios I.
   Yannis, George
TI Analysis of driver behaviour through smartphone data: The case of mobile
   phone use while driving
SO SAFETY SCIENCE
LA English
DT Article
DE Distraction; Mobile phone use; Smartphone sensors data; Driver
   behaviour; Road safety
ID RISK; DISTRACTION; NOVICE
AB The aim of this paper is to explore driving behaviour during mobile phone use on the basis of detailed driving analytics collected by smartphone sensors. The data came from a sample of one hundred drivers (18,850 trips) during a naturalistic driving experiment over four months. A specially developed smartphone application was used, through which driving exposure and behaviour metrics are captured by the smartphone sensors and transmitted to a back-end platform. The data are processed by Machine Learning algorithms yielding exposure (e.g. distance travelled per road type and time of day) and behaviour indicators (e.g. speeding, speed and acceleration variations, harsh braking, harsh manoeuvring, use of mobile phone etc.). Mixed binary logistic regression models were developed to investigate whether mobile phone use during a trip is correlated with other driving metrics, and can be accurately "detected" based on them. A model for all trips was developed, as well as models for trips on different road types (urban, rural, highway). Exposure metrics found to be significantly associated with the probability of mobile phone use are trip length, and driving off-morning rush. Exceeding the speed limits and the number of harsh events (particularly harsh cornering), are all negatively associated with the probability of mobile phone use. A general pattern of less speeding and smoother driving appears indicative of mobile phone use, in line with known assumptions of driver compensatory behaviour. The results suggest that mobile phone use while driving may be accurately predicted by the model in more than 70% of cases.
C1 [Papadimitriou, Eleonora] Delft Univ Technol, Fac Technol Policy & Management, Safety & Secur Sci Sect, Jaffalaan 5, NL-2628 BX Delft, Netherlands.
   [Argyropoulou, Anastasia; Tselentis, Dimitrios I.; Yannis, George] Natl Tech Univ Athens, Dept Transportat Planning & Engn, 5 Heroon Polytech St, GR-15773 Athens, Greece.
   [Papadimitriou, Eleonora] Natl Tech Univ Athens, Athens, Greece.
RP Papadimitriou, E (corresponding author), Delft Univ Technol, Fac Technol Policy & Management, Safety & Secur Sci Sect, Jaffalaan 5, NL-2628 BX Delft, Netherlands.
EM e.papadimitriou@tudelft.nl
RI Yannis, George/L-4281-2016; Papadimitriou, Eleonora/AAH-4571-2021
OI Yannis, George/0000-0002-2196-2335; Tselentis,
   Dimitrios/0000-0001-5939-0136; Papadimitriou,
   Eleonora/0000-0002-6279-3822
CR Araujo R., 2012, IEEE INT VEH S
   Backer-Grondahl A, 2011, SAFETY SCI, V49, P324, DOI 10.1016/j.ssci.2010.09.009
   Caird JK, 2008, ACCIDENT ANAL PREV, V40, P1282, DOI 10.1016/j.aap.2008.01.009
   Consiglio W, 2003, ACCIDENT ANAL PREV, V35, P495, DOI 10.1016/S0001-4575(02)00027-1
   Dingus TA, 2016, P NATL ACAD SCI USA, V113, P2636, DOI 10.1073/pnas.1513271113
   Elvik R, 2011, TRANSPORT RES REC, P20, DOI 10.3141/2236-03
   Fitch GM, 2015, J SAFETY RES, V54, P105, DOI 10.1016/j.jsr.2015.06.008
   Fitch GM, 2014, TRANSPORT RES REC, P1, DOI 10.3141/2434-01
   Hague MM, 2015, TRANSPORT RES C-EMER, V50, P13, DOI 10.1016/j.trc.2014.07.011
   Hickman JS, 2012, TRAFFIC INJ PREV, V13, P612, DOI 10.1080/15389588.2012.683841
   Hong J.-H., 2014, P 32 ANN ACM C HUM F, P4047, DOI [10.1145/2556288.2557321, DOI 10.1145/2556288.2557321]
   Horrey WJ, 2012, J SAFETY RES, V43, P49, DOI 10.1016/j.jsr.2011.11.004
   Horrey WJ, 2006, HUM FACTORS, V48, P196, DOI 10.1518/001872006776412135
   Johnson D. A., 2011, 14 INT IEEE C INT TR
   Klauer SG, 2014, NEW ENGL J MED, V370, P54, DOI 10.1056/NEJMsa1204142
   Magana V., 2014, AMBIENT INTELLIGENCE, V291, P45, DOI DOI 10.1007/978-3-319-07596-9_5
   Musicant O, 2016, TRANSPORT RES F-TRAF, V42, P544, DOI 10.1016/j.trf.2015.10.023
   Papantoniou P., 2014, ADV TRANSP STUD, V35, P129
   Regan M.A., 2012, AUSTR COLL ROAD SAF
   Simmons SM, 2016, ACCIDENT ANAL PREV, V87, P161, DOI 10.1016/j.aap.2015.11.015
   Toledo T, 2008, TRANSPORT RES C-EMER, V16, P320, DOI 10.1016/j.trc.2008.01.001
   Tornros J, 2006, TRANSPORT RES F-TRAF, V9, P298, DOI 10.1016/j.trf.2006.01.008
   Tselentis DI, 2017, ACCIDENT ANAL PREV, V98, P139, DOI 10.1016/j.aap.2016.10.006
   Vaezipour A, 2015, PROCEDIA MANUF, V3, P3192, DOI 10.1016/j.promfg.2015.07.869
   Vlahogianni EI, 2017, TRANSPORT RES C-EMER, V79, P196, DOI 10.1016/j.trc.2017.03.014
   Yang YL, 2013, ADV MECH ENG, DOI 10.1155/2013/741240
   Zaldivar J., 2011, 5 IEEE WORKSH US MOB
   Ziakopoulos A., 2018, DISTRACTION CELL PHO
NR 28
TC 19
Z9 19
U1 3
U2 10
PU ELSEVIER
PI AMSTERDAM
PA RADARWEG 29, 1043 NX AMSTERDAM, NETHERLANDS
SN 0925-7535
EI 1879-1042
J9 SAFETY SCI
JI Saf. Sci.
PD NOV
PY 2019
VL 119
BP 91
EP 97
DI 10.1016/j.ssci.2019.05.059
PG 7
WC Engineering, Industrial; Operations Research & Management Science
WE Science Citation Index Expanded (SCI-EXPANDED); Social Science Citation Index (SSCI)
SC Engineering; Operations Research & Management Science
GA JS5WI
UT WOS:000500376400012
DA 2022-02-06
ER

PT J
AU McEvoy, SP
   Stevenson, MR
   Woodward, M
AF McEvoy, Suzanne P.
   Stevenson, Mark R.
   Woodward, Mark
TI Phone use and crashes while driving: a representative survey of drivers
   in two Australian states
SO MEDICAL JOURNAL OF AUSTRALIA
LA English
DT Article
ID MOBILE; DISTRACTION
AB Objective: To explore the use and effects of using mobile phones while driving.
   Design: Cross-sectional survey
   Setting: New South Wales and Western Australia, 20 October to 7 November 2003..
   Participants: 1347 licensed drivers aged 18 to 65 years. Data were weighted to reflect the corresponding driving population in each state.
   Main outcome measures: Mobile phone use while driving (hand-held, hands-free and text messaging); adverse effects of use.
   Results: While driving, an estimated 57.3% +/- 1.5% of drivers have ever used a mobile phone and 12.4% +/- 1.0% have written text messages. Men, younger drivers and metropolitan residents were more likely to use a phone while,driving and to report a higher frequency of use. Enforcement of hand-held phone restrictions was perceived to be low (69.0% +/- 1.5%) and an estimated 39.4% +/- 2.1% of people who phone while driving use a hand-held phone. Half of all drivers (50.1% +/- 1.6%) did not agree with extending the ban to include hands-free phones. Among drivers aged 18-65 years in NSW and WA, an estimated 45800 16466 (0.9% +/- 0.3%) have ever had a crash while using a mobile phone and, in the past year, 146 762 +/- 26 856 (3.0% +/- 0.6%) have had to take evasive action to avoid a crash because of their phone use.
   Conclusions: Phone use while driving is prevalent and can result in adverse consequences, including crashes. Despite legislation, a significant proportion of drivers continue to use hand-held mobile phones while driving. Enhanced enforcement is needed.
C1 George Inst Int Hlth, Sydney, NSW, Australia.
RP McEvoy, SP (corresponding author), George Inst Int Hlth, Sydney, NSW, Australia.
EM smcevoy@george.org.au
RI Woodward, Mark/L-6817-2017; Martinez, Jean/R-9421-2019; Woodward,
   Mark/D-8492-2015; stevenson, mark/AAE-9706-2019
OI Martinez, Jean/0000-0002-9267-4621; stevenson, mark/0000-0003-3166-5876;
   Woodward, Mark/0000-0001-9800-5296; McEvoy, Suzanne/0000-0002-9804-4276
CR *ALL CONS GROUP, 2005, AUSTR MOB TEL IND EC
   *AUSTR TRANSP COUN, 1999, AUSTR ROAD RUL
   BATEY R, 1988, SYDNEY MORNING  0623, P16
   BEIRNESS DOUGLAS J., 2002, ROAD SAFETY MONITOR
   Consiglio W, 2003, ACCIDENT ANAL PREV, V35, P495, DOI 10.1016/S0001-4575(02)00027-1
   Hancock PA, 2003, ACCIDENT ANAL PREV, V35, P501, DOI 10.1016/S0001-4575(02)00028-3
   HOSKING S, 2006, 246 MUARC
   Lajunen T, 2003, TRANSPORT RES F TRAF, V6, P97, DOI [DOI 10.1016/S1369-8478(03)00008-1, 10.1016/S1369-8478(03)00008-1, 10.1016/ S1369-8478(03)00008-1]
   Lamble D, 2002, TRANSPORTATION, V29, P223, DOI 10.1023/A:1015698129964
   McEvoy SP, 2006, INJURY PREV, V12, P242, DOI 10.1136/ip.2006.012336
   McEvoy SP, 2005, BRIT MED J, V331, P428, DOI 10.1136/bmj.38537.397512.55
   Redelmeier DA, 1997, NEW ENGL J MED, V336, P453, DOI 10.1056/NEJM199702133360701
   Strayer DL, 2003, J EXP PSYCHOL-APPL, V9, P23, DOI 10.1037/1076-898X.9.1.23
   Sullman MJM, 2004, TRANSPORT RES F-TRAF, V7, P95, DOI 10.1016/j.trf.2004.03.001
   Taylor DM, 2003, MED J AUSTRALIA, V179, P140, DOI 10.5694/j.1326-5377.2003.tb05472.x
   Troglauer T, 2006, ACCIDENT ANAL PREV, V38, P105, DOI 10.1016/j.aap.2005.07.008
   *VICT GOV, VICT NEW GRAD LIC SY
   Wilson DH, 1999, AUST NZ J PUBL HEAL, V23, P627, DOI 10.1111/j.1467-842X.1999.tb01549.x
   Woodward M., 2005, EPIDEMIOLOGY STUDY D
NR 19
TC 65
Z9 65
U1 0
U2 6
PU AUSTRALASIAN MED PUBL CO LTD
PI PYRMONT
PA LEVEL 2, 26-32 PYRMONT BRIDGE RD, PYRMONT, NSW 2009, AUSTRALIA
SN 0025-729X
J9 MED J AUSTRALIA
JI Med. J. Aust.
PD DEC 4
PY 2006
VL 185
IS 11-12
BP 630
EP +
DI 10.5694/j.1326-5377.2006.tb00734.x
PG 5
WC Medicine, General & Internal
WE Science Citation Index Expanded (SCI-EXPANDED)
SC General & Internal Medicine
GA 124RW
UT WOS:000243388600017
PM 17181509
DA 2022-02-06
ER

PT J
AU Oviedo-Trespalacios, O
   Truelove, V
   Watson, B
   Hinton, JA
AF Oviedo-Trespalacios, Oscar
   Truelove, Verity
   Watson, Barry
   Hinton, Jane A.
TI The impact of road advertising signs on driver behaviour and
   implications for road safety: A critical systematic review
SO TRANSPORTATION RESEARCH PART A-POLICY AND PRACTICE
LA English
DT Review
DE Billboards; Ergonomics; Driver behaviour; Distraction; Road design;
   Driving environment; Human factors
ID DRIVING PERFORMANCE; ELECTRONIC BILLBOARDS; DIGITAL BILLBOARDS; GLANCE
   BEHAVIOR; VISUAL BEHAVIOR; DISTRACTION; ATTENTION; YOUNG; INATTENTION;
   LOCATION
AB Driver inattention and distraction are recognised as two of the most critical factors for road safety worldwide. While roadside advertising is often identified as a potential source of distraction, it has received less attention compared to other types of distractions such as texting or calling while driving. Therefore, this study focused on the impact of roadside advertising signs on driver behaviour and road safety. To examine this, a theory-driven systematic literature review was undertaken. In total, 90 unique documents were identified and reviewed using the Task-Capability Interface (TCI) Model to explain the potential safety impact of roadside advertising. The findings confirmed that the TCI model is a useful tool for describing the relationship between roadside advertising and driver behaviour. From this perspective, roadside advertising signs can be considered environmental clutter, which adds additional demands to the driving task. In particular, roadside advertising signs impaired eye movement patterns of drivers. Additionally, it was demonstrated that the impact of roadside advertising on driving behaviour is greatly moderated by individual differences among drivers. Of great importance was that young drivers invest more attentional resources in interacting with roadside advertising, which suggests a lower capacity to discriminate between relevant and irrelevant driving information. Based on the available evidence, however, it is not possible to definitively conclude that there is a direct relationship between the driving behaviour changes attributed to roadside advertising and road crashes. Nonetheless, while most studies remain inconclusive, there is an emerging trend in the literature suggesting that roadside advertising can increase crash risk, particularly for those signs that have the capacity to frequently change (often referred to as digital billboards). Lastly, it is important to mention that most of the empirical studies undertaken to date feature strong methodological limitations. Consequently, there is an urgent need for more research in this area, given that roadside technology and the transport system are changing rapidly.
C1 [Oviedo-Trespalacios, Oscar; Truelove, Verity; Watson, Barry] QUT, CARRS Q, IHBI, K Block,130 Victoria Pk Rd, Kelvin Grove 4059, Australia.
   [Hinton, Jane A.] Govt Queensland, Dept Transport & Main Rd, Brisbane, Qld, Australia.
RP Oviedo-Trespalacios, O (corresponding author), QUT, CARRS Q, Brisbane, Qld 4059, Australia.
EM oscar.oviedotrespalacios@qut.edu.au
RI Oviedo-Trespalacios, Oscar/K-2462-2012
OI Oviedo-Trespalacios, Oscar/0000-0001-5916-3996; Truelove,
   Verity/0000-0002-1004-562X; Hinton, Jane/0000-0002-8553-6896
FU Queensland Department of Transport AMP; Main Roads (DTMR); Queensland
   University of Technology (QUT)
FX This work is partially supported by the Transport Academic Partnership
   between the Queensland Department of Transport & Main Roads (DTMR) and
   Queensland University of Technology (QUT). We thank Rachel Kelly
   (Queensland University of Technology) for her support in the preparation
   of this manuscript.
CR Ady R. W., 1967, TRAFFIC SAFETY RES R, V11, P9
   Ahlstrom C., 2013, TRAFFIC INJ PREV, V14
   [Anonymous], 2006, INQ DRIV DISTR REP R
   Aplin G., 2013, REPORT INQUIRY ROAD
   Asbridge M, 2017, TRANSPORT RES A-POL, V97, P137, DOI 10.1016/j.tra.2017.01.006
   Beanland V, 2013, ACCIDENT ANAL PREV, V54, P99, DOI 10.1016/j.aap.2012.12.043
   Beijer D, 2004, TRANSPORT RES REC, P96, DOI 10.3141/1899-13
   Beijer D., TRANSPORT RES RECORD
   Belyusar D, 2016, ACCIDENT ANAL PREV, V88, P88, DOI 10.1016/j.aap.2015.12.014
   Bendak S, 2010, INT J IND ERGONOM, V40, P233, DOI 10.1016/j.ergon.2009.12.001
   Bichajlo L, 2017, IOP CONF SER-MAT SCI, V245, DOI 10.1088/1757-899X/245/4/042067
   Birdsall MS, 2008, ITE J, V78, P22
   Borowsky A, 2016, ACCIDENT ANAL PREV, V93, P207, DOI 10.1016/j.aap.2016.04.028
   Caimey P., 2000, ROADSIDE ADVERTISING
   Cairney Gimatillake, 2000, ROADSIDE ADVERTISING
   Chan M, 2016, ACTA PSYCHOL, V168, P20, DOI 10.1016/j.actpsy.2016.03.010
   Chan M, 2013, ACCIDENT ANAL PREV, V50, P147, DOI 10.1016/j.aap.2012.04.004
   Chattington M, 2009, INVESTIGATING DRIVER
   Clark B., 2016, GEOGRAPHY
   Crundall D, 2006, ACCIDENT ANAL PREV, V38, P671, DOI 10.1016/j.aap.2005.12.012
   CTC Associates L. L. C., 2012, EFF OUTD ADV DISPL D
   Ctc Associates L. L. C., 2012, EFF OUTD ADV DISPL D
   Daluge, 2011, FHWAPL10031
   Decker JS, 2015, TRAFFIC INJ PREV, V16, P234, DOI 10.1080/15389588.2014.936407
   Dia H, 2015, CONVERSATION
   Divekar G, 2012, TRANSPORT RES REC, P15, DOI 10.3141/2321-03
   Dukic T, 2013, TRAFFIC INJ PREV, V14, P469, DOI 10.1080/15389588.2012.731546
   Dulebenets MA, 2018, TRANSPORT RES A-POL, V110, P88, DOI 10.1016/j.tra.2018.01.031
   Dunthorne A., 1982, LUMINANCE TRAFFIC AD
   Edquist J., 2011, 2011 AUSTR ROAD SAF
   Edquist J., 2009, THESIS
   Edquist J, 2011, APPL ERGON, V42, P619, DOI 10.1016/j.apergo.2010.08.013
   Farbry J., 2001, RES REV POTENTIAL SA
   Filtness AJ, 2012, BIOL PSYCHOL, V89, P580, DOI 10.1016/j.biopsycho.2012.01.002
   Fisher D. L., 2011, HDB DRIVING SIMULATI, P18
   Fofanova J, 2011, TRANSPORT RES F-TRAF, V14, P638, DOI 10.1016/j.trf.2011.08.005
   Friswell R., 2011, AUSTR ROAD SAF RES P
   Friswell R., 2011, AUSTR COLL ROAD SAF
   Frost G., 2011, THESIS
   FULLER R, 2011, DRIVER CONTROL THEOR, P13, DOI DOI 10.1016/B978-0-12-381984-0.10002-5
   Fuller R., 2000, RECHERCHE TRANSPORTS, V66, P47, DOI DOI 10.016/S076-
   Garrison T., 2011, 6 INT DRIV S HUM FAC
   Garrison TM, 2013, APPL COGNITIVE PSYCH, V27, P396, DOI 10.1002/acp.2917
   Garvey P. M., 2005, ELECT MESSAGE CTR RE
   Global Marheting Alliance, 2018, 5 EM TECH TRENDS GLO
   Gregoriades A, 2013, IEEE SYS MAN CYBERN, P3681, DOI 10.1109/SMC.2013.627
   Guerra R., 1998, TRANSPORT POLICY, V5, P127
   Hasan A., 2015, GLOBAL MED J PAKISTA, V8
   Hawkins Jr RG., 2012, STAT ANAL RELATIONSH
   Henson S., 2009, DIGITAL BILLBOARD SA
   Herrstedt L., 2013, 3 INT C DRIV DISTR I
   Herrstedt L., 2013, 16 INT C ROAD SAF 4
   Herrstedt L., 2017, 5 INT DRIV DISTR INN
   Horberry T., 2008, DRIVER DISTRACTION T, P215
   Horberry T., 2013, DRIVER DISTRACTION I
   HUGHES PK, 1986, ERGONOMICS, V29, P377, DOI 10.1080/00140138608968272
   Islam M., 2015, THESIS
   Islam M. M., 2015, COMPREHENSIVE ASSESS
   Izadpanah P, 2014, J ORTHOP TRAUMA, V28, pS33, DOI 10.1097/BOT.0000000000000101
   Jenkins S., 2016, RECOMMENDATIONS MAXI
   Klauer S. G., 2006, IMPACT DRIVER INATTE, DOI DOT HS 810 594
   Kocian K, 2017, 2017 SMART CITY SYMPOSIUM PRAGUE (SCSP), DOI 10.1109/SCSP.2017.7973847
   Kumparak G., 2018, GRABB IT WANTS TO TU
   Kyriakidis M, 2015, TRANSPORT RES F-TRAF, V32, P127, DOI 10.1016/j.trf.2015.04.014
   Larue GS, 2018, HUM FACTORS, V60, P743, DOI 10.1177/0018720818783507
   Lee S. E., 2004, DRIVING PERFORMANCE
   Lee S.E., 2007, DRIVING PERFORMANCE
   Luginbuhl C., 2010, DIGITAL LED BILLBOAR
   Marciano H, 2017, ACCIDENT ANAL PREV, V104, P174, DOI 10.1016/j.aap.2017.04.024
   Marciano H, 2012, WORK, V41, P3181, DOI 10.3233/WOR-2012-0580-3181
   Marsh B., 2016, ROLE ROAD ENG COMBAT
   Megias A, 2011, SAFETY SCI, V49, P1388, DOI 10.1016/j.ssci.2011.06.001
   Metz B, 2014, TRANSPORT RES F-TRAF, V23, P1, DOI 10.1016/j.trf.2013.12.012
   Meuleners L, 2015, TRANSPORT RES F-TRAF, V29, P14, DOI 10.1016/j.trf.2014.11.009
   Milloy S.L., 2011, HDB DRIVING SIMULATI, P1
   Misokefalou E., 2016, 2016 INT S ENH HIGHW
   Misokefalou E, 2016, TRANSP RES PROC, V15, P771, DOI 10.1016/j.trpro.2016.06.064
   Missokefalou E, 2012, PROCD SOC BEHV, V48, P3159, DOI 10.1016/j.sbspro.2012.06.1282
   Moher D, 2009, BMJ-BRIT MED J, V339, DOI [10.1136/bmj.b2535, 10.1371/journal.pmed.1000097, 10.1371/journal.pmed.1000217, 10.1016/j.ijsu.2010.02.007]
   Molino J., 2009, EFFECTS COMMERCIAL E
   Molino J. A., 2009, FHWAHRT09018 TURN FA
   Mrgole A. L., 2017, AM SCI RES J ENG TEC, V35, P42
   Olejniczak-Serowiec Anna, 2017, MATEC Web of Conferences, V122, DOI 10.1051/matecconf/201712203006
   OMA, 2013, OMA RESP AUSTR RES R
   Oviedo-Trespalacios O, 2018, TRANSPORT RES A-POL, V116, P112, DOI 10.1016/j.tra.2018.05.006
   Oviedo-Trespalacios O, 2018, ACCIDENT ANAL PREV, V118, P253, DOI 10.1016/j.aap.2018.03.020
   Oviedo-Trespalacios O, 2017, TRAFFIC INJ PREV, V18, P599, DOI 10.1080/15389588.2017.1278628
   Oviedo-Trespalacios O, 2017, ACCIDENT ANAL PREV, V101, P67, DOI 10.1016/j.aap.2017.01.018
   Oviedo-Trespalacios O, 2016, TRANSPORT RES C-EMER, V72, P360, DOI 10.1016/j.trc.2016.10.006
   Perez W., 2012, DRIVER VISUAL BEHAV
   Radun I, 2013, TRAFFIC INJ PREV, V14, P554, DOI 10.1080/15389588.2012.746680
   Rasdorf W, 2017, TRANSPORT RES REC, P9, DOI 10.3141/2624-02
   Regan MA, 2011, ACCIDENT ANAL PREV, V43, P1771, DOI 10.1016/j.aap.2011.04.008
   Rempel G., 2014, C EXH TRANSP ASS CAN
   Rhodes N, 2015, TRANSPORT RES F-TRAF, V28, P65, DOI 10.1016/j.trf.2014.11.005
   Roberts, 2016, IMPACT ROADSIDE ADVE
   Roberts P., 2013, 16 INT C ROAD SAF 4
   Roberts P., 2013, IMPACT ROADSIDE ADVE
   Rodd H., 2017, THESIS
   Rothengatter T, 1997, APPL PSYCHOL-INT REV, V46, P223, DOI 10.1080/026999497378331
   Samsa C., 2015, 1 AUSTR ROAD SAF C G
   Schieber F., 2014, P HUM FACT ERG SOC 5, V58, P2214
   Scott-Parker B, 2015, ACCIDENT ANAL PREV, V74, P297, DOI 10.1016/j.aap.2014.01.027
   Sharpe SC, 2012, RUTGERS LAW REV, V64, P515
   Sisiopiku V. P., 2015, DIGITAL ADVERTISING
   Smiley A, 2005, TRANSPORT RES REC, P105
   Smith BW, 2016, LECT N MOBIL, P53, DOI 10.1007/978-3-319-40503-2_5
   Staffeld P. R., 1953, TRAFFIC Q, V7
   Stavrinos D, 2016, TRANSPORT RES F-TRAF, V41, P19, DOI 10.1016/j.trf.2016.06.001
   Svensson A, 2006, ACCIDENT ANAL PREV, V38, P379, DOI 10.1016/j.aap.2005.10.009
   Tamowski A., 2017, MATEC WEB C HUAL TAI
   Tantala and Tantala, 2007, STUDY RELATIONSHIP D
   Targosifiski T., 2017, MATEC WEB C HUAL TAI, V122, DOI 10.1051/matecconf/201712203009
   Tarnowski Adam, 2017, MATEC Web of Conferences, V122, DOI 10.1051/matecconf/201712203010
   Topolsek D, 2016, TRANSPORT RES F-TRAF, V43, P212, DOI 10.1016/j.trf.2016.10.002
   Useche S, 2018, SUSTAINABILITY-BASEL, V10, DOI 10.3390/su10020299
   Wachtel J., 2011, PLANNING, V77, P25
   Wachtel J., 2015, PEER REV CRITIQUE FE
   Wallace B, 2003, P I CIVIL ENG-MUNIC, V156, P185, DOI 10.1680/muen.2003.156.3.185
   Watchtel J., 2014, REPORT DIGITAL SIGN
   Wilson RT, 2016, J ADVERTISING RES, V56, P259, DOI 10.2501/JAR-2016-020
   World Health Organization, 2015, GLOB STAT REP ROAD S
   World Health Organization (WHO), 2011, MOB PHON US GLOB PRO
   Yan X, 2008, ACCIDENT ANAL PREV, V40, P274, DOI 10.1016/j.aap.2007.06.007
   Yannis G, 2013, INT J INJ CONTROL SA, V20, P111, DOI 10.1080/17457300.2012.686042
   Yellappan K., 2016, EXPOSURE PERCEPTION
   Young KL, 2017, APPL ERGON, V60, P136, DOI 10.1016/j.apergo.2016.11.009
   Young M. S., 2007, DRIVEN DISTRACTION D
   Young MS, 2007, CONTEMPORARY ERGONOMICS 2007, P145
   Young MS, 2009, TRANSPORT RES F-TRAF, V12, P381, DOI 10.1016/j.trf.2009.05.004
   Zahabi M, 2017, APPL ERGON, V65, P70, DOI 10.1016/j.apergo.2017.06.001
   Zalesinska M, 2018, ACCIDENT ANAL PREV, V117, P439, DOI 10.1016/j.aap.2018.02.005
   Zhang Lanfang, 2017, 3 INT C VEH TECHN IN
   Ziakopoulos A., 2017, ROAD SAF SIM INT C 2
   2018, ADWEEK
NR 135
TC 29
Z9 29
U1 6
U2 25
PU PERGAMON-ELSEVIER SCIENCE LTD
PI OXFORD
PA THE BOULEVARD, LANGFORD LANE, KIDLINGTON, OXFORD OX5 1GB, ENGLAND
SN 0965-8564
EI 1879-2375
J9 TRANSPORT RES A-POL
JI Transp. Res. Pt. A-Policy Pract.
PD APR
PY 2019
VL 122
BP 85
EP 98
DI 10.1016/j.tra.2019.01.012
PG 14
WC Economics; Transportation; Transportation Science & Technology
WE Science Citation Index Expanded (SCI-EXPANDED); Social Science Citation Index (SSCI)
SC Business & Economics; Transportation
GA HU1WB
UT WOS:000465061400006
OA hybrid
DA 2022-02-06
ER

PT J
AU Guo, YT
   Agrawal, S
   Peeta, S
   Benedyk, I
AF Guo, Yuntao
   Agrawal, Shubham
   Peeta, Srinivas
   Benedyk, Irina
TI Safety and health perceptions of location-based augmented reality gaming
   app and their implications
SO ACCIDENT ANALYSIS AND PREVENTION
LA English
DT Article
DE Safety perception; Location-based augmented reality apps; Distracted
   driving; Distracted cycling; Physical activity; Social interaction
ID MOBILE PHONE USE; ELECTRIC BIKE RIDERS; POKEMON-GO; PHYSICAL-ACTIVITY;
   SMARTPHONE USE; DRIVER DISTRACTION; GENDER-DIFFERENCES; DRIVING
   BEHAVIOR; MORNING COMMUTE; PERCEIVED RISK
AB This study seeks to understand the potential safety and health implications of location-based augmented reality gaming apps ("LAR apps") through studying people perception of Poke ' mon GO, a popular LAR gaming app. These perceptions can affect app usage behavior, app retention rate, and market share which can be critical to policymakers and app developers. An online survey is conducted to capture the impacts of Poke ' mon GO regarding: (i) perceived risk of using the app and opinion of prohibiting its usage while driving and cycling, (ii) frequency of app-related distracted driving and cycling, (iii) frequency of app-induced driving and potentially unsafe driving behavior, (iv) average daily steps before and after using the app, and (v) perceived physical and mental health benefits. Multivariate binary probit models and random parameters ordered probit models were estimated to capture users' and non-users' characteristics that affect these perceptions, attitude, and behavior. The results suggest that LAR gaming apps can potentially promote physical activity by encouraging people to walk more, increase social interactions such as app-related discussions, but also contribute to increased apprelated distracted driving and cycling, app-induced driving, and unsafe driving behavior. The study findings and insights can provide valuable feedback to legislators and LAR gaming app developers for designing policies and app mechanisms that can address the safety concerns of using such apps, and provide physical and mental health benefits to its users.
C1 [Guo, Yuntao] Tongji Univ, Dept Traff Engn, 4800 Caoan Rd, Shanghai 201804, Peoples R China.
   [Guo, Yuntao] Tongji Univ, Key Lab Rd & Traff Engn, Minist Educ, 4800 Caoan Rd, Shanghai 201804, Peoples R China.
   [Agrawal, Shubham] Clemson Univ, Dept Sociol Anthropol & Criminal Justice, Clemson, SC 29634 USA.
   [Peeta, Srinivas] Georgia Inst Technol, Sch Civil & Environm Engn, 790 Atlantic Dr, Atlanta, GA 30332 USA.
   [Peeta, Srinivas] Georgia Inst Technol, H Milton Stewart Sch Ind & Syst Engn, 790 Atlantic Dr, Atlanta, GA 30332 USA.
   [Benedyk, Irina] Univ Buffalo, Dept Civil Struct & Environm Engn, Buffalo, NY 14260 USA.
RP Guo, YT (corresponding author), Tongji Univ, Dept Traff Engn, 4800 Caoan Rd, Shanghai 201804, Peoples R China.; Guo, YT (corresponding author), Tongji Univ, Key Lab Rd & Traff Engn, Minist Educ, 4800 Caoan Rd, Shanghai 201804, Peoples R China.
EM yuntaoguo@tongji.edu.cn; agrawa3@clemson.edu; peeta@gatech.edu;
   birina@buffalo.edu
RI Agrawal, Shubham/AAY-6702-2020
OI Agrawal, Shubham/0000-0002-0990-9785; Guo, Yuntao/0000-0001-9649-5121;
   Peeta, Srinivas/0000-0002-4146-6793
FU Science and Technology Project of Zhejiang Province [2021C01011];
   Fundamental Research Funds for the Central UniversitiesFundamental
   Research Funds for the Central Universities [22120210251, 22120210252];
   Tongji University; Center for Connected and Automated Transportation
   Center; NEXTRANS Center; USDOT Region 5 University Transportation Center
   at Purdue University
FX The work was supported by the Science and Technology Project of Zhejiang
   Province (No. 2021C01011) and the Fundamental Research Funds for the
   Central Universities (Nos. 22120210251 and 22120210252) . This work was
   also supported by Tongji University and the Center for Connected and
   Automated Transportation Center and NEXTRANS Center, the USDOT Region 5
   University Transportation Center at Purdue University.
CR Althoff T, 2016, J MED INTERNET RES, V18, DOI 10.2196/jmir.6759
   Anastasopoulos PC, 2009, ACCIDENT ANAL PREV, V41, P153, DOI 10.1016/j.aap.2008.10.005
   [Anonymous], 2019, MOBILE APP DAILY
   Ansari S, 2000, PUBLIC HEALTH, V114, P37, DOI 10.1016/S0033-3506(00)00306-1
   Atchley P, 2011, ACCIDENT ANAL PREV, V43, P134, DOI 10.1016/j.aap.2010.08.003
   ational Highway Traffic Safety Administration (NHTSA), 2020, TRAFF SAF FACTS
   Barbieri S, 2017, J MED INTERNET RES, V19, DOI 10.2196/jmir.6596
   Birnbaum F, 2015, ACAD EMERG MED, V22, P754, DOI 10.1111/acem.12692
   Byington KW, 2013, ACCIDENT ANAL PREV, V51, P78, DOI 10.1016/j.aap.2012.11.001
   Caird JK, 2014, ACCIDENT ANAL PREV, V71, P311, DOI 10.1016/j.aap.2014.06.005
   Carter PM, 2014, J ADOLESCENT HEALTH, V54, pS32, DOI 10.1016/j.jadohealth.2014.01.008
   Centers for Disease Control, 2014, FACTS PHYS ACT
   Charlton SG, 2016, ACCIDENT ANAL PREV, V95, P192, DOI 10.1016/j.aap.2016.07.019
   Chataway ES, 2014, TRANSPORT RES F-TRAF, V23, P32, DOI 10.1016/j.trf.2013.12.021
   Chong Y, 2018, J EMERG TRAUMA SHOCK, V11, P243, DOI 10.4103/JETS.JETS_87_17
   Comscore, 2017 US CROSS PLATF
   Costa PT, 2001, J PERS SOC PSYCHOL, V81, P322, DOI [10.1037/0022-3514.81.2.322, 10.1037//0022-3514.81.2.322]
   Dennison L, 2013, J MED INTERNET RES, V15, DOI 10.2196/jmir.2583
   Dingus TA, 2016, P NATL ACAD SCI USA, V113, P2636, DOI 10.1073/pnas.1513271113
   Dirin A, 2018, COMPUTERS, V7, DOI 10.3390/computers7020033
   Ethan D, 2016, J COMMUN HEALTH, V41, P138, DOI 10.1007/s10900-015-0079-0
   Gauld CS, 2014, SAFETY SCI, V65, P63, DOI 10.1016/j.ssci.2013.12.017
   Goldenbeld C, 2012, J SAFETY RES, V43, P1, DOI 10.1016/j.jsr.2011.08.007
   Guo F, 2017, INT J EPIDEMIOL, V46, P258, DOI 10.1093/ije/dyw234
   Guo Y., 2021, IMPACTS POKEMON GO R
   Guo Y., 2021, PAVING WAY AUTONOMOU
   Guo Y., 2017, COMP TRANSP RES BOAR
   Guo YT, 2021, TRAVEL BEHAV SOC, V23, P86, DOI 10.1016/j.tbs.2020.11.004
   Guo YT, 2021, HEALTH PLACE, V69, DOI 10.1016/j.healthplace.2021.102538
   Guo YT, 2020, TRAVEL BEHAV SOC, V19, P99, DOI 10.1016/j.tbs.2019.12.007
   Guo YT, 2020, TRAVEL BEHAV SOC, V19, P137, DOI 10.1016/j.tbs.2020.01.002
   Guo YT, 2018, TRAVEL BEHAV SOC, V13, P128, DOI 10.1016/j.tbs.2018.07.003
   Hadiji F., 2014, 2014 IEEE C COMP INT, P1
   Harmon-Jones E, 1999, SCI CON SER, P3, DOI 10.1037/10318-001
   Hassani S, 2017, ACCIDENT ANAL PREV, V99, P297, DOI 10.1016/j.aap.2016.12.004
   Higgins L, 2017, EFFECTS DISTRACTION
   Ichikawa M, 2008, TRAFFIC INJ PREV, V9, P42, DOI 10.1080/15389580701718389
   Institute on Traffic and Road Safety of the University of Valencia (INTRAS), 2014, FUNDACION AXA ANAL S
   Jannusch T, 2021, TRANSPORT RES F-TRAF, V77, P209, DOI 10.1016/j.trf.2020.12.013
   Jiang K, 2019, TRANSPORT RES F-TRAF, V64, P388, DOI 10.1016/j.trf.2019.05.020
   Kita E, 2018, TRANSPORT RES F-TRAF, V59, P203, DOI 10.1016/j.trf.2018.09.001
   Klauer S. G., 2006, IMPACT DRIVER INATTE, DOI DOT HS 810 594
   Kogan L, 2017, COMPUT HUM BEHAV, V76, P431, DOI 10.1016/j.chb.2017.07.043
   Krittanawong C, 2017, CARDIOL YOUNG, V27, P1625, DOI 10.1017/S1047951117000749
   LaMagna M., 2016, MARKET WATCH
   Langenbucher J, 2001, EVALUATION REV, V25, P184, DOI 10.1177/0193841X0102500204
   Lee JH, 2013, SOC BEHAV PERSONAL, V41, P587, DOI 10.2224/sbp.2013.41.4.587
   Lee J, 2016, INT J HUM-COMPUT INT, V32, P827, DOI 10.1080/10447318.2016.1198547
   Li DW, 2021, ACCIDENT ANAL PREV, V158, DOI 10.1016/j.aap.2021.106192
   Li YP, 2019, TRANSPORT RES A-POL, V125, P72, DOI 10.1016/j.tra.2019.05.008
   Lin MIB, 2017, ACCIDENT ANAL PREV, V101, P87, DOI 10.1016/j.aap.2017.02.005
   McEvoy SP, 2006, MED J AUSTRALIA, V185, P630, DOI 10.5694/j.1326-5377.2006.tb00734.x
   Miles L, 2007, NUTR BULL, V32, P314, DOI 10.1111/j.1467-3010.2007.00668.x
   Mwakalonge J.L., 2014, INT J TRAFFIC TRANSP, V3, P42, DOI DOI 10.5923/J.IJTTE.20140302.02
   Nelson E, 2009, ACCIDENT ANAL PREV, V41, P438, DOI 10.1016/j.aap.2009.01.006
   Nigg CR, 2017, AM J PUBLIC HEALTH, V107, P37, DOI 10.2105/AJPH.2016.303532
   Office of Disease Preventation and Health Promotion (ODPHP), PHYS ACT GUID AM
   Ortiz C, 2018, ACCIDENT ANAL PREV, V117, P239, DOI 10.1016/j.aap.2018.04.018
   Oviedo-Trespalacios O, 2019, TRANSPORT RES F-TRAF, V60, P657, DOI 10.1016/j.trf.2018.11.017
   Owens JM, 2015, TRANSPORT RES F-TRAF, V35, P139, DOI 10.1016/j.trf.2015.10.020
   Pew Research Center, 2019, DEFINING GENERATIONS
   Pew Research Center, 2017, MOB FACT SHEET
   Pope CN, 2019, J SAFETY RES, V68, P173, DOI 10.1016/j.jsr.2018.12.013
   Pourmand A, 2017, GAMES HEALTH J, V6, P9, DOI 10.1089/g4h.2016.0090
   Rankavat S, 2020, TRAVEL BEHAV SOC, V21, P1, DOI 10.1016/j.tbs.2020.05.003
   Riquelme HE, 2010, TRAFFIC INJ PREV, V11, P127, DOI 10.1080/15389580903536712
   Rudisill TM, 2017, BMC PUBLIC HEALTH, V17, DOI 10.1186/s12889-017-4373-x
   Runge J, 2014, 2014 IEEE C COMP INT, P1, DOI DOI 10.1109/CIG.2014.6932875
   Russo BJ, 2014, ANAL METHODS ACCID R, V2, P21, DOI 10.1016/j.amar.2014.03.001
   Sawano T, 2017, QJM-INT J MED, V110, P311, DOI 10.1093/qjmed/hcx044
   Schwebel DC, 2005, J PEDIATR PSYCHOL, V30, P553, DOI 10.1093/jpepsy/jsi042
   Serino M, 2016, CURR OPIN PEDIATR, V28, P673, DOI 10.1097/MOP.0000000000000409
   Shen YJ, 2020, ACCIDENT ANAL PREV, V138, DOI 10.1016/j.aap.2020.105484
   Simons-Morton B, 2005, ACCIDENT ANAL PREV, V37, P973, DOI 10.1016/j.aap.2005.04.014
   Sparling PB, 2000, HEALTH EDUC RES, V15, P367, DOI 10.1093/her/15.3.367
   Statista, 2020, MOST POP MOB GAM REL
   Stavrinos D, 2018, CHILD DEV, V89, P118, DOI 10.1111/cdev.12827
   Stavrinos D, 2011, J SAFETY RES, V42, P101, DOI 10.1016/j.jsr.2011.01.004
   Struckman-Johnson C, 2015, ACCIDENT ANAL PREV, V74, P218, DOI 10.1016/j.aap.2014.10.001
   Stutts J.C., 2001, ROLE DRIVER DISTRACT
   Sunio V, 2017, INT J SUSTAIN TRANSP, V11, P553, DOI 10.1080/15568318.2017.1300716
   Sween M, 2017, RISK ANAL, V37, P2119, DOI 10.1111/risa.12773
   Tang TP, 2021, TRAVEL BEHAV SOC, V23, P25, DOI 10.1016/j.tbs.2020.10.010
   Tate Deborah F, 2015, Diabetes Spectr, V28, P45, DOI 10.2337/diaspect.28.1.45
   Terzano K, 2013, ACCIDENT ANAL PREV, V57, P87, DOI 10.1016/j.aap.2013.04.007
   Thornton David, 2014, INFORM SECURITY ED J, V1, P16
   Truong LT, 2016, ACCIDENT ANAL PREV, V91, P208, DOI 10.1016/j.aap.2016.03.007
   Tudor-Locke C, 2004, SPORTS MED, V34, P1, DOI 10.2165/00007256-200434010-00001
   Useche SA, 2018, PEERJ, V6, DOI 10.7717/peerj.5616
   Vella K, 2019, GAMES CULT, V14, P583, DOI 10.1177/1555412017719973
   Vollrath M, 2016, ACCIDENT ANAL PREV, V96, P29, DOI 10.1016/j.aap.2016.06.003
   Wang C, 2021, ACCIDENT ANAL PREV, V157, DOI 10.1016/j.aap.2021.106157
   Wang D, 2016, J TRAVEL RES, V55, P52, DOI 10.1177/0047287514535847
   Washington S., 2010, STAT ECONOMETRIC MET, V2nd, P345
   Wilks J., 1999, TRAVEL MED INT, V17, P162
   Wogalter MS, 2005, HUM FACTORS, V47, P455, DOI 10.1518/0018720054679399
   Wu MY, 2015, J TRAVEL RES, V54, P801, DOI 10.1177/0047287514532364
   YouGov, 2016, POK GO 34M DOWNL 31M
   Young K., 2007, DISTRACTED DRIVING, P379, DOI DOI 10.1201/9781420007497
   Young KL, 2020, J TRANSP HEALTH, V16, DOI 10.1016/j.jth.2019.100793
   Yu B, 2021, TRANSPORT RES C-EMER, V124, DOI 10.1016/j.trc.2020.102957
   Zhang YH, 2021, ACCIDENT ANAL PREV, V158, DOI 10.1016/j.aap.2021.106200
   Zhou RG, 2009, TRANSPORT RES F-TRAF, V12, P208, DOI 10.1016/j.trf.2008.11.003
NR 103
TC 0
Z9 0
U1 3
U2 3
PU PERGAMON-ELSEVIER SCIENCE LTD
PI OXFORD
PA THE BOULEVARD, LANGFORD LANE, KIDLINGTON, OXFORD OX5 1GB, ENGLAND
SN 0001-4575
EI 1879-2057
J9 ACCIDENT ANAL PREV
JI Accid. Anal. Prev.
PD OCT
PY 2021
VL 161
AR 106354
DI 10.1016/j.aap.2021.106354
PG 20
WC Ergonomics; Public, Environmental & Occupational Health; Social
   Sciences, Interdisciplinary; Transportation
WE Social Science Citation Index (SSCI)
SC Engineering; Public, Environmental & Occupational Health; Social
   Sciences - Other Topics; Transportation
GA WG2OY
UT WOS:000706837700011
PM 34454283
DA 2022-02-06
ER

PT J
AU Yadav, AK
   Velaga, NR
AF Yadav, Ankit Kumar
   Velaga, Nagendra R.
TI Alcohol-impaired driving in rural and urban road environments: Effect on
   speeding behaviour and crash probabilities
SO ACCIDENT ANALYSIS AND PREVENTION
LA English
DT Article
DE Alcohol; Speed; Crash probability; Driving environment; Blood alcohol
   concentration; Driving simulator
ID MOBILE PHONE USE; DRIVER DISTRACTION; MENTAL WORKLOAD; PERFORMANCE;
   CONSUMPTION; RISK; COMPLEXITY; DECISION; SIGNAL; YOUNG
AB Speeding behaviour is known to influence crash risk among alcohol-impaired drivers, but this relationship is scarcely explored. The present study investigated the effects of different Blood Alcohol Concentrations (BAC) levels on driving performance with respect to mean speed of drivers and their ability to avoid crashes during sudden events while driving. Eighty-two drivers participated in the simulation driving experiment at four BAC levels (0%, 0.03 %, 0.05 % and 0.08 % BAC) in rural and urban driving scenarios. Two sudden events (pedestrian crossing and road crossing by parked vehicles (a car and a truck) in the perpendicular direction of traffic) were designed to evaluate the crash probabilities in both the driving scenarios. Generalized linear mixed models were developed to analyse the effects of BAC levels and driver attributes (e.g., age, gender) on mean speeds and crash probabilities. Results for mean speed showed that, compared to sober state, drivers drove 3.5 kmph, 5.76 kmph and 8.78 kmph faster at 0.03 %, 0.05 % and 0.08 % BAC respectively in the rural environment and this increment was 3.6 kmph, 3.69 kmph and 4.13 kmph in the urban environment. The model results for crash probabilities revealed that 0.03 %, 0.05 % and 0.08 % BAC levels increased the crash probabilities by 1.9 times, 2 times and 3 times in case of the rural environment and 2 times, 2.3 times and 3.5 times respectively in the urban driving environment.
C1 [Yadav, Ankit Kumar; Velaga, Nagendra R.] Indian Inst Technol IIT Bombay, Dept Civil Engn, Transportat Syst Engn, Mumbai 400076, Maharashtra, India.
RP Velaga, NR (corresponding author), Indian Inst Technol IIT Bombay, Dept Civil Engn, Transportat Syst Engn, Mumbai 400076, Maharashtra, India.
EM ankit.yadav@iitb.ac.in; n.r.velaga@iitb.ac.in
RI Yadav, Ankit/ABD-4048-2020; yadav, Ankit kumar/AAX-9191-2020
OI Yadav, Ankit Kumar/0000-0002-5619-4479
CR Aarts L, 2006, ACCIDENT ANAL PREV, V38, P215, DOI 10.1016/j.aap.2005.07.004
   Ahlstrom C, 2018, ACCIDENT ANAL PREV, V112, P127, DOI 10.1016/j.aap.2018.01.012
   Australian Transport Council, 2011, NAT ROAD SAF STRAT, P2011
   Berthelon C, 2014, PSYCHOPHARMACOLOGY, V231, P2087, DOI 10.1007/s00213-013-3352-x
   Blomberg RD, 2009, J SAFETY RES, V40, P285, DOI 10.1016/j.jsr.2009.07.002
   Brookhuis KA, 2010, ACCIDENT ANAL PREV, V42, P898, DOI 10.1016/j.aap.2009.06.001
   Chen HQ, 2019, INT J CRASHWORTHINES, V24, P656, DOI 10.1080/13588265.2018.1511226
   Choudhary P, 2019, TRANSPORT RES F-TRAF, V63, P295, DOI 10.1016/j.trf.2019.04.023
   Choudhary P, 2019, TRANSPORT RES F-TRAF, V62, P135, DOI 10.1016/j.trf.2018.12.022
   Choudhary P, 2017, ACCIDENT ANAL PREV, V106, P370, DOI 10.1016/j.aap.2017.06.021
   Choudhary P, 2017, TRANSPORT RES C-EMER, V77, P351, DOI 10.1016/j.trc.2017.02.007
   Choudhary T, 2018, INT CONF INTEL INFOR, P1
   Christoforou Z, 2013, ACCIDENT ANAL PREV, V61, P54, DOI 10.1016/j.aap.2012.12.030
   Christoforou Z, 2012, TRANSPORT RES REC, P32, DOI 10.3141/2281-05
   Du HJ, 2016, TRANSPORT RES REC, P88, DOI 10.3141/2584-11
   Easdon C, 2005, COGNITIVE BRAIN RES, V25, P873, DOI 10.1016/j.cogbrainres.2005.09.009
   Elias W, 2017, TRANSPORT RES F-TRAF, V44, P180, DOI 10.1016/j.trf.2016.09.024
   Erskine-Shaw M, 2017, DRUG ALCOHOL DEPEN, V179, P341, DOI 10.1016/j.drugalcdep.2017.07.032
   Fallahi M, 2016, APPL ERGON, V52, P95, DOI 10.1016/j.apergo.2015.07.009
   Fiorentino DD, 2018, TRAFFIC INJ PREV, V19, P352, DOI 10.1080/15389588.2018.1423561
   Fuller R, 2005, ACCIDENT ANAL PREV, V37, P461, DOI 10.1016/j.aap.2004.11.003
   George S, 2005, PSYCHOPHARMACOLOGY, V182, P160, DOI 10.1007/s00213-005-0057-9
   Harrison ELR, 2011, DRUG ALCOHOL DEPEN, V117, P31, DOI 10.1016/j.drugalcdep.2011.01.002
   Helland A, 2016, ACCIDENT ANAL PREV, V94, P180, DOI 10.1016/j.aap.2016.05.008
   Horberry T, 2006, ACCIDENT ANAL PREV, V38, P185, DOI 10.1016/j.aap.2005.09.007
   Irwin C, 2017, ACCIDENT ANAL PREV, V102, P248, DOI 10.1016/j.aap.2017.03.001
   Laude JR, 2016, PSYCHOPHARMACOLOGY, V233, P1387, DOI 10.1007/s00213-016-4233-x
   Li YC, 2016, ACCIDENT ANAL PREV, V95, P334, DOI 10.1016/j.aap.2016.01.010
   Li Y, 2012, TRAFFIC INJ PREV, V13, P101, DOI 10.1080/15389588.2011.637097
   Liu YC, 2010, TRAFFIC INJ PREV, V11, P334, DOI 10.1080/15389581003747522
   Liu Yung-Ching, 2007, Traffic Inj Prev, V8, P153, DOI 10.1080/15389580601161623
   Mann RE, 2010, ACCIDENT ANAL PREV, V42, P1538, DOI 10.1016/j.aap.2010.03.010
   McCartney D, 2017, TRAFFIC INJ PREV, V18, P19, DOI 10.1080/15389588.2016.1190015
   Mets MAJ, 2011, HUM PSYCHOPHARM CLIN, V26, P434, DOI 10.1002/hup.1226
   Ministry of Road Transport and Highways, 2012, ROAD TRANSP YB 2011, P154
   Moskowitz H., 2000, REV LIT EFFECTS LOW
   NHTSA, 2018, TRAFF SAF FACTS 2017, P1
   Pawar NM, 2020, ACCIDENT ANAL PREV, V136, DOI 10.1016/j.aap.2019.105401
   Plawecki MH, 2018, PHARMACOL BIOCHEM BE, V175, P62, DOI 10.1016/j.pbb.2018.05.009
   Price JL, 2018, PSYCHOPHARMACOLOGY, V235, P887, DOI 10.1007/s00213-017-4806-3
   Rudin-Brown CM, 2014, SAFETY SCI, V62, P121, DOI 10.1016/j.ssci.2013.08.012
   Veldstra JL, 2012, PSYCHOPHARMACOLOGY, V222, P377, DOI 10.1007/s00213-011-2537-4
   Washington SP, 2011, STAT ECONOMETRIC MET
   Weafer J, 2012, DRUG ALCOHOL DEPEN, V126, P176, DOI 10.1016/j.drugalcdep.2012.05.010
   WHO, 2018, GLOB STAT REP ALC HL
   Wiedemann K, 2018, ACCIDENT ANAL PREV, V115, P89, DOI 10.1016/j.aap.2018.03.001
   Yadav AK, 2019, DRUG ALCOHOL DEPEN, V205, DOI 10.1016/j.drugalcdep.2019.107630
   Yadav AK, 2019, TRAFFIC INJ PREV, V20, P353, DOI 10.1080/15389588.2019.1587167
   Yadav AK, 2019, TRANSPORT RES F-TRAF, V64, P227, DOI 10.1016/j.trf.2019.05.011
   Yan XD, 2005, ACCIDENT ANAL PREV, V37, P983, DOI 10.1016/j.aap.2005.05.001
   Yannis G, 2014, J SAFETY RES, V49, P25, DOI 10.1016/j.jsr.2014.02.008
   Zhang XJ, 2014, ACCIDENT ANAL PREV, V72, P401, DOI 10.1016/j.aap.2014.07.032
   Zhao XH, 2014, MATH PROBL ENG, V2014, DOI 10.1155/2014/607652
NR 53
TC 14
Z9 14
U1 1
U2 13
PU PERGAMON-ELSEVIER SCIENCE LTD
PI OXFORD
PA THE BOULEVARD, LANGFORD LANE, KIDLINGTON, OXFORD OX5 1GB, ENGLAND
SN 0001-4575
EI 1879-2057
J9 ACCIDENT ANAL PREV
JI Accid. Anal. Prev.
PD JUN
PY 2020
VL 140
AR 105512
DI 10.1016/j.aap.2020.105512
PG 8
WC Ergonomics; Public, Environmental & Occupational Health; Social
   Sciences, Interdisciplinary; Transportation
WE Social Science Citation Index (SSCI)
SC Engineering; Public, Environmental & Occupational Health; Social
   Sciences - Other Topics; Transportation
GA LE0BV
UT WOS:000526390300002
PM 32234551
DA 2022-02-06
ER

PT J
AU Maciej, J
   Nitsch, M
   Vollrath, M
AF Maciej, Jannette
   Nitsch, Manuela
   Vollrath, Mark
TI Conversing while driving: The importance of visual information for
   conversation modulation
SO TRANSPORTATION RESEARCH PART F-TRAFFIC PSYCHOLOGY AND BEHAVIOUR
LA English
DT Article
DE Cell phone; Conversation modulation; Driver distraction; Passenger
   conversation; Simulation study; Speech pattern
ID CELL PHONE CONVERSATIONS; DRIVER DISTRACTION; PERFORMANCE; PASSENGERS;
   VEHICLE; RISK; COLLISIONS; IMPACT; SPEED; TASKS
AB Multiple studies have shown an increased accident risk due to telephoning while driving. On the other hand, driving with passengers leads to a decreased accident risk. One explanation is a conversation modulation by passengers in cars which leads to a different conversation pattern which is not so detrimental to driving as that when phoning. A driving simulator study was conducted in order to examine this conversation modulation more closely and to find out more about the factors involved in this modulation, especially about the role of visual information available to the passenger. In a within-subject design the conversational patterns of 33 drivers and passengers in different in-car settings (passenger as usual, passenger without front view or passenger without view of the driver) were compared to a hands-free cell phone and to a hands-free cell phone with additional visual information either about the driving situation or the driver. Participants were instructed to have a naturalistic small-talk with a friend. Results of the drivers' speaking behavior showed a reduction of speaking while driving. Compared to a conversation partner on the cell phone, a passenger in the car varies his speaking rhythm by speaking more often but shorter. Further analyses showed that this effect is also found with a cell phone when providing the conversation partner additional visual information either about the driving situation or the driver. This latter finding supports the idea that conversation modulation is not triggered by being in the car but by the visual information about the driver's state and the driving situation. (C) 2011 Elsevier Ltd. All rights reserved.
C1 [Maciej, Jannette; Nitsch, Manuela; Vollrath, Mark] Tech Univ Carolo Wilhelmina Braunschweig, Dept Traff & Engn Psychol, D-38106 Braunschweig, Germany.
RP Maciej, J (corresponding author), Tech Univ Carolo Wilhelmina Braunschweig, Dept Traff & Engn Psychol, Gaussstra 23, D-38106 Braunschweig, Germany.
EM moniquejannette@web.de
CR ALM H, 1994, PREVENTION, V26, P441
   Beede KE, 2006, ACCIDENT ANAL PREV, V38, P415, DOI 10.1016/j.aap.2005.10.015
   BROOKHUIS KA, 1991, ACCIDENT ANAL PREV, V23, P309, DOI 10.1016/0001-4575(91)90008-S
   BROWN ID, 1969, J APPL PSYCHOL, V53, P419, DOI 10.1037/h0028103
   Caird JK, 2008, ACCIDENT ANAL PREV, V40, P1282, DOI 10.1016/j.aap.2008.01.009
   Charlton SG, 2009, ACCIDENT ANAL PREV, V41, P160, DOI 10.1016/j.aap.2008.10.006
   Charlton SG, 2004, ACCIDENT ANAL PREV, V36, P877, DOI 10.1016/j.aap.2003.09.003
   Cooper PJ, 2002, J SAFETY RES, V33, P321, DOI 10.1016/S0022-4375(02)00029-4
   Crundall D, 2005, TRANSPORT RES F-TRAF, V8, P197, DOI 10.1016/j.trf.2005.01.003
   Drews FA, 2008, J EXP PSYCHOL-APPL, V14, P392, DOI 10.1037/a0013119
   Engstrom I, 2008, ACCIDENT ANAL PREV, V40, P341, DOI 10.1016/j.aap.2007.07.001
   FAIRCLOUGH SH, 1991, P ISATA C FLOR IT
   Gugerty L, 2004, ACCIDENT ANAL PREV, V36, P1029, DOI 10.1016/j.aap.2003.12.002
   HELLER, 1982, FORSCHUNGSBERICHT 19
   Horberry T, 2006, ACCIDENT ANAL PREV, V38, P185, DOI 10.1016/j.aap.2005.09.007
   Kass SJ, 2007, TRANSPORT RES F-TRAF, V10, P321, DOI 10.1016/j.trf.2006.12.002
   KRUGER HP, 1996, AMBULATORY ASSESSMEN, P101
   Lee C, 2008, ACCIDENT ANAL PREV, V40, P1703, DOI 10.1016/j.aap.2008.06.006
   Liu BS, 2005, TRANSPORT RES F-TRAF, V8, P369, DOI 10.1016/j.trf.2005.04.019
   Maples W C, 2008, Optometry, V79, P36, DOI 10.1016/j.optm.2007.04.102
   Rakauskas ME, 2004, J SAFETY RES, V35, P453, DOI 10.1016/j.jsr.2004.06.003
   Redelmeier DA, 1997, NEW ENGL J MED, V336, P453, DOI 10.1056/NEJM199702133360701
   Reed MP, 1999, ERGONOMICS, V42, P1015, DOI 10.1080/001401399185117
   Rosenbloom T, 2006, J SAFETY RES, V37, P207, DOI 10.1016/j.jsr.2005.11.007
   Rueda-Domingo T, 2004, ACCIDENT ANAL PREV, V36, P481, DOI 10.1016/S0001-4575(03)00043-5
   Tornros J, 2006, TRANSPORT RES F-TRAF, V9, P298, DOI 10.1016/j.trf.2006.01.008
   Tornros JEB, 2005, ACCIDENT ANAL PREV, V37, P902, DOI 10.1016/j.aap.2005.04.007
   Violanti JM, 1996, ACCIDENT ANAL PREV, V28, P265, DOI 10.1016/0001-4575(95)00070-4
   Vollrath M, 2002, ACCIDENT ANAL PREV, V34, P649, DOI 10.1016/S0001-4575(01)00064-1
   Wickens, 2002, THEORETICAL ISSUES E, V3, P159, DOI [DOI 10.1080/14639220210123806, https://doi.org/10.1080/14639220210123806]
NR 30
TC 15
Z9 15
U1 1
U2 22
PU ELSEVIER SCI LTD
PI OXFORD
PA THE BOULEVARD, LANGFORD LANE, KIDLINGTON, OXFORD OX5 1GB, OXON, ENGLAND
SN 1369-8478
J9 TRANSPORT RES F-TRAF
JI Transp. Res. Pt. F-Traffic Psychol. Behav.
PD NOV
PY 2011
VL 14
IS 6
SI SI
BP 512
EP 524
DI 10.1016/j.trf.2011.05.001
PG 13
WC Psychology, Applied; Transportation
WE Social Science Citation Index (SSCI)
SC Psychology; Transportation
GA 853RG
UT WOS:000297442800009
DA 2022-02-06
ER

PT J
AU Frietze, G
   Cohn, LD
AF Frietze, Gabriel
   Cohn, Lawrence D.
TI Texting and tombstones: Impact of mortality salience on risky driving
   intentions
SO TRANSPORTATION RESEARCH PART F-TRAFFIC PSYCHOLOGY AND BEHAVIOUR
LA English
DT Article
DE Mortality salience; Terror management theory; Risk perception; Driving;
   Cell phone
ID TERROR MANAGEMENT THEORY; PROTECTION MOTIVATION THEORY; FEAR APPEALS;
   PHONE USE; DEATH; PERSPECTIVE; METAANALYSIS; HEALTH
AB Objective: This study investigated the impact of a new mortality salience (MS) manipulation on the intentions of young adults to drive a motor vehicle while texting or using a cell phone.
   Methods: Four hundred and eight participants were randomly assigned to one of four experimental conditions. Participants in the MS condition were shown a color photograph of a gravesite and tombstone on which the participant's name was inscribed. Participants in the quasi-MS condition viewed a color photograph of a grave site and tombstone on which the participant's family name was inscribed. Participants in the two remaining non-MS conditions viewed color photographs depicting scenes unrelated to death. A 10-item scale assessed the extent to which a participant's self-image was linked to their cell phone use. The 20-item Positive and Negative Affect Schedule (PANAS) served as the distractor task, enabling images of death to fade from conscious awareness prior to completing the dependent measures.
   Results: Both mortality salience manipulations increased negative attitudes toward driving while using a cell phone (DWCP) and decreased DWCP behavioral intentions. A subsequent test of an interaction between experimental condition and self-image scores on DWCP attitudes and intentions was non-significant.
   Conclusion: Public health campaigns that personalize the risk of DWCP and link images of death to one's own health threatening behavior may increase negative attitudes towards DWCP and reduce DWCP intentions even after these images fade from conscious awareness. This finding is based on a new method of increasing mortality salience, which has implications for future morality salience research, terror management theory, and the development of risky driving interventions. (C) 2018 Elsevier Ltd. All rights reserved.
C1 [Frietze, Gabriel; Cohn, Lawrence D.] Univ Texas El Paso, Dept Psychol, El Paso, TX 79902 USA.
RP Frietze, G (corresponding author), Univ Texas El Paso, Sch Pharm, El Paso, TX 79902 USA.
EM gafrietze@miners.utep.edu
CR Alper S, 2015, TRANSPORT RES F-TRAF, V32, P68, DOI 10.1016/j.trf.2015.05.002
   Atchley P, 2011, ACCIDENT ANAL PREV, V43, P134, DOI 10.1016/j.aap.2010.08.003
   Ben-Ari OT, 2000, ACCIDENT ANAL PREV, V32, P1
   Braitman KA, 2010, TRAFFIC INJ PREV, V11, P543, DOI 10.1080/15389588.2010.504247
   Burke BL, 2010, PERS SOC PSYCHOL REV, V14, P155, DOI 10.1177/1088868309352321
   Cohen JT, 2003, RISK ANAL, V23, P5, DOI 10.1111/1539-6924.00286
   Epstein S., 2003, HDB PSYCHOL, P159, DOI [10.1002/0471264385.wei0507, DOI 10.1002/0471264385.WEI0507]
   FISHBURN PC, 1981, THEOR DECIS, V13, P139, DOI 10.1007/BF00134215
   Floyd DL, 2000, J APPL SOC PSYCHOL, V30, P407, DOI 10.1111/j.1559-1816.2000.tb02323.x
   Goldenberg JL, 2008, PSYCHOL REV, V115, P1032, DOI 10.1037/a0013326
   GREENBERG J, 1994, J PERS SOC PSYCHOL, V67, P627, DOI 10.1037/0022-3514.67.4.627
   Greenberg J., 2008, HDB MOTIVATION SCI, P114
   Harrison MA, 2011, ACCIDENT ANAL PREV, V43, P1516, DOI 10.1016/j.aap.2011.03.003
   Kann L, 2018, MMWR SURVEILL SUMM, V67, P1, DOI 10.15585/mmwr.ss6708a1
   Klauer SG, 2014, NEW ENGL J MED, V370, P54, DOI 10.1056/NEJMsa1204142
   Lipovac K, 2017, TRANSPORT RES F-TRAF, V47, P132, DOI 10.1016/j.trf.2017.04.015
   National Center for Statistics and Analysis, 2017, 812381 DOT HS NAT HI
   National Highway Traffic Safety Administration, 2013, FACTS AND STAT
   Naumann RB, 2013, MMWR-MORBID MORTAL W, V62, P177
   Pyszczynski T, 2015, ADV EXP SOC PSYCHOL, V52, P1, DOI 10.1016/bs.aesp.2015.03.001
   ROGERS RW, 1975, J PSYCHOL, V91, P93, DOI 10.1080/00223980.1975.9915803
   Rosenbloom T, 2003, PERS INDIV DIFFER, V35, P1809, DOI 10.1016/S0191-8869(03)00031-X
   Rudisill TM, 2018, J ADOLESCENT HEALTH, V62, P618, DOI 10.1016/j.jadohealth.2017.12.001
   Shehryar O, 2005, J CONSUM PSYCHOL, V15, P275, DOI 10.1207/s15327663jcp1504_2
   Simon L, 1997, J PERS SOC PSYCHOL, V72, P1132, DOI 10.1037/0022-3514.72.5.1132
   Tannenbaum M. B., 2015, THESIS
   Taubman O, 2000, CURR DIR PSYCHOL SCI, V9, P196, DOI 10.1111/1467-8721.00093
   Taubman-Ben-Ari O, 2005, PSYCHOL HEALTH, V20, P303, DOI 10.1080/08870440512331317661
   WATSON D, 1988, J PERS SOC PSYCHOL, V54, P1063, DOI 10.1037/0022-3514.54.6.1063
NR 29
TC 3
Z9 3
U1 0
U2 15
PU ELSEVIER SCI LTD
PI OXFORD
PA THE BOULEVARD, LANGFORD LANE, KIDLINGTON, OXFORD OX5 1GB, OXON, ENGLAND
SN 1369-8478
EI 1873-5517
J9 TRANSPORT RES F-TRAF
JI Transp. Res. Pt. F-Traffic Psychol. Behav.
PD NOV
PY 2018
VL 59
BP 1
EP 11
DI 10.1016/j.trf.2018.08.006
PN A
PG 11
WC Psychology, Applied; Transportation
WE Social Science Citation Index (SSCI)
SC Psychology; Transportation
GA HA0JS
UT WOS:000449894900001
DA 2022-02-06
ER

PT J
AU Jannusch, T
   Shannon, D
   Voller, M
   Murphy, F
   Mullins, M
AF Jannusch, Tim
   Shannon, Darren
   Voeller, Michaele
   Murphy, Finbarr
   Mullins, Martin
TI Smartphone Use While Driving: An Investigation of Young Novice Driver
   (YND) Behaviour
SO TRANSPORTATION RESEARCH PART F-TRAFFIC PSYCHOLOGY AND BEHAVIOUR
LA English
DT Article
DE Young novice drivers; Adolescent drivers; Smartphone use; BYNDS; Driver
   behaviour; Statistical analysis
AB Road traffic collisions are the leading cause of death for those between the ages of 15-29, according to the World Health Organisation. This study investigates one of the primary reasons for the high fatality rate amongst Young Novice Drivers (YNDs) - their use of smart phones while driving. We gathered responses from a representative sample of YNDs on their behaviour while driving using an updated version of the 'Behaviour of Young Novice Drivers Scale'. Survey responses totalled 700 YNDs situated throughout Germany. From these responses, we examined the prevalence of certain driving behaviours that are described as 'distracting' and compared these driving behaviours to the respondents' use of specific smartphone features. The responses report that music-related activities (e.g. changing music on a smartphone) are most common amongst YNDs. Speaking on the phone is seldom-reported, although more males than females indicated engagement in this behaviour. We further carried out a correlation analysis and correspondence analysis. On that basis we found that those who report speaking on a smartphone are significantly more likely to engage in driving behaviours with potentially fatal consequences, such as speeding and driving while impaired by prohibited substances (drugs, alcohol). We propose that the results could be used by policymakers for public information implications and to tailor financial penalties for those engaging in smartphone behaviours that are linked to harmful driving behaviours. In addition, our findings can also be used in a Usage based Insurance (UBI) context to financially incentivise safer driving.
   (c) 2020 The Author(s). Published by Elsevier Ltd. This is an open access article under the CC BY license (http://creativecommons.org/licenses/by/4.0/).
C1 [Jannusch, Tim; Shannon, Darren; Murphy, Finbarr; Mullins, Martin] Univ Limerick, Kemmy Business Sch, Limerick, Ireland.
   [Voeller, Michaele] TH Koln, Inst Insurance Studies, Cologne, Germany.
RP Jannusch, T (corresponding author), Univ Limerick, Kemmy Business Sch, Limerick, Ireland.
EM tim.jannusch@ul.ie; darren.shannon@ul.ie; michaele.voeller@th-koeln.de;
   finbarr.murphy@ul.ie; martin.mullins@ul.ie
RI Shannon, Darren/AAX-4421-2021
OI Shannon, Darren/0000-0002-7117-5049; Jannusch, Tim/0000-0003-4796-5355
FU VI-DAS (Vision Inspired Driver Assistance Systems) , a European
   Commission Horizon 2020 research consortium [690772]
FX The Ethics Committee of the University of Limerick approved this
   research. This work was supported by VI-DAS (Vision Inspired Driver
   Assistance Systems) , a European Commission Horizon 2020 research
   consortium [grant number 690772] .
CR AAMI, 2012, ENCY SOCIAL NETW AN
   Atchley P, 2011, ACCIDENT ANAL PREV, V43, P134, DOI 10.1016/j.aap.2010.08.003
   Bates L, 2020, TRANSPORT RES F-TRAF, V71, P110, DOI 10.1016/j.trf.2020.04.003
   Bazargan-Hejazi S, 2017, TRAFFIC INJ PREV, V18, P56, DOI 10.1080/15389588.2016.1172703
   Beck KH, 2007, J SAFETY RES, V38, P683, DOI 10.1016/j.jsr.2007.09.006
   Benzecri J. P., 1992, CORRES ANAL HDB
   Caird JK, 2018, HUM FACTORS, V60, P101, DOI 10.1177/0018720817748145
   Cassarino M, 2018, TRANSPORT RES F-TRAF, V56, P54, DOI 10.1016/j.trf.2018.04.003
   Cazzulino F, 2014, TRAFFIC INJ PREV, V15, P234, DOI 10.1080/15389588.2013.822075
   Constantinou E, 2011, ACCIDENT ANAL PREV, V43, P1323, DOI 10.1016/j.aap.2011.02.002
   Crundall D, 2012, ACCIDENT ANAL PREV, V45, P600, DOI 10.1016/j.aap.2011.09.049
   Dingus TA, 2016, P NATL ACAD SCI USA, V113, P2636, DOI 10.1073/pnas.1513271113
   Evans KL, 2014, PERS INDIV DIFFER, V61-62, P57, DOI 10.1016/j.paid.2014.01.011
   Freeman J., 2015, LEFT SIDE ROAD REV D
   Gauld CS, 2017, COMPUT HUM BEHAV, V76, P174, DOI 10.1016/j.chb.2017.07.023
   Gauld CS, 2016, ACCIDENT ANAL PREV, V96, P208, DOI 10.1016/j.aap.2016.07.041
   George AM, 2018, TRANSPORT RES F-TRAF, V58, P382, DOI 10.1016/j.trf.2018.06.014
   Glynn D, 2014, CORPUS METHODS SEMAN, P443, DOI DOI 10.1075/HCP.43.17GLY
   Greenacre M, 2017, CORRES ANAL PRACTICE
   Hague MM, 2015, TRANSPORT RES C-EMER, V50, P13, DOI 10.1016/j.trc.2014.07.011
   Hassani S, 2017, ACCIDENT ANAL PREV, V99, P297, DOI 10.1016/j.aap.2016.12.004
   Hosking S, 2006, EFFECTS TEXT MESSAGI
   Jannusch T, 2020, ACCIDENT ANAL PREV, V145, DOI 10.1016/j.aap.2020.105622
   Kim HS, 2018, TRANSPORT RES F-TRAF, V52, P21, DOI 10.1016/j.trf.2017.11.004
   Kita E, 2018, TRANSPORT RES F-TRAF, V59, P203, DOI 10.1016/j.trf.2018.09.001
   Klauer S.G., 2006, IMPACT DRIVER INATTE
   Klauer SG, 2014, NEW ENGL J MED, V370, P54, DOI 10.1056/NEJMsa1204142
   Lansdown TC, 2012, TRANSPORT RES F-TRAF, V15, P1, DOI 10.1016/j.trf.2011.09.001
   Mack A., 1998, VISUAL ATTENTION, V8, P55
   McDonald CC, 2015, TRAFFIC INJ PREV, V16, pS52, DOI 10.1080/15389588.2015.1062886
   McKnight AJ, 2003, ACCIDENT ANAL PREV, V35, P921, DOI 10.1016/S0001-4575(02)00100-8
   Meeker M., 2013, P D11 C RANCH PAL VE
   Merriman P, 2009, GEOGR COMPASS, V3, P586, DOI 10.1111/j.1749-8198.2009.00219.x
   Montag Christian, 2015, BMC Res Notes, V8, P331, DOI 10.1186/s13104-015-1280-z
   mpfs, 2020, JIM STUDIE 2019 JUG
   Murphy G, 2020, ACCIDENT ANAL PREV, V136, DOI 10.1016/j.aap.2019.105403
   Muttart J.W, 2013, IDENTIFYING HAZARD M
   Nagpaul P. S., 1999, GUIDE ADV DATA ANAL
   NCSA N. C. f. S. A., 2018, DISTR DRIV 2016 TRAF
   Ortiz C, 2018, ACCIDENT ANAL PREV, V117, P239, DOI 10.1016/j.aap.2018.04.018
   Oviedo-Trespalacios O, 2017, TRANSPORT RES F-TRAF, V49, P188, DOI 10.1016/j.trf.2017.06.011
   Oviedo-Trespalacios O, 2016, TRANSPORT RES C-EMER, V72, P360, DOI 10.1016/j.trc.2016.10.006
   Park N., 2014, J COMMUNICATION RES
   Peer S, 2020, TRANSPORT RES F-TRAF, V71, P198, DOI 10.1016/j.trf.2020.04.005
   Piquero AR, 2011, ANNU REV LAW SOC SCI, V7, P335, DOI 10.1146/annurev-lawsocsci-102510-105404
   Pivetta E, 2019, COMPUT HUM BEHAV, V100, P105, DOI 10.1016/j.chb.2019.06.013
   Pradhan A.K, 2016, HAZARD AVOIDANCE YOU
   Prat F, 2017, TRANSPORT RES F-TRAF, V45, P194, DOI 10.1016/j.trf.2016.12.001
   Prato CG, 2010, ACCIDENT ANAL PREV, V42, P480, DOI 10.1016/j.aap.2009.09.011
   Rosen LD, 2013, COMPUT HUM BEHAV, V29, P2501, DOI 10.1016/j.chb.2013.06.006
   Scott-Parker B, 2013, ACCIDENT ANAL PREV, V59, P144, DOI 10.1016/j.aap.2013.05.009
   Scott-Parker B, 2010, RISKY BEHAV YOUNG DR
   Scott-Parker B, 2015, ACCIDENT ANAL PREV, V77, P62, DOI 10.1016/j.aap.2015.01.019
   Seibokaite L, 2020, TRANSPORT RES F-TRAF, V69, P311, DOI 10.1016/j.trf.2020.01.010
   Smart Reginald, 2004, Traffic Inj Prev, V5, P343, DOI 10.1080/15389580490509482
   Sofroniou N, 1999, MULTIVARIATE SOCIAL
   Vollrath M, 2016, ACCIDENT ANAL PREV, V96, P29, DOI 10.1016/j.aap.2016.06.003
   World Health Organization, 2011, MOB PHON US GROW PRO
   YouGov, 2016, JUNG DTSCH TEXT LIEB
   Young K., 2007, DISTRACTED DRIVING, P379, DOI DOI 10.1201/9781420007497
   Young KL, 2010, SAFETY SCI, V48, P326, DOI 10.1016/j.ssci.2009.10.008
NR 61
TC 5
Z9 5
U1 3
U2 5
PU ELSEVIER SCI LTD
PI OXFORD
PA THE BOULEVARD, LANGFORD LANE, KIDLINGTON, OXFORD OX5 1GB, OXON, ENGLAND
SN 1369-8478
EI 1873-5517
J9 TRANSPORT RES F-TRAF
JI Transp. Res. Pt. F-Traffic Psychol. Behav.
PD FEB
PY 2021
VL 77
BP 209
EP 220
DI 10.1016/j.trf.2020.12.013
PG 12
WC Psychology, Applied; Transportation
WE Social Science Citation Index (SSCI)
SC Psychology; Transportation
GA QQ5LU
UT WOS:000624566000016
OA hybrid, Green Published
DA 2022-02-06
ER

PT J
AU Charlton, SG
AF Charlton, Samuel G.
TI Driving while conversing: Cell phones that distract and passengers who
   react
SO ACCIDENT ANALYSIS AND PREVENTION
LA English
DT Article
DE Cell phone; Conversation modulation; Conversation suppression; Driver
   distraction; Driving simulator; Passengers
ID IN-HOSPITAL ATTENDANCE; SAFETY IMPLICATIONS; DRIVER DISTRACTION; MOBILE
   PHONES; HAND-HELD; CONVERSATION; ATTENTION; IMPACT; SPEED; TELEPHONES
AB The research systematically compared the driving performance and conversational patterns of drivers speaking with in-car passengers, hands-free cell phones,and remote passengers who could see the driver's current driving Situation (via a window into a driving simulator). Driving performance suffered during cell phone and remote passenger conversations as compared with in-car passenger conversations and no-conversation controls in terms of their approach speeds, reaction times, and avoidance of road and traffic hazards. Of particular interest was the phenomenon of conversation suppression, the tendency for passengers to slow their rates of conversation as the driver approached a hazard. On some occasions these passengers also offered alerting comments. warning the driver of an approaching hazard. Neither conversation suppression nor alerting comments were present during cell phone conversations. Remote passengers displayed low levels of alerting comments and conversation Suppression, but not enough to avoid negative effects on driving performance. The data suggested that conversation modulation was a key factor in maintaining driving performance and that seeing the road and traffic was not sufficient to produce it. A second experiment investigated whether a cell phone modified to emit warning tones could alleviate some of the adverse effects typically associated with cell phone conversations. The modified cell phone produced discourse patterns that were similar to passenger conversations and driving performance nearly as good as that of drivers who were not conversing. This latter finding supported the argument that conversation modulation is a key ingredient in avoiding adverse effects of conversations with drivers, rather than the physical presence of an in-car passenger. (c) 2008 Elsevier Ltd. All rights reserved.
C1 [Charlton, Samuel G.] Univ Waikato, Dept Psychol, Traff & Road Safety Res Grp, Hamilton 3240, New Zealand.
   [Charlton, Samuel G.] Transport Engn Res New Zealand Ltd, S Auckland Mail Ctr, Auckland, New Zealand.
RP Charlton, SG (corresponding author), Univ Waikato, Dept Psychol, Traff & Road Safety Res Grp, Private Bag 3105, Hamilton 3240, New Zealand.
EM samiam@waikato.ac.nz
OI Charlton, Samuel/0000-0002-9629-6226
CR ALM H, 1995, ACCIDENT ANAL PREV, V27, P707, DOI 10.1016/0001-4575(95)00026-V
   ALM H, 1994, ACCIDENT ANAL PREV, V26, P441, DOI 10.1016/0001-4575(94)90035-3
   Amado S, 2005, TRANSPORT RES F-TRAF, V8, P383, DOI 10.1016/j.trf.2005.05.001
   Beede KE, 2006, ACCIDENT ANAL PREV, V38, P415, DOI 10.1016/j.aap.2005.10.015
   Bella F, 2008, ACCIDENT ANAL PREV, V40, P1078, DOI 10.1016/j.aap.2007.10.015
   BROOKHUIS KA, 1991, ACCIDENT ANAL PREV, V23, P309, DOI 10.1016/0001-4575(91)90008-S
   Brown Gillian., 1983, DISCOURSE ANAL
   BROWN ID, 1969, J APPL PSYCHOL, V53, P419, DOI 10.1037/h0028103
   Caird JK, 2008, ACCIDENT ANAL PREV, V40, P1282, DOI 10.1016/j.aap.2008.01.009
   Charlton SG, 2004, ACCIDENT ANAL PREV, V36, P877, DOI 10.1016/j.aap.2003.09.003
   Cooper PJ, 2002, J SAFETY RES, V33, P321, DOI 10.1016/S0022-4375(02)00029-4
   Crundall D, 2005, TRANSPORT RES F-TRAF, V8, P197, DOI 10.1016/j.trf.2005.01.003
   Donmez B, 2006, HUM FACTORS, V48, P785, DOI 10.1518/001872006779166415
   Donmez B, 2007, ACCIDENT ANAL PREV, V39, P581, DOI 10.1016/j.aap.2006.10.003
   DREWS FA, 2004, P HUM FACT ERG SOC 4, P2210
   Godley ST, 2002, ACCIDENT ANAL PREV, V34, P589, DOI 10.1016/S0001-4575(01)00056-2
   Gugerty L, 2004, ACCIDENT ANAL PREV, V36, P1029, DOI 10.1016/j.aap.2003.12.002
   Haigney D, 2001, ERGONOMICS, V44, P132, DOI 10.1080/001401301750048178
   Hancock PA, 2003, ACCIDENT ANAL PREV, V35, P501, DOI 10.1016/S0001-4575(02)00028-3
   Harbluk JL, 2007, ACCIDENT ANAL PREV, V39, P372, DOI 10.1016/j.aap.2006.08.013
   Horberry T, 2006, ACCIDENT ANAL PREV, V38, P185, DOI 10.1016/j.aap.2005.09.007
   Horrey WJ, 2006, HUM FACTORS, V48, P196, DOI 10.1518/001872006776412135
   Hunton J, 2005, RISK ANAL, V25, P855, DOI 10.1111/j.1539-6924.2005.00637.x
   Kass SJ, 2007, TRANSPORT RES F-TRAF, V10, P321, DOI 10.1016/j.trf.2006.12.002
   Lamble D, 1999, ACCIDENT ANAL PREV, V31, P617, DOI 10.1016/S0001-4575(99)00018-4
   Maples W C, 2008, Optometry, V79, P36, DOI 10.1016/j.optm.2007.04.102
   Matthews R, 2003, ACCIDENT ANAL PREV, V35, P451, DOI 10.1016/S0001-4575(02)00023-4
   McCartt AT, 2004, INJURY PREV, V10, P11, DOI 10.1136/ip.2003.003731
   McEvoy SP, 2005, BRIT MED J, V331, P428, DOI 10.1136/bmj.38537.397512.55
   McEvoy SP, 2007, ACCIDENT ANAL PREV, V39, P1170, DOI 10.1016/j.aap.2007.03.004
   MCKNIGHT AJ, 1993, ACCIDENT ANAL PREV, V25, P259, DOI 10.1016/0001-4575(93)90020-W
   Neyens DM, 2007, ACCIDENT ANAL PREV, V39, P206, DOI 10.1016/j.aap.2006.07.004
   Nunes LM., 2002, TRANSPORT RES F-TRAF, P133, DOI DOI 10.1016/S1369-8478(02)00012-8
   Patten CJD, 2004, ACCIDENT ANAL PREV, V36, P341, DOI 10.1016/S0001-4575(03)00014-9
   Rajalin Sirpa, 2005, Traffic Inj Prev, V6, P225, DOI 10.1080/15389580590969166
   Rakauskas ME, 2004, J SAFETY RES, V35, P453, DOI 10.1016/j.jsr.2004.06.003
   Redelmeier DA, 1997, NEW ENGL J MED, V336, P453, DOI 10.1056/NEJM199702133360701
   Redelmeier DA, 2001, CAN MED ASSOC J, V164, P1581
   Rosenbloom T, 2006, J SAFETY RES, V37, P207, DOI 10.1016/j.jsr.2005.11.007
   Strayer DL, 2004, HUM FACTORS, V46, P640, DOI 10.1518/hfes.46.4.640.56806
   Strayer DL, 2003, J EXP PSYCHOL-APPL, V9, P23, DOI 10.1037/1076-898X.9.1.23
   Strayer DL, 2001, PSYCHOL SCI, V12, P462, DOI 10.1111/1467-9280.00386
   Tornros J, 1998, ACCIDENT ANAL PREV, V30, P497, DOI 10.1016/S0001-4575(97)00099-7
   Tornros J, 2006, TRANSPORT RES F-TRAF, V9, P298, DOI 10.1016/j.trf.2006.01.008
   Tornros JEB, 2005, ACCIDENT ANAL PREV, V37, P902, DOI 10.1016/j.aap.2005.04.007
   Treffner PJ, 2004, TRANSPORT RES F-TRAF, V7, P229, DOI 10.1016/j.trf.2004.09.002
   Violanti JM, 1998, ACCIDENT ANAL PREV, V30, P519, DOI 10.1016/S0001-4575(97)00094-8
   Violanti JM, 1996, ACCIDENT ANAL PREV, V28, P265, DOI 10.1016/0001-4575(95)00070-4
   WOOD C, 2005, P 3 INT DRIV S HUM F, P202
NR 49
TC 121
Z9 124
U1 0
U2 37
PU PERGAMON-ELSEVIER SCIENCE LTD
PI OXFORD
PA THE BOULEVARD, LANGFORD LANE, KIDLINGTON, OXFORD OX5 1GB, ENGLAND
SN 0001-4575
EI 1879-2057
J9 ACCIDENT ANAL PREV
JI Accid. Anal. Prev.
PD JAN
PY 2009
VL 41
IS 1
BP 160
EP 173
DI 10.1016/j.aap.2008.10.006
PG 14
WC Ergonomics; Public, Environmental & Occupational Health; Social
   Sciences, Interdisciplinary; Transportation
WE Social Science Citation Index (SSCI)
SC Engineering; Public, Environmental & Occupational Health; Social
   Sciences - Other Topics; Transportation
GA 400MS
UT WOS:000262872900021
PM 19114151
DA 2022-02-06
ER

PT J
AU Wen, HY
   Sze, NN
   Zeng, Q
   Hu, SE
AF Wen, Huiying
   Sze, N. N.
   Zeng, Qiang
   Hu, Sangen
TI Effect of Music Listening on Physiological Condition, Mental Workload,
   and Driving Performance with Consideration of Driver Temperament
SO INTERNATIONAL JOURNAL OF ENVIRONMENTAL RESEARCH AND PUBLIC HEALTH
LA English
DT Article
DE in-vehicle music; music genre; driver temperament; physiological
   condition; driving performance
ID CRASH FREQUENCY; NEURAL-NETWORK; DISTRACTION; SPEED; MODEL
AB This paper presents the study on the association between in-vehicle music listening, physiological and psychological response, and driving performance, using the driving simulator approach, with which personality (temperament) was considered. The performance indicators considered were the standard deviation of speed, lane crossing frequency, perceived mental workload, and mean and variability of heart rate. Additionally, effects of the presence of music and music genre (light music versus rock music) were considered. Twenty participants of different personalities (in particular five, four, seven, and four being choleric, sanguine, phlegmatic, and melancholic, respectively) completed a total of 60 driving simulator tests. Results of mixed analysis of variance (M-ANOVA) indicated that the effects of music genre and driver character on driving performance were significant. The arousal level perceived mental workload, standard deviation of speed, and frequency of lane crossing were higher when driving under the influence of rock music than that when driving under the influence of light music or an absence of music. Additionally, phlegmatic drivers generally had lower arousal levels and choleric drivers had a greater mental workload and were more likely distracted by music listening. Such findings should imply the development of cost-effective driver education, training, and management measures that could mitigate driver distraction. Therefore, the safety awareness and safety performance of drivers could be enhanced.
C1 [Wen, Huiying; Zeng, Qiang] South China Univ Technol, Sch Civil Engn & Transportat, Guangzhou 510641, Guangdong, Peoples R China.
   [Wen, Huiying; Zeng, Qiang] Southeast Univ, Jiangsu Prov Collaborat Innovat Ctr Modern Urban, Rd 2, Nanjing 211189, Jiangsu, Peoples R China.
   [Sze, N. N.] Hong Kong Polytech Univ, Dept Civil & Environm Engn, Hong Kong, Peoples R China.
   [Zeng, Qiang] Hong Kong Polytech Univ, Dept Elect Engn, Hong Kong, Peoples R China.
   [Hu, Sangen] Guangdong Univ Technol, Sch Civil & Transportat Engn, Guangzhou 510006, Guangdong, Peoples R China.
RP Zeng, Q (corresponding author), South China Univ Technol, Sch Civil Engn & Transportat, Guangzhou 510641, Guangdong, Peoples R China.; Zeng, Q (corresponding author), Southeast Univ, Jiangsu Prov Collaborat Innovat Ctr Modern Urban, Rd 2, Nanjing 211189, Jiangsu, Peoples R China.; Zeng, Q (corresponding author), Hong Kong Polytech Univ, Dept Elect Engn, Hong Kong, Peoples R China.
EM zengqiang@scut.edu.cn
RI Sze, Tony/S-1437-2018
OI Sze, Tony/0000-0002-2597-8107
FU Natural Science Foundation of ChinaNational Natural Science Foundation
   of China (NSFC) [51578247, 71801095]; Natural Science Foundation of
   Guangdong ProvinceNational Natural Science Foundation of Guangdong
   Province [2017A030310161]
FX This research is jointly supported by the Natural Science Foundation of
   China (Nos. 51578247 and 71801095), the Natural Science Foundation of
   Guangdong Province (No. 2017A030310161).
CR Brodsky W., 2001, TRANSPORT RES F-TRAF, V4, P219, DOI [10.1016/S1369-8478(01)00025-0, DOI 10.1016/S1369-8478(01)00025-0]
   Brodsky W, 2013, ACCIDENT ANAL PREV, V59, P382, DOI 10.1016/j.aap.2013.06.022
   Brodsky W, 2012, TRANSPORT RES F-TRAF, V15, P162, DOI 10.1016/j.trf.2011.12.001
   Cummings P, 2001, Inj Prev, V7, P194, DOI 10.1136/ip.7.3.194
   Dibben N., 2007, PSYCHOL MUSIC, V35, P571, DOI [10.1177/0305735607079725, DOI 10.1177/0305735607079725]
   Feng ZX, 2018, TUNN UNDERGR SP TECH, V81, P525, DOI 10.1016/j.tust.2018.08.032
   Gerke M, 2014, GIM INT, V28, P23
   Huang HL, 2016, TRANSPORTMETRICA A, V12, P330, DOI 10.1080/23249935.2015.1136008
   IBM Corp, 2013, SPSS STAT WIND VERS
   Kagan J., 1994, GALENS PROPHECY TEMP
   [刘江 Liu Jiang], 2006, [北京工业大学学报, Journal of Peking Polytechnic University], V32, P27
   Lyu NC, 2018, ACCIDENT ANAL PREV, V121, P82, DOI 10.1016/j.aap.2018.07.034
   Pecher C, 2009, SAFETY SCI, V47, P1254, DOI 10.1016/j.ssci.2009.03.011
   Reyner LA, 1998, SLEEP, V21, P46
   Shelton L.R., 2001, COMMUNICATION
   Shi J, 2014, IEEE T SMART GRID, V5, P521, DOI 10.1109/TSG.2013.2283269
   Strayer DL, 2001, PSYCHOL SCI, V12, P462, DOI 10.1111/1467-9280.00386
   Stutts J., 2003, DISTRACTIONS EVERYDA
   Unal AB, 2013, TRANSPORT RES F-TRAF, V21, P52, DOI 10.1016/j.trf.2013.09.004
   Unal AB, 2012, ACCIDENT ANAL PREV, V48, P271, DOI 10.1016/j.aap.2012.01.022
   van der Zwaag MD, 2012, ERGONOMICS, V55, P12, DOI 10.1080/00140139.2011.638403
   van der Zwaag MD, 2011, MUSIC SCI, V15, P250, DOI 10.1177/1029864911403364
   Wiesenthal D.L., 2003, TRANSPORT RES F-TRAF, V6, P125, DOI DOI 10.1016/S1369-8478(03)00020-2
   Wiesenthal DL, 2000, J APPL SOC PSYCHOL, V30, P1709, DOI 10.1111/j.1559-1816.2000.tb02463.x
   Xu J, 2017, J TRANSP ENG A-SYST, V143, DOI 10.1061/JTEPBS.0000050
   Zeng Q, 2017, ACCIDENT ANAL PREV, V99, P184, DOI 10.1016/j.aap.2016.11.018
   Zeng Q, 2016, ACCIDENT ANAL PREV, V97, P87, DOI 10.1016/j.aap.2016.08.017
   Zeng Q, 2016, ANAL METHODS ACCID R, V10, P12, DOI 10.1016/j.amar.2016.03.002
   Zhang T., 1985, J SHANXI U PHILOS SO, V4, P73
NR 29
TC 8
Z9 8
U1 1
U2 14
PU MDPI
PI BASEL
PA ST ALBAN-ANLAGE 66, CH-4052 BASEL, SWITZERLAND
SN 1661-7827
EI 1660-4601
J9 INT J ENV RES PUB HE
JI Int. J. Environ. Res. Public Health
PD AUG 1
PY 2019
VL 16
IS 15
AR 2766
DI 10.3390/ijerph16152766
PG 12
WC Environmental Sciences; Public, Environmental & Occupational Health
WE Science Citation Index Expanded (SCI-EXPANDED); Social Science Citation Index (SSCI)
SC Environmental Sciences & Ecology; Public, Environmental & Occupational
   Health
GA IS4MU
UT WOS:000482128400135
PM 31382474
OA gold, Green Published, Green Submitted
DA 2022-02-06
ER

PT J
AU Najar, SA
   Sanjram, PK
AF Najar, Sajad Ahmad
   Sanjram, Premjit Khanganba
TI Gaze behavior and human error in distracted driving: Unlocking the
   complexity of articulatory rehearsal mechanism
SO TRANSPORTATION RESEARCH PART F-TRAFFIC PSYCHOLOGY AND BEHAVIOUR
LA English
DT Article
DE Articulatory rehearsal mechanism (ARM); Distracted driving; Driving
   errors; Gaze behavior
ID SHORT-TERM-MEMORY; YOUNG NOVICE DRIVERS; WORKING-MEMORY; EYE-MOVEMENTS;
   VISUAL-ATTENTION; COGNITIVE LOAD; INFORMATION; PERFORMANCE; SYSTEMS;
   INTERFERENCE
AB This study reports development of an experimental paradigm named as 'Direction Following in Distracted Driving - Suppression of Articulatory Rehearsal Mechanism (D3-SARM)'. It investigates the effect of suppressed articulatory rehearsal mechanism (ARM) on gaze behavior and driving performance in a naturalistic driving environment. Drivers (N = 45) voluntarily participated in the study and drove an instrumented vehicle on a two-lane track. They were required to follow certain directions displayed on the direction signboards that were installed along the track. There were three levels of suppression of ARM namely, non-suppression (NS), simple suppression (SS), and complex suppression (CS). Equal number of participants were randomly assigned to each level of suppression. The results demonstrate that there are significantly lesser fixation durations and fixation counts under CS of ARM as compared to the other two levels. Overall driving error analysis revealed that there are more significant errors under CS as compared to SS and NS. Moreover, drivers committed more slips than lapses irrespective of the levels of suppression. On the whole, this study suggests that suppression of ARM affects gaze behavior and compromises driving performance. Also, even in the case of drivers being unable to have fixation on target visual information irrespective of non-suppressed ARM or suppressed ARM, drivers paid visits. (C) 2018 Elsevier Ltd. All rights reserved.
C1 [Najar, Sajad Ahmad; Sanjram, Premjit Khanganba] Indian Inst Technol Indore, Human Factors Ea Appl Cognit Lab, Indore 453552, Madhya Pradesh, India.
RP Sanjram, PK (corresponding author), Indian Inst Technol Indore, Discipline Psychol, Human Factors & Appl Cognit Lab, Indore 453552, Madhya Pradesh, India.; Sanjram, PK (corresponding author), Indian Inst Technol Indore, Discipline Biosci & Biomed Engn, Indore 453552, Madhya Pradesh, India.
EM sajadanajar@gmail.com; sanjrampk@iiti.ac.in
RI Khanganba, Sanjram Premjit/AAD-1454-2022
OI Khanganba, Sanjram Premjit/0000-0002-6215-7500; Najar, Sajad
   Ahmad/0000-0002-7934-9795
CR BADDELEY A, 1985, J MEM LANG, V24, P490, DOI 10.1016/0749-596X(85)90041-5
   Baddeley A, 2000, TRENDS COGN SCI, V4, P417, DOI 10.1016/S1364-6613(00)01538-2
   Baddeley AD, 2002, EUR PSYCHOL, V7, P85, DOI 10.1027//1016-9040.7.2.85
   BADDELEY AD, 1975, J VERB LEARN VERB BE, V14, P575, DOI 10.1016/S0022-5371(75)80045-4
   BADDELEY AD, 1983, PHILOS T ROY SOC B, V302, P311, DOI 10.1098/rstb.1983.0057
   Baddeley A, 2012, ANNU REV PSYCHOL, V63, P1, DOI 10.1146/annurev-psych-120710-100422
   BROADBENT DE, 1982, BRIT J CLIN PSYCHOL, V21, P1, DOI 10.1111/j.2044-8260.1982.tb01421.x
   BROWN ID, 1990, ERGONOMICS, V33, P1307, DOI 10.1080/00140139008925334
   Cohen J D, 1994, Hum Brain Mapp, V1, P293, DOI 10.1002/hbm.460010407
   COLTHEART V, 1993, MEM COGNITION, V21, P539, DOI 10.3758/BF03197185
   Courtney SM, 1996, CEREB CORTEX, V6, P39, DOI 10.1093/cercor/6.1.39
   Craik FIM, 1996, J EXP PSYCHOL GEN, V125, P159, DOI 10.1037/0096-3445.125.2.159
   CRAIK FIM, 1987, J EXP PSYCHOL LEARN, V13, P474, DOI 10.1037/0278-7393.13.3.474
   Crundall D, 2004, PERCEPTION, V33, P975, DOI 10.1068/p5105
   Crundall DE, 1998, ERGONOMICS, V41, P448, DOI 10.1080/001401398186937
   Della Sala S, 1999, NEUROPSYCHOLOGIA, V37, P1189, DOI 10.1016/S0028-3932(98)00159-6
   Della Sala S., 2002, HDB MEMORY DISORDERS, P271
   Embrey D.E., 1986, INT M ADV NUCL POW S
   Engstrom J, 2005, TRANSPORT RES F-TRAF, V8, P97, DOI 10.1016/j.trf.2005.04.012
   Engstrom J., 2007, P 4 INT DRIV S HUM F, P199, DOI [10.17077/drivingassessment.1237, DOI 10.17077/DRIVINGASSESSMENT.1237]
   Fukuda K, 2009, J NEUROSCI, V29, P8726, DOI 10.1523/JNEUROSCI.2145-09.2009
   GRONWALL DMA, 1977, PERCEPT MOTOR SKILL, V44, P367, DOI 10.2466/pms.1977.44.2.367
   Harbluk JL, 2007, ACCIDENT ANAL PREV, V39, P372, DOI 10.1016/j.aap.2006.08.013
   Harbluk L, 2002, IMPACT COGNITIVE DIS
   Hecker R, 1997, NEUROPSYCHOLOGIA, V35, P599, DOI 10.1016/S0028-3932(96)00106-6
   Henry, 2011, DEV WORKING MEMORY C
   Herrstedt L., 2013, P 3 INT C DRIV DISTR, P1
   HOFFMAN JE, 1995, PERCEPT PSYCHOPHYS, V57, P787, DOI 10.3758/BF03206794
   Hollnagel E, 1998, COGNITIVE RELIABILIT
   Horrey WJ, 2006, HUM FACTORS, V48, P196, DOI 10.1518/001872006776412135
   Indian Roads Congress, 2012, COD PRACT ROAD SIGNS, V3rd ed
   Injoque-Ricle I, 2015, ADV COGN PSYCHOL, V11, P56, DOI 10.5709/acp-0171-1
   LAND MF, 1994, NATURE, V369, P742, DOI 10.1038/369742a0
   Lenard J, 2004, P INT C ESAR EXP S A
   Logie R. H., 1991, MENTAL IMAGES HUMAN, V80, P105
   LOGIE RH, 1990, ACTA PSYCHOL, V75, P55, DOI 10.1016/0001-6918(90)90066-O
   Mantyla T, 2009, APPL NEUROPSYCHOL, V16, P11, DOI 10.1080/09084280802644086
   MORAY N, 1990, ERGONOMICS, V33, P1201, DOI 10.1080/00140139008925326
   Munk MHJ, 2002, CEREB CORTEX, V12, P866, DOI 10.1093/cercor/12.8.866
   Nelson CA, 2000, DEV PSYCHOL, V36, P109, DOI 10.1037/0012-1649.36.1.109
   NORMAN DA, 1981, PSYCHOL REV, V88, P1, DOI 10.1037/0033-295X.88.1.1
   Ottawa C, 2013, ASS PRESS       1206
   PARKER D, 1995, ERGONOMICS, V38, P1036, DOI 10.1080/00140139508925170
   Ranney T. A., 1989, P HUM FACT SOC 33 AN, V33, P965
   Rasmussen J., 1986, INFORM PROCESSING HU
   Rayner K, 1998, PSYCHOL BULL, V124, P372, DOI 10.1037/0033-2909.124.3.372
   Reason J., 1990, HUMAN ERROR INTERNET, DOI DOI 10.1017/CBO9781139062367
   Recarte MA, 2000, J EXP PSYCHOL-APPL, V6, P31, DOI 10.1037/1076-898X.6.1.31
   REEVES J, 1996, VISION VEHICLES, V5, P171
   RICHARDSON JTE, 1975, J VERB LEARN VERB BE, V14, P623, DOI 10.1016/S0022-5371(75)80049-1
   Ross V, 2015, APPL NEUROPSYCH-ADUL, V22, P61, DOI 10.1080/23279095.2013.838958
   Ross V, 2014, ACCIDENT ANAL PREV, V62, P377, DOI 10.1016/j.aap.2013.06.032
   RUMAR K, 1990, ERGONOMICS, V33, P1281, DOI 10.1080/00140139008925332
   Sabey B.E, 1975, P 5 INT C INT ASS AC, P1
   Sivak M, 1996, PERCEPTION, V25, P1081, DOI 10.1068/p251081
   Stanton NA, 2009, SAFETY SCI, V47, P227, DOI 10.1016/j.ssci.2008.03.006
   Strayer DL, 2007, CURR DIR PSYCHOL SCI, V16, P128, DOI 10.1111/j.1467-8721.2007.00489.x
   Tijerina L., 1998, P 5 ITS WORLD C ITS
   Tingvall C, 1999, 6 ITE INT C ROAD SAF
   TRESCH MC, 1993, NEUROPSYCHOLOGIA, V31, P211, DOI 10.1016/0028-3932(93)90085-E
   van Leeuwen PM, 2015, PROCEDIA MANUF, V3, P3325, DOI 10.1016/j.promfg.2015.07.422
   VERGHESE P, 1992, VISION RES, V32, P983, DOI 10.1016/0042-6989(92)90040-P
   Verwey WB, 1993, GENERIC INTELLIGENT
   Vogel EK, 2005, NATURE, V438, P500, DOI 10.1038/nature04171
   Wickens, 2002, THEORETICAL ISSUES E, V3, P159, DOI [DOI 10.1080/14639220210123806, https://doi.org/10.1080/14639220210123806]
   Wierwille W.W., 2002, FHWARD02003 US DEP T
   Wu DWL, 2014, J VISION, V14, DOI 10.1167/14.9.8
   Young KL, 2014, SAFETY SCI, V68, P47, DOI 10.1016/j.ssci.2014.02.018
   Young KL, 2013, ACCIDENT ANAL PREV, V58, P218, DOI 10.1016/j.aap.2012.06.001
   Young KL, 2012, SAFETY SCI, V50, P165, DOI 10.1016/j.ssci.2011.07.008
NR 70
TC 2
Z9 2
U1 5
U2 13
PU ELSEVIER SCI LTD
PI OXFORD
PA THE BOULEVARD, LANGFORD LANE, KIDLINGTON, OXFORD OX5 1GB, OXON, ENGLAND
SN 1369-8478
EI 1873-5517
J9 TRANSPORT RES F-TRAF
JI Transp. Res. Pt. F-Traffic Psychol. Behav.
PD NOV
PY 2018
VL 59
BP 12
EP 23
DI 10.1016/j.trf.2018.08.005
PN A
PG 12
WC Psychology, Applied; Transportation
WE Social Science Citation Index (SSCI)
SC Psychology; Transportation
GA HA0JS
UT WOS:000449894900002
DA 2022-02-06
ER

PT J
AU Hidalgo-Munoz, AR
   Bequet, AJ
   Astier-Juvenon, M
   Pepin, G
   Fort, A
   Jallais, C
   Tattegrain, H
   Gabaude, C
AF Hidalgo-Munoz, Antonio R.
   Bequet, Adolphe J.
   Astier-Juvenon, Mathis
   Pepin, Guillaume
   Fort, Alexandra
   Jallais, Christophe
   Tattegrain, Helene
   Gabaude, Catherine
TI Respiration and Heart Rate Modulation Due to Competing Cognitive Tasks
   While Driving
SO FRONTIERS IN HUMAN NEUROSCIENCE
LA English
DT Article
DE breathing rate; cognitive workload; driving; heart rate variability;
   respiration
ID PHYSIOLOGICAL INDEXES; RATE-VARIABILITY; WORKLOAD; DISTRACTION;
   PERFORMANCE; TIME
AB Research works on operator monitoring underline the benefit of taking into consideration several signal modalities to improve accuracy for an objective mental state diagnosis. Heart rate (HR) is one of the most utilized systemic measures to assess cognitive workload (CW), whereas, respiration parameters are hardly utilized. This study aims at verifying the contribution of analyzing respiratory signals to extract features to evaluate driver's activity and CW variations in driving. Eighteen subjects participated in the study. The participants carried out two different cognitive tasks requiring different CW demands, a single task as well as a competing cognitive task realized while driving in a simulator. Our results confirm that both HR and breathing rate (BR) increase in driving and are sensitive to CW. However, HR and BR are differently modulated by the CW variations in driving. Specifically, HR is affected by both driving activity and CW, whereas, BR is suitable to evidence a variation of CW only when driving is not required. On the other hand, spectral features characterizing respiratory signal could be also used similarly to HR variability indices to detect high CW episodes. These results hint the use of respiration as an alternative to HR to monitor the driver mental state in autonomic vehicles in order to predict the available cognitive resources if the user has to take over the vehicle.
C1 [Hidalgo-Munoz, Antonio R.; Bequet, Adolphe J.; Astier-Juvenon, Mathis; Pepin, Guillaume; Fort, Alexandra; Jallais, Christophe; Tattegrain, Helene; Gabaude, Catherine] Unlv Lyon, IFSTTAR, TS2, LESCOT, Lyon, France.
RP Hidalgo-Munoz, AR (corresponding author), Unlv Lyon, IFSTTAR, TS2, LESCOT, Lyon, France.
EM arhidalgom@gmail.com
RI Gabaude, Catherine/ABB-2494-2021; Jallais, Christophe/AAG-7605-2021;
   Hidalgo-Munoz, Antonio R./ABG-5286-2020
OI Gabaude, Catherine/0000-0002-8175-2233; Jallais,
   Christophe/0000-0002-3888-066X; Bequet, Adolphe/0000-0002-1624-5382;
   Hidalgo-Munoz, Antonio R/0000-0002-0457-5114
FU project AUTOCONDUCT of the French National Research AgencyFrench
   National Research Agency (ANR) [ANR-16-CE22-0007]
FX This work benefited from the support of the project AUTOCONDUCT
   ANR-16-CE22-0007 of the French National Research Agency.
CR Appelhans BM, 2006, REV GEN PSYCHOL, V10, P229, DOI 10.1037/1089-2680.10.3.229
   Benchetrit G, 2000, RESP PHYSIOL, V122, P123, DOI 10.1016/S0034-5687(00)00154-7
   Chanel G, 2011, IEEE T SYST MAN CY A, V41, P1052, DOI 10.1109/TSMCA.2011.2116000
   Cretikos MA, 2008, MED J AUSTRALIA, V188, P657
   Durantin G, 2014, BEHAV BRAIN RES, V259, P16, DOI 10.1016/j.bbr.2013.10.042
   Eriksson A, 2017, HUM FACTORS, V59, P689, DOI 10.1177/0018720816685832
   FARMER EW, 1986, Q J EXP PSYCHOL-A, V38, P675, DOI 10.1080/14640748608401620
   Galera C, 2012, BMJ-BRIT MED J, V345, DOI 10.1136/bmj.e8105
   Grassmann M, 2016, NEURAL PLAST, V2016, DOI 10.1155/2016/8146809
   Haet Bit Lee, 2007, 6th International Special Topic Conference on Information Technology Applications in Biomedicine, 2007, P198
   Harbluk JL, 2007, ACCIDENT ANAL PREV, V39, P372, DOI 10.1016/j.aap.2006.08.013
   Heine T, 2017, APPL ERGON, V61, P31, DOI 10.1016/j.apergo.2016.12.015
   Hidalgo-Munoz AR, 2018, INT J PSYCHOPHYSIOL, V128, P62, DOI 10.1016/j.ijpsycho.2018.04.002
   Hill Labarron K, 2009, Biomed Sci Instrum, V45, P71
   Hogervorst MA, 2014, FRONT NEUROSCI-SWITZ, V8, DOI 10.3389/fnins.2014.00322
   Johannsdottir KR, 2010, HUM FACTORS, V52, P663, DOI 10.1177/0018720810385427
   Karavidas MK, 2010, BIOL PSYCHOL, V84, P157, DOI 10.1016/j.biopsycho.2009.12.009
   Kukielka M, 2011, FRONT PHYSIOL, V2, DOI 10.3389/fphys.2011.00003
   Laborde S, 2017, FRONT PSYCHOL, V8, DOI 10.3389/fpsyg.2017.00213
   Lean Y, 2012, HUM FACTOR ERGON MAN, V22, P177, DOI 10.1002/hfm.20269
   Techer F, 2017, NEUROSCI LETT, V636, P134, DOI 10.1016/j.neulet.2016.11.011
   Lemercier C, 2014, SAFETY SCI, V62, P279, DOI 10.1016/j.ssci.2013.08.011
   Luft CD, 2009, BIOL PSYCHOL, V82, P196, DOI 10.1016/j.biopsycho.2009.07.007
   Madhav K. V., 2011, P IEEE INT C INSTR M, DOI DOI 10.1109/IMTC.2011.5944249
   Mandrick K, 2016, BIOL PSYCHOL, V121, P62, DOI 10.1016/j.biopsycho.2016.10.002
   Mansikka H, 2016, ERGONOMICS, V59, P1344, DOI 10.1080/00140139.2015.1136699
   Mehler B., 2011, P 6 INT DRIV S HUM F, P590, DOI [10.17077/drivingassessment.1451, DOI 10.17077/DRIVINGASSESSMENT, DOI 10.17077/DRIVINGASSESSMENT.1451]
   Mehler B, 2009, TRANSPORT RES REC, P6, DOI 10.3141/2138-02
   Miu AC, 2009, AUTON NEUROSCI-BASIC, V145, P99, DOI 10.1016/j.autneu.2008.11.010
   Moody G B, 1986, COMPUT CARDIOL, V13, P507
   Mosedale J., 2004, J EXP PSYCHOL, V9, P31
   Mukherjee S, 2011, CLIN NEUROPHYSIOL, V122, P2059, DOI 10.1016/j.clinph.2011.02.032
   Overbeek TJM, 2012, BIOL PSYCHOL, V91, P128, DOI 10.1016/j.biopsycho.2012.05.011
   Pepin G, 2017, TRAV HUMAIN, V80, P51, DOI 10.3917/th.801.0051
   Pichot V, 2016, FRONT PHYSIOL, V7, DOI 10.3389/fphys.2016.00557
   Ruscio D, 2017, ACCIDENT ANAL PREV, V103, P105, DOI 10.1016/j.aap.2017.03.023
   Ryu K, 2005, INT J IND ERGONOM, V35, P991, DOI 10.1016/j.ergon.2005.04.005
   Skibniewski FW, 2015, AEROSP MED HUM PERF, V86, P518, DOI 10.3357/AMHP.4087.2015
   Song HS, 2003, APPL PSYCHOPHYS BIOF, V28, P13, DOI 10.1023/A:1022312815649
   Stuiver A, 2014, INT J PSYCHOPHYSIOL, V92, P35, DOI 10.1016/j.ijpsycho.2014.01.010
   Taelman J, 2011, EUR J APPL PHYSIOL, V111, P1497, DOI 10.1007/s00421-010-1776-0
   Thayer J F, 1996, Biomed Sci Instrum, V32, P93
   Veltman JA, 1996, BIOL PSYCHOL, V42, P323, DOI 10.1016/0301-0511(95)05165-1
   Veltman JA, 1998, ERGONOMICS, V41, P656, DOI 10.1080/001401398186829
   Vlemincx E, 2011, PSYCHOPHYSIOLOGY, V48, P117, DOI 10.1111/j.1469-8986.2010.01043.x
   Vlemincx E, 2010, BIOL PSYCHOL, V84, P82, DOI 10.1016/j.biopsycho.2009.09.002
   Wickens, 2002, THEORETICAL ISSUES E, V3, P159, DOI [DOI 10.1080/14639220210123806, https://doi.org/10.1080/14639220210123806]
   Zhao M., 2018, P WCX WORLD C EXP 20, P9, DOI [10.4271/2018-01-0505, DOI 10.4271/2018-01-0505]
NR 48
TC 13
Z9 13
U1 3
U2 9
PU FRONTIERS MEDIA SA
PI LAUSANNE
PA AVENUE DU TRIBUNAL FEDERAL 34, LAUSANNE, CH-1015, SWITZERLAND
SN 1662-5161
J9 FRONT HUM NEUROSCI
JI Front. Hum. Neurosci.
PD JAN 7
PY 2019
VL 12
AR 525
DI 10.3389/fnhum.2018.00525
PG 8
WC Neurosciences; Psychology
WE Science Citation Index Expanded (SCI-EXPANDED); Social Science Citation Index (SSCI)
SC Neurosciences & Neurology; Psychology
GA HG5SZ
UT WOS:000455040600001
PM 30687043
OA Green Published, gold
DA 2022-02-06
ER

PT J
AU Strayer, DL
   Drews, FA
   Crouch, DJ
AF Strayer, David L.
   Drews, Frank A.
   Crouch, Dennis J.
TI A comparison of the cell phone driver and the drunk driver
SO HUMAN FACTORS
LA English
DT Article; Proceedings Paper
CT Symposium on Human Factors in Driver Assessment, Training and Vehicle
   Design
CT International Symposium on Human Factors in Driver Assessment Training
   and Vehicle Design
CY 2003
CY 2003
CL Park City, UT
CL Park City, UT
SP Fed Aviat Admin
ID PERFORMANCE; ALCOHOL; ATTENTION; DISTRACTION; FLIGHT; TASK
AB Objective: The objective of this research was to determine the relative impairment associated with conversing on a cellular telephone while driving. Background: Epidemiological evidence suggests that the relative risk of being in a traffic accident while using a cell phone is similar to the hazard associated with driving with a blood alcohol level at the legal limit. The purpose of this research was to provide a direct comparison of the driving performance of a cell phone driver and a drunk driver in a controlled laboratory setting. Method: We used a high-fidelity driving simulator to compare the performance of cell phone drivers with drivers who were intoxicated from ethanol (i.e., blood alcohol concentration at 0.08% weight/volume). Results: When drivers were conversing on either a handheld or hands-free cell phone, their braking reactions were delayed and they were involved in more traffic accidents than when they were not conversing on a cell phone. By contrast, when drivers were intoxicated from ethanol they exhibited a more aggressive driving style, following closer to the vehicle immediately in front of them and applying more force while braking. Conclusion: When driving conditions and time on task were controlled for, the impairments associated with using a cell phone while driving can be as profound as those associated with driving while drunk. Application: This research may help to provide guidance for regulation addressing driver distraction caused by cell phone conversations.
C1 Univ Utah, Dept Psychol, Salt Lake City, UT 84112 USA.
RP Strayer, DL (corresponding author), Univ Utah, Dept Psychol, 380 South,1530 East,RM 502, Salt Lake City, UT 84112 USA.
EM david.strayer@utah.edu
OI Strayer, David/0000-0002-1653-730X
CR ALM H, 1995, ACCIDENT ANAL PREV, V27, P707, DOI 10.1016/0001-4575(95)00026-V
   BILLINGS CE, 1991, AVIAT SPACE ENVIR MD, V62, P233
   Briem V, 1995, ERGONOMICS, V38, P2536, DOI 10.1080/00140139508925285
   BROOKHUIS KA, 1991, ACCIDENT ANAL PREV, V23, P309, DOI 10.1016/0001-4575(91)90008-S
   BROOKHUIS KA, 2003, DRIV ASS 2003 INT S
   BROWN ID, 1969, J APPL PSYCHOL, V53, P419, DOI 10.1037/h0028103
   Brown TL, 2001, HUM FACTORS, V43, P462, DOI 10.1518/001872001775898250
   BURNS M, 1980, EUR J CLIN PHARMACOL, V17, P259, DOI 10.1007/BF00625799
   *CELL TEL IND ASS, 2006, BACKGR CTIA SEM WIR
   Glassbrenner D., 2005, 809847 DOT HS
   Goodman M.F., 1999, INVESTIGATION SAFETY
   Hirst S, 1997, ERGONOMICS SAFETY IN
   Kahneman D., 1973, ATTENTION EFFORT
   KLEIN KE, 1972, AEROSPACE MED, V43, P1207
   Lee JD, 2001, HUM FACTORS, V43, P631, DOI 10.1518/001872001775870340
   MCKNIGHT AJ, 1993, ACCIDENT ANAL PREV, V25, P259, DOI 10.1016/0001-4575(93)90020-W
   Moskovitz H, 2000, REV LIT EFFECTS LOW
   *NAT HIGHW TRAFF S, 2001, ALC HIGHW SAF 2001 R
   NAVON D, 1979, PSYCHOL REV, V86, P214, DOI 10.1037/0033-295X.86.3.214
   Patten CJD, 2004, ACCIDENT ANAL PREV, V36, P341, DOI 10.1016/S0001-4575(03)00014-9
   Redelmeier DA, 1997, NEW ENGL J MED, V336, P453, DOI 10.1056/NEJM199702133360701
   RESCHOVSKY C, 2004, JOURNEY WORK 2000 CE
   SHIFFRIN RM, 1977, PSYCHOL REV, V84, P127, DOI 10.1037/0033-295X.84.2.127
   Strayer DL, 2004, HUM FACTORS, V46, P640, DOI 10.1518/hfes.46.4.640.56806
   Strayer DL, 2003, J EXP PSYCHOL-APPL, V9, P23, DOI 10.1037/1076-898X.9.1.23
   Strayer DL, 2001, PSYCHOL SCI, V12, P462, DOI 10.1111/1467-9280.00386
   Stutts J., 2003, DISTRACTIONS EVERYDA
   THAPAR P, 1995, ANESTH ANALG, V80, P1092, DOI 10.1097/00000539-199506000-00005
   TIPLADY B, 1991, AMBULATORY ANESTHESI, P26
   *US DEP TRANSP, 2002, 809606 DOT HS
   Wightman J. A., 2004, P HUM FACT ERG SOC 4, P2218
   Willette RE, 1983, DRUGS DRIVING TRAFFI
   Williamson AM, 2001, ACCIDENT ANAL PREV, V33, P313, DOI 10.1016/S0001-4575(00)00045-2
   ZANDOR PL, 2000, 809050 DOT HS
NR 34
TC 290
Z9 292
U1 17
U2 101
PU SAGE PUBLICATIONS INC
PI THOUSAND OAKS
PA 2455 TELLER RD, THOUSAND OAKS, CA 91320 USA
SN 0018-7208
EI 1547-8181
J9 HUM FACTORS
JI Hum. Factors
PD SUM
PY 2006
VL 48
IS 2
BP 381
EP 391
DI 10.1518/001872006777724471
PG 11
WC Behavioral Sciences; Engineering, Industrial; Ergonomics; Psychology,
   Applied; Psychology
WE Science Citation Index Expanded (SCI-EXPANDED); Social Science Citation Index (SSCI); Conference Proceedings Citation Index - Science (CPCI-S); Conference Proceedings Citation Index - Social Science &amp; Humanities (CPCI-SSH)
SC Behavioral Sciences; Engineering; Psychology
GA 061FM
UT WOS:000238856700014
PM 16884056
DA 2022-02-06
ER

PT J
AU Foss, RD
   Goodwin, AH
AF Foss, Robert D.
   Goodwin, Arthur H.
TI Distracted Driver Behaviors and Distracting Conditions Among Adolescent
   Drivers: Findings From a Naturalistic Driving Study
SO JOURNAL OF ADOLESCENT HEALTH
LA English
DT Article
DE Adolescents; Driver distraction; Novice driver; Naturalistic driving
   methods
ID TRIGGERED VIDEO INTERVENTION; YOUNG-DRIVER; PHONE USE; PERFORMANCE;
   SYSTEM
AB Purpose: The proliferation of new communication technologies and capabilities has prompted concern about driving safety. This concern is particularly acute for inexperienced adolescent drivers. In addition to being early adopters of technology, many adolescents have not achieved the degree of automaticity in driving that characterizes experienced adults. Consequently, distractions may be more problematic in this group. Yet little is known about the nature or prevalence of distracted driving behaviors or distracting conditions among adolescent drivers.
   Method: Vehicles of 52 high-school age drivers (N = 38 beginners and N = 14 more experienced) were equipped for 6 months with unobtrusive event-triggered data recorders that obtain 20-second clips of video, audio, and vehicle kinematic information when triggered. A low recording trigger threshold was set to obtain a sample of essentially random driving segments along with those indicating rough driving behaviors.
   Results: Electronic device use (6.7%) was the most common single type of distracted behavior, followed by adjusting vehicle controls (6.2%) and grooming (3.8%). Most distracted driver behaviors were less frequent when passengers were present. However, loud conversation and horseplay were quite common in the presence of multiple peer passengers. These conditions were associated with looking away from the road, the occurrence of serious events, and, to a lesser extent, rough driving (high g-force events).
   Conclusions: Common assumptions about adolescent driver distraction are only partially borne out by in-vehicle measurement. The association of passengers with distraction appears more complex than previously realized. The relationship between distractions and serious events differed from the association with rough driving. (C) 2014 Society for Adolescent Health and Medicine.
C1 [Foss, Robert D.; Goodwin, Arthur H.] Univ N Carolina, Highway Safety Res Ctr, 730 Martin Luther King Jr Blvd,CB3430, Chapel Hill, NC 27599 USA.
RP Foss, RD (corresponding author), Univ N Carolina, Highway Safety Res Ctr, 730 Martin Luther King Jr Blvd,CB3430, Chapel Hill, NC 27599 USA.
EM r0bf0ss@gmail.com
RI Foss, Robert/W-1750-2019
OI Foss, Robert/0000-0002-1150-5763
FU Foundation for Advancing Alcohol Responsibility
FX Publication of this article was supported by the Foundation for
   Advancing Alcohol Responsibility. The opinions or views expressed in
   this paper are those of the authors and do not necessarily represent the
   official position of the Foundation for Advancing Alcohol
   Responsibility.
CR Atchley P, 2011, ACCIDENT ANAL PREV, V43, P134, DOI 10.1016/j.aap.2010.08.003
   Carney C, 2010, AM J PUBLIC HEALTH, V100, P1101, DOI 10.2105/AJPH.2009.165829
   Dingus T., 2006, 100 CAR NATURALISTIC
   Eby DW, 2006, J SAFETY RES, V37, P261, DOI 10.1016/j.jsr.2006.02.003
   Foss RD, 2009, ACCIDENT ANAL PREV, V41, P419, DOI 10.1016/j.aap.2009.01.004
   Foss Robert D., 2011, MEASURING CHANGES TE
   Funkhouser DS, 2012, TRANSP RES BOARD 91
   Ginsburg KR, 2008, PEDIATRICS, V121, pE1391, DOI 10.1542/peds.2007-2595
   Goodwin A.H., 2010, PARENTS TEENS LEARNE
   Goodwin AH, 2012, ACCIDENT ANAL PREV, V48, P363, DOI 10.1016/j.aap.2012.02.006
   Groves RM, 2006, PUBLIC OPIN QUART, V70, P646, DOI 10.1093/poq/nfl033
   Hanowski RJ, 2005, TRANSPORT RES F-TRAF, V8, P441, DOI 10.1016/j.trf.2005.08.001
   Heck KE, 2008, J SAFETY RES, V39, P437, DOI 10.1016/j.jsr.2008.03.003
   Horrey WJ, 2008, ACCIDENT ANAL PREV, V40, P675, DOI 10.1016/j.aap.2007.09.004
   IIHS, 2013, YOUNG DRIV LIC SYST
   Johnson Mark B, 2004, Traffic Inj Prev, V5, P1, DOI 10.1080/15389580490269047
   Keating DP, 2007, J SAFETY RES, V38, P147, DOI 10.1016/j.jsr.2007.02.002
   KISH L, 1974, J ROY STAT SOC B MET, V36, P1
   Klauer SG, 2006, 810594 DOT HS, V810, P594, DOI DOI 10.1037/E729262011-001
   Lamble, 2001, TRANSPORT RES F-TRAF, V4, P213, DOI DOI 10.1016/51369-8478(01
   Lansdown TC, 2002, ACCIDENT ANAL PREV, V34, P655, DOI 10.1016/S0001-4575(01)00065-3
   Lee JD, 2007, J SAFETY RES, V38, P203, DOI 10.1016/j.jsr.2007.02.008
   Lerner N, 2008, PUBLICATION NATL HIG, VDOT HS 810 919
   Lesch MF, 2004, ACCIDENT ANAL PREV, V36, P471, DOI 10.1016/S0001-4575(03)00042-3
   Lewis-Evans B, 2010, J SAFETY RES, V41, P359, DOI 10.1016/j.jsr.2010.03.006
   Madden M., 2009, TEENS DISTRACTED DRI
   Masten SV, 2010, ACCIDENT ANAL PREV, V42, P1647, DOI 10.1016/j.aap.2010.04.002
   McGehee DV, 2007, J SAFETY RES, V38, P215, DOI 10.1016/j.jsr.2007.02.009
   NHTSA, 2010, NHTSA PUBL, VDOT HS 811 372
   O'Brien NP, 2010, TRAFFIC INJ PREV, V11, P549, DOI 10.1080/15389588.2010.516036
   Poole C, 2001, EPIDEMIOLOGY, V12, P291, DOI 10.1097/00001648-200105000-00005
   Rockhill B, 1998, AM J PUBLIC HEALTH, V88, P15, DOI 10.2105/AJPH.88.1.15
   Sayer J.R., 2005, UMTRI200529
   Scott-Parker B, 2013, ACCIDENT ANAL PREV, V59, P144, DOI 10.1016/j.aap.2013.05.009
   Simons-Morton BG, 2009, P INT DRIV S HUM FAC
   Simons-Morton BG, 2013, J ADOLESCENT HEALTH, V53, P21, DOI 10.1016/j.jadohealth.2012.11.008
   Stutts J, 2005, ACCIDENT ANAL PREV, V37, P1093, DOI 10.1016/j.aap.2005.06.007
   Treat JR, 1977, PUBLICATION INDIANA, VDOT HS 805 099
NR 38
TC 60
Z9 61
U1 4
U2 16
PU ELSEVIER SCIENCE INC
PI NEW YORK
PA STE 800, 230 PARK AVE, NEW YORK, NY 10169 USA
SN 1054-139X
EI 1879-1972
J9 J ADOLESCENT HEALTH
JI J. Adolesc. Health
PD MAY
PY 2014
VL 54
IS 5
SU S
BP S50
EP S60
DI 10.1016/j.jadohealth.2014.01.005
PG 11
WC Psychology, Developmental; Public, Environmental & Occupational Health;
   Pediatrics
WE Science Citation Index Expanded (SCI-EXPANDED); Social Science Citation Index (SSCI)
SC Psychology; Public, Environmental & Occupational Health; Pediatrics
GA V43TA
UT WOS:000209702500008
PM 24759441
OA Green Submitted, hybrid
DA 2022-02-06
ER

PT B
AU Watson, JM
   Lambert, AE
   Cooper, JM
   Boyle, IV
   Strayer, DL
AF Watson, Jason M.
   Lambert, Ann E.
   Cooper, Joel M.
   Boyle, Istenya V.
   Strayer, David L.
BA Zheng, RZ
   Hill, RD
   Gardner, MK
BF Zheng, RZ
   Hill, RD
   Gardner, MK
TI On Attentional Control and the Aging Driver
SO ENGAGING OLDER ADULTS WITH MODERN TECHNOLOGY: INTERNET USE AND
   INFORMATION ACCESS NEEDS
LA English
DT Article; Book Chapter
ID WORKING-MEMORY CAPACITY; CELL PHONE CONVERSATIONS; EXECUTIVE ATTENTION;
   OLDER DRIVERS; PREFRONTAL CORTEX; COGNITIVE CONTROL; VISUAL-ATTENTION;
   MULTITASKING; DISTRACTION; PERFORMANCE
AB Theories of cognitive aging suggest diminished frontal lobe function and reduced attentional control could contribute to age-related changes in driving a motor vehicle. To address this possibility, the authors investigated the interrelationship among age, attentional control, and driving performance. Using a high-fidelity simulator, they measured individual differences in participants' abilities to maintain a prescribed following distance behind a lead vehicle, as well as their reaction time to press a brake pedal when this lead vehicle braked. Consistent with the literature on age-related changes in driving, following distance elongated with increased age, and brake reaction time slowed. Furthermore, regression analyses revealed the increase in following distance and the slowing in brake reaction time both co-varied with age deficits in attentional control. These results provide a novel demonstration of the inherent value of cognitive theory when applied to naturalistic settings, sharpening our understanding of the relevance of age-related deficits in attentional control for complex, real-world tasks like driving.
C1 [Watson, Jason M.; Strayer, David L.] Univ Utah, Dept Psychol, Salt Lake City, UT 84112 USA.
   [Watson, Jason M.] Univ Utah, Inst Brain, Salt Lake City, UT 84112 USA.
   [Lambert, Ann E.; Cooper, Joel M.; Boyle, Istenya V.] Univ Utah, Salt Lake City, UT 84112 USA.
RP Watson, JM (corresponding author), Univ Utah, Dept Psychol, Salt Lake City, UT 84112 USA.
OI Strayer, David/0000-0002-1653-730X
CR Allianz, 2006, WHO CAUS CAR ACC PER
   BALL K, 1993, INVEST OPHTH VIS SCI, V34, P3110
   Baltes PB, 1997, PSYCHOL AGING, V12, P12, DOI 10.1037/0882-7974.12.1.12
   Braver TS, 2007, VARIATION WORKING ME, V3, P106, DOI DOI 10.1093/ACPROF:OSO/9780195168648.003.0004
   Brown TL, 2001, HUM FACTORS, V43, P462, DOI 10.1518/001872001775898250
   Carr DB, 2006, AM FAM PHYSICIAN, V73, P1029
   Chan JCK, 2007, PSYCHON B REV, V14, P606, DOI 10.3758/BF03196809
   Conway ARA, 2005, PSYCHON B REV, V12, P769, DOI 10.3758/BF03196772
   De Luca C. R., 2008, EXECUTIVE FUNCTIONS
   Diamond A., 2002, PRINCIPLES FRONTAL L, P466, DOI DOI 10.1093/ACPROF:OSO/9780195134971.003.0029
   Engle RW, 2002, CURR DIR PSYCHOL SCI, V11, P19, DOI 10.1111/1467-8721.00160
   Engle RW, 2004, PSYCHOL LEARN MOTIV, V44, P145
   Hirst S, 1997, ERGONOMICS SAFETY IN
   Hoffman L, 2005, PSYCHOL AGING, V20, P610, DOI 10.1037/0882-7974.20.4.610
   Horrey WJ, 2006, HUM FACTORS, V48, P196, DOI 10.1518/001872006776412135
   JACOBY LL, 1991, J MEM LANG, V30, P513, DOI 10.1016/0749-596X(91)90025-F
   Kane MJ, 2003, J EXP PSYCHOL GEN, V132, P47, DOI 10.1037/0096-3445.132.1.47
   Kane MJ, 2002, PSYCHON B REV, V9, P637, DOI 10.3758/BF03196323
   Kramer A, 2008, HDB AGING COGNITION, P189
   McCabe DP, 2010, NEUROPSYCHOLOGY, V24, P222, DOI 10.1037/a0017619
   McDaniel M. A., 2008, HDB COGNITION AGING, P251, DOI DOI 10.1037/0278-7393.30.3.605
   National Highway and Traffic Safety Administration, 2009, TRAFF SAF FACTS RES
   National Highway and Traffic Safety Administration, 2009, TRAFF SAF FACTS ID S
   National Highway and Traffic Safety Administration, 2007, TRAFF SAF FACTS OLD
   Ophir E, 2009, P NATL ACAD SCI USA, V106, P15583, DOI 10.1073/pnas.0903620106
   OWSLEY C, 1991, PSYCHOL AGING, V6, P403, DOI 10.1037/0882-7974.6.3.403
   Raz N., 2000, HDB AGING COGNITION, P1
   Salthouse T.A., 2000, HDB AGING COGNITION, P155
   Salthouse TA, 1996, PSYCHOL REV, V103, P403, DOI 10.1037/0033-295X.103.3.403
   Spieler DH, 1996, J EXP PSYCHOL HUMAN, V22, P461, DOI 10.1037/0096-1523.22.2.461
   Strayer D.L., 2007, HDB APPL COGNITION, V2 nd 2, P29, DOI 10.1002/9780470713181.ch2
   Strayer D. L., 2012, SCI AM MIND      MAR
   Strayer DL, 2011, PSYCHOL LEARN MOTIV, V54, P29, DOI 10.1016/B978-0-12-385527-5.00002-4
   Strayer DL, 2004, HUM FACTORS, V46, P640, DOI 10.1518/hfes.46.4.640.56806
   Underwood G., 2007, HDB APPL COGNITION, P391, DOI DOI 10.1002/9780470713181.CH15
   Watson J. M., 2011, HDB LIFESPAN PSYCHOL, P409
   Watson JM, 2010, PSYCHON B REV, V17, P479, DOI 10.3758/PBR.17.4.479
   West RL, 1996, PSYCHOL BULL, V120, P272, DOI 10.1037/0033-2909.120.2.272
   WICKENS C. D., 1984, VARIETIES ATTENTION, P63
NR 39
TC 6
Z9 6
U1 0
U2 2
PU IGI GLOBAL
PI HERSEY
PA 701 E CHOCOLATE AVE, STE 200, HERSEY, PA 17033-1240 USA
BN 978-1-4666-1967-8; 978-1-4666-1966-1
PY 2013
BP 20
EP 32
DI 10.4018/978-1-4666-1966-1.ch002
D2 10.4018/978-1-4666-1966-1
PG 13
WC Computer Science, Interdisciplinary Applications; Computer Science,
   Theory & Methods; Gerontology; Psychology, Experimental
WE Book Citation Index – Social Sciences & Humanities (BKCI-SSH); Book Citation Index – Science (BKCI-S)
SC Computer Science; Geriatrics & Gerontology; Psychology
GA BJ1RR
UT WOS:000418014700003
DA 2022-02-06
ER

PT J
AU Wang, YW
   Wu, YM
   Chen, C
   Wu, BH
   Ma, S
   Wang, DM
   Li, HT
   Yang, Z
AF Wang, Yuwei
   Wu, Yimin
   Chen, Cheng
   Wu, Bohan
   Ma, Shu
   Wang, Duming
   Li, Hongting
   Yang, Zhen
TI Inattentional Blindness in Augmented Reality Head-Up Display-Assisted
   Driving
SO INTERNATIONAL JOURNAL OF HUMAN-COMPUTER INTERACTION
LA English
DT Article; Early Access
ID PERCEPTUAL LOAD; ATTENTION; SEE; NAVIGATION; LOOKING
AB Augmented reality head-up display (AR HUD) is a new technology in assisted driving, which can add extra information to the driving environment in real-time to help the driver better perceive road situation. AR HUD can enhance driving safety but may also encourage inattentional blindness. Hence, this study aims to examine whether AR HUD-induces inattentional blindness and determine whether workload intensifies their relationship. In experiment 1, 60 participants were randomly assigned to three groups and watched three types of augmented reality (AR)-augmented driving videos, respectively. They were instructed to respond to any critical events, but only their responses to road-crossing pedestrians were recorded. Results show that AR HUD reduces inattentional blindness when pedestrians are augmented but encourages inattentional blindness when pedestrians are not augmented. In experiment 2, 20 participants viewed AR-augmented driving videos of high and low workloads. Pedestrians were not augmented in all videos. Result reveals that a high workload induces more inattentional blindness than low workload. The finding confirms that AR HUD induces inattentional blindness, and a high workload will intensify this relationship. The future design of the AR HUD assisted-driving system should consider the risk of inattentional blindness and come up with corresponding countermeasures.
C1 [Wang, Yuwei; Wu, Yimin; Chen, Cheng; Wu, Bohan; Ma, Shu; Wang, Duming; Li, Hongting; Yang, Zhen] Zhejiang Sci Tech Univ, Dept Psychol, Hangzhou, Zhejiang, Peoples R China.
RP Yang, Z (corresponding author), Zhejiang Sci Tech Univ, Dept Psychol, Hangzhou, Zhejiang, Peoples R China.
EM yangzhen@zstu.edu.cn
OI Yang, Zhen/0000-0002-0623-9712
FU National Natural Science Foundation of ChinaNational Natural Science
   Foundation of China (NSFC) [31900768]; Youth Innovation Special Project
   of Basic Scientific Research Foundation of Zhejiang Sci-Tech University
   [2020Q046]; Science and technology innovation activity plan of college
   students in Zhejiang Xinmiao Talents Program [2019R46035]; National
   College Student Innovation and Entrepreneurship Training Program of
   Zhejiang Sci-Tech University [201910338003]
FX This work was supported by the National Natural Science Foundation of
   China under Grant [31900768]; Youth Innovation Special Project of Basic
   Scientific Research Foundation of Zhejiang Sci-Tech University under
   Grant [2020Q046]; Science and technology innovation activity plan of
   college students in Zhejiang Xinmiao Talents Program under Grant
   [2019R46035]; National College Student Innovation and Entrepreneurship
   Training Program of Zhejiang Sci-Tech University under Grant
   [201910338003].
CR Beanland V., 2010, ASC09 P 9 C AUSTR SO, P12, DOI DOI 10.5096/ASCS20093
   Beanland V, 2010, VISION RES, V50, P977, DOI 10.1016/j.visres.2010.02.024
   Carton A, 2013, P 4 AUGM HUM INT C A, P58, DOI [10.1145/2459236.2459247., DOI 10.1145/2459236.2459247]
   Cartwright-Finch U, 2007, COGNITION, V102, P321, DOI 10.1016/j.cognition.2006.01.002
   Charlton SG, 2013, TRANSPORT RES F-TRAF, V19, P121, DOI 10.1016/j.trf.2013.03.008
   Davies AMA, 2013, CONSCIOUS COGN, V22, P221, DOI 10.1016/j.concog.2012.11.015
   de Fockert JW, 2011, COGNITION, V121, P400, DOI 10.1016/j.cognition.2011.08.016
   Department for Transport, 2019, REP ROAD CAS GRE BRI
   Dixon BJ, 2014, AM J RHINOL ALLERGY, V28, P433, DOI 10.2500/ajra.2014.28.4067
   Dixon BJ, 2013, SURG ENDOSC, V27, P454, DOI 10.1007/s00464-012-2457-3
   Gabbard JL, 2014, P IEEE, V102, P124, DOI 10.1109/JPROC.2013.2294642
   Governors Highway Safety Association, 2019, PEDESTRIAN TRAFFIC F
   HART S G, 1988, P139
   Ho C., 2013, INT J VEHICLE NOISE, V9, P61, DOI [10.1504/IJVNV.2013.053817, DOI 10.1504/IJVNV.2013.053817]
   Hwang Y, 2016, ETRI J, V38, P757, DOI 10.4218/etrij.16.0115.0770
   Hyesun Park, 2013, Design, User Experience, and Usability. User Experience in Novel Technological Environments. Second International Conference, DUXU 2013 Held as Part of HCI International 2013. Proceedings. LNCS 8014, P393, DOI 10.1007/978-3-642-39238-2_43
   Hyman IE, 2010, APPL COGNITIVE PSYCH, V24, P597, DOI 10.1002/acp.1638
   Kaczmarek K.A., 1995, CRC HDB BIOMEDICAL E, P2100
   Karar V., 2012, INT J ELECT COMMUNIC, V3
   Karar V, 2015, CHIN OPT LETT, V13, DOI 10.3788/COL201513.081201
   Kennedy K.D., 2013, P HUM FACT ERG SOC A, V57, P1899, DOI [10.1177/1541931213571423, DOI 10.1177/1541931213571423]
   Kern D, 2009, LECT NOTES COMPUT SC, V5538, P42, DOI 10.1007/978-3-642-01516-8_5
   Kim Hyungil, 2019, Hum Factors, p18720819844845, DOI 10.1177/0018720819844845
   Kim H, 2016, PROCEEDINGS OF THE 21ST INTERNATIONAL CONFERENCE ON INTELLIGENT USER INTERFACES (IUI'16), P294, DOI 10.1145/2856767.2856815
   Kim S, 2016, MULTIMED TOOLS APPL, V75, P9587, DOI 10.1007/s11042-015-2712-4
   Koivisto M, 2008, PSYCHOL RES-PSYCH FO, V72, P39, DOI 10.1007/s00426-006-0072-4
   Langlois S, 2016, 2016 IEEE 19TH INTERNATIONAL CONFERENCE ON INTELLIGENT TRANSPORTATION SYSTEMS (ITSC), P1571, DOI 10.1109/ITSC.2016.7795767
   Lavie N, 2005, TRENDS COGN SCI, V9, P75, DOI 10.1016/j.tics.2004.12.004
   LAVIE N, 1995, J EXP PSYCHOL HUMAN, V21, P451, DOI 10.1037/0096-1523.21.3.451
   Lavie N, 2014, PHILOS T R SOC B, V369, DOI 10.1098/rstb.2013.0205
   Lu ZJ, 2020, TRANSPORT RES F-TRAF, V72, P211, DOI 10.1016/j.trf.2020.05.013
   Macdonald JSP, 2008, J EXP PSYCHOL HUMAN, V34, P1078, DOI 10.1037/0096-1523.34.5.1078
   Mack A., 1998, INATTENTIONAL BLINDN
   McCann R.S., 1993, P 7 INT S AVI PSYCHO, P70
   Moodi M, 1995, D681703 BOE
   Most SB, 2005, PSYCHOL REV, V112, P217, DOI 10.1037/0033-295X.112.1.217
   Most SB, 2001, PSYCHOL SCI, V12, P9, DOI 10.1111/1467-9280.00303
   Most SB, 2007, VIS COGN, V15, P125, DOI 10.1080/13506280600959316
   Moussa G, 2012, TRANSPORT RES C-EMER, V21, P1, DOI 10.1016/j.trc.2011.08.005
   Murphy G, 2016, APPL COGNITIVE PSYCH, V30, P479, DOI 10.1002/acp.3216
   Murphy G, 2015, VIS COGN, V23, DOI 10.1080/13506285.2015.1093245
   NEISSER U, 1975, COGNITIVE PSYCHOL, V7, P480, DOI 10.1016/0010-0285(75)90019-5
   Neisser U., 1979, CONTR INFORM PICKUP
   Ng-Thow-Hing V, 2013, INT SYM MIX AUGMENT, P13, DOI 10.1109/ISMAR-AMH.2013.6671262
   Oh HJ, 2016, INT J HUM-COMPUT INT, V32, P143, DOI 10.1080/10447318.2015.1104155
   Pammer K, 2015, APPL COGNITIVE PSYCH, V29, P782, DOI 10.1002/acp.3153
   Pammer K, 2013, ACCIDENT ANAL PREV, V50, P955, DOI 10.1016/j.aap.2012.07.026
   Park HS, 2013, ETRI J, V35, P1038, DOI 10.4218/etrij.13.2013.0041
   Paxion J, 2015, APPL ERGON, V51, P343, DOI 10.1016/j.apergo.2015.06.014
   Remington A, 2014, FRONT HUM NEUROSCI, V8, DOI 10.3389/fnhum.2014.00229
   Romer D, 2014, J ADOLESCENT HEALTH, V54, pS6, DOI 10.1016/j.jadohealth.2013.10.202
   Schwarz F, 2017, ACCIDENT ANAL PREV, V101, P55, DOI 10.1016/j.aap.2017.01.019
   Simons DJ, 1999, PERCEPTION, V28, P1059, DOI 10.1068/p2952
   Strayer DL, 2003, J EXP PSYCHOL-APPL, V9, P23, DOI 10.1037/1076-898X.9.1.23
   Sungjae Hwang, 2010, 2010 8th IEEE International Conference on Pervasive Computing and Communications Workshops (PERCOM Workshops), P660, DOI 10.1109/PERCOMW.2010.5470517
   TREISMAN A, 1982, J EXP PSYCHOL HUMAN, V8, P194, DOI 10.1037/0096-1523.8.2.194
   White CB, 2010, ACCIDENT ANAL PREV, V42, P1822, DOI 10.1016/j.aap.2010.05.003
   Wickens, 2002, THEORETICAL ISSUES E, V3, P159, DOI [DOI 10.1080/14639220210123806, https://doi.org/10.1080/14639220210123806]
   WICKENS C. D., 1984, VARIETIES ATTENTION, P63
   Wogalter M. S., 2012, PROC HUMAN FACTORS E, V56, P1431
   Yanko MR, 2013, ACCIDENT ANAL PREV, V57, P80, DOI 10.1016/j.aap.2013.04.003
NR 61
TC 0
Z9 0
U1 31
U2 31
PU TAYLOR & FRANCIS INC
PI PHILADELPHIA
PA 530 WALNUT STREET, STE 850, PHILADELPHIA, PA 19106 USA
SN 1044-7318
EI 1532-7590
J9 INT J HUM-COMPUT INT
JI Int. J. Hum.-Comput. Interact.
DI 10.1080/10447318.2021.1970434
EA SEP 2021
PG 14
WC Computer Science, Cybernetics; Ergonomics
WE Science Citation Index Expanded (SCI-EXPANDED); Social Science Citation Index (SSCI)
SC Computer Science; Engineering
GA UJ7WM
UT WOS:000691491600001
DA 2022-02-06
ER

PT J
AU Endsley, MR
AF Endsley, Mica R.
TI Autonomous Driving Systems: A Preliminary Naturalistic Study of the
   Tesla Model S
SO JOURNAL OF COGNITIVE ENGINEERING AND DECISION MAKING
LA English
DT Article
DE driving; autonomy; automation; situation awareness; mode awareness;
   distraction; interface design
ID ADAPTIVE CRUISE CONTROL; SITUATION AWARENESS; AUTOMATION; PERFORMANCE;
   WORKLOAD; TRUST
AB Autonomous and semiautonomous vehicles are currently being developed by over14 companies. These vehicles may improve driving safety and convenience, or they may create new challenges for drivers, particularly with regard to situation awareness (SA) and autonomy interaction. I conducted a naturalistic driving study on the autonomy features in the Tesla Model S, recording my experiences over a 6-month period, including assessments of SA and problems with the autonomy. This preliminary analysis provides insights into the challenges that drivers may face in dealing with new autonomous automobiles in realistic driving conditions, and it extends previous research on human-autonomy interaction to the driving domain. Issues were found with driver training, mental model development, mode confusion, unexpected mode interactions, SA, and susceptibility to distraction. New insights into challenges with semiautonomous driving systems include increased variability in SA, the replacement of continuous control with serial discrete control, and the need for more complex decisions. Issues that deserve consideration in future research and a set of guidelines for driver interfaces of autonomous systems are presented and used to create recommendations for improving driver SA when interacting with autonomous vehicles.
C1 [Endsley, Mica R.] SA Technol Inc, 1910 S Stapley Dr,221, Mesa, AZ 85204 USA.
RP Endsley, MR (corresponding author), SA Technol Inc, 1910 S Stapley Dr,221, Mesa, AZ 85204 USA.
EM mica@satechnologies.com
CR Beller J, 2013, HUM FACTORS, V55, P1130, DOI 10.1177/0018720813482327
   Bolstad CA, 2010, PERFORMANCE METRICS FOR ASSESSING DRIVER DISTRACTION: THE QUEST FOR IMPROVED ROAD SAFETY, P195
   Carsten O, 2012, HUM FACTORS, V54, P747, DOI 10.1177/0018720812460246
   de Winter JCF, 2014, TRANSPORT RES F-TRAF, V27, P196, DOI 10.1016/j.trf.2014.06.016
   Endsley M. R., 2017, HUM FACTORS, DOI [10.1177/0018720817690634, DOI 10.1177/0018720817690634]
   ENDSLEY MR, 1995, HUM FACTORS, V37, P32, DOI 10.1518/001872095779049543
   ENDSLEY MR, 1995, HUM FACTORS, V37, P381, DOI 10.1518/001872095779064555
   Endsley MR, 2012, DESIGNING SITUATION
   Force U. S. Air, 2015, AUTONOMOUS HORIZONS
   Gitlin J. M., 2016, ARSTECHNICA
   Gugerty LJ, 1997, J EXP PSYCHOL-APPL, V3, P42, DOI 10.1037/1076-898X.3.1.42
   Hancock PA, 2011, HUM FACTORS, V53, P517, DOI 10.1177/0018720811417254
   Heenan A, 2014, HUM FACTORS, V56, P1077, DOI 10.1177/0018720813519265
   Hergeth S, 2016, HUM FACTORS, V58, P509, DOI 10.1177/0018720815625744
   Horswill M. S., 2004, COGNITIVE APPROACH S, P155
   Kaber D. B., 2004, THEORETICAL ISSUES E, V5, P113, DOI DOI 10.1080/1463922021000054335
   Lee JD, 2004, HUM FACTORS, V46, P50, DOI 10.1518/hfes.46.1.50.30392
   Ma RQ, 2005, INT J IND ERGONOM, V35, P939, DOI 10.1016/j.ergon.2005.04.002
   Manzey D, 2012, J COGN ENG DECIS MAK, V6, P57, DOI 10.1177/1555343411433844
   Matthews ML, 2001, TRANSPORT RES REC, P26
   Merat N, 2012, HUM FACTORS, V54, P762, DOI 10.1177/0018720812442087
   Morgan J.F., 2015, HUMAN FACTORS EVALUA
   Neubauer C, 2012, HUM FACTORS, V54, P734, DOI 10.1177/0018720811423261
   Perez M., 2016, AUTOMATED VEHICLE CR
   Petermeijer SM, 2015, HUM FACTORS, V57, P5, DOI 10.1177/0018720814563602
   Sabey B.E, 1975, P 5 INT C INT ASS AC, P1
   Sethumadhavan A., 2009, P HUM FACTORS ERGON, V53, P1, DOI [10.1177/154193120905300102, DOI 10.1177/154193120905300102]
   Soloman B., 2016, FORBES
   Strayer DL, 2015, HUM FACTORS, V57, P1343, DOI 10.1177/0018720815610668
   Treat J. R., 1979, USITC PUBL, V1
   Ward NJ, 2000, HUM FACTOR ERGON MAN, V10, P395, DOI 10.1002/1520-6564(200023)10:4<395::AID-HFM3>3.3.CO;2-V
   WICKENS CD, 1979, IEEE T SYST MAN CYB, V9, P24, DOI 10.1109/TSMC.1979.4310070
   YOUNG LR, 1969, ERGONOMICS, V12, P635, DOI 10.1080/00140136908931083
   [No title captured]
NR 34
TC 84
Z9 85
U1 8
U2 46
PU SAGE PUBLICATIONS INC
PI THOUSAND OAKS
PA 2455 TELLER RD, THOUSAND OAKS, CA 91320 USA
SN 1555-3434
EI 2169-5032
J9 J COGN ENG DECIS MAK
JI J. Cogn. Eng. Decis. Mak.
PD SEP
PY 2017
VL 11
IS 3
BP 225
EP 238
DI 10.1177/1555343417695197
PG 14
WC Engineering, Industrial; Ergonomics; Psychology, Applied
WE Emerging Sources Citation Index (ESCI)
SC Engineering; Psychology
GA FC1DB
UT WOS:000406576500002
DA 2022-02-06
ER

PT J
AU Wickens, CM
   Toplak, ME
   Wiesenthal, DL
AF Wickens, Christine M.
   Toplak, Maggie E.
   Wiesenthal, David L.
TI Cognitive failures as predictors of driving errors, lapses, and
   violations
SO ACCIDENT ANALYSIS AND PREVENTION
LA English
DT Article
DE driver behaviour questionnaire; cognitive failures; dual-process models;
   individual differences; attention regulation; distractibility;
   impulsivity
ID DEFICIT HYPERACTIVITY DISORDER; YOUNG-ADULTS; INDIVIDUAL-DIFFERENCES;
   ATTENTION; OUTCOMES; RISKS; CONSEQUENCES; RATIONALITY; ADOLESCENTS;
   BEHAVIOR
AB Dual-process models from the cognitive literature have proposed a taxonomy of cognitive failures in everyday activities, and this novel approach was applied to understanding driver behaviour. This framework was used to examine whether categories of cognitive failure would explain driving errors, driving lapses, and driving violations in a sample of undergraduates at a large urban university. Two types of cognitive failure were examined, one associated with missing affective information and the other associated with a failure to engage effortful processes to override an automatic response. Alexithymia was used as an indicator of missing affective information, and attention regulation, reactivity, and impulsivity were used as indicators of override failure. Relevant demographic variables included gender and hours typically driven. Override failures were significantly associated with driving behaviour in the correlational analyses. In the regression analyses, attention regulation predicted driving errors, and gender, attention regulation, and impulsivity predicted driving violations. The implications of this work include the potential application to driver training, to users of informatics devices (e.g., GPS, cellular phones, messaging systems), and for individuals diagnosed with attention and/or impulsivity problems. (c) 2008 Elsevier Ltd. All rights reserved.
C1 [Wickens, Christine M.; Toplak, Maggie E.; Wiesenthal, David L.] York Univ, Fac Hlth, Dept Psychol, N York, ON M3J 1P3, Canada.
RP Wiesenthal, DL (corresponding author), York Univ, Fac Hlth, Dept Psychol, N York, ON M3J 1P3, Canada.
EM davidw@yorku.ca
RI Wickens, Christine M./Q-2014-2017
OI Wickens, Christine M./0000-0002-9865-850X
CR Amado S, 2005, TRANSPORT RES F-TRAF, V8, P383, DOI 10.1016/j.trf.2005.05.001
   American Psychiatric Association, 2000, DSM 4 DIAGN STAT MAN, V4th ed.
   BAGBY RM, 1994, J PSYCHOSOM RES, V38, P23, DOI 10.1016/0022-3999(94)90005-1
   BARKLEY RA, 1993, PEDIATRICS, V92, P212
   Barkley RA, 1996, PEDIATRICS, V98, P1089
   Barkley RA, 2002, J INT NEUROPSYCH SOC, V8, P655, DOI 10.1017/S1355617702801345
   Barkley RA, 2007, J SAFETY RES, V38, P113, DOI 10.1016/j.jsr.2006.09.004
   BARNES GE, 1976, CAN PSYCHOL REV, V17, P29, DOI 10.1037/h0081820
   Bechara A, 1998, J NEUROSCI, V18, P428
   Bechara A, 1996, CEREB CORTEX, V6, P215, DOI 10.1093/cercor/6.2.215
   Bechara A, 1997, SCIENCE, V275, P1293, DOI 10.1126/science.275.5304.1293
   BREHMER B, 1994, EUR J OPER RES, V75, P540, DOI 10.1016/0377-2217(94)90295-X
   Chhabildas N, 2001, J ABNORM CHILD PSYCH, V29, P529, DOI 10.1023/A:1012281226028
   COX DJ, 2000, J NERV MENTAL DISORD, V189, P63
   CRAWFORD HJ, 1993, J ABNORM PSYCHOL, V102, P534, DOI 10.1037/0021-843X.102.4.534
   CRAWFORD HJ, 1993, DIFFERENTIAL A UNPUB
   Damasio A.R., 1994, DESCARTES ERROR EMOT
   De Waard D., 1997, TRAFFIC TRANSPORT PS, P161
   DePasquale JP, 2001, J SAFETY RES, V32, P1, DOI 10.1016/S0022-4375(00)00050-5
   Eysenck HJ, 1967, BIOL BASIS PERSONALI
   EYSENCK SBG, 1985, PERS INDIV DIFFER, V6, P613, DOI 10.1016/0191-8869(85)90011-X
   Gigerenzer G, 1996, PSYCHOL REV, V103, P650, DOI 10.1037/0033-295X.103.4.650
   GRUMBLES D, 1981, ANN M SOC CLIN EXP H
   Hennessy DA, 2004, FOCUS ON AGGRESSION RESEARCH, P157
   Hennessy DA, 2005, J APPL SOC PSYCHOL, V35, P61, DOI 10.1111/j.1559-1816.2005.tb02093.x
   Hennessy Dwight A, 2004, Violence Vict, V19, P469, DOI 10.1891/vivi.19.4.469.64169
   Jerome Laurence, 2006, Curr Psychiatry Rep, V8, P416, DOI 10.1007/s11920-006-0045-8
   JOHNSONLAIRD PN, 1992, COGNITION EMOTION, V6, P201, DOI 10.1080/02699939208411069
   Kessler RC, 2005, PSYCHOL MED, V35, P245, DOI 10.1017/S0033291704002892
   KOHN PM, 1985, 23 INT C PSYCH, V5, P167
   Krahe B, 2005, AGGRESSIVE BEHAV, V31, P537, DOI 10.1002/ab.20070
   Krahe B, 2002, AGGRESSIVE BEHAV, V28, P21, DOI 10.1002/ab.90003
   Lawton R, 1997, J APPL SOC PSYCHOL, V27, P1258, DOI 10.1111/j.1559-1816.1997.tb01805.x
   Lawton R, 1997, J COMMUNITY APPL SOC, V7, P153, DOI 10.1002/(SICI)1099-1298(199704)7:2<153::AID-CASP405>3.0.CO;2-B
   Lee JD, 2007, J SAFETY RES, V38, P203, DOI 10.1016/j.jsr.2007.02.008
   LONERO LP, 2000, AGGR DRIV ISS ON L C
   Martel M, 2007, J AM ACAD CHILD PSY, V46, P1437, DOI 10.1097/chi.0b013e31814cf953
   Matthews G, 2001, HUM FAC TRANSP, P133
   Murphy K, 1996, COMPR PSYCHIAT, V37, P393, DOI 10.1016/S0010-440X(96)90022-X
   *NAT HIGHW TRAFF S, 2004, NAT SURV DISTR DROWS
   Neighbors C, 2002, PERS SOC PSYCHOL B, V28, P324, DOI 10.1177/0146167202286004
   Nunnally B., 1994, PSYCHOMETRIC THEORY
   OSBOME J, 2002, PRACT ASSESS RES EVA, V8
   PARKER D, 1995, ACCIDENT ANAL PREV, V27, P571, DOI 10.1016/0001-4575(95)00005-K
   Pavlov IP, 1927, CONDITIONAL REFLEXES
   Pennington BF, 1996, J CHILD PSYCHOL PSYC, V37, P51, DOI 10.1111/j.1469-7610.1996.tb01380.x
   Petrie A., 1967, INDIVIDUALITY PAIN S
   REASON J, 1990, ERGONOMICS, V33, P1315, DOI 10.1080/00140139008925335
   Reimer B, 2005, ACCIDENT ANAL PREV, V37, P996, DOI 10.1016/j.aap.2005.05.002
   Reyna VF, 2006, PSYCHOL SCI, P1, DOI 10.1111/j.1529-1006.2006.00026.x
   Richards Tracy, 2002, J Atten Disord, V6, P25, DOI 10.1177/108705470200600104
   Richards Tracy L, 2006, J Atten Disord, V10, P54, DOI 10.1177/1087054705284244
   *ROAD SAF MOT VEH, 2005, STRAT RED DRIV DISTR
   Shinar D., 1998, TRANSP RES F, V1, P137, DOI [DOI 10.1016/S1369-8478(99)00002-9, 10.1016/S1369-8478(99)00002-9]
   Smallwood J, 2006, PSYCHOL BULL, V132, P946, DOI 10.1037/0033-2909.132.6.946
   Stanovich, 1999, WHO IS RATIONAL STUD
   Stanovich KE, 2000, BEHAV BRAIN SCI, V23, P645, DOI 10.1017/S0140525X00003435
   STANOVICH KE, 2002, WHY SMART PEOPLE CAN
   STANOVICH KE, 2 MINDS DUA IN PRESS
   STANOVICH Keith E, 2004, ROBOTS REBELLION FIN
   STRATHMAN A, 1994, J PERS SOC PSYCHOL, V66, P742, DOI 10.1037/0022-3514.66.4.742
   Strayer DL, 2001, PSYCHOL SCI, V12, P462, DOI 10.1111/1467-9280.00386
   Strelau J., 1983, TEMPERAMENT PERSONAL
   TAUBMANBENARI O, 1983, TRANSPORT RES F-TRAF, V7, P333
   TELNER J, 2007, 38 ANN C ASS CAN ERG
   Toplak ME, 2007, J BEHAV DECIS MAKING, V20, P103, DOI 10.1002/bdm.544
   Wiesenthal DL, 2005, CONTEMPORARY ISSUES IN ROAD USER BEHAVIOR AND TRAFFIC SAFETY, P227
   WIESENTHAL DL, 2006, S SOC PSYCHOL AGGR D
   WILSON M, 1985, ETHOL SOCIOBIOL, V6, P59, DOI 10.1016/0162-3095(85)90041-X
   Wrightsman L. S., 1991, MEASURES PERSONALITY, P17, DOI 10.1016/B978-0-12-590241-0.50006-X
   Xie C., 2002, TRANSPORT RES F-TRAF, V5, P293, DOI [DOI 10.1016/S1369-8478(02)00034-7, 10.1016/S1369-8478(02)00034-7]
   [No title captured]
   [No title captured]
NR 73
TC 88
Z9 91
U1 0
U2 30
PU PERGAMON-ELSEVIER SCIENCE LTD
PI OXFORD
PA THE BOULEVARD, LANGFORD LANE, KIDLINGTON, OXFORD OX5 1GB, ENGLAND
SN 0001-4575
EI 1879-2057
J9 ACCIDENT ANAL PREV
JI Accid. Anal. Prev.
PD MAY
PY 2008
VL 40
IS 3
BP 1223
EP 1233
DI 10.1016/j.aap.2008.01.006
PG 11
WC Ergonomics; Public, Environmental & Occupational Health; Social
   Sciences, Interdisciplinary; Transportation
WE Social Science Citation Index (SSCI)
SC Engineering; Public, Environmental & Occupational Health; Social
   Sciences - Other Topics; Transportation
GA 314AV
UT WOS:000256782000043
PM 18460392
OA Green Submitted
DA 2022-02-06
ER

PT J
AU Farmer, CM
   Klauer, SG
   McClafferty, JA
   Guo, F
AF Farmer, Charles M.
   Klauer, Sheila G.
   McClafferty, Julie A.
   Guo, Feng
TI Secondary Behavior of Drivers on Cell Phones
SO TRAFFIC INJURY PREVENTION
LA English
DT Article
DE distraction; driver behavior; reaction time; safety
ID IN-HOSPITAL ATTENDANCE
AB Objectives: The objective of this study was to determine whether cell phone use by drivers leads to changes in the frequency of other types of potentially distracting behavior. There were 2 main questions of interest: (1) As each driver changes cell phone use, does he or she change the amount of driving time spent on other distracting behavior? (2) As each driver changes cell phone use, does he or she change the amount of driving time spent looking away from the driving task?Methods: Day-to-day driving behavior of 105 volunteer subjects was monitored over a period of 1 year. The amount of driving time during each trip spent on tasks secondary to driving (or looking away from the driving task) was correlated to the amount of time on a cell phone, taking into account the relationships among trips taken by the same driver.Results: Drivers spent 42% of the time engaging in at least one secondary activity. Drivers were talking on a cell phone 7% of the time, interacting in some other way with a cell phone 5% of the time, and engaging in some other secondary activity (sometimes in conjunction with cell phone use) 33% of the time. Other than cell phone use, the most common secondary activities were interacting with a passenger (12% of driving time), holding but not otherwise interacting with an object (6%), and talking/singing/dancing to oneself (5%). Drivers were looking straight forward 81% of the time, forward left or right 5% of time, in a mirror 4% of the time, and elsewhere (eyes off driving task) 10% of time. On average, for each 1 percentage point increase in cell phone talking, the other secondary behavior rate decreased by 0.28 percentage points (P <.0001), and the rate of eyes off driving task decreased by 0.02 percentage points (P =.0067). For each 1 percentage point increase in the amount of other cell phone interaction per trip, the other secondary behavior rate decreased by 0.08 percentage points (P =.0558), but the rate of eyes off driving task increased by 0.06 percentage points (P <.0001).Conclusions: Although using a cell phone can be distracting from the driving task, other secondary activities can be equally or more distracting, at least as measured by eye glances away from the road ahead and mirrors. In this group of drivers, dialing, reaching for, and answering the cell phone were associated with increased eyes off driving task, as opposed to the decrease in eyes off driving task associated with talking on the phone. Predictions about the effect of cell phone usage on driver distraction need to consider what other behavior is being displaced by the time spent on the phone. A focus by researchers, policy-makers, and the media on the distraction of using cell phones while driving may lead drivers to disregard the risk of other secondary behavior that is even more distracting.
C1 [Farmer, Charles M.] Insurance Inst Highway Safety, Res, Arlington, VA 22201 USA.
   [Klauer, Sheila G.; McClafferty, Julie A.] Virginia Tech Transportat Inst, Ctr Automot Safety, Blacksburg, VA USA.
   [Guo, Feng] Virginia Tech, Virginia Tech Transportat Inst, Stat, Blacksburg, VA USA.
RP Farmer, CM (corresponding author), Insurance Inst Highway Safety, Res, 1005 N Glebe Rd, Arlington, VA 22201 USA.
EM cfarmer@iihs.org
OI Klauer, Sheila/0000-0002-4653-2753
FU Insurance Institute for Highway Safety
FX This work was supported by the Insurance Institute for Highway Safety.
CR Alosco ML, 2012, TRAFFIC INJ PREV, V13, P468, DOI 10.1080/15389588.2012.676697
   [Anonymous], 2012, FED REGISTER, V77, P11200
   Benden M, 2012, 101547 UTCM TEX TRAN
   Dingus TA, 2006, HS810583 NHTSA DOT
   Farmer CM, 2015, TRAFFIC INJ IN PRESS
   Fitch GM, 2013, HS811757 NHTSA DOT
   Foss RD, 2009, ACCIDENT ANAL PREV, V41, P419, DOI 10.1016/j.aap.2009.01.004
   Funkhouser DS, 2012, TRB 91 ANN M COMP PA
   Galera C., 2012, BMJ-BRIT MED J, V2012, P1
   Goodwin A.H., 2012, DISTRACTED DRIVING N
   Governors Highway Safety Association, 2011, DISTR DRIV WHAT RES
   Grabowski J.G., 2012, TEEN DRIVER RISK REL
   Harbluk JL, 2007, ACCIDENT ANAL PREV, V39, P372, DOI 10.1016/j.aap.2006.08.013
   Hyman IE, 2010, APPL COGNITIVE PSYCH, V24, P597, DOI 10.1002/acp.1638
   Jamson S, 2012, DRIVING ONE HANDA DR
   Klauer S. G., 2006, HS810594 NHTSA DOT
   Klauer SG, 2010, HS811334 NHTSA DOT
   Koppel S, 2011, ACCIDENT ANAL PREV, V43, P1236, DOI 10.1016/j.aap.2011.01.005
   McEvoy SP, 2005, BRIT MED J, V331, P428, DOI 10.1136/bmj.38537.397512.55
   McEvoy SP, 2007, ACCIDENT ANAL PREV, V39, P1170, DOI 10.1016/j.aap.2007.03.004
   NHTSA, 2014, HS812012 NHTSA DOT U
   Pickrell TM, 2013, HS811719 NHTSA DOT
   Redelmeier DA, 1997, NEW ENGL J MED, V336, P453, DOI 10.1056/NEJM199702133360701
   Royal D, 2003, HS809566 NHTSA DOT
   SAS Institute Inc, 2011, SAS STAT 9 3 US GUID
   Stutts J., 2003, DISTRACTIONS EVERYDA
   Tison J, 2011, HS811555 NHTSA DOT
   Treat JR, 1977, HS805085 NHTSA DOT
   Williams AF, 2007, J SAFETY RES, V38, P381, DOI 10.1016/j.jsr.2007.03.009
   Young RA, 2012, EPIDEMIOLOGY, V23, P116, DOI 10.1097/EDE.0b013e31823b5efc
NR 30
TC 7
Z9 7
U1 0
U2 22
PU TAYLOR & FRANCIS INC
PI PHILADELPHIA
PA 530 WALNUT STREET, STE 850, PHILADELPHIA, PA 19106 USA
SN 1538-9588
EI 1538-957X
J9 TRAFFIC INJ PREV
JI Traffic Inj. Prev.
PD NOV 17
PY 2015
VL 16
IS 8
BP 801
EP 808
DI 10.1080/15389588.2015.1020422
PG 8
WC Public, Environmental & Occupational Health; Transportation
WE Science Citation Index Expanded (SCI-EXPANDED); Social Science Citation Index (SSCI)
SC Public, Environmental & Occupational Health; Transportation
GA CR7LU
UT WOS:000361532200009
PM 25793432
OA Green Submitted
DA 2022-02-06
ER

PT J
AU George, CFP
AF George, CFP
TI Driving simulators in clinical practice
SO SLEEP MEDICINE REVIEWS
LA English
DT Review
DE driving; simulation; performance; motor; vehicle collisions; sleepiness;
   sleep apnoea
ID OBSTRUCTIVE SLEEP-APNEA; POSITIVE AIRWAY PRESSURE; AUTOMOBILE ACCIDENTS;
   VEHICLE ACCIDENTS; NASAL CPAP; TRAFFIC ACCIDENTS; DRIVER SLEEPINESS;
   PERFORMANCE; CRASHES; DEPRIVATION
AB Operating a motor vehicle is a complex psychomotor task that requires sustained vigilance. When sleepy, subjects have difficulty maintaining vigilance. As a result, inattention increases the risk of a motor vehicle collision. There is extensive literature that demonstrates that sleepy patients have poor performance and increased motor vehicle crashes. Determining an individual's risk of crash has not been possible solely on clinical grounds and as a result, a number of driving simulators have been developed/employed to aid in this process. While the data shows a consistent effect of sleepiness on driving and simulated driving performance, the role of these simulators in day to day clinical practice is still evolving. (C) 2003 Published by Elsevier Science Ltd.
C1 Univ Western Ontario, London Hlth Sci Ctr, London, ON N6A 4G5, Canada.
RP George, CFP (corresponding author), Univ Western Ontario, London Hlth Sci Ctr, Victoria Campus,375 S St, London, ON N6A 4G5, Canada.
CR ALLEN R, 1998, LOW COST SIMULATION
   Arnedt JT, 2000, J SLEEP RES, V9, P233
   Baranski JV, 1997, J SLEEP RES, V6, P84, DOI 10.1111/j.1365-2869.1997.00032.x
   Barbe F, 1998, AM J RESP CRIT CARE, V158, P18, DOI 10.1164/ajrccm.158.1.9709135
   BISHOP H, 1985, DOTHS806744
   Cassel W, 1996, EUR RESPIR J, V9, P2606, DOI 10.1183/09031936.96.09122606
   Dinges, 1991, SLEEP SLEEPINESS PER, P97
   Dinges DF, 1997, SLEEP, V20, P267
   DINGES DF, 1989, PROBING LIMITS FUNCT
   DINGUS TA, 1987, ACCIDENT ANAL PREV, V19, P271, DOI 10.1016/0001-4575(87)90062-5
   FINDLEY LJ, 1989, AM REV RESPIR DIS, V140, P529, DOI 10.1164/ajrccm/140.2.529
   Findley LJ, 1999, SLEEP, V22, P804, DOI 10.1093/sleep/22.6.804
   FINDLEY LJ, 1988, AM REV RESPIR DIS, V138, P337, DOI 10.1164/ajrccm/138.2.337
   Garbarino S, 2001, SLEEP, V24, P203
   GEORGE C, 1987, LANCET, V1, P447
   George CFP, 1999, SLEEP, V22, P790
   George CFP, 2001, THORAX, V56, P508, DOI 10.1136/thorax.56.7.508
   George CFP, 1996, AM J RESP CRIT CARE, V154, P175, DOI 10.1164/ajrccm.154.1.8680676
   George CFP, 1996, SLEEP, V19, P711, DOI 10.1093/sleep/19.9.711
   George CFP, 1997, THORAX, V52, P648, DOI 10.1136/thx.52.7.648
   Hack M, 2000, THORAX, V55, P224, DOI 10.1136/thorax.55.3.224
   HARALDSSON PO, 1990, ACTA OTO-LARYNGOL, V110, P136, DOI 10.3109/00016489009122528
   HARALDSSON PO, 1990, ORL J OTO-RHINO-LARY, V52, P57, DOI 10.1159/000276104
   HARALDSSON PO, 1991, ORL J OTO-RHINO-LARY, V53, P106, DOI 10.1159/000276198
   HAROLDSSON PO, 1995, ARCH OTOLARYNGOL, V121, P90
   HORNE JA, 1995, BRIT MED J, V310, P565, DOI 10.1136/bmj.310.6979.565
   Horne JA, 1996, PSYCHOPHYSIOLOGY, V33, P306, DOI 10.1111/j.1469-8986.1996.tb00428.x
   Horstmann S, 2000, SLEEP, V23, P383
   JOHNS MW, 1991, SLEEP, V14, P540, DOI 10.1093/sleep/14.6.540
   Juniper M, 2000, EUR RESPIR J, V15, P590, DOI 10.1034/j.1399-3003.2000.15.27.x
   KECKLUND G, 1994, 248 STRESS RES
   Kingshott RN, 2000, AM J RESP CRIT CARE, V161, P866, DOI 10.1164/ajrccm.161.3.9905053
   KLEIN RH, 1975, J STUD ALCOHOL, V36, P11, DOI 10.15288/jsa.1975.36.11
   Krieger J, 1997, CHEST, V112, P1561, DOI 10.1378/chest.112.6.1561
   LAND M, 1995, NATURE, V377, P339, DOI 10.1038/377339a0
   LAUBER JK, 1988, SLEEP, V11, P503
   Lyznicki JM, 1998, JAMA-J AM MED ASSOC, V279, P1908, DOI 10.1001/jama.279.23.1908
   Mackie R., 1974, 1735 HUM FACT RES
   MACKIE RR, 1978, 1765F HFR
   Masa JF, 2000, AM J RESP CRIT CARE, V162, P1407, DOI 10.1164/ajrccm.162.4.9907019
   Maycock G, 1997, ACCIDENT ANAL PREV, V29, P453, DOI 10.1016/S0001-4575(97)00024-9
   McCartt AT, 1996, ACCIDENT ANAL PREV, V28, P511, DOI 10.1016/0001-4575(96)00021-8
   MCCARTT AT, 1997, ASS ADVANCEMENT AUTO
   Mitler MM, 1997, NEW ENGL J MED, V337, P755, DOI 10.1056/NEJM199709113371106
   MOSKOWITZ H, 1988, NATL TECHNICAL INFOR, V121, P90
   Munoz A, 2000, EUR RESPIR J, V15, P676, DOI 10.1034/j.1399-3003.2000.15d09.x
   MUTO WH, 1982, HUM FACTORS, V24, P693, DOI 10.1177/001872088202400606
   Pack AI, 1995, ACCIDENT ANAL PREV, V27, P769, DOI 10.1016/0001-4575(95)00034-8
   Philip P, 1999, SLEEP, V22, P475, DOI 10.1093/sleep/22.4.475
   Philip P, 1997, ELECTROEN CLIN NEURO, V102, P383, DOI 10.1016/S0921-884X(96)96511-X
   Reyner LA, 2000, PSYCHOPHYSIOLOGY, V37, P251, DOI 10.1111/1469-8986.3720251
   Reyner LA, 1998, SLEEP, V21, P46
   Risser MR, 2000, SLEEP, V23, P393
   SMILEY A, 1986, AM J MED, V80, P22, DOI 10.1016/0002-9343(86)90328-1
   SMILEY A, 1986, ALCOHOL DRUGS DRIVIN, V1, P3
   STIEN AC, 1992, HIGH RISK DRIVER PRO, V1
   Teran-Santos J, 1999, NEW ENGL J MED, V340, P847, DOI 10.1056/NEJM199903183401104
   Wilkinson R.T., 1966, PSYCHON SCI, V5, P471
   Young T, 1997, SLEEP, V20, P608, DOI 10.1093/sleep/20.8.608
   ZULLEY J, 1994, 248 KAR I
NR 60
TC 41
Z9 41
U1 0
U2 5
PU W B SAUNDERS CO LTD
PI LONDON
PA 32 JAMESTOWN RD, LONDON NW1 7BY, ENGLAND
SN 1087-0792
J9 SLEEP MED REV
JI Sleep Med. Rev.
PD AUG
PY 2003
VL 7
IS 4
BP 311
EP 320
DI 10.1053/smrv.2001.0233
PG 10
WC Clinical Neurology; Neurosciences
WE Science Citation Index Expanded (SCI-EXPANDED); Social Science Citation Index (SSCI)
SC Neurosciences & Neurology
GA 710GV
UT WOS:000184673200005
PM 14505598
DA 2022-02-06
ER

PT J
AU Bernstein, J
   Roye, S
   Calamia, M
   De Vito, A
AF Bernstein, John
   Roye, Scott
   Calamia, Matthew
   De Vito, Alyssa
TI Utility of a novel simulator paradigm in the assessment of driving
   ability in individuals with and without attention-deficit hyperactivity
   disorder
SO ADHD-ATTENTION DEFICIT AND HYPERACTIVITY DISORDERS
LA English
DT Article
DE Simulation and virtual reality; Mental disabilities; Distraction; Driver
   behavior; Attentional processes
ID YOUNG-ADULTS; DEFICIT/HYPERACTIVITY DISORDER; PERFORMANCE; ADHD;
   OUTCOMES; IMPACT; RISKS
AB This study aimed to evaluate the utility of a novel, more cost-effective driving simulator, Assetto Corsa (AC), in detecting differences in driving performance between individuals with and without ADHD. Driving simulators are a useful means of assessing driving performance in those with attention-deficit hyperactivity disorder (ADHD); however, they are frequently expensive and thus unavailable to many researchers. A total of 87 participants (16 with ADHD, 71 without) completed an AC driving simulator task. They also completed computerized measures of attention and executive functioning and a questionnaire assessing self-reported driving behaviors and anger, ADHD and related symptoms, and mind wandering. Relative to those without ADHD, participants with ADHD reached higher average ground speeds and more greatly utilized the throttle. They also applied higher maximum pressure to the throttle and brake pedals. Within the full sample, greater mind wandering was associated with average and maximum throttle pressure and maximum ground speed. Findings confirm prior works indicative of a deleterious effect of ADHD diagnosis on simulator performance and may be attributed to a combination of impulsivity and mind wandering.
C1 [Bernstein, John; Roye, Scott; Calamia, Matthew; De Vito, Alyssa] Louisiana State Univ, Dept Psychol, 217 Audubon Hall, Baton Rouge, LA 70803 USA.
RP Bernstein, J (corresponding author), Louisiana State Univ, Dept Psychol, 217 Audubon Hall, Baton Rouge, LA 70803 USA.
EM jberns3@lsu.edu
OI Calamia, Matthew/0000-0002-7252-7181
CR Barkley R.A., 2011, BARKLEY ADULT ADHD R
   Barkley RA, 1996, PEDIATRICS, V98, P1089
   Barkley RA, 2002, J INT NEUROPSYCH SOC, V8, P655, DOI 10.1017/S1355617702801345
   Barkley RA, 2007, J SAFETY RES, V38, P113, DOI 10.1016/j.jsr.2006.09.004
   Bron TI, 2018, ACCIDENT ANAL PREV, V111, P338, DOI 10.1016/j.aap.2017.12.011
   Bugeja K, 2017, 2017 9 INT C VIRT WO
   Castro C., 2008, HUMAN FACTORS VISUAL
   Cox DJ, 2004, J AM ACAD CHILD PSY, V43, P269, DOI 10.1097/00004583-200403000-00007
   Curry AE, 2017, JAMA PEDIATR, V171, P756, DOI 10.1001/jamapediatrics.2017.0910
   de Oliveira RF, 2011, RES DEV DISABIL, V32, P1301, DOI 10.1016/j.ridd.2010.12.021
   DEFFENBACHER JL, 1994, PSYCHOL REP, V74, P83, DOI 10.2466/pr0.1994.74.1.83
   Fischer M, 2007, ACCIDENT ANAL PREV, V39, P94, DOI 10.1016/j.aap.2006.06.008
   Francken M.H, 2010, DIAGNOSTIC INTERVIEW
   Franklin MS, 2017, J ATTEN DISORD, V21, P475, DOI 10.1177/1087054714543494
   Friedman NP, 2016, DEV PSYCHOL, V52, P326, DOI 10.1037/dev0000075
   Galera C, 2012, BMJ-BRIT MED J, V345, DOI 10.1136/bmj.e8105
   Groom MJ, 2015, BMC PSYCHIATRY, V15, DOI 10.1186/s12888-015-0566-y
   Hassan B, 2013, DEVELOPMENT, V3, P4
   Jerome L, 2006, J CAN ACAD CHILD ADO, V15, P105
   Koskela K, 2011, P 2011 INT C COMP GR
   Mcvay JC, 2010, SPRINGER SER HUM EXC, P321, DOI 10.1007/978-1-4419-1210-7_19
   Merkel RL, 2016, J ATTEN DISORD, V20, P260, DOI 10.1177/1087054712473832
   National Highway Traffic Safety Administration, 2018, US DOT ANN 2017 ROAD
   Randell NJS, 2020, J ATTEN DISORD, V24, P1570, DOI 10.1177/1087054716658126
   REASON J, 1990, ERGONOMICS, V33, P1315, DOI 10.1080/00140139008925335
   Reimer B, 2010, ACCIDENT ANAL PREV, V42, P842, DOI 10.1016/j.aap.2009.06.021
   Robertson IH, 1997, NEUROPSYCHOLOGIA, V35, P747, DOI 10.1016/S0028-3932(97)00015-8
   Rosenbloom T, 2011, ACCIDENT ANAL PREV, V43, P128, DOI 10.1016/j.aap.2010.08.002
   Roye S, 2017, THESIS
   Sadek J, 2014, ADHD DRIVING CLIN GU, P41
   Schultheis MT, 2001, REHABIL PSYCHOL, V46, P296, DOI 10.1037/0090-5550.46.3.296
   Seli P, 2015, PSYCHON B REV, V22, P629, DOI 10.3758/s13423-014-0793-0
   Snyder HR, 2015, FRONT PSYCHOL, V6, DOI 10.3389/fpsyg.2015.00328
   Stowe J, 2016, INITIAL BUILD INSTAL
   Verster JC, 2008, J PSYCHOPHARMACOL, V22, P230, DOI 10.1177/0269881107082946
   Weafer J, 2008, EXP CLIN PSYCHOPHARM, V16, P251, DOI 10.1037/1064-1297.16.3.251
NR 36
TC 3
Z9 3
U1 1
U2 4
PU SPRINGER WIEN
PI WIEN
PA SACHSENPLATZ 4-6, PO BOX 89, A-1201 WIEN, AUSTRIA
SN 1866-6116
EI 1866-6647
J9 ADHD-ATTEND DEFICIT
JI ADHD-Attend. Deficit Hyperact. Disord.
PD DEC
PY 2019
VL 11
IS 4
BP 403
EP 411
DI 10.1007/s12402-019-00303-w
PG 9
WC Psychiatry
WE Emerging Sources Citation Index (ESCI)
SC Psychiatry
GA JI7YH
UT WOS:000493679900007
PM 30980256
DA 2022-02-06
ER

PT J
AU Alam, L
   Hoque, MM
   Dewan, MAA
   Siddique, N
   Rano, I
   Sarker, IH
AF Alam, Lamia
   Hoque, Mohammed Moshiul
   Akber Dewan, M. Ali
   Siddique, Nazmul
   Rano, Inaki
   Sarker, Iqbal H.
TI Active Vision-Based Attention Monitoring System for Non-Distracted
   Driving
SO IEEE ACCESS
LA English
DT Article
DE Vehicles; Monitoring; Visualization; Biomedical monitoring; Fatigue;
   Sensors; Roads; Computer vision; attentional states; attention
   monitoring; human-computer interaction; driving assistance; gaze
   direction
ID DRIVER DISTRACTION; BEHAVIOR; FATIGUE; INATTENTION; CLASSIFICATION;
   DROWSINESS; TRACKING
AB Inattentive driving is a key reason of road mishaps causing more deaths than speeding or drunk driving. Research efforts have been made to monitor drivers' attentional states and provide support to drivers. Both invasive and non-invasive methods have been applied to track driver's attentional states, but most of these methods either use exclusive equipment which are costly or use sensors that cause discomfort. In this paper, a vision-based scheme is proposed for monitoring the attentional states of the drivers. The system comprises four major modules-cue extraction and parameter estimation, state of attention estimation, monitoring and decision making, and level of attention estimation. The system estimates the attentional level and classifies the attentional states based on the percentage of eyelid closure over time (PERCLOS), the frequency of yawning and gaze direction. Various experiments were conducted with human participants to assess the performance of the suggested scheme, which demonstrates the system's effectiveness with 92% accuracy.
C1 [Alam, Lamia; Hoque, Mohammed Moshiul; Sarker, Iqbal H.] Chittagong Univ Engn & Technol CUET, Dept Comp Sci & Engn CSE, Chattogram 4349, Bangladesh.
   [Akber Dewan, M. Ali] Athabasca Univ, Sch Comp & Informat Syst, Fac Sci & Technol, Athabasca, AB T9S 3A3, Canada.
   [Siddique, Nazmul] Ulster Univ, Sch Comp Engn & Intelligent Syst, Derry BT47 7JL, Londonderry, North Ireland.
   [Rano, Inaki] Univ Southern Denmark, Maersk McKinney Moller Inst, DK-5230 Odense, Denmark.
RP Hoque, MM (corresponding author), Chittagong Univ Engn & Technol CUET, Dept Comp Sci & Engn CSE, Chattogram 4349, Bangladesh.
EM moshiul_240@cuet.ac.bd
RI Sarker, Iqbal H./I-8801-2018
OI Sarker, Iqbal H./0000-0003-1740-5517; Rano, Inaki/0000-0002-0461-0258;
   Siddique, Nazmul/0000-0002-0642-2357; Alam, Lamia/0000-0003-3662-1397;
   Hoque, Mohammed Moshiul/0000-0001-8806-708X
FU Natural Sciences and Engineering Research Council of Canada
   (NSERC)Natural Sciences and Engineering Research Council of Canada
   (NSERC) [RGPIN-2020-06080]
FX This work was supported in part by the Natural Sciences and Engineering
   Research Council of Canada (NSERC) under Grant RGPIN-2020-06080.
CR Alam L., 2019, P INT C EL COMP COMM, P1, DOI 10.1109/ECACE.2019.8679191
   Alam L, 2019, ADV INTELL SYST, V866, P196, DOI 10.1007/978-3-030-00979-3_20
   Alamri A, 2020, IEEE ACCESS, V8, P135037, DOI 10.1109/ACCESS.2020.3011003
   [Anonymous], 2018, GLOBAL STATUS REPORT
   [Anonymous], 2020, 150072020 ISO
   Benedetto S, 2011, TRANSPORT RES F-TRAF, V14, P199, DOI 10.1016/j.trf.2010.12.001
   Bowman DS, 2012, HANDBOOK OF INTELLIGENT VEHICLES, VOLS 1 AND 2, P895, DOI 10.1007/978-0-85729-085-4_34
   Chang FJ, 2017, IEEE INT CONF COMP V, P1599, DOI 10.1109/ICCVW.2017.188
   Chien JC, 2017, SENSORS-BASEL, V17, DOI 10.3390/s17102199
   Chowdhury P, 2016, 2016 5TH INTERNATIONAL CONFERENCE ON INFORMATICS, ELECTRONICS AND VISION (ICIEV), P513, DOI 10.1109/ICIEV.2016.7760056
   Danelljan M, 2017, IEEE T PATTERN ANAL, V39, P1561, DOI 10.1109/TPAMI.2016.2609928
   De Valck E, 2001, J SLEEP RES, V10, P203, DOI 10.1046/j.1365-2869.2001.00260.x
   Dong YC, 2011, IEEE T INTELL TRANSP, V12, P596, DOI 10.1109/TITS.2010.2092770
   Tran D, 2018, IET INTELL TRANSP SY, V12, P1210, DOI 10.1049/iet-its.2018.5172
   Fernandez A, 2016, SENSORS-BASEL, V16, DOI 10.3390/s16111805
   Gastaldi M, 2014, PROCD SOC BEHV, V111, P955, DOI 10.1016/j.sbspro.2014.01.130
   Gjoreski M, 2020, IEEE ACCESS, V8, P70590, DOI 10.1109/ACCESS.2020.2986810
   Grippenkoven J, 2016, J TRANSP SAF SECUR, V8, P4, DOI 10.1080/19439962.2015.1046620
   Guede-Fernandez F, 2019, IEEE ACCESS, V7, P81826, DOI 10.1109/ACCESS.2019.2924481
   Gumaei A, 2020, NEURAL COMPUT APPL, DOI 10.1007/s00521-020-05328-1
   Guo ZZ, 2018, IEEE T RELIAB, V67, P370, DOI 10.1109/TR.2017.2778754
   Gupta Sharat, 2013, Int J Appl Basic Med Res, V3, P11, DOI 10.4103/2229-516X.112230
   HU M, 1962, IRE T INFORM THEOR, V8, P179, DOI 10.1109/TIT.1962.1057692
   Jimenez-Pinto J, 2013, SENSORS-BASEL, V13, P4225, DOI 10.3390/s130404225
   Kaplan S, 2015, IEEE T INTELL TRANSP, V16, DOI 10.1109/TITS.2015.2462084
   Kazemi V, 2014, PROC CVPR IEEE, P1867, DOI 10.1109/CVPR.2014.241
   Li G, 2018, IEEE T HUM-MACH SYST, V48, P50, DOI 10.1109/THMS.2017.2759808
   Liu CC, 2009, J SAFETY RES, V40, P239, DOI 10.1016/j.jsr.2009.04.005
   Mandal B, 2017, IEEE T INTELL TRANSP, V18, P545, DOI 10.1109/TITS.2016.2582900
   Moon J, 2019, EXPERT SYST APPL, V115, P578, DOI 10.1016/j.eswa.2018.08.016
   OTSU N, 1979, IEEE T SYST MAN CYB, V9, P62, DOI 10.1109/TSMC.1979.4310076
   Ramirez JM, 2019, IEEE ACCESS, V7, P185422, DOI 10.1109/ACCESS.2019.2960567
   Regan MA, 2011, ACCIDENT ANAL PREV, V43, P1771, DOI 10.1016/j.aap.2011.04.008
   Sagonas C, 2013, IEEE COMPUT SOC CONF, P896, DOI 10.1109/CVPRW.2013.132
   Sahayadhas A, 2015, EXPERT SYST APPL, V42, P8669, DOI 10.1016/j.eswa.2015.07.021
   Shibli A. M., EMERGING TECHNOLOGIE, P799
   Soukupova T., 2016, CVWW 16, P1
   SUZUKI S, 1985, COMPUT VISION GRAPH, V30, P32, DOI 10.1016/0734-189X(85)90016-7
   Takemura K, 2014, IEEE T HUM-MACH SYST, V44, P531, DOI 10.1109/THMS.2014.2318324
   Taylor JG, 2005, NEURAL NETWORKS, V18, P353, DOI 10.1016/j.neunet.2005.03.005
   Gimeno PT, 2006, INT J VEHICLE DES, V42, P67, DOI 10.1504/IJVD.2006.010178
   Tsai YC, 2020, IEEE ACCESS, V8, P67342, DOI 10.1109/ACCESS.2020.2986234
   Vicente F, 2015, IEEE T INTELL TRANSP, V16, P2014, DOI 10.1109/TITS.2015.2396031
   Viola P, 2004, INT J COMPUT VISION, V57, P137, DOI 10.1023/B:VISI.0000013087.49260.fb
   Wang Y, 2019, PATTERN RECOGN LETT, V123, P61, DOI 10.1016/j.patrec.2019.03.013
   Wu S.-T., 2004, J BRAZ COMPUT SOC, V9, P67, DOI DOI 10.1590/S0104-65002004000100006
   Yao Y, 2018, TRANSPORT RES REC, V2672, P210, DOI 10.1177/0361198118796963
   Zhang C., 2020, IEEE ACCESS, V8
   Zhang JH, 2015, IEEE T HUM-MACH SYST, V45, P200, DOI 10.1109/THMS.2014.2366914
   Zivony A, 2018, NEUROPSYCHOLOGIA, V121, P153, DOI 10.1016/j.neuropsychologia.2018.11.003
NR 50
TC 0
Z9 0
U1 2
U2 6
PU IEEE-INST ELECTRICAL ELECTRONICS ENGINEERS INC
PI PISCATAWAY
PA 445 HOES LANE, PISCATAWAY, NJ 08855-4141 USA
SN 2169-3536
J9 IEEE ACCESS
JI IEEE Access
PY 2021
VL 9
BP 28540
EP 28557
DI 10.1109/ACCESS.2021.3058205
PG 18
WC Computer Science, Information Systems; Engineering, Electrical &
   Electronic; Telecommunications
WE Science Citation Index Expanded (SCI-EXPANDED)
SC Computer Science; Engineering; Telecommunications
GA QL9GU
UT WOS:000621389400001
OA gold, Green Submitted
DA 2022-02-06
ER

PT J
AU Crisler, MC
   Brooks, JO
   Ogle, JH
   Guirl, CD
   Alluri, P
   Dixon, KK
AF Crisler, Matthew C.
   Brooks, Johnell O.
   Ogle, Jennifer H.
   Guirl, Chris D.
   Alluri, Priyanka
   Dixon, Karen K.
TI Effect of Wireless Communication and Entertainment Devices on Simulated
   Driving Performance
SO TRANSPORTATION RESEARCH RECORD
LA English
DT Article
AB An analysis of the effect of wireless telephone communication using text and voice modalities as well as an Apple iPod on lane keeping, speed, speed variability, lateral speed, and lane position variability was conducted with a driving simulator. Participants (young adult licensed drivers) drove in an unusually curvy simulated driving environment while using wireless devices, controlling an iPod, and participating in conversations and word games. As expected on the basis of previous research, lane-keeping performance was robust for voice communication tasks; however, the text messaging and iPod tasks that required significant manual manipulation of the device resulted in significant decrements in lane-keeping performance. In addition, all wireless communication tasks and the iPod task resulted in significant increases in speed variability throughout the driving scenario. Lateral speed increases occurred for all wireless communication tasks other than the cellular phone conversation as well as the iPod task. Increases in lane position variability were observed for the text messaging conditions. In addition to establishing the dramatic performance decrement caused by text messaging tasks, this experiment suggests that driving performance may be affected by distraction in ways not captured by lane-keeping measures alone and explores potential alternative measures of driving performance that may be useful for identifying and quantifying the effects of distracted driving.
C1 [Crisler, Matthew C.; Brooks, Johnell O.] Clemson Univ, Dept Psychol, Clemson, SC 29634 USA.
   [Ogle, Jennifer H.; Alluri, Priyanka] Clemson Univ, Dept Civil Engn, Clemson, SC 29634 USA.
   [Guirl, Chris D.] Clemson Univ, Web Serv, Clemson, SC 29634 USA.
   [Dixon, Karen K.] Oregon State Univ, Sch Civil & Construct Engn, Corvallis, OR 97331 USA.
RP Brooks, JO (corresponding author), Clemson Univ, Dept Psychol, 418 Brackett Hall, Clemson, SC 29634 USA.
EM jobrook@clemson.edu
RI Ogle, Jennifer/P-3736-2018
OI Ogle, Jennifer/0000-0001-6727-8005
FU Oregon Department of Transportation; FHWA; Clemson University's Creative
   Inquiry Initiative
FX The data for this research came from a concurrent project funded by the
   Oregon Department of Transportation and FHWA. This work was supported in
   part by Clemson University's Creative Inquiry Initiative. The authors
   thank Rebekkah Wills and Joshua Gomer for their valuable comments.
CR [Anonymous], 2007, REUTERS 0807
   *CELL TEL IND ASS, 2006, WIR QUICK FACTS
   Chisholm S.L., 2007, P 4 INT DRIV S HUM F, P238
   EBY D, 2003, PUBLICATION U MICHIG
   Ettema D, 2007, TRANSPORT RES REC, P21, DOI 10.3141/2010-03
   Gugerty L, 2004, ACCIDENT ANAL PREV, V36, P1029, DOI 10.1016/j.aap.2003.12.002
   Horrey WJ, 2006, HUM FACTORS, V48, P196, DOI 10.1518/001872006776412135
   HOSKING S, 2005, 246 MON U ACC RES CT
   JONES JR, 2007, 86 ANN M TRANSP RES
   KELLETT B, 2006, TEXT MESSAGING WORLD
   Lee JD, 2007, J SAFETY RES, V38, P203, DOI 10.1016/j.jsr.2007.02.008
   *SAL DIG MUS PLAYE, 2007, FORB
   Sheridan TB, 2004, HUM FACTORS, V46, P587, DOI 10.1518/hfes.46.4.587.56807
   Strayer DL, 2007, CURR DIR PSYCHOL SCI, V16, P128, DOI 10.1111/j.1467-8721.2007.00489.x
NR 14
TC 40
Z9 40
U1 0
U2 12
PU SAGE PUBLICATIONS INC
PI THOUSAND OAKS
PA 2455 TELLER RD, THOUSAND OAKS, CA 91320 USA
SN 0361-1981
EI 2169-4052
J9 TRANSPORT RES REC
JI Transp. Res. Record
PY 2008
IS 2069
BP 48
EP 54
DI 10.3141/2069-07
PG 7
WC Engineering, Civil; Transportation; Transportation Science & Technology
WE Science Citation Index Expanded (SCI-EXPANDED); Social Science Citation Index (SSCI)
SC Engineering; Transportation
GA 388AP
UT WOS:000261993000007
DA 2022-02-06
ER

PT J
AU Mouloua, M
   Ahern, A
   Quevedo, A
   Jaramillo, D
   Rinalducci, E
   Smither, J
   Alberti, P
   Brill, C
AF Mouloua, M.
   Ahern, A.
   Quevedo, A.
   Jaramillo, D.
   Rinalducci, E.
   Smither, J.
   Alberti, P.
   Brill, C.
TI The effects of iPod and text-messaging use on driver distraction: a
   bio-behavioral analysis
SO WORK-A JOURNAL OF PREVENTION ASSESSMENT & REHABILITATION
LA English
DT Article
DE Text-Messaging; iPod Use; Driver Distraction; In-Vehicle devices
AB This study was designed to empirically examine the effects of iPod device and text-messaging activities on driver distraction. Sixty participants were asked to perform a driving simulation task while searching for songs using an iPod device or text messaging. Driving errors as measured by lane deviations were recorded and analyzed as a function of the distracters. Physiological measures (EEG) were also recorded during the driving phases in order to measure participant levels of cortical arousal. It was hypothesized that iPod use and text messaging would result in a profound effect on driving ability. The results showed a significant effect of iPod use and text-messaging on driving performance. Increased numbers of driving errors were recorded during the iPod and text-messaging phases than the pre-and post-allocation phases. Higher levels of Theta activity were also observed during the iPod and Text-messaging phase than the pre-and post-allocation phases. Implications for in-vehicle systems design, training, and safety are also discussed.
C1 [Mouloua, M.; Ahern, A.; Jaramillo, D.; Rinalducci, E.; Smither, J.] Univ Cent Florida, Dept Psychol, Orlando, FL 32816 USA.
   [Alberti, P.] Univ Technol Compiegne, Dept Technol & Human Sci, F-60206 Compiegne, France.
   [Brill, C.] Old Dominion Univ, Dept Psychol, Norfolk, VA USA.
   [Quevedo, A.] Optimal Electro Physiol, Orlando, FL USA.
RP Mouloua, M (corresponding author), Univ Cent Florida, Dept Psychol, 4000 Cent Florida Blvd,Bldg 99,Rm 326, Orlando, FL 32816 USA.
EM Mustapha.Mouloua@ucf.edu
CR Dibben N., 2007, PSYCHOL MUSIC, V35, P571, DOI [10.1177/0305735607079725, DOI 10.1177/0305735607079725]
   Harbluk JL, 2007, ACCIDENT ANAL PREV, V39, P372, DOI 10.1016/j.aap.2006.08.013
   Horrey WJ, 2006, J EXP PSYCHOL-APPL, V12, P67, DOI 10.1037/1076-898X.12.2.67
   Just M.A., BRAIN RES, V1205, P70
   Lee JD, 2007, J SAFETY RES, V38, P203, DOI 10.1016/j.jsr.2007.02.008
   Salvucci D.D., 2007, TASK ATTENTION, P243
NR 6
TC 3
Z9 3
U1 0
U2 11
PU IOS PRESS
PI AMSTERDAM
PA NIEUWE HEMWEG 6B, 1013 BG AMSTERDAM, NETHERLANDS
SN 1051-9815
EI 1875-9270
J9 WORK
JI Work
PY 2012
VL 41
SU 1
BP 5886
EP 5888
DI 10.3233/WOR-2012-0983-5886
PG 3
WC Public, Environmental & Occupational Health
WE Social Science Citation Index (SSCI)
SC Public, Environmental & Occupational Health
GA 973LO
UT WOS:000306361806011
PM 22317719
OA Bronze
DA 2022-02-06
ER

PT J
AU Peng, YY
   Boyle, LN
   Lee, JD
AF Peng, Yiyun
   Boyle, Linda Ng
   Lee, John D.
TI Reading, typing, and driving: How interactions with in-vehicle systems
   degrade driving performance
SO TRANSPORTATION RESEARCH PART F-TRAFFIC PSYCHOLOGY AND BEHAVIOUR
LA English
DT Article
DE In-vehicle information systems (IVISs); Texting; Distraction; Driver
   performance
ID INFORMATION-SYSTEMS; ATTENTION; TASK
AB In-vehicle information systems (IVISs) can assist drivers by increasing both safety and efficiency. However, these systems may also divert drivers' attention away from the forward road and cause them to become distracted. This study examined the effect of entering and reading text while driving. Two constructs were manipulated as part of the study: text length and presence of task-irrelevant text. A driving simulator study was conducted with 28 drivers across four age groups. The findings suggest that driving performance is worse with increased task completion time. When task completion time was included as a covariate in the analytical models, text entry tasks with as few as four letters was shown to significantly degrade drivers' longitudinal and lateral control compared to driving without any IVIS tasks. The outcomes suggests that shortening the time required for drivers to complete any text entry or reading tasks could potentially reduce the effect of distraction. (C) 2014 Elsevier Ltd. All rights reserved.
C1 [Peng, Yiyun; Boyle, Linda Ng] Univ Washington, Seattle, WA 98195 USA.
   [Lee, John D.] Univ Wisconsin, Madison, WI USA.
RP Boyle, LN (corresponding author), Univ Washington, Seattle, WA 98195 USA.
EM linda@uw.edu
RI Lee, John/E-9987-2010
OI Lee, John/0000-0001-9808-2160
CR Blanco M, 2006, ACCIDENT ANAL PREV, V38, P895, DOI 10.1016/j.aap.2006.02.015
   Boyle L., 2013, NHTSA VISUAL MANUAL
   Campbell J. L., 1998, FHWARD98057 BATT HUM
   Dudek C. L., 1997, NCHRP SYNTHESIS 237
   DUDEK CL, 1992, FHWATX92123210
   JAMA, 2004, JAP AUT MAN ASS JAMA
   Labiale G., 1996, VISION VEHICLES, P187
   Lee J.D., 1997, FUNCTIONAL DESCRIPTI
   Lee JD, 2001, HUM FACTORS, V43, P631, DOI 10.1518/001872001775870340
   Maciej J, 2009, ACCIDENT ANAL PREV, V41, P924, DOI 10.1016/j.aap.2009.05.007
   Merat N, 2011, SAFETY SCI, V49, P172, DOI 10.1016/j.ssci.2010.07.005
   NHTSA, 2012, FED REG, V77, P11199
   Owens JM, 2011, ACCIDENT ANAL PREV, V43, P939, DOI 10.1016/j.aap.2010.11.019
   Peng Y, 2013, P 7 INT DRIV S HUM F
   Strayer DL, 2003, J EXP PSYCHOL-APPL, V9, P23, DOI 10.1037/1076-898X.9.1.23
   Strayer DL, 2001, PSYCHOL SCI, V12, P462, DOI 10.1111/1467-9280.00386
   Vashitz G, 2008, TRANSPORT RES F-TRAF, V11, P61, DOI 10.1016/j.trf.2007.07.001
   Wolfe J. M., 1988, VISUAL SEARCH ATTENT
NR 18
TC 24
Z9 25
U1 0
U2 22
PU ELSEVIER SCI LTD
PI OXFORD
PA THE BOULEVARD, LANGFORD LANE, KIDLINGTON, OXFORD OX5 1GB, OXON, ENGLAND
SN 1369-8478
EI 1873-5517
J9 TRANSPORT RES F-TRAF
JI Transp. Res. Pt. F-Traffic Psychol. Behav.
PD NOV
PY 2014
VL 27
BP 182
EP 191
DI 10.1016/j.trf.2014.06.001
PN A
PG 10
WC Psychology, Applied; Transportation
WE Social Science Citation Index (SSCI)
SC Psychology; Transportation
GA AY7SC
UT WOS:000347758200016
DA 2022-02-06
ER

PT J
AU Lin, CT
   Chiu, TT
   Huang, TY
   Chao, CF
   Liang, WC
   Hsu, SH
   Ko, LW
AF Lin, Chin-Teng
   Chiu, Tien-Ting
   Huang, Teng-Yi
   Chao, Chih-Feng
   Liang, Wen-Chieh
   Hsu, Shang-Hwa
   Ko, Li-Wei
TI ASSESSING EFFECTIVENESS OF VARIOUS AUDITORY WARNING SIGNALS IN
   MAINTAINING DRIVERS' ATTENTION IN VIRTUAL REALITY-BASED DRIVING
   ENVIRONMENTS
SO PERCEPTUAL AND MOTOR SKILLS
LA English
DT Article
ID DISTRACTION; FREQUENCY
AB Drivers' fatigue contributes to traffic accidents, so drivers must maintain adequate alertness. The effectiveness of audio alarms in maintaining driving performance and characteristics of alarms was studied in a virtural reality-based driving environment. Response time to the car's drifting was measured under seven conditions: with no warnings and with continuous warning tones (500 Hz, 1750 Hz, and 3000 Hz), and with tone bursts at 500 Hz, 1750 Hz, and 3000 Hz. Analyses showed the audio warning signals significantly improved driving. Further, the tones' spectral characteristics significantly influenced the effectiveness of the warning.
C1 [Ko, Li-Wei] Natl Chiao Tung Univ, Brain Res Ctr, Dept Biol Sci & Technol, Hsinchu 30013, Taiwan.
   [Lin, Chin-Teng; Huang, Teng-Yi] Natl Chiao Tung Univ, Brain Res Ctr, Dept Elect & Control Engn, Hsinchu 30013, Taiwan.
   [Chiu, Tien-Ting] Natl Chiao Tung Univ, Brain Res Ctr, Dept Ind Engn & Management, Hsinchu 30013, Taiwan.
RP Ko, LW (corresponding author), Natl Chiao Tung Univ, Brain Res Ctr, Dept Biol Sci & Technol, Hsinchu 30013, Taiwan.
EM lwko@mail.nctu.edu.tw
RI Lin, Chin-Teng/G-8129-2017
OI Lin, Chin-Teng/0000-0001-8371-8197; Ko, Li-Wei/0000-0003-2529-3391
CR Anderson C, 2006, SLEEP, V29, P573, DOI 10.1093/sleep/29.4.573
   ARTHUR RM, 1971, J PHYSIOL-LONDON, V212, P593, DOI 10.1113/jphysiol.1971.sp009344
   Belz SM, 1999, HUM FACTORS, V41, P608, DOI 10.1518/001872099779656734
   DELGUTTE B, 1990, HEARING RES, V49, P225, DOI 10.1016/0378-5955(90)90106-Y
   Dingus TA, 1998, HUM FAC TRANSP, P359
   Graham R, 1999, ERGONOMICS, V42, P1233, DOI 10.1080/001401399185108
   GREEN P, 2004, 2004210022 SOC AUT E, P165
   Gupta N, 2002, BEHAV INFORM TECHNOL, V21, P235, DOI 10.1080/0144929021000013473
   Huang RS, 2007, INT CONF ACOUST SPEE, P1173
   KEMP DT, 1979, ARCH OTO-RHINO-LARYN, V224, P37, DOI 10.1007/BF00455222
   Lee JD, 2002, HUM FACTORS, V44, P314, DOI 10.1518/0018720024497844
   Lin CT, 2005, EURASIP J APPL SIG P, V2005, P3165, DOI 10.1155/ASP.2005.3165
   Meyer J, 2001, HUM FACTORS, V43, P563, DOI 10.1518/001872001775870395
   Parasuraman R, 1997, ERGONOMICS, V40, P390, DOI 10.1080/001401397188224
   RUMAR K, 1990, ERGONOMICS, V33, P1281, DOI 10.1080/00140139008925332
   Sanders M, 1993, HUMAN FACTORS ENG DE
   *SENSE8 CORP, 1997, WORLDTOOLKIT REF MAN
   Sivak M, 1996, J SAFETY RES, V27, P225, DOI 10.1016/S0022-4375(96)00027-8
   Smith P, 2003, IEEE T INTELL TRANSP, V4, P205, DOI 10.1109/TITS.2003.821342
   Stutts JC, 2003, ACCIDENT ANAL PREV, V35, P321, DOI 10.1016/S0001-4575(02)00007-6
   Treat J.R., 1977, TRILEVEL STUDY CAUSE
   Verwey WB, 1999, ACCIDENT ANAL PREV, V31, P199, DOI 10.1016/S0001-4575(98)00062-1
   Wang JS, 1996, P ANN C ASS, P377
   Wever EG., 1960, EXPT HEARING
   Wickens C.D., 2004, INTRO HUMAN FACTORS, V2nd
NR 25
TC 22
Z9 22
U1 4
U2 18
PU SAGE PUBLICATIONS INC
PI THOUSAND OAKS
PA 2455 TELLER RD, THOUSAND OAKS, CA 91320 USA
SN 0031-5125
EI 1558-688X
J9 PERCEPT MOTOR SKILL
JI Percept. Mot. Skills
PD JUN
PY 2009
VL 108
IS 3
BP 825
EP 835
DI 10.2466/PMS.108.3.825-835
PG 11
WC Psychology, Experimental
WE Social Science Citation Index (SSCI)
SC Psychology
GA 479XO
UT WOS:000268695700017
PM 19725318
DA 2022-02-06
ER

PT J
AU Groom, MJ
   van Loon, E
   Daley, D
   Chapman, P
   Hollis, C
AF Groom, Madeleine J.
   van Loon, Editha
   Daley, David
   Chapman, Peter
   Hollis, Chris
TI Driving behaviour in adults with attention deficit/hyperactivity
   disorder
SO BMC PSYCHIATRY
LA English
DT Article
DE ADHD; Driving; Cognition; Road safety; Hyperactivity-impulsivity;
   Inattention
ID DEFICIT HYPERACTIVITY DISORDER; YOUNG-ADULTS; ADHD; PERFORMANCE; IMPACT;
   IMPAIRMENTS; ADOLESCENTS; EXPERIENCE; DRIVERS; ALCOHOL
AB Background: Little is known about the impact of cognitive impairments on driving in adults with ADHD. The present study compared the performance of adults with and without ADHD in a driving simulator on two different routes: an urban route which we hypothesised would exacerbate weak impulse control in ADHD and a motorway route, to challenge deficits in sustained attention.
   Methods: Adults with (n = 22, 16 males) and without (n = 21, 18 males) ADHD completed a simulated driving session while eye movement data were recorded simultaneously. Participants also completed the Manchester Driving Behaviour Questionnaire (DBQ) and the Conners Adult ADHD Rating Scale (CAARS). Measures of driving performance included average speed, proportion distance travelled over speed limit (speeding) and lane deviation. These variables and the eye movement measures (spread of fixations, mean fixation duration) were compared between groups and routes. Also, driving behaviours, including responses to programmed events, were categorised and the frequencies within categories were compared between groups. Finally, speech analysis was performed to compare emotional verbal expressions during driving between groups.
   Results: ADHD participants reported significantly more Violations and Lapses on the DBQ than control participants and significantly more accidents. Average speed and speeding were also higher but did not interact with route type. ADHD participants showed poorer vehicle control, greater levels of frustration with other road users (including greater frequencies of negative comments) and a trend for less safe driving when changing lanes/overtaking on the motorway. These effects were predicted by hyperactive/impulsive CAARS scores. They were also more likely to cause a crash/near miss when an event occurred on the urban route.
   Conclusions: The results suggest that difficulty regulating and controlling impulsive behavior, reflected in speeding, frustration with other road users, less safety when changing lanes on the motorway and a greater likelihood of an accident following an unexpected event, underlie impaired driving in ADHD. Hyperactivity/impulsivity symptoms correlated with these indices. Deficits in sustained attention seemed to play a lesser role in this particular study, although further research is needed to determine whether effects on attention emerge over longer periods of time and/or are influenced by the novelty of the simulator environment.
C1 [Groom, Madeleine J.; van Loon, Editha; Daley, David; Hollis, Chris] Univ Nottingham Innovat Pk, Inst Mental Hlth, Div Psychiat & Appl Psychol, Univ Nottingham, Nottingham NG7 2TU, England.
   [Chapman, Peter] Univ Nottingham, Sch Psychol, Nottingham NG7 2RD, England.
   [Hollis, Chris] Nottinghamshire Healthcare NHS Trust, Dept Child & Adolescent Psychiat, Queens Med Ctr, Nottingham NG7 2UH, England.
RP Groom, MJ (corresponding author), Univ Nottingham Innovat Pk, Inst Mental Hlth, Div Psychiat & Appl Psychol, Univ Nottingham, Triumph Rd, Nottingham NG7 2TU, England.
EM maddie.groom@nottingham.ac.uk
OI Hollis, Chris/0000-0003-1083-6744; Groom, Madeleine/0000-0002-5182-518X;
   Chapman, Peter/0000-0002-3891-4241; Daley, David/0000-0002-3597-0408
FU Shire Pharmaceutical Development Ltd.; National Institute for Health
   ResearchNational Institute for Health Research (NIHR) [NF-SI-0514-10119]
   Funding Source: researchfish
FX This study was supported by a grant from Shire Pharmaceutical
   Development Ltd. We would like to thank Saffron Walker, Megan Barnard,
   Prasannah Prabhakharan and Lara Hudspith for their help in collecting
   and analysing the data of this study. We would also like to thank
   Professor Clive Adams and Dr Alinda Gillott and Zoe Young for support
   with recruitment.
CR Aron AR, 2007, NEUROSCIENTIST, V13, P214, DOI 10.1177/1073858407299288
   Barkley RA, 2006, NEUROPSYCHOLOGY, V20, P77, DOI 10.1037/0894-4105.20.1.77
   Barkley RA, 2007, J SAFETY RES, V38, P113, DOI 10.1016/j.jsr.2006.09.004
   Baron-Cohen S, 2001, J AUTISM DEV DISORD, V31, P5, DOI 10.1023/A:1005653411471
   Biederman J, 2012, J CLIN PSYCHIAT, V73, P941, DOI 10.4088/JCP.11m07529
   Biederman J, 2012, J PSYCHIATR RES, V46, P484, DOI 10.1016/j.jpsychires.2012.01.007
   Biederman Joseph, 2007, Ann Gen Psychiatry, V6, P4, DOI 10.1186/1744-859X-6-4
   Chapman PR, 1998, PERCEPTION, V27, P951, DOI 10.1068/p270951
   Cox DJ, 2011, CURR PSYCHIAT REP, V13, P345, DOI 10.1007/s11920-011-0216-0
   Crundall DE, 1998, ERGONOMICS, V41, P448, DOI 10.1080/001401398186937
   de Winter JCF, 2010, J SAFETY RES, V41, P463, DOI 10.1016/j.jsr.2010.10.007
   Fischer M, 2007, ACCIDENT ANAL PREV, V39, P94, DOI 10.1016/j.aap.2006.06.008
   Groom MJ, 2010, BIOL PSYCHIAT, V67, P624, DOI 10.1016/j.biopsych.2009.09.029
   Groom MJ, 2010, J CHILD PSYCHOL PSYC, V51, P66, DOI 10.1111/j.1469-7610.2009.02128.x
   Hinshaw SP, 2003, ANN NY ACAD SCI, V1008, P149, DOI 10.1196/annals.1301.016
   Karatekin C, 2007, DEV REV, V27, P283, DOI 10.1016/j.dr.2007.06.006
   Kay GG, 2009, J ATTEN DISORD, V12, P316, DOI 10.1177/1087054708322986
   Kennedy R.S., 1993, INT J AVIAT PSYCHOL, V3, P203, DOI [10.1207/s15327108ijap0303_3, DOI 10.1207/S15327108IJAP0303_3]
   Konrad K, 2010, HUM BRAIN MAPP, V31, P904, DOI 10.1002/hbm.21058
   Kooij J.J.S., 2012, ADULT ADHD DIAGNOSTI
   Kuntsi J, 2010, ARCH GEN PSYCHIAT, V67, P1159, DOI 10.1001/archgenpsychiatry.2010.139
   Liddle EB, 2011, J CHILD PSYCHOL PSYC, V52, P761, DOI 10.1111/j.1469-7610.2010.02333.x
   Luman M, 2005, CLIN PSYCHOL REV, V25, P183, DOI 10.1016/j.cpr.2004.11.001
   Michaelis JR, 2012, WORK, V41, P5833, DOI 10.3233/WOR-2012-0967-5833
   Narad M, 2013, JAMA PEDIATR, V167, P933, DOI 10.1001/jamapediatrics.2013.322
   Oliver ML, 2012, J ATTEN DISORD, V16, P478, DOI 10.1177/1087054710397132
   Pennebaker J.W., 2007, DEV PSYCHOMETRIC PRO
   Ramtekkar UP, 2010, J AM ACAD CHILD PSY, V49, P217, DOI 10.1016/j.jaac.2009.11.011
   REASON J, 1990, ERGONOMICS, V33, P1315, DOI 10.1080/00140139008925335
   Reimer B, 2005, ACCIDENT ANAL PREV, V37, P996, DOI 10.1016/j.aap.2005.05.002
   Reimer B, 2010, ACCIDENT ANAL PREV, V42, P842, DOI 10.1016/j.aap.2009.06.021
   Richards Tracy L, 2006, J Atten Disord, V10, P54, DOI 10.1177/1087054705284244
   Sergeant J, 2000, NEUROSCI BIOBEHAV R, V24, P7, DOI 10.1016/S0149-7634(99)00060-3
   Simon V, 2009, BRIT J PSYCHIAT, V194, P204, DOI 10.1192/bjp.bp.107.048827
   Sitarenios, 1999, J ATTEN DISORD, V3, P153, DOI [DOI 10.1177/108705479900300304, 10.1177/108705479900300304]
   Skirrow C, 2014, PSYCHOL MED, V44, P3571, DOI 10.1017/S0033291714001032
   Skirrow C, 2013, J AFFECT DISORDERS, V147, P80, DOI 10.1016/j.jad.2012.10.011
   Sobanski E, 2013, EUR PSYCHIAT, V28, P379, DOI 10.1016/j.eurpsy.2012.08.001
   Sparrow E, 1999, CONNERS ADULT ADHD R
   Tornros J, 2006, TRANSPORT RES F-TRAF, V9, P298, DOI 10.1016/j.trf.2006.01.008
   Underwood G, 2003, ERGONOMICS, V46, P629, DOI 10.1080/0014013031000090116
   Vaa T, 2014, ACCIDENT ANAL PREV, V62, P415, DOI 10.1016/j.aap.2013.10.003
   Volkow ND, 2011, MOL PSYCHIATR, V16, P1147, DOI 10.1038/mp.2010.97
   Weafer J, 2008, EXP CLIN PSYCHOPHARM, V16, P251, DOI 10.1037/1064-1297.16.3.251
   Wickens CM, 2008, ACCIDENT ANAL PREV, V40, P1223, DOI 10.1016/j.aap.2008.01.006
NR 45
TC 31
Z9 32
U1 1
U2 21
PU BMC
PI LONDON
PA CAMPUS, 4 CRINAN ST, LONDON N1 9XW, ENGLAND
EI 1471-244X
J9 BMC PSYCHIATRY
JI BMC Psychiatry
PD JUL 28
PY 2015
VL 15
AR 175
DI 10.1186/s12888-015-0566-y
PG 11
WC Psychiatry
WE Science Citation Index Expanded (SCI-EXPANDED)
SC Psychiatry
GA CN5MF
UT WOS:000358472700001
PM 26216345
OA gold, Green Published
DA 2022-02-06
ER

PT J
AU Zhang, YJ
   Yang, XH
   Feng, ZQ
AF Zhang, Yingji
   Yang, Xiaohui
   Feng, Zhiquan
TI Driving distraction detection based on gaze activity
SO ELECTRONICS LETTERS
LA English
DT Article
AB Driving distraction detection can effectively prevent the occurrence of traffic accidents. Thus, monitoring a driver's state is very important for road safety. At present, most driving distraction detection methods focus on singular aspects, such as gaze distraction or hand distraction, and rarely focus on cognitive distraction as it is difficult to detect. This study proposed a driving distraction detection method based on gaze activity. A multi-channel convolutional neural network was used to classify the driver's gaze area and calculate the gaze activity. In cognitive distraction, the driver's gaze activity is significantly lower than that in the normal driving state. The activity thresholds via experiments have been obtained and used to determine whether drivers were in a cognitively distracted state. Through experiments, the accuracy of this method reached 92.36%. To identify driving distractions more comprehensively, a gaze distraction algorithm based on the two-second rule has been added to the method. The experiment demonstrated that our method in combination with this algorithm improved all of the indicators (when compared to only the gaze activity algorithm), and the accuracy rate increased to 95%.
C1 [Zhang, Yingji; Yang, Xiaohui; Feng, Zhiquan] Univ Jinan, Shandong Prov Key Lab Network Based Intelligent C, Jinan, Peoples R China.
RP Yang, XH (corresponding author), Univ Jinan, Shandong Prov Key Lab Network Based Intelligent C, Jinan, Peoples R China.
EM ise_xhyang@ujn.edu.cn
FU Shandong Provincial Natural Science FoundationNatural Science Foundation
   of Shandong Province [ZR2020LZH004]; National Natural Science Foundation
   of ChinaNational Natural Science Foundation of China (NSFC) [61603151];
   State Key Laboratory of High-end Server & Storage Technology
FX This work was supported by the Shandong Provincial Natural Science
   Foundation (No. ZR2020LZH004), the National Natural Science Foundation
   of China (No. 61603151), and cooperated with State Key Laboratory of
   High-end Server & Storage Technology.
CR [程文冬 Cheng Wendong], 2021, [中国公路学报, China Journal of Highway and Transport], V34, P168
   Foley J.P., 2013, P 7 INT DRIV S HUM F
   Hatoyama K, 2019, INTERNATIONAL CONFERENCE ON TRANSPORTATION AND DEVELOPMENT 2019: SMARTER AND SAFER MOBILITY AND CITIES, P165
   Klauer S. G., 2006, IMPACT DRIVER INATTE, DOI DOT HS 810 594
   Lanata A, 2015, IEEE T INTELL TRANSP, V16, P1505, DOI 10.1109/TITS.2014.2365681
   Le A.S., 2020, TRANSP RES INTERDISC, V4, P100087, DOI 10.1016/j.trip.2019.100087
   Nee M, 2019, ACCIDENT ANAL PREV, V122, P19, DOI 10.1016/j.aap.2018.09.032
   Strayer DL, 2015, HUM FACTORS, V57, P1300, DOI 10.1177/0018720815575149
   Stutts J C, 2001, Annu Proc Assoc Adv Automot Med, V45, P287
   Wang SY, 2015, IEEE T INTELL TRANSP, V16, P136, DOI 10.1109/TITS.2014.2330979
   Zhang Y., 2020, P 2 INT C BIG DAT SE, P20, DOI [10.1145/3440054.3440058, DOI 10.1145/3440054.3440058]
NR 11
TC 0
Z9 0
U1 6
U2 6
PU WILEY
PI HOBOKEN
PA 111 RIVER ST, HOBOKEN 07030-5774, NJ USA
SN 0013-5194
EI 1350-911X
J9 ELECTRON LETT
JI Electron. Lett.
PD OCT
PY 2021
VL 57
IS 22
BP 857
EP 859
DI 10.1049/ell2.12286
EA AUG 2021
PG 3
WC Engineering, Electrical & Electronic
WE Science Citation Index Expanded (SCI-EXPANDED)
SC Engineering
GA WK0FG
UT WOS:000683376900001
OA gold
DA 2022-02-06
ER

PT J
AU Baldwin, CL
   Roberts, DM
   Barragan, D
   Lee, JD
   Lerner, N
   Higgins, JS
AF Baldwin, Carryl L.
   Roberts, Daniel M.
   Barragan, Daniela
   Lee, John D.
   Lerner, Neil
   Higgins, James S.
TI Detecting and Quantifying Mind Wandering during Simulated Driving
SO FRONTIERS IN HUMAN NEUROSCIENCE
LA English
DT Article
DE mind wandering; inattention; driving; EEG; alpha
ID ALPHA-BAND; ATTENTION; EEG; OSCILLATIONS; PERFORMANCE; FAILURES; BRAIN;
   DISCRIMINATION; AWARENESS; ERRORS
AB Mind wandering is a pervasive threat to transportation safety, potentially accounting for a substantial number of crashes and fatalities. In the current study, mind wandering was induced through completion of the same task for 5 days, consisting of a 20-min monotonous freeway-driving scenario, a cognitive depletion task, and a repetition of the 20-min driving scenario driven in the reverse direction. Participants were periodically probed with auditory tones to self-report whether they were mind wandering or focused on the driving task. Self-reported mind wandering frequency was high, and did not statistically change over days of participation. For measures of driving performance, participant labeled periods of mind wandering were associated with reduced speed and reduced lane variability, in comparison to periods of on task performance. For measures of electrophysiology, periods of mind wandering were associated with increased power in the alpha band of the electroencephalogram (EEG), as well as a reduction in the magnitude of the P3a component of the event related potential (ERP) in response to the auditory probe. Results support that mind wandering has an impact on driving performance and the associated change in driver's attentional state is detectable in underlying brain physiology. Further, results suggest that detecting the internal cognitive state of humans is possible in a continuous task such as automobile driving. Identifying periods of likely mind wandering could serve as a useful research tool for assessment of driver attention, and could potentially lead to future in-vehicle safety countermeasures.
C1 [Baldwin, Carryl L.; Roberts, Daniel M.; Barragan, Daniela] George Mason Univ, Dept Psychol, Fairfax, VA 22030 USA.
   [Lee, John D.] Univ Wisconsin, Dept Ind & Syst Engn, Madison, WI USA.
   [Lerner, Neil] Westat Corp, Ctr Transportat Technol & Safety Res, Rockville, MD USA.
   [Higgins, James S.] Natl Highway Traff Safety Adm, Off Behav Safety Res, US Dept Transportat, Washington, DC USA.
RP Baldwin, CL (corresponding author), George Mason Univ, Dept Psychol, Fairfax, VA 22030 USA.
EM cbaldwi4@gmu.edu
RI Lee, John/E-9987-2010
OI Lee, John/0000-0001-9808-2160
FU National Highway Traffic Safety Administration [DTNH2214C00404]
FX This research was supported by Contract #DTNH2214C00404 from the
   National Highway Traffic Safety Administration.
CR AKERSTEDT T, 1990, INT J NEUROSCI, V52, P29, DOI 10.3109/00207459008994241
   Baird B, 2014, J COGNITIVE NEUROSCI, V26, P2596, DOI 10.1162/jocn_a_00656
   Baldwin C. L., 2014, INT J HUM FACTORS ER, V3, P107, DOI DOI 10.1504/IJHFE.2014.067804
   Barragan D, 2016, HUM FACTORS, V58, P1262, DOI 10.1177/0018720816657927
   Bates D, 2015, J STAT SOFTW, V67, P1, DOI 10.18637/jss.v067.i01
   Bencich E., 2014, P TRIEST S PERC COGN, P91
   Berthie G, 2015, ACCIDENT ANAL PREV, V76, P159, DOI 10.1016/j.aap.2015.01.005
   Borghini G, 2014, NEUROSCI BIOBEHAV R, V44, P58, DOI 10.1016/j.neubiorev.2012.10.003
   Braboszcz C, 2011, NEUROIMAGE, V54, P3040, DOI 10.1016/j.neuroimage.2010.10.008
   Brainard DH, 1997, SPATIAL VISION, V10, P433, DOI 10.1163/156856897X00357
   BROADBENT DE, 1982, BRIT J CLIN PSYCHOL, V21, P1, DOI 10.1111/j.2044-8260.1982.tb01421.x
   Broadway JM, 2015, BIOL PSYCHOL, V107, P31, DOI 10.1016/j.biopsycho.2015.02.009
   Brown KW, 2003, J PERS SOC PSYCHOL, V84, P822, DOI 10.1037/0022-3514.84.4.822
   Burdett BRD, 2016, ACCIDENT ANAL PREV, V95, P1, DOI 10.1016/j.aap.2016.06.012
   Caird JK, 2008, ACCIDENT ANAL PREV, V40, P1282, DOI 10.1016/j.aap.2008.01.009
   Carretie L, 2013, NEUROPSYCHOLOGIA, V51, P1838, DOI 10.1016/j.neuropsychologia.2013.06.021
   Cecotti H, 2014, IEEE ENG MED BIO, P4115, DOI 10.1109/EMBC.2014.6944529
   Cheyne JA, 2006, CONSCIOUS COGN, V15, P578, DOI 10.1016/j.concog.2005.11.009
   Chun MM, 2011, ANNU REV PSYCHOL, V62, P73, DOI 10.1146/annurev.psych.093008.100427
   Delorme A, 2004, J NEUROSCI METH, V134, P9, DOI 10.1016/j.jneumeth.2003.10.009
   DIXON WJ, 1968, TECHNOMETRICS, V10, P83, DOI 10.2307/1266226
   Ergenoglu T, 2004, COGNITIVE BRAIN RES, V20, P376, DOI 10.1016/j.cogbrainres.2004.03.009
   Fisher DL, 2002, HUM FACTORS, V44, P287, DOI 10.1518/0018720024497853
   Forster S, 2014, J EXP PSYCHOL LEARN, V40, P251, DOI 10.1037/a0034108
   Galera C, 2012, BMJ-BRIT MED J, V345, DOI 10.1136/bmj.e8105
   GIAMBRA LM, 1980, J CLIN PSYCHOL, V36, P383, DOI 10.1002/jclp.6120360203
   GIAMBRA LM, 1995, CONSCIOUS COGN, V4, P1, DOI 10.1006/ccog.1995.1001
   Grier RA, 2003, HUM FACTORS, V45, P349, DOI 10.1518/hfes.45.3.349.27253
   He JB, 2011, HUM FACTORS, V53, P13, DOI 10.1177/0018720810391530
   He JB, 2014, HUM FACTORS, V56, P414, DOI 10.1177/0018720813485978
   Helton WS, 2008, ACTA PSYCHOL, V129, P18, DOI 10.1016/j.actpsy.2008.04.002
   Hoffman R. B., 2003, DRIV SIM C DEARB MI
   Hopfinger JB, 2004, COGNITIVE NEUROSCIENCES III, THIRD EDITION, P561
   Jensen O, 2002, CEREB CORTEX, V12, P877, DOI 10.1093/cercor/12.8.877
   Kam JWY, 2014, COGN AFFECT BEHAV NE, V14, P286, DOI 10.3758/s13415-013-0197-z
   Killingsworth MA, 2010, SCIENCE, V330, P932, DOI 10.1126/science.1192439
   Kleiner M, 2007, PERCEPTION, V36, P14
   Klimesch W, 2012, TRENDS COGN SCI, V16, P606, DOI 10.1016/j.tics.2012.10.007
   Kuznetsova A., 2016, LMERTEST TESTS LINEA
   Langner R, 2010, PSYCHOL RES-PSYCH FO, V74, P499, DOI 10.1007/s00426-010-0275-6
   Lin CT, 2016, SCI REP-UK, V6, DOI 10.1038/srep21353
   Lin CT, 2013, J NEURAL ENG, V10, DOI 10.1088/1741-2560/10/5/056024
   Luck SJ, 2000, TRENDS COGN SCI, V4, P432, DOI 10.1016/S1364-6613(00)01545-X
   May JF, 2009, TRANSPORT RES F-TRAF, V12, P218, DOI 10.1016/j.trf.2008.11.005
   Nieuwenhuis S, 2005, PSYCHOL BULL, V131, P510, DOI 10.1037/0033-2909.131.4.510
   O'Connell RG, 2009, J NEUROSCI, V29, P8604, DOI 10.1523/JNEUROSCI.5967-08.2009
   Parasuraman R, 1998, ATTENTIVE BRAIN, P3
   Pelli DG, 1997, SPATIAL VISION, V10, P437, DOI 10.1163/156856897X00366
   Polich J, 2011, OXFORD HDB EVENT REL, P159
   Polich J, 2007, CLIN NEUROPHYSIOL, V118, P2128, DOI 10.1016/j.clinph.2007.04.019
   Roberts DM, 2014, J COGNITIVE NEUROSCI, V26, P1615, DOI 10.1162/jocn_a_00569
   Robertson IH, 1997, NEUROPSYCHOLOGIA, V35, P747, DOI 10.1016/S0028-3932(97)00015-8
   Savage SW, 2013, TRANSPORT RES F-TRAF, V17, P52, DOI 10.1016/j.trf.2012.10.002
   Seli P, 2016, PSYCHOL SCI, V27, P685, DOI 10.1177/0956797616634068
   Sheehan, 1972, FUNCTION NATURE IMAG, P175
   Singer J. L., 1970, IMANGINAL PROCESSES
   Smallwood J, 2008, J COGNITIVE NEUROSCI, V20, P458, DOI 10.1162/jocn.2008.20037
   Smallwood J, 2006, PSYCHOL BULL, V132, P946, DOI 10.1037/0033-2909.132.6.946
   Smallwood J, 2015, ANNU REV PSYCHOL, V66, P487, DOI 10.1146/annurev-psych-010814-015331
   Smallwood J, 2011, LANG LINGUIST COMPAS, V5, P63, DOI 10.1111/j.1749-818x.2010.00263.x
   Strayer DL, 2007, CURR DIR PSYCHOL SCI, V16, P128, DOI 10.1111/j.1467-8721.2007.00489.x
   Strayer DL, 2003, J EXP PSYCHOL-APPL, V9, P23, DOI 10.1037/1076-898X.9.1.23
   Team RDC, 2016, LANGUAGE ENV STAT CO
   Thomson DR, 2015, PERSPECT PSYCHOL SCI, V10, P82, DOI 10.1177/1745691614556681
   Thut G, 2006, J NEUROSCI, V26, P9494, DOI 10.1523/JNEUROSCI.0875-06.2006
   Van Dijk H, 2008, J NEUROSCI, V28, P1816, DOI 10.1523/JNEUROSCI.1853-07.2008
   Viola F. C., 2010, SIMULTANEOUS EEG FMR, V1, P121, DOI 10.1093/acprof:oso/9780195372731.003.0008
   Williamson A, 2007, DISTRACTED DRIVING, P611
   Winkler I, 2015, IEEE ENG MED BIO, P4101, DOI 10.1109/EMBC.2015.7319296
   Worden MS, 2000, J NEUROSCI, V20
   Yanko MR, 2014, HUM FACTORS, V56, P260, DOI 10.1177/0018720813495280
   Yanko MR, 2013, ACCIDENT ANAL PREV, V57, P80, DOI 10.1016/j.aap.2013.04.003
   Zauner A, 2012, NEUROIMAGE, V63, P674, DOI 10.1016/j.neuroimage.2012.06.075
NR 73
TC 59
Z9 59
U1 7
U2 38
PU FRONTIERS MEDIA SA
PI LAUSANNE
PA AVENUE DU TRIBUNAL FEDERAL 34, LAUSANNE, CH-1015, SWITZERLAND
SN 1662-5161
J9 FRONT HUM NEUROSCI
JI Front. Hum. Neurosci.
PD AUG 8
PY 2017
VL 11
AR 406
DI 10.3389/fnhum.2017.00406
PG 15
WC Neurosciences; Psychology
WE Science Citation Index Expanded (SCI-EXPANDED)
SC Neurosciences & Neurology; Psychology
GA FC8DY
UT WOS:000407073200001
PM 28848414
OA Green Published, gold
DA 2022-02-06
ER

PT J
AU Lee, J
   Forlizzi, J
   Hudson, SE
   Jun, S
AF Lee, Joonhwan
   Forlizzi, Jodi
   Hudson, Scott E.
   Jun, Soojin
TI Use of the Backseat Driving Technique in Evaluation of a Perceptually
   Optimized In-Car Navigation Display
SO INTERNATIONAL JOURNAL OF HUMAN-COMPUTER INTERACTION
LA English
DT Article
ID INFORMATION; ENVIRONMENTS; DESIGN; PEOPLE
AB Recently drivers have greatly benefited from new vehicular technologies such as in-car navigation systems, but at the same time they can be easily distracted from those technologies. Consequently, creating displays that balance the communication of information with the attentional demand imposed on the driver is of increasing importance. A set of research has been conducted to minimize the driver's attentional cost toward the navigational displays while driving. However, accurate evaluation methods to assess the effects of these displays in realistic environments are not yet available. This article introduces the backseat driving technique for high-fidelity, safe, and inexpensive evaluation of interaction with in-car displays. This technique makes use of a real vehicle driving on a real road. As a result it allows for the exploration of some types of research questions using audio, visual, and kinesthetic stimulus at least equal in fidelity to very high-end driving simulators, without requiring such a specialized and expensive facility. Further, it allows for the employment of detailed and fine-grained measures of attentional demand, which cannot be safely used with subjects who are actually driving. Although the backseat driving technique can address only some types of questions and so is not a full replacement for high-realism driving simulators, it may offer a new approach, which augments laboratory, simulator, and real driving for many studies. As a part of the work presented here, the backseat driving technique is used to evaluate a previously developed in-car navigation display-the MOVE system. The technique allowed for new questions to be asked, which were not able to be considered in previous laboratory studies, and for the use of study measures that were only previously able to be used in the laboratory due to driving safety concerns. Specifically, the display was shown to work well when real-world stimulus are used to navigate along a real route, reducing the navigation error rate nearly threefold, and up to sixfold when compared to displays providing more or less contextual information. In addition the display was shown to cut total display fixation time (which is time spent looking away from the road) almost in half in both cases.
C1 [Lee, Joonhwan] Seoul Natl Univ, Dept Commun, Seoul 151742, South Korea.
   [Forlizzi, Jodi; Hudson, Scott E.] Carnegie Mellon Univ, Human Comp Interact Inst, Pittsburgh, PA 15213 USA.
   [Forlizzi, Jodi] Carnegie Mellon Univ, Sch Design, Pittsburgh, PA 15213 USA.
   [Jun, Soojin] Yonsei Univ, Grad Sch Commun & Arts, Seoul 120749, South Korea.
RP Lee, J (corresponding author), Seoul Natl Univ, IBK Commun Ctr 64 301, Dept Commun, 1 Gwanak Ro, Seoul 151742, South Korea.
EM joonhwan@snu.ac.kr
RI jun, soojin/AAC-5330-2020
OI jun, soojin/0000-0002-0865-4565
CR Agrawala M., 2001, 28 ANN C COMP GRAPH
   Bays PM, 2008, SCIENCE, V321, P851, DOI 10.1126/science.1158023
   FEINER SK, 1991, COMPUTER, V24, P33, DOI 10.1109/2.97249
   Fogarty J., 2003, 16 ANN ACM S US INT
   Green P., 1988, LEGIBILITY TEXT INST
   Hudson S., 2003, SIGCHI C HUM FACT CO
   Ito T., 1997, P 4 ITS WORLD C NOV
   Jeon M, 2015, INT J HUM-COMPUT INT, V31, P1, DOI 10.1080/10447318.2014.925774
   KISHI H, 1992, JIDOSHA GIJUTSU, V46, P61
   Kjeldskov J, 2007, INT J HUM-COMPUT INT, V22, P7, DOI 10.1207/s15327590ijhc2201-02_2
   Lee J., 2005, CHI 05 SIGCHI C HUM
   Lee J. -S., 2008, THESIS CARNEGIE MELL
   Lee J, 2008, INT J HUM-COMPUT ST, V66, P198, DOI 10.1016/j.ijhcs.2007.01.004
   Lokuge I., 1995, CHI 95 SIGCHI C HUM
   MACKINLAY J, 1986, ACM T GRAPHIC, V5, P110, DOI 10.1145/22949.22950
   Navarro PLM, 2014, INT J HUM-COMPUT INT, V30, P946, DOI 10.1080/10447318.2014.925382
   Michon J. A., 1993, GENERIC INTELLIGENT
   MILLER GA, 1956, PSYCHOL REV, V63, P81, DOI 10.1037/0033-295X.101.2.343
   Monmonier M., 1996, LIE MAPS, DOI 10.7208/chicago/9780226029009.001.0001
   Rockwell T.H., 1988, VISION VEHICLES 2 PR, P317
   Ross T, 2001, INT J HUM-COMPUT ST, V55, P661, DOI 10.1006/ijhc.2001.0495
   Ross T., 1995, DRIVE 2 V2008 HARDIE
   Roth S. F., 1991, Proceedings. Seventh IEEE Conference on Artificial Intelligence Applications (Cat. No.91CH2967-8), P90, DOI 10.1109/CAIA.1991.120851
   Roth SF, 1997, HUM-COMPUT INTERACT, V12, P131, DOI 10.1207/s15327051hci1201&2_5
   Simon H. A., 1969, 15 CIOS INT MAN C OC
   Simon H. A., 1969, BROOK I LECT SEPT 19
   Simons DJ, 1998, PSYCHON B REV, V5, P644, DOI 10.3758/BF03208840
   STREETER LA, 1985, INT J MAN MACH STUD, V22, P549, DOI 10.1016/S0020-7373(85)80017-1
   TAOKA GT, 1990, ITE J, V60, P35
   Vehicle Information and Communication System Promotion Council, 1993, VEH INF COMM SYST PR
   Wickens C. D., 1999, ENG PSYCHOL HUMAN PE
   Wierwille W. W., 1987, VIS VEH 2 C NOTT UK
   Wilkes A., 1975, STUDIES LONG TERM ME, P3
NR 33
TC 2
Z9 2
U1 0
U2 7
PU TAYLOR & FRANCIS INC
PI PHILADELPHIA
PA 530 WALNUT STREET, STE 850, PHILADELPHIA, PA 19106 USA
SN 1044-7318
EI 1532-7590
J9 INT J HUM-COMPUT INT
JI Int. J. Hum.-Comput. Interact.
PY 2015
VL 31
IS 2
BP 128
EP 138
DI 10.1080/10447318.2014.959104
PG 11
WC Computer Science, Cybernetics; Ergonomics
WE Science Citation Index Expanded (SCI-EXPANDED); Social Science Citation Index (SSCI)
SC Computer Science; Engineering
GA CB7XK
UT WOS:000349841800005
DA 2022-02-06
ER

PT J
AU Lee, SC
   Kim, YW
   Ji, YG
AF Lee, Seul Chan
   Kim, Young Woo
   Ji, Yong Gu
TI Effects of visual complexity of in-vehicle information display:
   Age-related differences in visual search task in the driving context
SO APPLIED ERGONOMICS
LA English
DT Article
DE Visual complexity; In-vehicle information display; Age-related
   differences
ID ATTENTION ALLOCATION; GLANCE BEHAVIOR; PERFORMANCE; DISTRACTION; OLDER;
   SIGNS; USABILITY; SYSTEMS; MODEL
AB We aimed to investigate the effects of the visual complexity of in-vehicle information display and driver's age in a driving context. A driving simulator study was conducted where participants performed visual search tasks at different visual complexity levels while driving. Two groups were included, 20 younger drivers (mean age = 28.75 years) and 14 older drivers (mean age = 54.87 years). Older drivers were found to be more vulnerable to the effects of increased visual complexity when performing a visual search task. The task completion time of the younger group increased by about 20% (from 7.69 s to 9.30 s), while the older group increased by about 47% (from 8.92 s to 13.14 s). Further, the driving performance of the older group deteriorated, unlike the younger group. The subjective workload score supported the results of the objective performance measures. These differences can be explained by glance behavior. The total off-road glance duration of older drivers was longer than that of younger drivers, but the average off-road glance duration of younger drivers was longer. In other words, older drivers have a more conservative strategy when dealing with increased visual complexity in a driving context so as not to affect their driving. The findings of this study show that the visual complexity level has a significant effect on driving behaviors, especially in older drivers, which provides insights for designing in vehicle information displays.
C1 [Lee, Seul Chan] Virginia Tech, Dept Ind & Syst Engn, Blacksburg, VA 24061 USA.
   [Kim, Young Woo; Ji, Yong Gu] Yonsei Univ, Dept Ind Engn, 50 Yonsei Ro, Seoul 03722, South Korea.
RP Ji, YG (corresponding author), Yonsei Univ, Dept Ind Engn, 50 Yonsei Ro, Seoul 03722, South Korea.
EM yongguji@yonsei.ac.kr
RI Lee, Seulchan/AAB-5198-2020
OI Lee, Seulchan/0000-0003-1119-8078; Ji, Yong Gu/0000-0002-0697-2164
FU National Research Foundation of Korea - Korea government(MSIT)
   [2017R1E1A2A01076791]; Korea Ministry of Land, Infrastructure and
   Transport(MOLIT)
FX This work was supported by the National Research Foundation of Korea
   grant funded by the Korea government(MSIT) (No. 2017R1E1A2A01076791).;
   This work is financially supported by Korea Ministry of Land,
   Infrastructure and Transport(MOLIT) as [Innovative Talent Education
   Program for Smart City]
CR Anstey KJ, 2005, CLIN PSYCHOL REV, V25, P45, DOI 10.1016/j.cpr.2004.07.008
   Blaschke C, 2009, TRANSPORT RES F-TRAF, V12, P288, DOI 10.1016/j.trf.2009.02.002
   Chassy P, 2015, PERCEPTION, V44, P1085, DOI 10.1177/0301006615596882
   Chrysler Susan, 2001, P HUM FACT ERG SOC A, V45, P1597, DOI DOI 10.1177/154193120104502308
   Cohen J., 1988, STAT POWER ANAL BEHA, V2nd edn
   Cummings M. L., 2010, HUMAN SYSTEM INTER 1
   Dow Ben, 2008, Proceedings of the Human Factors and Ergonomics Society. 52nd Annual Meeting, P1915
   Francois M, 2017, APPL ERGON, V65, P12, DOI 10.1016/j.apergo.2017.05.013
   Ghasemi A, 2012, INT J ENDOCRINOL MET, V10, P486, DOI 10.5812/ijem.3505
   Goldberg JH, 2014, INT J HUM-COMPUT INT, V30, P518, DOI 10.1080/10447318.2014.906156
   Horrey WJ, 2006, J EXP PSYCHOL-APPL, V12, P67, DOI 10.1037/1076-898X.12.2.67
   Horswill MS, 2008, J GERONTOL B-PSYCHOL, V63, pP212, DOI 10.1093/geronb/63.4.P212
   HUHMANN BA, 2003, VIS COMMUN Q, V10, P10, DOI DOI 10.1080/15551390309363510
   Hwangbo H, 2016, AUTOMOTIVEUI 2016: 8TH INTERNATIONAL CONFERENCE ON AUTOMOTIVE USER INTERFACES AND INTERACTIVE VEHICULAR APPLICATIONS, P81, DOI 10.1145/3004323.3004332
   Lavie T, 2011, INT J HUM-COMPUT ST, V69, P80, DOI 10.1016/j.ijhcs.2010.10.002
   Leder H, 2004, BRIT J PSYCHOL, V95, P489, DOI 10.1348/0007126042369811
   Lee SC, 2016, INT J HUM-COMPUT INT, V32, P654, DOI 10.1080/10447318.2016.1184546
   Leversen JSR, 2013, TRANSPORT RES F-TRAF, V17, P1, DOI 10.1016/j.trf.2012.11.003
   Li R, 2017, DISPLAYS, V49, P124, DOI 10.1016/j.displa.2017.07.008
   Liang YL, 2010, ACCIDENT ANAL PREV, V42, P881, DOI 10.1016/j.aap.2009.05.001
   Lin CT, 2010, INT J IND ERGONOM, V40, P330, DOI 10.1016/j.ergon.2010.01.010
   Lindgaard G, 2006, BEHAV INFORM TECHNOL, V25, P115, DOI 10.1080/01449290500330448
   Liu YC, 2001, ERGONOMICS, V44, P425, DOI 10.1080/00140130010011369
   McDougall S, 2006, J EXP PSYCHOL-APPL, V12, P118, DOI 10.1037/1076-898X.12.2.118
   McPhee LC, 2004, HUM FACTORS, V46, P674, DOI 10.1518/hfes.46.4.674.56817
   Oh HJ, 2016, INT J HUM-COMPUT INT, V32, P143, DOI 10.1080/10447318.2015.1104155
   Purucker C, 2017, APPL ERGON, V58, P543, DOI 10.1016/j.apergo.2016.04.012
   Romoser MRE, 2013, TRANSPORT RES F-TRAF, V16, P104, DOI 10.1016/j.trf.2012.08.004
   Rumschlag G, 2015, ACCIDENT ANAL PREV, V74, P145, DOI 10.1016/j.aap.2014.10.009
   Rydstrom A, 2012, APPL ERGON, V43, P507, DOI 10.1016/j.apergo.2011.08.004
   Sasangohar F., 2010, HUMAN SYSTEM INTER 2
   Stinchcombe A, 2013, TRANSPORT RES F-TRAF, V17, P125, DOI 10.1016/j.trf.2012.11.002
   Thompson KR, 2012, ACCIDENT ANAL PREV, V45, P711, DOI 10.1016/j.aap.2011.09.040
   Tuch AN, 2012, INT J HUM-COMPUT ST, V70, P794, DOI 10.1016/j.ijhcs.2012.06.003
   Tuch AN, 2009, INT J HUM-COMPUT ST, V67, P703, DOI 10.1016/j.ijhcs.2009.04.002
   Wittmann M, 2006, APPL ERGON, V37, P187, DOI 10.1016/j.apergo.2005.06.002
   Wobbrock JO, 2011, 29TH ANNUAL CHI CONFERENCE ON HUMAN FACTORS IN COMPUTING SYSTEMS, P143, DOI 10.1145/1978942.1978963
   Wood JM, 2002, HUM FACTORS, V44, P482, DOI 10.1518/0018720024497664
   Xing J, 2004, DOTFAAAM0417
   Xing J., 2005, DOT FAA AM 05 4
   Xing J., 2008, DOTFAAAM0818 OKL CIT
   Xing J, 2007, LECT NOTES COMPUT SC, V4553, P797
   Yoon SH, 2015, INT J HUM-COMPUT INT, V31, P890, DOI 10.1080/10447318.2015.1069661
   Yoon SH, 2015, APPL ERGON, V46, P76, DOI 10.1016/j.apergo.2014.07.005
   Zahabi M, 2017, APPL ERGON, V65, P70, DOI 10.1016/j.apergo.2017.06.001
   Zahabi M, 2017, APPL ERGON, V63, P17, DOI 10.1016/j.apergo.2017.04.001
NR 46
TC 5
Z9 5
U1 4
U2 25
PU ELSEVIER SCI LTD
PI OXFORD
PA THE BOULEVARD, LANGFORD LANE, KIDLINGTON, OXFORD OX5 1GB, OXON, ENGLAND
SN 0003-6870
EI 1872-9126
J9 APPL ERGON
JI Appl. Ergon.
PD NOV
PY 2019
VL 81
AR 102888
DI 10.1016/j.apergo.2019.102888
PG 8
WC Engineering, Industrial; Ergonomics; Psychology, Applied
WE Science Citation Index Expanded (SCI-EXPANDED); Social Science Citation Index (SSCI)
SC Engineering; Psychology
GA IY4KH
UT WOS:000486359400014
PM 31422256
DA 2022-02-06
ER

PT J
AU Han, WL
   Zhao, JY
AF Han, Wanli
   Zhao, Jianyou
TI Driver behaviour and traffic accident involvement among professional
   urban bus drivers in China
SO TRANSPORTATION RESEARCH PART F-TRAFFIC PSYCHOLOGY AND BEHAVIOUR
LA English
DT Article
DE Driver Behavior Questionnaire (DBQ); Positive driving behaviors; Urban
   buses; Professional drivers; China
ID ABERRANT DRIVING BEHAVIORS; CRASH INVOLVEMENT; PERSONALITY; VIOLATIONS;
   ERRORS; RISKY; QUESTIONNAIRE; VALIDATION; ATTITUDES; CLIMATE
AB The present research aimed to investigate specific behaviors of professional urban bus drivers in China with the revised Driver Behavior Questionnaire (DBQ), and to define the relationships among various driving behaviors (errors, positives, inattention errors, violations), background information (age, years of driving experience, mobility, etc.), self-assessment, and traffic accident. To achieve such goals, the present research designed a four-dimensional DBQ with 20 items for professional urban bus drivers in China. The KMO coefficient of the whole scale was 0.835, and Bartlett's test was statistically significant (p < 0.000), which demonstrated strong validity of the scale and should be suitable for factor analysis. The four loading factors accounted for 58.991%. In addition, the reliability and effectiveness of the present 20-item scales were measured. The coefficient of internal consistency-Cronbach's alpha coefficient was 0.881 and the Cronbach's Alpha Based on Standardized Items was 0.911. This showed that driving behavior scale of professional bus drivers in China was of high reliability and validity. The analysis showed that among the four factors, positive driving behaviors were significantly associated with errors, inattention errors and violations, respectively. Errors, inattention errors and violations correlated positively with each other. This verified that the correlation coefficient of each factor was medium and high, which indicated that the scale had good difference validity. The test content of the total scale was also highly consistent with the test content of each factor, which indicated that the revised scale had good standard related validity. According to the accident prediction model, the variables that significantly affected the occurrence of traffic accidents were daily driving time, positive driving behavior, SE2 (Driving safety), SE3 (Aberrant driver behaviors). The results showed that professional bus drivers often working overtime were most likely to have accidents. The probability of traffic accidents decreased by 53% for every unit of positive driving behavior frequency of professional bus drivers. The more they felt that they had the tendency of aberrant driving behavior, the more likely they were to have traffic accidents. To summary, the present research contributed to validating and improving the DBQ for professional urban drivers in China. (C) 2020 Elsevier Ltd. All rights reserved.
C1 [Han, Wanli] Changan Univ, Coll Transportat Engn, Xian, Shaanxi, Peoples R China.
   [Zhao, Jianyou] Changan Univ, Sch Automobile, Xian, Shaanxi, Peoples R China.
RP Han, WL (corresponding author), Changan Univ, Coll Transportat Engn, Xian, Shaanxi, Peoples R China.
EM 2017022011@chd.edu.cn
FU Department of Transportation of Shaanxi Province [18-27 R]
FX This project has received funding from the Department of Transportation
   of Shaanxi Province - the research on the innovative and integrated
   development of urban and rural public transportation under the strategy
   of Rural Revitalization (Project No.: 18-27 R). I sincerely thank the
   Department of Transportation of Shaanxi Province and Weinan Public
   Transport Corporation, Shaanxi Province, China, for their strong support
   for this project. I also thank all the participates and postgraduates in
   Chang'an University such as Li Ying, Xie Weiguo, Lv Yunfei, Du Bangshen
   and so on for their great contribution to data collection.
CR Aberg L, 1998, ERGONOMICS, V41, P39, DOI 10.1080/001401398187314
   af Wahlberg AE, 2015, J SAFETY RES, V55, P185, DOI 10.1016/j.jsr.2015.08.003
   Bayam E, 2005, EXPERT SYST APPL, V29, P598, DOI 10.1016/j.eswa.2005.04.025
   Beanland V, 2014, ACCIDENT ANAL PREV, V72, P184, DOI 10.1016/j.aap.2014.06.023
   BLOCKEY PN, 1995, ERGONOMICS, V38, P1759, DOI 10.1080/00140139508925225
   Charlton S. G., 2006, NEW ZEAL J PSYCHOL, V30, P32
   Chu WH, 2019, ACCIDENT ANAL PREV, V122, P119, DOI 10.1016/j.aap.2018.09.007
   Constantinou E, 2011, ACCIDENT ANAL PREV, V43, P1323, DOI 10.1016/j.aap.2011.02.002
   Cordazzo STD, 2016, ACCIDENT ANAL PREV, V87, P83, DOI 10.1016/j.aap.2015.11.016
   de Winter JCF, 2010, J SAFETY RES, V41, P463, DOI 10.1016/j.jsr.2010.10.007
   Di Milia L, 2011, ACCIDENT ANAL PREV, V43, P516, DOI 10.1016/j.aap.2009.12.018
   Dimmer A. R., 1999, BEHAVIOURAL RES ROAD
   Dorn L, 2010, ERGONOMICS, V53, P1420, DOI 10.1080/00140139.2010.532882
   Feng ZX, 2016, TRANSPORT RES F-TRAF, V42, P255, DOI 10.1016/j.trf.2016.09.023
   Gras ME, 2006, TRANSPORT RES F-TRAF, V9, P129, DOI 10.1016/j.trf.2005.09.004
   Gueho L, 2014, ACCIDENT ANAL PREV, V63, P41, DOI 10.1016/j.aap.2013.10.024
   Li GH, 2003, ACCIDENT ANAL PREV, V35, P227, DOI 10.1016/S0001-4575(01)00107-5
   Linkov V, 2019, TRANSPORT RES F-TRAF, V60, P105, DOI 10.1016/j.trf.2018.10.017
   Lourens PF, 1999, ACCIDENT ANAL PREV, V31, P593, DOI 10.1016/S0001-4575(99)00015-9
   Lucidi F, 2014, ACCIDENT ANAL PREV, V72, P318, DOI 10.1016/j.aap.2014.07.022
   Lynn P., 1999, TRL REPORT
   Mahajan K, 2019, TRANSPORT RES F-TRAF, V60, P366, DOI 10.1016/j.trf.2018.10.028
   Mallia L, 2015, ACCIDENT ANAL PREV, V79, P145, DOI 10.1016/j.aap.2015.03.034
   Maslac M, 2018, TRANSPORT RES F-TRAF, V52, P101, DOI 10.1016/j.trf.2017.11.020
   Maslac M, 2017, TRANSPORT RES F-TRAF, V50, P80, DOI 10.1016/j.trf.2017.08.001
   Mattsson M, 2015, ACCIDENT ANAL PREV, V78, P185, DOI 10.1016/j.aap.2015.02.017
   Mehdizadeh M, 2019, TRANSPORT RES F-TRAF, V62, P86, DOI 10.1016/j.trf.2018.12.010
   Mehdizadeh M, 2018, TRANSPORT RES F-TRAF, V58, P39, DOI 10.1016/j.trf.2018.05.029
   Nordfjaern T, 2012, J RISK RES, V15, P875, DOI 10.1080/13669877.2012.670132
   Oz B, 2014, TRANSPORT RES F-TRAF, V26, P361, DOI 10.1016/j.trf.2014.03.004
   Oz B, 2010, SAFETY SCI, V48, P1484, DOI 10.1016/j.ssci.2010.07.009
   Oz B, 2010, TRANSPORT RES F-TRAF, V13, P32, DOI 10.1016/j.trf.2009.10.001
   Ozkan T, 2005, TRANSPORT RES F-TRAF, V8, P355, DOI 10.1016/j.trf.2005.04.018
   Ozkan T, 2006, TRANSPORT RES F-TRAF, V9, P227, DOI 10.1016/j.trf.2006.01.002
   PARKER D, 1995, ERGONOMICS, V38, P1036, DOI 10.1080/00140139508925170
   REASON J, 1990, ERGONOMICS, V33, P1315, DOI 10.1080/00140139008925335
   Rimmo P.-A., 1999, TRANSPORT RES F-TRAF, V2, P151, DOI DOI 10.1016/S1369-8478(99)00013-3
   Rowden P, 2011, ACCIDENT ANAL PREV, V43, P1332, DOI 10.1016/j.aap.2011.02.004
   Rowe R, 2015, ACCIDENT ANAL PREV, V74, P118, DOI 10.1016/j.aap.2014.10.012
   Shen B., 2018, PLOS ONE, V13, P1, DOI DOI 10.1371/J0URNAL.P0NE.0190746
   Shi J, 2010, ACCIDENT ANAL PREV, V42, P1031, DOI 10.1016/j.aap.2009.12.010
   Stanojevic P, 2018, TRANSPORT RES F-TRAF, V53, P24, DOI 10.1016/j.trf.2017.12.011
   Sullman M. J., 2002, TRANSPORT RES F-TRAF, V5, P217, DOI [10.1016/S1369-8478(02)00019-0, DOI 10.1016/S1369-8478(02)00019-0]
   Sullman MJM, 2013, ACCIDENT ANAL PREV, V56, P42, DOI 10.1016/j.aap.2013.03.013
   Taubman-Ben-Ari O, 2004, ACCIDENT ANAL PREV, V36, P323, DOI 10.1016/S0001-4575(03)00010-1
   Useche SA, 2017, ACCIDENT ANAL PREV, V104, P106, DOI 10.1016/j.aap.2017.04.023
   Warner HW, 2011, TRANSPORT RES F-TRAF, V14, P390, DOI 10.1016/j.trf.2011.04.006
   Xie C., 2002, TRANSPORT RES F-TRAF, V5, P293, DOI [DOI 10.1016/S1369-8478(02)00034-7, 10.1016/S1369-8478(02)00034-7]
   Yang JY, 2013, TRAFFIC INJ PREV, V14, P565, DOI 10.1080/15389588.2012.748903
   Zhang J, 2000, ACCIDENT ANAL PREV, V32, P117, DOI 10.1016/S0001-4575(99)00039-1
NR 50
TC 5
Z9 5
U1 6
U2 26
PU ELSEVIER SCI LTD
PI OXFORD
PA THE BOULEVARD, LANGFORD LANE, KIDLINGTON, OXFORD OX5 1GB, OXON, ENGLAND
SN 1369-8478
EI 1873-5517
J9 TRANSPORT RES F-TRAF
JI Transp. Res. Pt. F-Traffic Psychol. Behav.
PD OCT
PY 2020
VL 74
BP 184
EP 197
DI 10.1016/j.trf.2020.08.007
PG 14
WC Psychology, Applied; Transportation
WE Social Science Citation Index (SSCI)
SC Psychology; Transportation
GA OD4LX
UT WOS:000579825000015
DA 2022-02-06
ER

PT J
AU Babic, D
   Babic, D
   Sucha, M
   Stanic, V
   Toman, M
AF Babic, Darko
   Babic, Dario
   Sucha, Matus
   Stanic, Veronika
   Toman, Mikulas
TI The influence of music genres on the driving behaviour of young drivers
   and their visual scanning of the environment
SO TRANSPORTATION RESEARCH PART F-TRAFFIC PSYCHOLOGY AND BEHAVIOUR
LA English
DT Article
DE Music; Driving behaviour; Distractions; Driving simulator; Eye tracking
ID EYE-MOVEMENTS; CRASH RISK; PERFORMANCE; DISTRACTION; MODEL; IMPAIRMENT;
   PREDICTORS; PERCEPTION; IMPACT
AB Recently, distractions have been recognized as a significant risk factor in road traffic. This simulator study aims to investigate how different music genres affect the driving behaviour of young drivers and their visual scanning of the environment in urban settings. The genres considered were Croatian pop, foreign pop, classical music, metal, and Balkan folk music, while on one road section there was no music. The research sample consisted of 61 participants (44 males and 17 females) with a mean age of 24.58 years and a mean driving experience of 5.25 years. The influence of music on the drivers' behaviour was analysed on the basis of the data collected from the driving simulator, eye tracking glasses, and structured observation during driving sessions. It was found that the highest average speed (around 60 km/h) was recorded while the participants were listening to Balkan folk and metal music, while other music genres, as well as the "no music" condition, influenced driving speed in a similar way to one another and the participants drove at 50 km/h on average. Furthermore, the results suggest that the music genre also affects how drivers visually scan the environment (the number of gazes classified as fixations and number of road signs looked at). The findings obtained may be used in road safety work and practical recommendations and further research are discussed.
C1 [Babic, Darko; Babic, Dario; Stanic, Veronika] Univ Zagreb, Fac Transport & Traff Sci, Zagreb, Croatia.
   [Sucha, Matus; Toman, Mikulas] Palacky Univ Olomouc, Dept Psychol, Olomouc, Czech Republic.
RP Babic, D (corresponding author), Univ Zagreb, Fac Transport & Traff Sci, Zagreb, Croatia.
EM dario.babic@fpz.hr
RI Babic, Dario/AAR-2427-2021
OI Babic, Dario/0000-0003-2476-5940
FU University of Zagreb; Czech Ministry of Education, Youth, and
   SportsMinistry of Education, Youth & Sports - Czech Republic
   [IGA_FF_2021_008]
FX This research was a part of the project entitled: "Distractions and
   young drivers" funded by the University of Zagreb (2019.). This
   publication was made possible thanks to targeted funding provided by the
   Czech Ministry of Education, Youth, and Sports for specific research,
   granted in 2021 to Palacky University Olomouc (IGA_FF_2021_008)."
CR Aksan N, 2015, ACCIDENT ANAL PREV, V75, P236, DOI 10.1016/j.aap.2014.12.007
   Anstey KJ, 2012, ACCIDENT ANAL PREV, V45, P766, DOI 10.1016/j.aap.2011.10.006
   Babic D., 2017, P 10 INT C ENV ENG, P1
   Babic D, 2021, TRANSPORT RES F-TRAF, V81, P396, DOI 10.1016/j.trf.2021.07.001
   Babic D, 2020, SAFETY, V6, DOI 10.3390/safety6020024
   Bener A, 2008, INT J CRASHWORTHINES, V13, P331, DOI 10.1080/13588260801942684
   Beratis IN, 2017, ACCIDENT ANAL PREV, V103, P148, DOI 10.1016/j.aap.2017.03.014
   Brodsky W., 2001, TRANSPORT RES F-TRAF, V4, P219, DOI [10.1016/S1369-8478(01)00025-0, DOI 10.1016/S1369-8478(01)00025-0]
   Brodsky W, 2018, TRANSPORT RES F-TRAF, V55, P210, DOI 10.1016/j.trf.2018.02.034
   Brodsky W, 2013, ACCIDENT ANAL PREV, V59, P382, DOI 10.1016/j.aap.2013.06.022
   Brodsky W, 2012, TRANSPORT RES F-TRAF, V15, P162, DOI 10.1016/j.trf.2011.12.001
   Cassidy GG, 2010, SCAND J PSYCHOL, V51, P455, DOI 10.1111/j.1467-9450.2010.00830.x
   Cassidy G, 2009, MUSIC SCI, V13, P357, DOI 10.1177/102986490901300207
   Catalina CA, 2020, J ADV TRANSPORT, V2020, DOI 10.1155/2020/6039762
   Choudhary P, 2020, TRANSPORT RES F-TRAF, V74, P120, DOI 10.1016/j.trf.2020.08.018
   European Commission, 2015, DRIV DISTR REP
   FakhrHosseini M., 2016, AUT 2016 8 INT C, P191, DOI DOI 10.1145/3004323.3004346
   Febriandirza A, 2017, ENG LET, V25, P455
   Galley N., 1996, VISION VEHICLES, V5, P381
   Gray RC, 2008, J SAFETY RES, V39, P483, DOI 10.1016/j.jsr.2008.07.003
   Gregersen NP, 1996, ACCIDENT ANAL PREV, V28, P229, DOI 10.1016/0001-4575(95)00063-1
   Guidetti G, 2019, ACTA OTORHINOLARYNGO, V39, P186, DOI 10.14639/0392-100X-2176
   Hargreaves D. J., 2010, HDB MUSIC EMOTION TH, P515
   Hasegawa C., 2006, EFFECTS SPECIFIC MUS, P817
[truncated: 8,963,568 more chars]
