# Supplementary material for: Understanding the domain of driving distraction with knowledge graphs
Source: PLoS One. 2022 Dec 9;17(12):e0278822. doi: 10.1371/journal.pone.0278822 (PMC9733871; doi:10.1371/journal.pone.0278822)
Supplement: S3 File — (TXT) [file pone.0278822.s003.txt]

FN Clarivate Analytics Web of Science
VR 1.0
PT J
AU Garcia-Dopico, A
   Pedraza, JL
   Nieto, M
   Perez, A
   Rodriguez, S
   Osendi, L
AF Garcia-Dopico, Antonio
   Luis Pedraza, Jose
   Nieto, Manuel
   Perez, Antonio
   Rodriguez, Santiago
   Osendi, Luis
TI Locating moving objects in car-driving sequences
SO EURASIP JOURNAL ON IMAGE AND VIDEO PROCESSING
LA English
DT Article
DE Optical flow; Optical flow segmentation; Image segmentation; Real
   traffic; Driver behavior; Natural lighting
ID OPTICAL-FLOW COMPUTATION; MOTION; SEGMENTATION; ARCHITECTURE;
   PERFORMANCE
AB This paper presents a system for the search and detection of moving objects in a sequence of images previously captured by a camera installed in a conventional vehicle. The objective is the design and implementation of a software system based on optical flow analysis to detect and identify moving objects as perceived by a driver, taking into account that these objects could interfere with the driver's behavior, either through distraction or by posing an actual danger that may require an active response. The problem presents significant difficulties because the vehicle travels on conventional roads, open to normal traffic. Consequently, the scenes are recorded with natural lighting, i.e., under highly variable conditions (intensity, shadows, etc.). Furthermore, the use of a moving camera makes it difficult to properly identify static objects such as the road itself, signals, buildings, landscapes, and moving objects of the same speed, such as pedestrians or other vehicles. The proposed method consists of three stages. First, the optical flow is calculated for each image of the sequence, as a first estimate of the apparent motion. In a second step, two segmentation processes are addressed: the optical flow itself and the images of the sequence. Finally, in the last stage, the results of these two segmentation processes are combined to obtain the movement of the objects present in the sequence, identifying both their direction and magnitude. The quality of the results obtained with different sequences of real images makes this software suitable for systems to study driver behavior and to help detect danger situations, as various international traffic agencies consider in their research projects.
C1 [Garcia-Dopico, Antonio; Luis Pedraza, Jose; Nieto, Manuel; Perez, Antonio; Rodriguez, Santiago; Osendi, Luis] Univ Politecn Madrid, Fac Informat, DATSI, Boadilla Del Monte 28660, Spain.
RP Garcia-Dopico, A (corresponding author), Univ Politecn Madrid, Fac Informat, DATSI, Boadilla Del Monte 28660, Spain.
EM dopico@fi.upm.es
RI Dopico, Antonio Garcia/ABH-3119-2020; DOMINGUEZ, JOSE LUIS
   PEDRAZA/ABH-3456-2020
OI Dopico, Antonio Garcia/0000-0001-7373-7853; DOMINGUEZ, JOSE LUIS
   PEDRAZA/0000-0002-1241-2796
CR ADIV G, 1985, IEEE T PATTERN ANAL, V7, P384, DOI 10.1109/TPAMI.1985.4767678
   BARRON JL, 1994, INT J COMPUT VISION, V12, P43, DOI 10.1007/BF01420984
   Brox T, 2004, LECT NOTES COMPUT SC, V2034, P25, DOI 10.1007/978-3-540-24673-2_3
   Brox T, 2011, IEEE T PATTERN ANAL, V33, P500, DOI 10.1109/TPAMI.2010.143
   Bruhn A, 2005, INT J COMPUT VISION, V61, P211
   BULTHOFF H, 1989, NATURE, V337, P549, DOI 10.1038/337549a0
   BUXTON BF, 1984, IEE PROC-F, V131, P593, DOI 10.1049/ip-f-1.1984.0092
   CANNY J, 1986, IEEE T PATTERN ANAL, V8, P679, DOI 10.1109/TPAMI.1986.4767851
   Chase J, 2008, ANN IEEE SYM FIELD P, P173, DOI 10.1109/FCCM.2008.24
   Choi JG, 1996, SIGNAL PROCESS, V54, P109, DOI 10.1016/S0165-1684(96)00100-4
   Chung D, 2006, IMAGE VISION COMPUT, V24, P680, DOI 10.1016/j.imavis.2005.09.020
   Colombo C., 1992, Proceedings. 11th IAPR International Conference on Pattern Recognition. Vol. IV. Conference D: Architectures for Vision and Pattern Recognition, P209, DOI 10.1109/ICPR.1992.202168
   Correia M, 1999, INT C COMP BAS EXP L
   Correia M. V., 1996, Proceedings of the 13th International Conference on Pattern Recognition, P498, DOI 10.1109/ICPR.1996.546076
   Correia MV, 2004, LECT NOTES COMPUT SC, V3212, P372
   Del Bimbo A., 1993, Proceedings. 1993 Computer Architectures for Machine Perception. (Cat. No. 93TH0608-0), P267, DOI 10.1109/CAMP.1993.622481
   Deriche R., 1988, 9th International Conference on Pattern Recognition (IEEE Cat. No.88CH2614-6), P588, DOI 10.1109/ICPR.1988.28300
   Devi and Nagarajan, 2012, INT J SOFT COMPUT EN, V2, P433
   Diaz J, 2008, COMPUT VIS IMAGE UND, V112, P262, DOI 10.1016/j.cviu.2008.05.006
   Dopico AG, 2004, LECT NOTES COMPUT SC, V3037, P380
   Doshi A, 2010, IMAGE VISION COMPUT, V28, P1575, DOI 10.1016/j.imavis.2010.04.001
   Drulea M, 2010, Proceedings of the 2010 IEEE 6th International Conference on Intelligent Computer Communication and Processing (ICCP 2010), P217, DOI 10.1109/ICCP.2010.5606437
   Fleury M, 2001, IMAGE VISION COMPUT, V19, P131, DOI 10.1016/S0262-8856(00)00061-5
   FORNBERG B, 1988, MATH COMPUT, V51, P699, DOI 10.2307/2008770
   Garcia-Dopico A, 2014, EURASIP J IMAGE VIDE, DOI 10.1186/1687-5281-2014-18
   Gong ML, 2009, COMPUT VIS IMAGE UND, V113, P90, DOI 10.1016/j.cviu.2008.07.007
   Han Wang, 1990, BMVC90 Proceedings of the British Machine Vision Conference, P175
   Kalmoun EM, 2007, IMAGE VISION COMPUT, V25, P1482, DOI 10.1016/j.imavis.2006.12.017
   Klappstein J, 2009, LECT NOTES COMPUT SC, V5414, P611
   Kohlberger T, 2005, IEEE T IMAGE PROCESS, V14, P1125, DOI 10.1109/TIP.2005.849778
   Liu H., 1996, LNCS, P271
   Lucas B. D., 1981, P 7 INT JOINT C ART, V2, P674
   Lucas B.D., 1984, THESIS CARNEGIE MELL
   Milanova MG, 2000, INT C PATT RECOG, P819, DOI 10.1109/ICPR.2000.903670
   Mizukami Y, 2007, 14TH INTERNATIONAL CONFERENCE ON IMAGE ANALYSIS AND PROCESSING, PROCEEDINGS, P179, DOI 10.1109/ICIAP.2007.4362776
   Namdev RK, 2012, IEEE INT CONF ROBOT, P4092, DOI 10.1109/ICRA.2012.6224800
   Pauwels K, 2012, IEEE T COMPUT, V61, P999, DOI 10.1109/TC.2011.120
   Pauwels K, 2010, J VISION, V10, DOI 10.1167/10.10.18
   Pauwels K, 2009, IMAGE VISION COMPUT, V27, P579, DOI 10.1016/j.imavis.2008.04.010
   Perez A, 2010, IEEE T INTELL TRANSP, V11, P463, DOI 10.1109/TITS.2010.2046323
   Sakurai K, 2008, IEICE T INF SYST, VE91D, P1899, DOI 10.1093/ietisy/e91-d.7.1899
   Samija H., 2011, 2011 Proceedings of 34th International Convention on Information and Communication Technology, Electronics and Microelectronics (MIPRO 20111), P805
   SIMONCELLI EP, 1991, IEEE C COMP VIS PATT, P310
   Sosa JC, 2007, J REAL-TIME IMAGE PR, V2, P259, DOI 10.1007/s11554-007-0060-y
   Tamgade Sukeshni N, 2009, 2009 2nd International Conference on Emerging Trends in Engineering and Technology (ICETET 2009), P914, DOI 10.1109/ICETET.2009.154
   Tan S, 2006, IMAGE VISION COMPUT, V24, P153, DOI 10.1016/j.imavis.2005.09.023
   THOMPSON WB, 1990, INT J COMPUT VISION, V4, P39, DOI 10.1007/BF00137442
   Zelek JS, 2004, IMAGE VISION COMPUT, V22, P1051, DOI 10.1016/j.imavis.2004.03.017
NR 48
TC 2
Z9 2
U1 0
U2 15
PU SPRINGEROPEN
PI LONDON
PA CAMPUS, 4 CRINAN ST, LONDON, N1 9XW, ENGLAND
SN 1687-5176
EI 1687-5281
J9 EURASIP J IMAGE VIDE
JI EURASIP J. Image Video Process.
PD MAY 1
PY 2014
AR 24
DI 10.1186/1687-5281-2014-24
PG 23
WC Engineering, Electrical & Electronic; Imaging Science & Photographic
   Technology
WE Science Citation Index Expanded (SCI-EXPANDED)
SC Engineering; Imaging Science & Photographic Technology
GA AH8KI
UT WOS:000336386300001
OA gold
DA 2022-02-06
ER

PT J
AU Zajdel, R
   Zajdel, J
   Zwolinska, A
   Smigielski, J
   Beling, P
   Ceglinski, T
   Nowak, D
AF Zajdel, Radoslaw
   Zajdel, Justyna
   Zwolinska, Anna
   Smigielski, Janusz
   Beling, Piotr
   Ceglinski, Tomasz
   Nowak, Dariusz
TI The sound of a mobile phone ringing affects the complex reaction time of
   its owner
SO ARCHIVES OF MEDICAL SCIENCE
LA English
DT Article
DE mobile phone; complex senso-motoric activities; reaction time
ID PREMENSTRUAL DYSPHORIC DISORDER; VISUAL-ATTENTION; TELEPHONE
   CONVERSATIONS; BRAKING RESPONSE; INTERFERENCE; DISTRACTION; SUPERIORITY;
   DRIVER; TASK
AB Introduction: Mobile phone conversation decreases the ability to concentrate and impairs the attention necessary to perform complex activities, such as driving a car. Does the ringing sound of a mobile phone affect the driver's ability to perform complex sensory-motor activities? We compared a subject's reaction time while performing a test either with a mobile phone ringing or without.
   Material and methods: The examination was performed on a PC-based reaction time self-constructed system Reactor. The study group consisted of 42 healthy students. The protocol included instruction, control without phone and a proper session with subject's mobile phone ringing. The terms of the study were standardised.
   Results: There were significant differences (p < 0.001) in reaction time in control (597 ms), mobile (633 ms) and instruction session (673 ms). The differences in female subpopulation were also significant (p < 0.01). Women revealed the longest reaction time in instruction session (707 ms), were significantly quicker in mobile (657 ms, p < 0.01) and in control session (612 ms, p < 0.001). In men, the significant difference was recorded only between instruction (622 ms) and control session (573 ms, p < 0.01). The other differences were not significant (p > 0.08). Men proofed to complete significantly quicker than women in instruction (p < 0.01) and in mobile session (p < 0.05). Differences amongst the genders in control session was not significant (p > 0.05).
   Conclusions: The results obtained proofed the ringing of a phone exerts a significant influence on complex reaction time and quality of performed task.
C1 [Zajdel, Radoslaw; Smigielski, Janusz; Beling, Piotr; Ceglinski, Tomasz] Med Univ Lodz, Dept Med Informat & Stat, PL-90647 Lodz, Poland.
   [Zajdel, Justyna] Med Univ Lodz, Interdept Human Sci, Dept Med Law, PL-90647 Lodz, Poland.
   [Zwolinska, Anna; Nowak, Dariusz] Med Univ Lodz, Chair Expt & Clin Physiol, PL-90647 Lodz, Poland.
RP Zajdel, R (corresponding author), Med Univ Lodz, Dept Med Informat & Stat, 1 Hallera Sq, PL-90647 Lodz, Poland.
EM zajdel@toya.net.pl
RI Zajdel, Radoslaw/AAD-2758-2022; Zajdel, Radoslaw/ABB-4634-2020
OI Zajdel, Radoslaw/0000-0002-1654-8957; Beling, Piotr/0000-0003-3048-3704
CR Ajtay Z, 2009, MED SCI MONITOR, V15, pCR470
   Barkana Y, 2004, AM J OPHTHALMOL, V138, P347, DOI 10.1016/j.ajo.2004.04.016
   Cavanagh P, 2005, TRENDS COGN SCI, V9, P349, DOI 10.1016/j.tics.2005.05.009
   Consiglio W, 2003, ACCIDENT ANAL PREV, V35, P495, DOI 10.1016/S0001-4575(02)00027-1
   Davidson H, 2000, NEUROPSYCHOLOGIA, V38, P508, DOI 10.1016/S0028-3932(99)00084-6
   DAWE S, 1986, NEUROPSYCHOLOGIA, V24, P857, DOI 10.1016/0028-3932(86)90085-0
   De Luca M, 2010, MED SCI MONITOR, V16, pSC1
   Irwin M, 2000, PERCEPT MOTOR SKILL, V90, P1130, DOI 10.2466/PMS.90.3.1130-1134
   Kossut Malgorzata, 2002, Neurol Neurochir Pol, V36 Suppl 1, P11
   Kunar MA, 2008, PSYCHON B REV, V15, P1135, DOI 10.3758/PBR.15.6.1135
   Man MS, 1999, PSYCHOL MED, V29, P727, DOI 10.1017/S0033291798007715
   McCartt Anne T, 2006, Traffic Inj Prev, V7, P89, DOI 10.1080/15389580600651103
   McEwen BS, 1997, NEUROLOGY, V48, pS8, DOI 10.1212/WNL.48.5_Suppl_7.8S
   MISRA N, 1985, Indian Journal of Physiology and Pharmacology, V29, P213
   Ortowska-Majdak M, 2001, ACTA NEUROBIOL EXP, V61, P135
   Resnick A, 1998, PSYCHIAT RES, V77, P147, DOI 10.1016/S0165-1781(97)00142-X
   STALANS L, 1985, INT J NEUROSCI, V25, P219, DOI 10.3109/00207458508985373
   Strayer DL, 2007, CURR DIR PSYCHOL SCI, V16, P128, DOI 10.1111/j.1467-8721.2007.00489.x
   Strayer DL, 2006, HUM FACTORS, V48, P381, DOI 10.1518/001872006777724471
   Strayer DL, 2003, J EXP PSYCHOL-APPL, V9, P23, DOI 10.1037/1076-898X.9.1.23
   Strayer DL, 2001, PSYCHOL SCI, V12, P462, DOI 10.1111/1467-9280.00386
   Tanapat P, 1999, J NEUROSCI, V19, P5792, DOI 10.1523/JNEUROSCI.19-14-05792.1999
   TORNROS J, 1995, ACCIDENT ANAL PREV, V27, P435, DOI 10.1016/0001-4575(94)00084-Y
   WATSON NV, 1989, NEUROPSYCHOLOGIA, V27, P1399, DOI 10.1016/0028-3932(89)90133-4
   Zajdel R, 2007, COMPUT BIOL MED, V37, P1724, DOI 10.1016/j.compbiomed.2007.04.008
NR 25
TC 6
Z9 6
U1 1
U2 12
PU TERMEDIA PUBLISHING HOUSE LTD
PI POZNAN
PA WENEDOW ST 9-1, POZNAN, 61-614, POLAND
SN 1734-1922
J9 ARCH MED SCI
JI Arch. Med. Sci.
PD OCT
PY 2012
VL 8
IS 5
BP 892
EP 898
DI 10.5114/aoms.2012.28891
PG 7
WC Medicine, General & Internal
WE Science Citation Index Expanded (SCI-EXPANDED)
SC General & Internal Medicine
GA 035HX
UT WOS:000310935200020
PM 23185201
OA Green Published, gold, Green Submitted
DA 2022-02-06
ER

PT J
AU Girbes, V
   Armesto, L
   Dols, J
   Tornero, J
AF Girbes, Vicent
   Armesto, Leopoldo
   Dols, Juan
   Tornero, Josep
TI Haptic Feedback to Assist Bus Drivers for Pedestrian Safety at Low Speed
SO IEEE TRANSACTIONS ON HAPTICS
LA English
DT Article
DE Driver assistance; pedestrian safety; active safety; haptic feedback;
   emergency braking; collision avoidance
ID DISTANCE; SYSTEMS; CAR; EXPERIENCE
AB Buses and coaches are massive Passenger Transportation Systems (PTS), because they represent more than half of land PTS in the European Union. Despite that, bus accident figures are lower than other means of transport, but its size and weight increase the severity of accidents in which buses are involved, even at low speed. In urban scenarios, turnings and maneuvers around bus stops are the main causes of accidents, mostly due to low visibility, blind spots, or driver's distractions. Therefore, there is an increasing interest in developing driving assistance systems to avoid these situations, among others. However, even though there are some solutions on the market, they are not meant to work in urban areas at low speed and with the sole purpose of preventing collisions with pedestrians. In this sense, the paper proposes an active safety system for buses in maneuvers at low speed. The safety system consists of haptic feedback devices together with collision avoidance and risk evaluation systems based on detected people nearby the bus. The performance of the active safety system has been validated in a simulated urban scenario. Our results show that driver's reaction time is reduced and time to collision increased due to the proposed low-speed active safety system. In particular, it is shown that there is a reduction in the number of high risk cases and collisions, which implies a considerable improvement in safety terms. In addition to this, a brief discussion about current regulations for innovative safety systems on real vehicles is carried out.
C1 [Girbes, Vicent; Armesto, Leopoldo; Dols, Juan; Tornero, Josep] Univ Politecn Valencia, Inst Diseno & Fabricac, Valencia, Spain.
RP Girbes, V (corresponding author), Univ Politecn Valencia, Inst Diseno & Fabricac, Valencia, Spain.
EM vgirbes@idf.upv.es; larmesto@idf.upv.es; jdols@mcm.upv.es;
   jtornero@idf.upv.es
RI Girbes-Juan, Vicent/W-3192-2019; Dols, Juan F./H-5553-2015
OI Girbes-Juan, Vicent/0000-0001-5009-9262; Armesto,
   Leopoldo/0000-0003-0979-4428; Dols, Juan F./0000-0003-1815-1360
FU Ministerio de Ciencia e Innovacion (Spain)Spanish Government
   [IPT-2011-1165-370000, DPI2013-42302-R]; Programa VALi+d (Generalitat
   Valenciana)Generalitat Valenciana
FX This paper has been funded by Ministerio de Ciencia e Innovacion (Spain)
   through the projects "Sistemas Avanzados de Seguridad Integral en
   Autobuses (SAFEBUS)" (IPT-2011-1165-370000) and "Sistemas de Conduccion
   Segura de Vehiculos de Transporte de Pasajeros y Materiales con
   Asistencia Haptica/Audiovisual e Interfaces Biomedicas (SAFETRANS)"
   (DPI2013-42302-R). This work was also supported by Programa VALi+d
   (Generalitat Valenciana). The authors wish to thank Jose Luis Sanchez
   Carrascosa for his dedication and commitment to the project and thank to
   Ana Isabel Sanchez Galdon for her valuable help regarding ANOVA
   analysis.
CR Adell E, 2008, IET INTELL TRANSP SY, V2, P1, DOI 10.1049/iet-its:20070009
   Adell E, 2008, TRANSPORT RES F-TRAF, V11, P445, DOI 10.1016/j.trf.2008.04.003
   Armesto L, 2016, REV IBEROAM AUTOM IN, V13, P103, DOI 10.1016/j.riai.2015.04.006
   Brscic D, 2013, IEEE T HUM-MACH SYST, V43, P522, DOI 10.1109/THMS.2013.2283945
   CARE Database, 2015, TECH REP
   Danieau F, 2013, IEEE T HAPTICS, V6, P193, DOI [10.1109/TOH.2012.70, 10.1109/ToH.2012.70]
   de Nijs SY, 2014, IEEE SYS MAN CYBERN, P3599, DOI 10.1109/SMC.2014.6974488
   ERF, 2012, TECH REP
   Fambro DB, 1998, TRANSPORT RES REC, P1
   GANDHI T, 2006, P IEEE INT TRANSP SY, P976
   Geronimo D, 2010, IEEE T PATTERN ANAL, V32, P1239, DOI 10.1109/TPAMI.2009.122
   Hazewinkel M., 2001, MINKOWSKI ADDITION
   Hogema JH, 2009, IEEE T HAPTICS, V2, P181, DOI [10.1109/TOH.2009.35, 10.1109/ToH.2009.35]
   Ioannou P., 1994, J INTELL TRANSPORT S, V1, P345, DOI DOI 10.1080/10248079408903805
   Jurecki RS, 2012, EKSPLOAT NIEZAWODN, V14, P295
   KAEMPCHEN N, 2004, P 11 WORLD C INT TRA, P1
   Ma X., 2006, J TRANSP RES BOARD, V1965, P130
   Magister T., 2006, PROMET TRAFFIC TRANS, V18, P23
   Mars F, 2014, IEEE T HAPTICS, V7, P324, DOI 10.1109/TOH.2013.2295095
   Mulder M, 2011, IEEE T INTELL TRANSP, V12, P268, DOI 10.1109/TITS.2010.2091407
   NHTSA's National Center for Statistics and Analysis, 2015, TECH REP
   NHTSA's National Center for Statistics and Analysis, 2014, TECH REP
   PALMQUIST U, 1993, IEEE MICRO, V13, P20, DOI 10.1109/40.210522
   Petermeijer SM, 2015, IEEE T HAPTICS, V8, P467, DOI 10.1109/TOH.2015.2437871
   Saffarian M, 2013, IEEE T HUM-MACH SYST, V43, P8, DOI 10.1109/TSMCA.2012.2207105
   Schittenhelm H., 2013, 23 INT TECHN C ENH S
   Siciliano B., 2008, SPRINGER HDB ROBOTIC
   Stahl P, 2014, IEEE T HUM-MACH SYST, V44, P603, DOI 10.1109/THMS.2014.2325558
   Straughn SM, 2009, IEEE T HAPTICS, V2, P111, DOI 10.1109/ToH.2009.15
   Wu CZ, 2014, TRANSPORT RES C-EMER, V47, P179, DOI 10.1016/j.trc.2014.07.002
NR 30
TC 10
Z9 10
U1 2
U2 9
PU IEEE COMPUTER SOC
PI LOS ALAMITOS
PA 10662 LOS VAQUEROS CIRCLE, PO BOX 3014, LOS ALAMITOS, CA 90720-1314 USA
SN 1939-1412
EI 2329-4051
J9 IEEE T HAPTICS
JI IEEE Trans. Haptics
PD JUL-SEP
PY 2016
VL 9
IS 3
BP 345
EP 357
DI 10.1109/TOH.2016.2531686
PG 13
WC Computer Science, Cybernetics
WE Science Citation Index Expanded (SCI-EXPANDED)
SC Computer Science
GA DX8VZ
UT WOS:000384670000005
PM 26915132
OA Green Published
DA 2022-02-06
ER

PT J
AU Gariazzo, C
   Stafoggia, M
   Bruzzone, S
   Pelliccioni, A
   Forastiere, F
AF Gariazzo, Claudio
   Stafoggia, Massimo
   Bruzzone, Silvia
   Pelliccioni, Armando
   Forastiere, Francesco
TI Association between mobile phone traffic volume and road crash
   fatalities: A population-based case-crossover study
SO ACCIDENT ANALYSIS AND PREVENTION
LA English
DT Article
DE Cell phones; Road accident; Talking; Texting; Internet; Urban
ID RISK; DRIVERS; METAANALYSIS; DISTRACTION; MORTALITY; TREND
AB Use of mobile phones while driving is known to cause crashes with possible fatalities. Different habits of mobile phone use might be distracting forces and display differential impacts on accident risk; the assessment of the relative importance is relevant to implement prevention, mitigation, and control measures. This study aimed to assess the relationship between the use of mobile phones at population level and road crash fatalities in large urban areas. Data on road crashes with fatalities were collected from seven Italian metropolitan areas and matched in time and space with high resolution mobile phone traffic volume data about calls, texts, Internet connections and upload/download data. A case-crossover study design was applied to estimate the relative risks of road accident for increases in each type of mobile phone traffic volumes in underlying population present in the small areas where accidents occurred. Effect modification was evaluated by weekday/weekend, hour of the day, meteorological conditions, and street densities.
   Positive associations between road crashes rates and the number of calls, texts, and Internet connections were found, with incremental risks of 17.2% (95% Confidence Interval [CI] 7.7, 27.6), 8.4% (CI 0.7, 16.8), and 54.6% (CI 34.0, 78.5) per increases (at 15 min intervals) of 5 calls/100 people, 3 text/100 people, and 40 connections/100 people, respectively. Small differences across cities were detected. Working days, nighttime and morning hours were associated with greater phone use and more road accidents.
   The relationship between mobile phone use and road fatalities at population level is strong. Strict controls on cellular phone in the vehicle may results in a large health benefit.
C1 [Gariazzo, Claudio; Pelliccioni, Armando] INAIL, Dept Occupat & Environm Med, Via Fontana Candida 1, I-00040 Monte Porzio Catone, RM, Italy.
   [Stafoggia, Massimo; Forastiere, Francesco] Lazio Reg Hlth Serv, Dept Epidemiol, Rome, Italy.
   [Bruzzone, Silvia] Italian Natl Inst Stat, Rome, Italy.
RP Gariazzo, C (corresponding author), INAIL, Dept Occupat & Environm Med, Via Fontana Candida 1, I-00040 Monte Porzio Catone, RM, Italy.
EM c.gariazzo@inail.it
RI Gariazzo, Claudio/AAU-4583-2020; Pelliccioni, Armando/AAT-6538-2021;
   Forastiere, Francesco/J-9067-2016
OI Bruzzone, Silvia/0000-0002-5368-7331; Forastiere,
   Francesco/0000-0002-9162-5684
FU National Institute for Insurance against Accidents at Work (INAIL)
FX This work was supported by the National Institute for Insurance against
   Accidents at Work (INAIL) under the research plan of 2016-2018.
CR Bateson TF, 1999, EPIDEMIOLOGY, V10, P539, DOI 10.1097/00001648-199909000-00013
   Caird JK, 2014, J SAFETY RES, V49, P91, DOI 10.1016/j.jsr.2014.02.013
   DERSIMONIAN R, 1986, CONTROL CLIN TRIALS, V7, P177, DOI 10.1016/0197-2456(86)90046-2
   Fitch G. M., 2013, 811 757 DOT HS
   Gariazzo C, 2016, ATMOS ENVIRON, V131, P289, DOI 10.1016/j.atmosenv.2016.02.011
   Garrison TM, 2013, APPL COGNITIVE PSYCH, V27, P396, DOI 10.1002/acp.2917
   Hickman JS, 2012, TRAFFIC INJ PREV, V13, P612, DOI 10.1080/15389588.2012.683841
   Huisingh C, 2015, TRAFFIC INJ PREV, V16, P140, DOI 10.1080/15389588.2014.916797
   Klauer S. G., 2010, DOTHS811334 DC
   Klauer SG, 2006, 810594 DOT HS, V810, P594, DOI DOI 10.1037/E729262011-001
   Klauer SG, 2014, NEW ENGL J MED, V370, P54, DOI 10.1056/NEJMsa1204142
   Lorini C, 2012, EPIDEMIOL PREV, V36, P34
   Ma S, 2012, TRAFFIC INJ PREV, V13, P57, DOI 10.1080/15389588.2011.633945
   MACLURE M, 1991, AM J EPIDEMIOL, V133, P144, DOI 10.1093/oxfordjournals.aje.a115853
   Martinez-Sanchez JM, 2014, GAC SANIT, V28, P305, DOI 10.1016/j.gaceta.2014.01.002
   McCartt Anne T, 2006, Traffic Inj Prev, V7, P89, DOI 10.1080/15389580600651103
   McEvoy SP, 2005, BRIT MED J, V331, P428, DOI 10.1136/bmj.38537.397512.55
   Muehlegger E, 2014, PROCEDIA ENGINEER, V78, P173, DOI 10.1016/j.proeng.2014.07.054
   National Authority for Communication, 2016, 12016 NAT AUTH COMM
   National Highway Traffic Safety Administration (NHTSA), 2015, DOTHS812132 NHTSA
   Navidi W, 2002, EPIDEMIOLOGY, V13, P100, DOI 10.1097/00001648-200201000-00016
   Oviedo-Trespalacios O, 2016, TRANSPORT RES C-EMER, V72, P360, DOI 10.1016/j.trc.2016.10.006
   Redelmeier DA, 1997, NEW ENGL J MED, V336, P453, DOI 10.1056/NEJM199702133360701
   Simmons SM, 2016, ACCIDENT ANAL PREV, V87, P161, DOI 10.1016/j.aap.2015.11.015
   Stafoggia M, 2006, EPIDEMIOLOGY, V17, P315, DOI 10.1097/01.ede.0000208477.36665.34
   Stafoggia M, 2010, AM J RESP CRIT CARE, V182, P376, DOI 10.1164/rccm.200908-1269OC
   Svenson O., 2005, COGNITION TECHNOLOGY, V7, P182, DOI DOI 10.1007/S10111-005-0185-3
   Wood SN, 2003, J ROY STAT SOC B, V65, P95, DOI 10.1111/1467-9868.00374
   World Health Organization, 2015, GLOB STAT REP ROAD S
   World Health Organization, 2011, MOB PHON US GROW PRO
   Yannis G, 2015, TRAFFIC INJ PREV, V16, P831, DOI 10.1080/15389588.2015.1030737
NR 31
TC 17
Z9 17
U1 2
U2 19
PU PERGAMON-ELSEVIER SCIENCE LTD
PI OXFORD
PA THE BOULEVARD, LANGFORD LANE, KIDLINGTON, OXFORD OX5 1GB, ENGLAND
SN 0001-4575
EI 1879-2057
J9 ACCIDENT ANAL PREV
JI Accid. Anal. Prev.
PD JUN
PY 2018
VL 115
BP 25
EP 33
DI 10.1016/j.aap.2018.03.008
PG 9
WC Ergonomics; Public, Environmental & Occupational Health; Social
   Sciences, Interdisciplinary; Transportation
WE Social Science Citation Index (SSCI)
SC Engineering; Public, Environmental & Occupational Health; Social
   Sciences - Other Topics; Transportation
GA GG2EJ
UT WOS:000432502500003
PM 29544134
DA 2022-02-06
ER

PT J
AU D'Orazio, T
   Leo, M
   Guaragnella, C
   Distante, A
AF D'Orazio, T.
   Leo, M.
   Guaragnella, C.
   Distante, A.
TI A visual approach for driver inattention detection
SO PATTERN RECOGNITION
LA English
DT Article
DE iris detection; behavior analysis; neural network; mixture Gaussian
   model
ID EYE DETECTION; FACE DETECTION; TRACKING; INTENSITY; GAZE
AB Monitoring driver fatigue, inattention, and lack of sleep is very important in preventing motor vehicles accidents. A visual system for automatic driver vigilance has to address two fundamental problems. First of all, it has to analyze the sequence of images and detect if the driver has his eyes open or closed, and then it has to evaluate the temporal occurrence of eyes open to estimate the driver's visual attention level. In this paper we propose a visual approach that solves both problems. A neural classifier is applied to recognize the eyes in the image, selecting two candidate regions that might contain the eyes by using iris geometrical information and symmetry. The novelty of this work is that the algorithm works on complex images without constraints on the background, skin color segmentation and so on. Several experiments were carried out on images of subjects with different eye colors, some of them wearing glasses, in different light conditions. Tests show robustness with respect to situations such as eyes partially occluded, head rotation and so on. In particular, when applied to images where people have eyes closed the proposed algorithm correctly reveals the absence of eyes. Next, the analysis of the eye occurrence in image sequences is carried out with a probabilistic model to recognize anomalous behaviors such as driver inattention or sleepiness. Image sequences acquired in the laboratory and while people were driving a car were used to test the driver behavior analysis and demonstrate the effectiveness of the whole approach. (C) 2007 Pattern Recognition Society. Published by Elsevier Ltd. All rights reserved.
C1 CNR, Inst Intelligent Syst Automat, I-70126 Bari, Italy.
   Politecn Bari, DEE Elect & Elect Dept, I-70125 Bari, Italy.
RP D'Orazio, T (corresponding author), CNR, Inst Intelligent Syst Automat, Via Amendola 122-D-1, I-70126 Bari, Italy.
EM dorazio@ba.issia.cnr.it
RI Guaragnella, Cataldo/C-3965-2009; D'Orazio, Tiziana/H-5032-2019; Leo,
   Marco/AAG-6296-2019
OI Guaragnella, Cataldo/0000-0003-1653-0914; D'Orazio,
   Tiziana/0000-0003-1473-7110; Leo, Marco/0000-0001-5636-6130
CR AYOOB EM, 2005, CMURITR0546
   Baskan S, 2002, PATTERN RECOGN LETT, V23, P1623, DOI 10.1016/S0167-8655(02)00037-5
   Bilmes JA, 1997, ICSITR97021
   Chiang CC, 2003, REAL-TIME IMAGING, V9, P277, DOI 10.1016/j.rti.2003.08.003
   Cudalbu C, 2005, ISSCS 2005: INTERNATIONAL SYMPOSIUM ON SIGNALS, CIRCUITS AND SYSTEMS, VOLS 1 AND 2, PROCEEDINGS, P219
   D'Orazio T, 2004, PATTERN RECOGN, V37, P393, DOI 10.1016/S0031-3203(03)00228-0
   DEMPSTER AP, 1977, J ROY STAT SOC B MET, V39, P1, DOI 10.1111/j.2517-6161.1977.tb01600.x
   Everitt B.S., 1981, FINITE MIXTURE DISTR
   Feng GC, 2001, PATTERN RECOGN, V34, P1033, DOI 10.1016/S0031-3203(00)00042-X
   Haro A, 2000, PROC CVPR IEEE, P163, DOI 10.1109/CVPR.2000.855815
   Hsu RL, 2002, IEEE T PATTERN ANAL, V24, P696, DOI 10.1109/34.1000242
   Jesorsky O, 2001, LECT NOTES COMPUT SC, V2091, P90
   Ji Q, 2004, IEEE T VEH TECHNOL, V53, P1052, DOI 10.1109/TVT.2004.830974
   Ji Q, 2002, REAL-TIME IMAGING, V8, P357, DOI 10.1006/rtim.2002.0279
   KASHIMA H, 2001, P 6 2001 VIS INT ANN, P9
   Kawaguchi T, 2003, PATTERN RECOGN, V36, P549
   Li Y, 2001, PATTERN RECOGN LETT, V22, P1111, DOI 10.1016/S0167-8655(01)00065-4
   Ma Y, 2004, SIXTH IEEE INTERNATIONAL CONFERENCE ON AUTOMATIC FACE AND GESTURE RECOGNITION, PROCEEDINGS, P339
   Matsumoto Y., 2000, Proceedings Fourth IEEE International Conference on Automatic Face and Gesture Recognition (Cat. No. PR00580), P499, DOI 10.1109/AFGR.2000.840680
   Morimoto CH, 2000, IMAGE VISION COMPUT, V18, P331, DOI 10.1016/S0262-8856(99)00053-0
   NEALE VL, 2005, P 19 INT C ENH SAF V
   Park S., 2005, P IEEE INT VEH S LAS, P795
   Rau P., 2005, P 19 INT C ENH SAF V
   Rowley HA, 1998, IEEE T PATTERN ANAL, V20, P23, DOI 10.1109/34.655647
   Sirohey S, 2002, PATTERN RECOGN, V35, P1389, DOI 10.1016/S0031-3203(01)00116-9
   Sirohey SA, 2001, PATTERN RECOGN, V34, P1367
   SMITH DL, 2005, P 12 WORLD C ITS NOV
   Smith P, 2003, IEEE T INTELL TRANSP, V4, P205, DOI 10.1109/TITS.2003.821342
   Torkkola K, 2004, ITSC 2004: 7TH INTERNATIONAL IEEE CONFERENCE ON INTELLIGENT TRANSPORTATION SYSTEMS, PROCEEDINGS, P326, DOI 10.1109/ITSC.2004.1398919
   VonJan T., 2005, P 19 INT C ENH SAF V
   WAHLSTROM E, 0405 CTS U MINN
   Wang P, 2005, PROC CVPR IEEE, P373
   WANG P, 2005, P IEEE C COMP VIS PA, V3, P164
   Yang G, 2005, IEEE SYS MAN CYBERN, P1777
   Yang MH, 2002, IEEE T PATTERN ANAL, V24, P34, DOI 10.1109/34.982883
   Zhu ZW, 2004, MACH VISION APPL, V15, P139, DOI 10.1007/s00138-004-0139-4
NR 36
TC 121
Z9 121
U1 0
U2 52
PU ELSEVIER SCI LTD
PI OXFORD
PA THE BOULEVARD, LANGFORD LANE, KIDLINGTON, OXFORD OX5 1GB, OXON, ENGLAND
SN 0031-3203
EI 1873-5142
J9 PATTERN RECOGN
JI Pattern Recognit.
PD AUG
PY 2007
VL 40
IS 8
BP 2341
EP 2355
DI 10.1016/j.patcog.2007.01.018
PG 15
WC Computer Science, Artificial Intelligence; Engineering, Electrical &
   Electronic
WE Science Citation Index Expanded (SCI-EXPANDED)
SC Computer Science; Engineering
GA 168OV
UT WOS:000246534800019
DA 2022-02-06
ER

PT J
AU Valner, R
   Dydynski, JM
   Cho, S
   Kruusamae, K
AF Valner, Robert
   Dydynski, Jason Mario
   Cho, Sookyung
   Kruusamae, Karl
TI Communication of Hazards in Mixed-Reality Telerobotic Systems: The Usage
   of Naturalistic Avoidance Cues in Driving Tasks
SO HUMAN FACTORS
LA English
DT Article
DE warning systems; warning compliance; situation awareness; vigilance;
   visual displays environment; context; teleoperation; assistive
   technologies; stress; driver behavior
ID ALARM MISTRUST; DESIGN; TELEOPERATION; EVOLUTIONARY
AB Objective
   This study investigates the effect of naturalistic visual cues on human avoidance behavior for a potential use in telerobotic user interfaces incorporating mixed-reality environments (e.g., augmented reality).
   Background
   Telerobotic systems used in hazardous environments require interfaces that draw operators' attention to potential dangers. Existing means of hazard notification can often distract or induce stress in operators. In the design and implementation of such interfaces, visual semiotics plays a critical role in creating more effective interfaces. Naturalistic visual cues such as Aposematism or Kindchenschema have proven effective to communicate danger or caution in nature, but the application of these cues in visual systems have yet to be thoroughly investigated.
   Method
   A study was conducted where 40 volunteering participants were asked to control a remote vehicle in a simulated environment. The environment contained a set of neutral and visually augmented obstacles that were designed to provoke avoidance behavior.
   Results
   The use of visual cues triggered greater avoidance behaviors in participants compared to neutral obstacles. The distance of avoidance was correlated with the type of cue present, with obstacles augmented by Aposematism (Cue A) having a greater participant-obstacle distance than Kindchenschema (Cue K).
   Conclusions
   This study shows the potential for the incorporation of naturalistic visual cues as a means to designate warning or caution in telerobotic environments.
   Applications
   The findings can offer practical guidelines for the design of visual cues in telerobotic interfaces. The further incorporation of such cues may reduce operator stress and the amount of human errors in telerobotic operations.
C1 [Valner, Robert] Univ Tartu, Engn & Technol, Tartu, Estonia.
   [Dydynski, Jason Mario] Univ Tartu, Semiot & Cultural Studies, Tartu, Estonia.
   [Kruusamae, Karl] Univ Tartu, Robot Engn, Tartu, Estonia.
   [Cho, Sookyung] Univ Calif Los Angeles, Los Angeles, CA 90024 USA.
RP Valner, R (corresponding author), Univ Tartu, Inst Technol, Intelligent Mat & Syst Lab, Tartu, Estonia.
EM robert.valner@ut.ee
OI Dydynski, Jason Mario/0000-0003-3216-255X; Kruusamae,
   Karl/0000-0002-1720-1509
FU Estonian Centre of Excellence in IT (EXCITE) - European Regional
   Development Fund; European Social FundEuropean Social Fund (ESF)
FX R.V. and K.K. acknowledge the support from Estonian Centre of Excellence
   in IT (EXCITE) funded by the European Regional Development Fund and
   support from the European Social Fund. Thank you Kyle Davidson and Nelly
   Maekivi for your sage advice and discussions.
CR Azuma R, 2001, IEEE COMPUT GRAPH, V21, P34, DOI 10.1109/38.963459
   Backhaus N, 2018, IEEE WORK ADV ROBOT, P54, DOI 10.1109/ARSO.2018.8625721
   BALDWIN CL, 1967, SCIENCE, V158, P264, DOI 10.1126/science.158.3798.264
   Bar M, 2006, PSYCHOL SCI, V17, P645, DOI 10.1111/j.1467-9280.2006.01759.x
   Bliss JP, 2003, APPL ERGON, V34, P499, DOI 10.1016/j.apergo.2003.07.003
   Bliss JP, 2000, ERGONOMICS, V43, P1283, DOI 10.1080/001401300421743
   Casper J, 2003, IEEE T SYST MAN CY B, V33, P367, DOI 10.1109/TSMCB.2003.811794
   Chen JYC, 2007, IEEE T SYST MAN CY C, V37, P1231, DOI 10.1109/TSMCC.2007.905819
   Chintamani K, 2010, IEEE T SYST MAN CY A, V40, P29, DOI 10.1109/TSMCA.2009.2030166
   Clearpath Robotics, 2015, HUSK
   Deng ZY, 2003, IROS 2003: PROCEEDINGS OF THE 2003 IEEE/RSJ INTERNATIONAL CONFERENCE ON INTELLIGENT ROBOTS AND SYSTEMS, VOLS 1-4, P2797
   Elliot AJ, 1998, J PERS SOC PSYCHOL, V75, P1282, DOI 10.1037/0022-3514.75.5.1282
   Flavell JC, 2018, J VISION, V18, DOI 10.1167/18.2.5
   Fong T, 2013, REV HUMAN FACTORS ER, V9, P6, DOI DOI 10.1177/1557234X13510679
   Gong R, 2017, OPTIK, V136, P71, DOI 10.1016/j.ijleo.2017.02.026
   Green SA, 2008, INT J ADV ROBOT SYST, V5, P1, DOI 10.5772/5664
   Guo Q., 2014, J NATURAL DISASTER S, V35, P35, DOI DOI 10.2328/JNDS.35.35
   Hall E. T., 1966, HIDDEN DIMENSION
   Hannaford B, 2013, IEEE T BIO-MED ENG, V60, P954, DOI 10.1109/TBME.2012.2228858
   Hashem NR, 2018, J RADIOANAL NUCL CH, V318, P599, DOI 10.1007/s10967-018-6151-3
   Hopkin V. D, 1995, SITUATIONAL AWARENES
   Horswill M. S., 2004, COGNITIVE APPROACH S, P155
   Huang LB, 2002, BORON IN PLANT AND ANIMAL NUTRITION, P213
   International Organization for Standardization (ISO), 2011, 386412011 ISO
   Karkun P., 2018, ERGONOMICS CARING PE, P273
   Kheddar A, 2002, HUM FAC ER, P959
   Koenig N., 2017, GAZEBO VERSION 7 12
   Kolling T., 2016, EMOTIONS TECHNOLOGY, P85, DOI [10.1016/B978-0-12-801737-1.00005-6, DOI 10.1016/B978-0-12-801737-1.00005-6]
   Krotkov E., 2018, DARPA ROBOTICS CHALL, V121, P1, DOI [10.1007/978-3-319-74666-1_1, DOI 10.1007/978-3-319-74666-1_1]
   Labonte D, 2010, IEEE T SYST MAN CY B, V40, P1331, DOI 10.1109/TSMCB.2009.2038357
   Leshin LA, 2013, SCIENCE, V341, DOI 10.1126/science.1238937
   Lev-Yadun S, 2009, SIGNAL COMMUN PLANTS, P167, DOI 10.1007/978-3-540-89230-4_10
   Lin QP, 1997, IEEE INT CONF ROBOT, P1022, DOI 10.1109/ROBOT.1997.614269
   Livingston M, 2002, AUGMENTED REALITY SY
   Mackenzie AK, 2017, J EXP PSYCHOL HUMAN, V43, P381, DOI 10.1037/xhp0000297
   Mackenzie Andrew K, 2014, P S EYE TRACK RES AP, P127
   Mappes J, 2005, TRENDS ECOL EVOL, V20, P598, DOI 10.1016/j.tree.2005.07.011
   Marion P, 2017, J FIELD ROBOT, V34, P262, DOI 10.1002/rob.21681
   Miesler L, 2011, INT J DES, V5, P17
   Phan MT, 2016, 2016 IEEE 19TH INTERNATIONAL CONFERENCE ON INTELLIGENT TRANSPORTATION SYSTEMS (ITSC), P1298, DOI 10.1109/ITSC.2016.7795724
   Nagatani K, 2013, J FIELD ROBOT, V30, P44, DOI 10.1002/rob.21439
   Ngai S, 2005, CRIT INQUIRY, V31, P811, DOI 10.1086/444516
   Noth Winfried, 1994, ORIGINS SEMIOSIS SIG, P37
   Pretlove J, 1998, IND ROBOT, V25, P401, DOI 10.1108/01439919810240225
   QUIGLEY M, 2015, PROGRAMMING ROBOTS R
   Ricks B., 2004, 2004 IEEE/RSJ International Conference on Intelligent Robots and Systems (IROS) (IEEE Cat. No.04CH37566), P2855
   ROTH S, 1986, AM PSYCHOL, V41, P813, DOI 10.1037/0003-066X.41.7.813
   Schall Jr M. C., 2010, J VISION, V10, P236
   Schall MC, 2013, HUM FACTORS, V55, P643, DOI 10.1177/0018720812462029
   SCHNEIRLA TC, 1959, NEBR SYM MOTIV, V7, P1
   Scurati GW, 2018, COMPUT IND, V98, P68, DOI 10.1016/j.compind.2018.02.001
   Sheridan, 1992, PRESENCE-TELEOP VIRT, V1, P120, DOI [10.1162/pres.1992.1.1.120, DOI 10.1162/PRES.1992.1.1.120]
   Sheridan TB, 2016, HUM FACTORS, V58, P525, DOI 10.1177/0018720816644364
   SORKIN RD, 1988, HUM FACTORS, V30, P445, DOI 10.1177/001872088803000406
   TOOBY J, 1990, ETHOL SOCIOBIOL, V11, P375, DOI 10.1016/0162-3095(90)90017-Z
   Valner R, 2018, ROBOTICS, V7, DOI 10.3390/robotics7010009
   Wade A., 2018, ELECT IMAGING, V2018, P435, DOI 10.2352/ISSN.2470-1173.2018.03.ERVR-435
   Wallis TSA, 2007, ACCIDENT ANAL PREV, V39, P1177, DOI 10.1016/j.aap.2007.03.003
   Yanco HA, 2015, J FIELD ROBOT, V32, P420, DOI 10.1002/rob.21568
   Yuh J, 2000, AUTON ROBOT, V8, P7, DOI 10.1023/A:1008984701078
   [No title captured]
NR 61
TC 1
Z9 1
U1 5
U2 14
PU SAGE PUBLICATIONS INC
PI THOUSAND OAKS
PA 2455 TELLER RD, THOUSAND OAKS, CA 91320 USA
SN 0018-7208
EI 1547-8181
J9 HUM FACTORS
JI Hum. Factors
PD JUN
PY 2021
VL 63
IS 4
BP 619
EP 634
AR 0018720820902293
DI 10.1177/0018720820902293
EA FEB 2020
PG 16
WC Behavioral Sciences; Engineering, Industrial; Ergonomics; Psychology,
   Applied; Psychology
WE Science Citation Index Expanded (SCI-EXPANDED); Social Science Citation Index (SSCI)
SC Behavioral Sciences; Engineering; Psychology
GA SA0JX
UT WOS:000513321900001
PM 32048884
DA 2022-02-06
ER

PT J
AU Li, G
   Chung, WY
AF Li, Gang
   Chung, Wan-Young
TI Combined EEG-Gyroscope-tDCS Brain Machine Interface System for Early
   Management of Driver Drowsiness
SO IEEE TRANSACTIONS ON HUMAN-MACHINE SYSTEMS
LA English
DT Article
DE Closed-loop algorithm; driver drowsiness detection (DDD);
   electroencephalogram (EEG); motion capture; transcranial direct current
   stimulation (tDCS)
ID CURRENT STIMULATION TDCS; COMPUTER-INTERFACE; VIGILANCE; WIRELESS;
   SIGNALS
AB In this paper, we present the design and implementation of a wireless, wearable brain machine interface (BMI) system dedicated to signal sensing and processing for driver drowsiness detection (DDD). Owing to the importance of driver drowsiness and the possibility for brainwaves-based DDD, many electroencephalogram (EEG)-based approaches have been proposed. However, few studies focus on the early detection of driver drowsiness and on the early management of driver drowsiness using a closed-loop algorithm. The reported wireless and wearable BMI system is used for 1) simultaneous EEG and gyroscope-based head movement measurement for the early detection of driver drowsiness and 2) simultaneous EEG and transcranial direct current stimulation (tDCS) for the early management of driver drowsiness. To achieve the purposes of easy-to-use and distraction-free driving, a Bluetooth low-energy module is embedded in this BMI system and used to communicate with a fully wearable consumer device, a smartwatch, which coordinates the work of drowsiness monitoring and brain stimulation with its embedded closed-loop algorithm. The proposed system offers a 128 Hz sampling rate per channel, 12-bit and 16-bit resolution for a single-channel EEG and a three-channel gyroscope, and a maximum 2 mA current for the tDCS. The current consumption of the whole headset system is 56 mA. The battery life of the smartwatch is 9 h. The DDD experimental results show that the proposed system obtained a 93.67% five-level overall accuracy, a 96.15% two-level (alert versus slightly drowsy) accuracy, and maximum 16- to 23-min wakefulness maintenance.
C1 [Li, Gang] Shanghai Jiao Tong Univ, Dept Micro Nano Elect, Shanghai 200240, Peoples R China.
   [Chung, Wan-Young] Pukyong Natl Univ, Dept Elect Engn, Busan 608739, South Korea.
RP Chung, WY (corresponding author), Pukyong Natl Univ, Dept Elect Engn, Busan 608739, South Korea.
EM rivermandy@sjtu.edu.cn; wychung@pknu.ac.kr
RI ; Chung, Wan-Young/P-8715-2016
OI Li, Gang/0000-0002-5251-7445; Chung, Wan-Young/0000-0002-0121-855X
FU Research Grant of BB (Brain Busan) 21 project
FX This work was supported by the Research Grant of BB (Brain Busan) 21
   project of 2015. This paper was recommended by Associate Editor Dingguo
   Zhang. (Corresponding author: Wan-Young Chung.)
CR Akin M, 2008, NEURAL COMPUT APPL, V17, P227, DOI 10.1007/S00521-007-0117-7
   Alexander S., 2011, GENTAL INTRO SUPPORT, P91
   [Anonymous], 2012, YOU ARE DROWSY PLEAS
   [Anonymous], 2014, CREATIVE VISION ANDR
   Belz SM, 1999, HUM FACTORS, V41, P608, DOI 10.1518/001872099779656734
   Chang CC, 2011, ACM T INTEL SYST TEC, V2, DOI 10.1145/1961189.1961199
   Chang DW, 2011, IEEE J EM SEL TOP C, V1, P440, DOI 10.1109/JETCAS.2011.2181454
   CHI Y, 2011, IEEE T NEUR SYS REH, V20, P228, DOI DOI 10.1109/TNSRE.2011.2174652
   Chi Y.M., 2010, WIRELESS HLTH 2010, P15, DOI DOI 10.1145/1921081.1921085
   Chi Y. M., 2010, IEEE REV BIOMED ENG, V3, P106, DOI DOI 10.1109/RBME.2010.2084078
   De Rosario H, 2010, IET INTELL TRANSP SY, V4, P280, DOI 10.1049/iet-its.2009.0110
   Hanowski R. J., 2008, 810035 DOT HS NAT HI
   Huang KC, 2012, IEEE ENG MED BIO, P3336, DOI 10.1109/EMBC.2012.6346679
   Iber C, 2007, AASM MANUAL SCORING, V1st
   Jap BT, 2011, EXPERT SYST APPL, V38, P996, DOI 10.1016/j.eswa.2010.07.109
   Khandoker AH, 2009, IEEE T INF TECHNOL B, V13, P1057, DOI 10.1109/TITB.2009.2031639
   Khushaba R. N., 2011, FUZZY SETS SYST, V221, P90
   Khushaba RN, 2011, IEEE T BIO-MED ENG, V58, P121, DOI 10.1109/TBME.2010.2077291
   Lee BG, 2015, IEEE SENS J, V15, P5624, DOI 10.1109/JSEN.2015.2447012
   Lee S, 2013, BRAIN-COMPUTER INTERFACE SYSTEMS - RECENT PROGRESS AND FUTURE PROSPECTS, P215, DOI 10.5772/56436
   Lei Cao, 2010, Proceedings 2010 International Conference on Progress in Informatics and Computing (PIC 2010), P175, DOI 10.1109/PIC.2010.5687413
   Li G, 2015, SENSORS-BASEL, V15, P20873, DOI 10.3390/s150820873
   Lin C.-B., 2012, EVID-BASED COMPL ALT, V2012, P1, DOI DOI 10.1155/2012/967182
   Lin CT, 2008, IEEE T BIO-MED ENG, V55, P1582, DOI 10.1109/TBME.2008.918566
   Lin CT, 2014, IEEE T BIOMED CIRC S, V8, P165, DOI 10.1109/TBCAS.2014.2316224
   Lin CT, 2010, IEEE T BIOMED CIRC S, V4, P214, DOI 10.1109/TBCAS.2010.2046415
   Lin CT, 2009, LECT NOTES ARTIF INT, V5638, P741
   McIntire LK, 2014, BRAIN STIMUL, V7, P499, DOI 10.1016/j.brs.2014.04.008
   Nelson JT, 2014, NEUROIMAGE, V85, P909, DOI 10.1016/j.neuroimage.2012.11.061
   Nitsche MA, 2009, EXP NEUROL, V219, P14, DOI 10.1016/j.expneurol.2009.03.038
   O'Regan S, 2013, J NEUROSCI METH, V218, P110, DOI 10.1016/j.jneumeth.2013.04.017
   Panichkun, 2011, INT J APPL BIOMED EN, V4, P37
   Patel K., 2009, P 3 INT C PERV COMP, P1, DOI DOI 10.4108/ICST.PERVASIVEHEALTH2009.6019
   Sahayadhas A, 2012, SENSORS-BASEL, V12, P16937, DOI 10.3390/s121216937
   Sakai H, 2014, BEHAV BRAIN RES, V273, P57, DOI 10.1016/j.bbr.2014.07.036
   Southworth S, 1999, INTEGR PHYS BEH SCI, V34, P43, DOI 10.1007/BF02688709
   Theodoridis S., 2010, INTRO PATTERN RECOGN, P113
   Wang YT, 2012, BIOMED CIRC SYST C, P200, DOI 10.1109/BioCAS.2012.6418462
   WIERWILLE WW, 1994, ACCIDENT ANAL PREV, V26, P571, DOI 10.1016/0001-4575(94)90019-1
NR 39
TC 20
Z9 20
U1 5
U2 25
PU IEEE-INST ELECTRICAL ELECTRONICS ENGINEERS INC
PI PISCATAWAY
PA 445 HOES LANE, PISCATAWAY, NJ 08855-4141 USA
SN 2168-2291
EI 2168-2305
J9 IEEE T HUM-MACH SYST
JI IEEE T. Hum.-Mach. Syst.
PD FEB
PY 2018
VL 48
IS 1
BP 50
EP 62
DI 10.1109/THMS.2017.2759808
PG 13
WC Computer Science, Artificial Intelligence; Computer Science, Cybernetics
WE Science Citation Index Expanded (SCI-EXPANDED)
SC Computer Science
GA FT1SA
UT WOS:000422915300006
DA 2022-02-06
ER

PT J
AU Wu, GY
   Boriboonsomsin, K
   Xia, HT
   Barth, M
AF Wu, Guoyuan
   Boriboonsomsin, Kanok
   Xia, Haitao
   Barth, Matthew
TI Supplementary Benefits from Partial Vehicle Automation in an Ecoapproach
   and Departure Application at Signalized Intersections
SO TRANSPORTATION RESEARCH RECORD
LA English
DT Article
AB One of the objectives of the U.S. Department of Transportation's connected vehicle (CV) research program is to develop innovative applications that take advantage of communications between vehicles and roadside infrastructure as well as between the vehicles themselves to improve safety, mobility, and the environmental performance of multimodal transportation systems. Many of the energy- and environment-focused CV applications involve the prescription of optimal speed profiles for vehicles that travel within the transportation network. These recommended speed profiles can then be provided to the drivers through human machine interfaces (HMIs). However, the drivers may not be able to follow the recommended speed profiles closely. In that case, the effectiveness of the applications might be degraded. These HMIs may even be distracting and detrimental to safety. Partial vehicle automation can be used to follow a recommended speed profile and play an important role to ensure that the benefits of these CV applications are realized fully. This paper presents an evaluation of the supplementary benefits from partial vehicle automation in CV applications with the use of an ecoapproach and departure application at signalized intersections in a case study. This application provides recommended speeds for vehicles as they approach and travel through a signalized intersection so that they pass through the intersection on green or decelerate to a stop in the most ecofriendly manner. The evaluation was based on real-world HMI manual driving data and in simulated partial automation data. The results showed different levels of supplementary benefits, which depended on the ability of the drivers to follow the recommended speeds, compared with the actual target speed profiles that would have been achieved through partial vehicle automation.
C1 [Wu, Guoyuan; Boriboonsomsin, Kanok; Xia, Haitao; Barth, Matthew] Univ Calif Riverside, Ctr Environm Res & Technol, Riverside, CA 92507 USA.
RP Wu, GY (corresponding author), Univ Calif Riverside, Ctr Environm Res & Technol, 1084 Columbia Ave, Riverside, CA 92507 USA.
EM gywu@cert.ucr.edu
RI Wu, Guoyuan/AAJ-8804-2020
OI Barth, Matthew/0000-0002-4735-5859
FU Intelligent Transportation Systems Joint Program Office of the Research;
   Innovative Technology Administration
FX This research is supported by the Intelligent Transportation Systems
   Joint Program Office of the Research and Innovative Technology
   Administration. The authors thank the staff at the Turner-Fairbank
   Highway Research Center for facilitating the field experiment. The
   authors also thank Qiu Jin of the University of California at Riverside
   for her contribution in the field experiment.
CR Barth M, 2008, TRANSPORT RES REC, P163, DOI 10.3141/2058-20
   Barth M, 2009, TRANSPORT RES D-TR E, V14, P400, DOI 10.1016/j.trd.2009.01.004
   European Commission, ECOMOVE COOP MOB SYS
   Li M., 2009, INT J ITS RES, V7, P49
   NHTSA, PREL STAT POL CONC A
   U.S. Department of Transportation, APPL ENV REAL TIM IN
   U. S. Department of Transportation, 2013, AERIS CONC OP MOD WO
   U.S. Environmental Protection Agency, MOVES MOT VEH EM SIM
   US-EPA, 2010, EPA420R10026
   van Katwijk R., 2013, 92 ANN M TRANSP RES
   Wu GY, 2010, TRANSPORT RES REC, P98, DOI 10.3141/2189-11
   Xia HT, 2013, J INTELL TRANSPORT S, V17, P31, DOI 10.1080/15472450.2012.712494
NR 12
TC 16
Z9 17
U1 0
U2 8
PU NATL ACAD SCIENCES
PI WASHINGTON
PA 2101 CONSTITUTION AVE NW, WASHINGTON, DC 20418 USA
SN 0361-1981
EI 2169-4052
J9 TRANSPORT RES REC
JI Transp. Res. Record
PY 2014
IS 2424
BP 66
EP 75
DI 10.3141/2424-08
PG 10
WC Engineering, Civil; Transportation; Transportation Science & Technology
WE Science Citation Index Expanded (SCI-EXPANDED)
SC Engineering; Transportation
GA AQ8IW
UT WOS:000343070200008
DA 2022-02-06
ER

PT J
AU Kabir, MA
   Han, J
   Colman, A
AF Kabir, Muhammad Ashad
   Han, Jun
   Colman, Alan
TI SocioTelematics: Harnessing social interaction-relationships in
   developing automotive applications
SO PERVASIVE AND MOBILE COMPUTING
LA English
DT Article
DE Automotive telematics; Social interaction-relationships; Adaptation
   Cooperative convoy; Android application; Social car
ID MIDDLEWARE; MODELS; ADAPTATION; SOFTWARE
AB In a cooperative convoy, a vehicle interacts with other vehicles, service providers and infrastructure systems to make the travel safe and convenient. Through these interactions a vehicle can share its domain-specific information - acquired from service providers and infrastructure - with other vehicles in the convoy. Such interactions are subject to defined agreements and constraints between the entities (i.e., vehicle to vehicle, vehicle to service provider, and so on), which we refer as (social) interaction-relationships. Such relationships, however, may need to adapt with the changes of requirements. Also a driver may want to automate certain interactions to reduce distraction during driving. A cooperative convoy telematics system should support collaboration (i.e., allow drivers to share specific travel information) and coordination (i.e., allow drivers to automate interactions), and be able to adapt to cope with the changes of requirements.
   In this paper, we address these issues and demonstrate how our social interaction-relationships modelling technique can be exploited to develop a telematics system, called SocioTelematics, providing such functionalities. This system allows collaboration and coordination preferences explicitly specified and updated to cope with the changes. In particular, our service oriented implementation enhances adaptability of the system, making it easily deployable and changeable. We have implemented a prototype system based on a client-server architecture where the client application is developed for Android and the server is running on the Amazon cloud. The system's performance and resource consumption were quantified using real life experiments that show the feasibility of our approach. (C) 2014 Elsevier B.V. All rights reserved.
C1 [Kabir, Muhammad Ashad; Han, Jun; Colman, Alan] Swinburne Univ Technol, Ctr Comp & Engn Software Syst, Sch Software & Elect Engn, Melbourne, Vic, Australia.
RP Kabir, MA (corresponding author), Swinburne Univ Technol, Ctr Comp & Engn Software Syst, Sch Software & Elect Engn, Melbourne, Vic, Australia.
EM akabir@swin.edu.au; jhan@swin.edu.au; acolman@swin.edu.au
RI , Jun/Q-7503-2019; Kabir, Ashad/AAY-8323-2020; Arizona, Science The
   University/AAE-2048-2021
OI Kabir, Muhammad Ashad/0000-0002-6798-6535; Colman,
   Alan/0000-0003-0264-9965; Efrat, Alon/0000-0001-9834-4132
FU Commonwealth of Australia through Cooperative Research Centre for
   Advanced Automotive Technology (AutoCRC)Australian GovernmentDepartment
   of Industry, Innovation and ScienceCooperative Research Centres (CRC)
   Programme
FX This work was supported in part by the Commonwealth of Australia,
   through the Cooperative Research Centre for Advanced Automotive
   Technology (AutoCRC).
CR Bisdikian C., 2002, P 2 INT WORKSH MOB C P 2 INT WORKSH MOB C, P15
   Blair G, 2009, COMPUTER, V42, P22, DOI 10.1109/MC.2009.326
   Bocchi Laura, 2008, 2008 IEEE 32nd International Computer Software and Applications Conference (COMPSAC), P1059, DOI 10.1109/COMPSAC.2008.228
   Broy M, 2007, P IEEE, V95, P356, DOI 10.1109/JPROC.2006.888386
   Cabri G, 2004, IEEE SYS MAN CYBERN, P5473
   Cabri G, 2010, KNOWL ENG REV, V25, P397, DOI 10.1017/S026988891000024X
   Cernuzzi L, 2011, KNOWL ENG REV, V26, P175, DOI 10.1017/S0269888911000014
   Colman A., 2006, THESIS SWINBURNE U T
   Colman A, 2007, APPL ONTOL, V2, P105
   CORTES M, 1996, P ACM C COMP SUPP CO, P21
   Daft R. L., 2009, ORG THEORY DESIGN
   Fisher G., 1998, P 17 AIAA IEEE SAE D, V1
   France R, 2007, FOSE 2007: FUTURE OF SOFTWARE ENGINEERING, P37, DOI 10.1109/FOSE.2007.14
   Geihs K, 2009, SOFTWARE PRACT EXPER, V39, P385, DOI 10.1002/spe.900
   Henry M., 1983, STRUCTURE 5 DESIGNIN
   Iwai A., 2011, Proceedings of the 2011 IEEE 4th International Conference on Cloud Computing (CLOUD 2011), P638, DOI 10.1109/CLOUD.2011.119
   Kabir MA, 2013, LECT NOTES COMPUT SC, V8185, P149, DOI 10.1007/978-3-642-41030-7_10
   Kabir MA, 2013, INT CONF PERVAS COMP, P419
   Kabir MA, 2012, 2012 9TH INTERNATIONAL CONFERENCE ON UBIQUITOUS INTELLIGENCE & COMPUTING AND 9TH INTERNATIONAL CONFERENCE ON AUTONOMIC & TRUSTED COMPUTING (UIC/ATC), P40, DOI 10.1109/UIC-ATC.2012.70
   Kabir MA, 2011, 2011 16TH IEEE INTERNATIONAL CONFERENCE ON ENGINEERING OF COMPLEX COMPUTER SYSTEMS (ICECCS), P243, DOI 10.1109/ICECCS.2011.31
   Kapuruge M, 2011, IEEE INT ENTERP DIST, P183, DOI 10.1109/EDOC.2011.15
   Li D., 1998, ACM 1998 Conference on Computer Supported Cooperative Work. Proceedings. CSCW 98, P179
   Riener A., 2012, SOC CAR WORKSH SOC I
   Rollinson D., 2008, ORG BEHAV ANAL INTEG, V4th ed.
   Rouvoy R, 2009, LECT NOTES COMPUT SC, V5525, P164
   Sandhu RS, 1996, COMPUTER, V29, P38, DOI 10.1109/2.485845
   Schmidt A, 2011, IEEE PERVAS COMPUT, V10, P12, DOI 10.1109/MPRV.2011.45
   Steimann F, 2007, APPL ONTOL, V2, P89
   Taconet C, 2009, LECT NOTES COMPUT SC, V5870, P513, DOI 10.1007/978-3-642-05148-7_39
   Vidales P., 2002, WORKSH LBS, P47
   W3C, WEB SERV DESCR LANG
   Wu ZH, 2007, IEEE T INTELL TRANSP, V8, P121, DOI 10.1109/TITS.2006.890080
   Yu ZW, 2006, IEEE COMMUN MAG, V44, P136, DOI 10.1109/MCOM.2006.1710425
   Zhang DQ, 2004, VTC2004-SPRING: 2004 IEEE 59TH VEHICULAR TECHNOLOGY CONFERENCE, VOLS 1-5, PROCEEDINGS, P2957
   Zhu HB, 2008, IEEE T SYST MAN CY C, V38, P377, DOI 10.1109/TSMCC.2008.919168
NR 35
TC 4
Z9 4
U1 0
U2 6
PU ELSEVIER SCIENCE BV
PI AMSTERDAM
PA PO BOX 211, 1000 AE AMSTERDAM, NETHERLANDS
SN 1574-1192
EI 1873-1589
J9 PERVASIVE MOB COMPUT
JI Pervasive Mob. Comput.
PD OCT
PY 2014
VL 14
SI SI
BP 129
EP 146
DI 10.1016/j.pmcj.2014.04.003
PG 18
WC Computer Science, Information Systems; Telecommunications
WE Science Citation Index Expanded (SCI-EXPANDED)
SC Computer Science; Telecommunications
GA AP4LY
UT WOS:000342049700012
DA 2022-02-06
ER

PT J
AU Jiao, SJ
   Liu, LY
   Liu, Q
AF Jiao, Shuang-Jian
   Liu, Lin-Yao
   Liu, Qian
TI A Hybrid Deep Learning Model for Recognizing Actions of Distracted
   Drivers
SO SENSORS
LA English
DT Article
DE driver distraction; OpenPose; LSTM; keyframe sequences; action
   recognition; nested cross-validation
ID KEY FRAMES EXTRACTION; ACTION RECOGNITION; GESTURE RECOGNITION; DEPTH
   IMAGES; IN-VEHICLE; PERFORMANCE
AB With the rapid spreading of in-vehicle information systems such as smartphones, navigation systems, and radios, the number of traffic accidents caused by driver distractions shows an increasing trend. Timely identification and warning are deemed to be crucial for distracted driving and the establishment of driver assistance systems is of great value. However, almost all research on the recognition of the driver's distracted actions using computer vision methods neglected the importance of temporal information for action recognition. This paper proposes a hybrid deep learning model for recognizing the actions of distracted drivers. Specifically, we used OpenPose to obtain skeleton information of the human body and then constructed the vector angle and modulus ratio of the human body structure as features to describe the driver's actions, thereby realizing the fusion of deep network features and artificial features, which improve the information density of spatial features. The K-means clustering algorithm was used to preselect the original frames, and the method of inter-frame comparison was used to obtain the final keyframe sequence by comparing the Euclidean distance between manually constructed vectors representing frames and the vector representing the cluster center. Finally, we constructed a two-layer long short-term memory neural network to obtain more effective spatiotemporal features, and one softmax layer to identify the distracted driver's action. The experimental results based on the collected dataset prove the effectiveness of this framework, and it can provide a theoretical basis for the establishment of vehicle distraction warning systems.
C1 [Jiao, Shuang-Jian; Liu, Lin-Yao; Liu, Qian] Ocean Univ China, Coll Engn, Dept Civil Engn, Qingdao 266100, Peoples R China.
RP Liu, Q (corresponding author), Ocean Univ China, Coll Engn, Dept Civil Engn, Qingdao 266100, Peoples R China.
EM jsj6039@ouc.edu.cn; lly6409@stu.ouc.edu.cn; liuqian6428@stu.ouc.edu.cn
CR Abouelnaga Y., 2017, arXiv:1706.09498
   Ahad MAR, 2021, PATTERN RECOGN LETT, V145, P216, DOI 10.1016/j.patrec.2021.02.013
   Baheti B, 2020, IEEE T INTELL VEHICL, V5, P565, DOI 10.1109/TIV.2020.2995555
   Cao Z, 2021, IEEE T PATTERN ANAL, V43, P172, DOI 10.1109/TPAMI.2019.2929257
   Carsten O, 2005, TRANSPORT RES F-TRAF, V8, P75, DOI 10.1016/j.trf.2005.04.003
   Cawley GC, 2010, J MACH LEARN RES, V11, P2079
   Chaudhuri D, 1997, IEEE T SYST MAN CY B, V27, P871, DOI 10.1109/3477.623240
   Chen K, 2020, PHYSICA A, V560, DOI 10.1016/j.physa.2020.125132
   Chen T, XGBOOST EXTREME GRAD
   Cornacchia M, 2017, IEEE SENS J, V17, P386, DOI 10.1109/JSEN.2016.2628346
   Eraqi HM, 2019, J ADV TRANSPORT, DOI 10.1155/2019/4125865
   Ergeneci M, 2018, IEEE T BIOMED CIRC S, V12, P68, DOI 10.1109/TBCAS.2017.2757400
   Foss RD, 2014, J ADOLESCENT HEALTH, V54, pS50, DOI 10.1016/j.jadohealth.2014.01.005
   Gao HB, 2021, SCI CHINA INFORM SCI, V64, DOI 10.1007/s11432-020-3071-8
   Hochreiter S, 1997, NEURAL COMPUT, V9, P1735, DOI 10.1162/neco.1997.9.8.1735
   Hu B, 2020, IEEE ACCESS, V8, P152045, DOI 10.1109/ACCESS.2020.3011542
   Huang C, 2020, IEEE ACCESS, V8, P109335, DOI 10.1109/ACCESS.2020.3001159
   Jegham I, 2021, IEEE SENS J, V21, P1918, DOI 10.1109/JSEN.2020.3019258
   Ji SW, 2013, IEEE T PATTERN ANAL, V35, P221, DOI 10.1109/TPAMI.2012.59
   Kim H, 2015, SENSORS-BASEL, V15, P12410, DOI 10.3390/s150612410
   Kingma DP, 2015, 3 INT C LEARN REPR I, DOI DOI 10.1145/1830483.1830503
   Kountouriotis GK, 2016, ACCIDENT ANAL PREV, V96, P39, DOI 10.1016/j.aap.2016.07.032
   Kulhare S, 2016, INT C PATT RECOG, P835, DOI 10.1109/ICPR.2016.7899739
   Lansdown TC, 2021, TRANSPORT RES F-TRAF, V81, P650, DOI 10.1016/j.trf.2021.07.008
   Li B, 2020, MULTIMED TOOLS APPL, V79, P5197, DOI 10.1007/s11042-018-6357-y
   Li L, 2020, ACCIDENT ANAL PREV, V137, DOI 10.1016/j.aap.2020.105432
   Li XL, 2018, IEEE T CYBERNETICS, V48, P1923, DOI 10.1109/TCYB.2017.2718579
   Li ZQ, 2022, J BUILD ENG, V45, DOI 10.1016/j.jobe.2021.103352
   Lu X, 2020, NANO ENERGY, V78, DOI 10.1016/j.nanoen.2020.105359
   Ma CY, 2021, APPL SCI-BASEL, V11, DOI 10.3390/app11104426
   Mase JM, 2020, I C INF COMM TECH CO, P1, DOI 10.1109/ICTC49870.2020.9289588
   Masood S, 2020, PATTERN RECOGN LETT, V139, P79, DOI 10.1016/j.patrec.2017.12.023
   Meng XY, 2018, NANO ENERGY, V51, P721, DOI 10.1016/j.nanoen.2018.07.026
   National Highway Traffic Safety Administration, DISTRACTED DRIVING
   Omerustaoglu F, 2020, APPL SOFT COMPUT, V96, DOI 10.1016/j.asoc.2020.106657
   Pan SJ, 2010, IEEE T KNOWL DATA EN, V22, P1345, DOI 10.1109/TKDE.2009.191
   Qi M, 2017, ADV NEURAL INF PROCE, P3146, DOI DOI 10.5555/3294996.3295074
   Savas BK, 2020, IEEE ACCESS, V8, P12491, DOI 10.1109/ACCESS.2020.2963960
   Shahverdy M, 2020, EXPERT SYST APPL, V149, DOI 10.1016/j.eswa.2020.113240
   Simonyan K, 2014, ADV NEUR IN, V27
   State Farm, DISTRACTED DRIVER DE
   Taheri S, 2019, NEUROCOMPUTING, V329, P300, DOI 10.1016/j.neucom.2018.10.071
   Tang H, 2019, NEUROCOMPUTING, V331, P424, DOI 10.1016/j.neucom.2018.11.038
   Tasnim N, 2021, APPL SCI-BASEL, V11, DOI 10.3390/app11062675
   Varma S, 2006, BMC BIOINFORMATICS, V7, DOI 10.1186/1471-2105-7-91
   Wang HJ, 2021, IEEE T VEH TECHNOL, V70, P8707, DOI 10.1109/TVT.2021.3098321
   Wang L, 2020, IEEE T IMAGE PROCESS, V29, P15, DOI 10.1109/TIP.2019.2925285
   Wang YX, 2015, J VIS COMMUN IMAGE R, V33, P193, DOI 10.1016/j.jvcir.2015.09.013
   Wang YK, 2015, IEEE T NEUR SYS REH, V23, P1085, DOI 10.1109/TNSRE.2015.2415520
   Wei XS, 2018, PATTERN RECOGN, V76, P704, DOI 10.1016/j.patcog.2017.10.002
   Wu YR, 2019, COMPUT INTELL-US, V35, P535, DOI 10.1111/coin.12207
   Xu QZ, 2020, PHYSICA A, V540, DOI 10.1016/j.physa.2019.123205
   Xu Y, 2019, MULTIMED TOOLS APPL, V78, P25063, DOI 10.1007/s11042-019-7593-5
   Yan X, 2020, SENSORS-BASEL, V20, DOI 10.3390/s20236941
   Yasin H, 2020, SENSORS-BASEL, V20, DOI 10.3390/s20082226
   Yu H, 2021, MULTIMEDIA TECHNOLOG, P469
   Zhao YR, 2019, INT CONF ADV CLOUD B, P279, DOI 10.1109/CBD.2019.00057
   Zuo Q, 2020, SENSORS-BASEL, V20, DOI 10.3390/s20247149
NR 58
TC 0
Z9 0
U1 3
U2 3
PU MDPI
PI BASEL
PA ST ALBAN-ANLAGE 66, CH-4052 BASEL, SWITZERLAND
EI 1424-8220
J9 SENSORS-BASEL
JI Sensors
PD NOV
PY 2021
VL 21
IS 21
AR 7424
DI 10.3390/s21217424
PG 21
WC Chemistry, Analytical; Engineering, Electrical & Electronic; Instruments
   & Instrumentation
WE Science Citation Index Expanded (SCI-EXPANDED)
SC Chemistry; Engineering; Instruments & Instrumentation
GA XB4YJ
UT WOS:000721336300001
PM 34770728
OA gold, Green Published
DA 2022-02-06
ER

PT J
AU Kong, XQ
   Das, S
   Zhang, YL
   Xiao, X
AF Kong, Xiaoqiang
   Das, Subasish
   Zhang, Yunlong
   Xiao, Xiao
TI Lessons learned from pedestrian-driver communication and yielding
   patterns
SO TRANSPORTATION RESEARCH PART F-TRAFFIC PSYCHOLOGY AND BEHAVIOUR
LA English
DT Article
DE Pedestrian driver interaction; Naturalistic driving; Tacit
   communication; Pattern recognition; Correspondence analysis
ID MOBILE PHONE USE; UNCONTROLLED CROSSWALKS; MIDBLOCK CROSSWALKS; FATALITY
   RISK; BEHAVIOR; SPEED; INTERSECTIONS; SAFETY
AB Understanding the hidden patterns of tacit communication between drivers and pedestrians is crucial for improving pedestrian safety. However, this type of communication is a result of the psychological processes of both pedestrians and drivers, which are very difficult to understand thoroughly. This study utilizes a naturalistic field study dataset and explores the hidden patterns from successful and failed communication events using a pattern recognition method known as Taxicab Correspondence Analysis (TCA). The successful communication scenarios indicate the combinations of variable attributes such as eye contact, facial expression, the assertion of crossing, and effective traffic control devices are strongly associated with successful scenarios. The patterns for failed scenarios are most likely to be on the roadway with a relatively higher speed limit (e.g., 35 mph) and a relatively lower speed limit (e.g., 15 mph) under different conditions. On roadways with a higher speed limit, the failed scenarios are highly associated with passive and undecisive pedestrians, pedestrians far away from the crosswalk, regardless of pedestrian-driver eye contact and facial expression of the pedestrians. Instead of waiting for pedestrians to making a crossing decision, overspeeding drivers are more likely to speed up and pass the crosswalk. On roadways with a lower speed limit, the failed scenarios are often associated with distracted pedestrians, vehicles having the right of way, and the absence of effective traffic control devices. These findings could help transportation agencies identify appropriate countermeasures to reduce pedestrian crashes. The findings on driver-pedestrian communication patterns could provide scopes for improvement in computer vision-based algorithms designed for autonomous vehicle industries.
   (c) 2021 Elsevier Ltd. All rights reserved.
C1 [Kong, Xiaoqiang; Zhang, Yunlong; Xiao, Xiao] Texas A&M Univ, College Stn, TX 77843 USA.
   [Das, Subasish] Texas A&M Transportat Inst, 3500 NW Loop 410, San Antonio, TX 78229 USA.
RP Kong, XQ (corresponding author), Texas A&M Univ, College Stn, TX 77843 USA.; Das, S (corresponding author), Texas A&M Transportat Inst, 3500 NW Loop 410, San Antonio, TX 78229 USA.
EM x-kong@tti.tamu.edu; s-das@tti.tamu.edu; yzhang@civil.tamu.edu;
   xx1991@tamu.edu
RI kong, Xiaoqiang/AAX-8115-2020
OI kong, Xiaoqiang/0000-0002-8120-0754
CR Al-Kaisy A, 2018, J TRANSP SAF SECUR, V10, P303, DOI 10.1080/19439962.2016.1267827
   Anciaes P, 2020, TRANSPORT RES F-TRAF, V73, P453, DOI 10.1016/j.trf.2020.07.006
   Baireddy R, 2018, TRANSPORT RES REC, V2672, P116, DOI 10.1177/0361198118777088
   Bella F, 2015, ACCIDENT ANAL PREV, V83, P111, DOI 10.1016/j.aap.2015.07.016
   Bertulis T, 2014, TRANSPORT RES REC, P46, DOI 10.3141/2464-06
   Choulakian V, 2006, PSYCHOMETRIKA, V71, P333, DOI 10.1007/s11336-004-1231-4
   Choulakian V., 2013, J DATA SCI, V11, P205
   Das S, 2018, ACCIDENT ANAL PREV, V111, P43, DOI 10.1016/j.aap.2017.11.016
   Dey D, 2017, AUTOMOTIVEUI 2017: PROCEEDINGS OF THE 9TH INTERNATIONAL CONFERENCE ON AUTOMOTIVE USER INTERFACES AND INTERACTIVE VEHICULAR APPLICATIONS, P109, DOI 10.1145/3122986.3123009
   Elvik R, 2009, HANDBOOK OF ROAD SAFETY MEASURES, 2ND EDITION, P1
   Figliozzi MA, 2016, ACCIDENT ANAL PREV, V96, P169, DOI 10.1016/j.aap.2016.08.011
   Gomez RA, 2011, TRANSPORT RES REC, P27, DOI 10.3141/2264-04
   Gorrini A, 2018, TRANSPORT RES F-TRAF, V59, P269, DOI 10.1016/j.trf.2018.09.016
   Greenwell BM, 2020, R J, V12, P343
   Gueguen N, 2016, J SAFETY RES, V56, P83, DOI 10.1016/j.jsr.2015.12.005
   Guo YQ, 2019, CIV ENG J-TEHRAN, V5, P505, DOI 10.28991/cej-2019-03091263
   HIMANEN V, 1988, ACCIDENT ANAL PREV, V20, P187, DOI 10.1016/0001-4575(88)90003-6
   Kipkorir P., 2019, SCIMEDICINE J, V1, P12, DOI [10.28991/SciMedJ-2019-0101-2, DOI 10.28991/SCIMEDJ-2019-0101-2]
   Kroyer HRG, 2014, ACCIDENT ANAL PREV, V62, P143, DOI 10.1016/j.aap.2013.09.007
   Li X, 2014, PHYSICA A, V416, P661, DOI 10.1016/j.physa.2014.09.028
   Liu MM, 2014, TRANSPORT RES F-TRAF, V24, P244, DOI 10.1016/j.trf.2014.04.017
   Mahadevan K, 2018, PROCEEDINGS OF THE 2018 CHI CONFERENCE ON HUMAN FACTORS IN COMPUTING SYSTEMS (CHI 2018), DOI 10.1145/3173574.3174003
   Mitman MF, 2010, TRANSP RES RECORD, P23, DOI 10.3141/2198-04
   Moayedi M, 2019, CIV ENG J-TEHRAN, V5, P901, DOI 10.28991/cej-2019-03091298
   NHTSA,, 2020, 813060 NHTSA DOT HS
   Olszewski P, 2015, ACCIDENT ANAL PREV, V84, P83, DOI 10.1016/j.aap.2015.08.008
   Pasanen E., 1993, TRAFFIC ENG CONTROL, V34, P308
   Puttawong C, 2020, CIV ENG J-TEHRAN, V6, P1064, DOI 10.28991/cej-2020-03091529
   Roediger M, 2019, EXPLORING HUMAN VEHI, DOI [10.15787/VTT1/IC4KCQ, DOI 10.15787/VTT1/IC4KCQ]
   Schneider RJ, 2018, TRANSPORT RES REC, V2672, P21, DOI 10.1177/0361198118782251
   Schroeder BJ, 2011, J TRANSP ENG, V137, P455, DOI 10.1061/(ASCE)TE.1943-5436.0000225
   Simmons SM, 2020, INJURY PREV, V26, P170, DOI 10.1136/injuryprev-2019-043426
   Sivasankaran SK, 2020, INT J INJ CONTROL SA, V27, P144, DOI 10.1080/17457300.2019.1681005
   Stapleton S, 2017, TRANSPORT RES REC, P95, DOI 10.3141/2661-11
   Sucha M, 2017, ACCIDENT ANAL PREV, V102, P41, DOI 10.1016/j.aap.2017.02.018
   Tsala, 2020, J TRANSP TECHNOL, V10, P280, DOI DOI 10.4236/JTTS.2020.103018
   World Health Organization, 2018, Global Status Report on Alcohol and Health 2018
   Zhang HL, 2019, CAN J CIVIL ENG, V46, P381, DOI 10.1139/cjce-2017-0649
   Zhuang XL, 2014, ACCIDENT ANAL PREV, V70, P235, DOI 10.1016/j.aap.2013.12.015
NR 39
TC 0
Z9 0
U1 3
U2 3
PU ELSEVIER SCI LTD
PI OXFORD
PA THE BOULEVARD, LANGFORD LANE, KIDLINGTON, OXFORD OX5 1GB, OXON, ENGLAND
SN 1369-8478
EI 1873-5517
J9 TRANSPORT RES F-TRAF
JI Transp. Res. Pt. F-Traffic Psychol. Behav.
PD MAY
PY 2021
VL 79
BP 35
EP 48
DI 10.1016/j.trf.2021.03.011
PG 14
WC Psychology, Applied; Transportation
WE Social Science Citation Index (SSCI)
SC Psychology; Transportation
GA SO5RA
UT WOS:000659028100004
DA 2022-02-06
ER

PT J
AU Santini, S
   Salvi, A
   Valente, AS
   Pescape, A
   Segata, M
   Lo Cigno, R
AF Santini, Stefania
   Salvi, Alessandro
   Valente, Antonio Saverio
   Pescape, Antonio
   Segata, Michele
   Lo Cigno, Renato
TI Platooning Maneuvers in Vehicular Networks: A Distributed and
   Consensus-Based Approach
SO IEEE TRANSACTIONS ON INTELLIGENT VEHICLES
LA English
DT Article
DE Ad hoc networks; autonomous vehicles; communication systems; computer
   networks; cruise control; decentralized control; distributed parameter
   systems; 5G mobile communication; intelligent vehicles; mobile
   communication; networked control systems; vehicles
AB Cooperative driving is an essential component of future intelligent road systems. It promises greater safety, reducing accidents due to drivers distraction, improved infrastructure utilization, and fuel consumption reduction with platooning applications. Proper platoon management requires inter-vehicular communication (IVC), longitudinal control and lateral control for stability and safety, and proper application protocols and algorithms to manage platoons and perform coordinated maneuvers. This paper shows, how a longitudinal controller based on distributed consensus can, at the same time, guarantee stability and performance in regime platoon operations, and be at the hearth of maneuvering protocols and algorithms, as it remains stable in face of changes of platoon topology and control gains. The adoption of a single control algorithm for two fundamental tasks greatly simplify the overall design of the system and improves stability and safety as it is not required to switch between different controllers during platoon operation. The theoretical properties are proven in the first part of the paper. The second part of the paper is devoted to its implementation in a state-of-the-art mobility and IVC simulator, which is used for an extensive experimental campaign showing the dynamic properties of the system and its performance in a set of typical platoon maneuvers as join, leave, and inclusion of a vehicle in the middle of the platoon. All simulations include realistic details of the vehicle dynamics (mass, dimensions, power train dynamics) as well as extremely detailed modeling of the communication network, from IEEE 802.11p protocol details, to collisions, packet errors, path loss and fading on the channel, and source-destination-based delays.
C1 [Santini, Stefania] Univ Napoli Federico II, Automat Control, Dept Elect Engn & Informat Technol, I-80138 Naples, Italy.
   [Salvi, Alessandro] NetCom Grp SpA, R&D Dept, I-80143 Naples, Italy.
   [Valente, Antonio Saverio; Pescape, Antonio] Univ Napoli Federico II, Dept Elect Engn & Informat Technol, I-80138 Naples, Italy.
   [Segata, Michele] Univ Trento, I-1438122 Trento, Italy.
   [Lo Cigno, Renato] Univ Trento, Dept Comp Sci & Telecommun, I-1438122 Trento, Italy.
RP Salvi, A (corresponding author), NetCom Grp SpA, R&D Dept, I-80143 Naples, Italy.
EM stefania.santini@unina.it; a.salvi@netcomgroup.eu;
   antoniosaverio.valente@unina.it; pescape@unina.it;
   msegata@disi.unitn.it; locigno@disi.unitn.it
RI Lo Cigno, Renato/E-9777-2011
OI Lo Cigno, Renato/0000-0002-4755-2844; Segata,
   Michele/0000-0002-6016-749X
FU Regione CampaniaRegione Campania [CUP B68C12000460007]; Italian Ministry
   of Education, University and Research (MIUR)Ministry of Education,
   Universities and Research (MIUR) [ARS01_00615]
FX This work was supported by the Regione Campania with the Piattaforma
   Mobilit`a (CUP B68C12000460007) project and in part by the Italian
   Ministry of Education, University and Research (MIUR) in the context of
   the ARS01_00615 OPL_Apps project.
CR Ali A, 2015, IEEE INTEL TRANSP SY, V7, P58, DOI 10.1109/MITS.2014.2328670
   Attia R, 2014, VEHICLE SYST DYN, V52, P261, DOI 10.1080/00423114.2013.874563
   Caraffi C, 2012, IEEE INT C INTELL TR, P975, DOI 10.1109/ITSC.2012.6338748
   Darbha S, 1999, TRANSPORT RES C-EMER, V7, P329, DOI 10.1016/S0968-090X(99)00024-8
   di Bernardo M, 2016, IEEE T CONTR SYST T, V24, P413, DOI 10.1109/TCST.2015.2437336
   Falcone P, 2008, VEHICLE SYST DYN, V46, P611, DOI 10.1080/00423110802018297
   Fernandes P, 2012, IEEE T INTELL TRANSP, V13, P91, DOI 10.1109/TITS.2011.2179936
   Filippov, 1988, DIFF EQUAT+
   Giordano G, 2017, IEEE VEHIC NETW CONF, P167, DOI 10.1109/VNC.2017.8275606
   Godbole DN, 2000, IEEE T CONTR SYST T, V8, P787, DOI 10.1109/87.865852
   Guo CZ, 2012, IEEE INT C INTELL TR, P1726, DOI 10.1109/ITSC.2012.6338836
   Hale J.K., 1993, INTRO FUNCTIONAL DIF
   Halle S, 2004, ITSC 2004: 7TH INTERNATIONAL IEEE CONFERENCE ON INTELLIGENT TRANSPORTATION SYSTEMS, PROCEEDINGS, P453, DOI 10.1109/ITSC.2004.1398942
   HERSHKOWITZ D, 1992, LINEAR ALGEBRA APPL, V171, P161, DOI 10.1016/0024-3795(92)90257-B
   Horn R. A., 1991, TOPICS MATRIX ANAL, DOI DOI 10.1017/CBO9780511840371
   Horn R.A., 1987, MATRIX ANAL
   Horowitz R, 2000, P IEEE, V88, P913, DOI 10.1109/5.871301
   Hu JP, 2007, PHYSICA A, V374, P853, DOI 10.1016/j.physa.2006.08.015
   Huang TZ, 2010, LINEAR ALGEBRA APPL, V432, P670, DOI 10.1016/j.laa.2009.09.012
   Hult R, 2018, IEEE T INTELL TRANSP, V19, P1290, DOI 10.1109/TITS.2017.2750083
   Joerer S, 2016, IEEE T MOBILE COMPUT, V15, P1674, DOI 10.1109/TMC.2015.2474370
   Jootel P., 2012, SAFE ROAD TRAINS ENV
   Lam S, 2013, IEEE ASME INT C ADV, P1152, DOI 10.1109/AIM.2013.6584249
   Li SE, 2017, IEEE T INTELL VEHICL, V2, P150, DOI 10.1109/TIV.2017.2736246
   Liberzon D., 2012, SWITCHING SYSTEMS CO
   Liu KE, 2012, INT J ROBUST NONLIN, V22, P1881, DOI 10.1002/rnc.1792
   Lu M, 2005, TRANSPORT PLAN TECHN, V28, P167, DOI 10.1080/03081060500120282
   Menhour L, 2013, IEEE DECIS CONTR P, P2834, DOI 10.1109/CDC.2013.6760313
   Michaud F, 2006, IEEE T INTELL TRANSP, V7, P437, DOI 10.1109/TITS.2006.883939
   Milanes V, 2014, IEEE T INTELL TRANSP, V15, P296, DOI 10.1109/TITS.2013.2278494
   Munz U, 2011, IEEE T AUTOMAT CONTR, V56, P2976, DOI 10.1109/TAC.2011.2161052
   Paden B, 2016, IEEE T INTELL VEHICL, V1, P33, DOI 10.1109/TIV.2016.2578706
   Ploeg J, 2013, IEEE INT C INTELL TR, P1210, DOI 10.1109/ITSC.2013.6728397
   Ploeg J, 2011, IEEE INT C INTELL TR, P260, DOI 10.1109/ITSC.2011.6082981
   Rajamani R, 2000, IEEE T CONTR SYST T, V8, P695, DOI 10.1109/87.852914
   Rajamani R, 2001, IEEE T CONTR SYST T, V9, P553, DOI 10.1109/87.930966
   Ren W., 2005, AIAA GUIDANCE NAVIGA, P3689
   Sakaguchi T, 2000, PROCEEDINGS OF THE IEEE INTELLIGENT VEHICLES SYMPOSIUM 2000, P516, DOI 10.1109/IVS.2000.898397
   Santini S., 2015, 2015 IEEE Conference on Computer Communications (INFOCOM). Proceedings, P1158, DOI 10.1109/INFOCOM.2015.7218490
   Santini S, 2017, IEEE T VEH TECHNOL, V66, P1985, DOI 10.1109/TVT.2016.2585018
   Segata Michele, 2014, 2014 IEEE Vehicular Networking Conference (VNC), P53, DOI 10.1109/VNC.2014.7013309
   Segata M., 2016, THESIS U INNSBRUCK I
   Segata M, 2016, 2016 12TH ANNUAL CONFERENCE ON WIRELESS ON-DEMAND NETWORK SYSTEMS AND SERVICES (WONS), P124
   Segata M, 2015, IEEE T VEH TECHNOL, V64, P5411, DOI 10.1109/TVT.2015.2489459
   Segata M, 2014, 2014 11TH IEEE/IFIP ANNUAL CONFERENCE ON WIRELESS ON-DEMAND NETWORK SYSTEMS AND SERVICES (IEEE/IFIP WONS 2014), P130, DOI 10.1109/WONS.2014.6814733
   Segata M, 2012, MOBICOM 12: PROCEEDINGS OF THE 18TH ANNUAL INTERNATIONAL CONFERENCE ON MOBILE COMPUTING AND NETWORKING, P389
   Segata M, 2013, IEEE T VEH TECHNOL, V62, P4150, DOI 10.1109/TVT.2013.2277802
   Shivakumar PN, 1996, SIAM J MATRIX ANAL A, V17, P298, DOI 10.1137/S0895479894276370
   Shladover S., 2006, P IEEE INT TRANSP SY, P22
   Sommer C, 2011, IEEE T MOBILE COMPUT, V10, P3, DOI 10.1109/TMC.2010.133
   Tsugawa S, 2016, IEEE T INTELL VEHICL, V1, P68, DOI 10.1109/TIV.2016.2577499
   Turri V., 2015, THESIS KTH ROY I TEC
   Turri V, 2013, IEEE INT C INTELL TR, P378, DOI 10.1109/ITSC.2013.6728261
   van Arem B, 2006, IEEE T INTELL TRANSP, V7, P429, DOI 10.1109/TITS.2006.884615
   Wang ZR, 2017, J ADV TRANSPORT, DOI 10.1155/2017/1023654
   Yang W, 2008, IEEE DECIS CONTR P, P2926, DOI 10.1109/CDC.2008.4738951
   Zhu W, 2010, AUTOMATICA, V46, P1994, DOI 10.1016/j.automatica.2010.08.003
NR 57
TC 15
Z9 15
U1 0
U2 4
PU IEEE-INST ELECTRICAL ELECTRONICS ENGINEERS INC
PI PISCATAWAY
PA 445 HOES LANE, PISCATAWAY, NJ 08855-4141 USA
SN 2379-8858
EI 2379-8904
J9 IEEE T INTELL VEHICL
JI IEEE T. Intell. Veh.
PD MAR
PY 2019
VL 4
IS 1
BP 59
EP 72
DI 10.1109/TIV.2018.2886677
PG 14
WC Computer Science, Artificial Intelligence; Engineering, Electrical &
   Electronic; Transportation Science & Technology
WE Science Citation Index Expanded (SCI-EXPANDED)
SC Computer Science; Engineering; Transportation
GA VK5KP
UT WOS:000722392200006
OA Green Submitted
DA 2022-02-06
ER

PT J
AU Mapstone, M
   Rosler, A
   Hays, A
   Gitelman, DR
   Weintraub, S
AF Mapstone, M
   Rosler, A
   Hays, A
   Gitelman, DR
   Weintraub, S
TI Dynamic allocation of attention in aging and Alzheimer disease -
   Uncoupling of the eye and mind
SO ARCHIVES OF NEUROLOGY
LA English
DT Article
ID VEHICLE CRASHES; AGE-DIFFERENCES; OLDER DRIVERS; VISUAL-FIELD; DEMENTIA;
   IMPAIRMENT; MOVEMENT; PATTERNS; FOCUS; VIEW
AB Context: Visual attention can be distributed focally, in the direction of gaze, or globally, throughout the extrapersonal space. Aging, and especially Alzheimer disease (AD), may influence global attention, resulting in shifts of gaze to attend to the global workspace.
   Objective: To determine if subjects who have AD and cognitively intact older subjects shift their gaze more often than young subjects while viewing a dynamic stimulus that emphasizes global attention.
   Design: Experimental study of eye fixation patterns in response to a simulated driving scene with stationary and moving distractors.
   Setting: Urban, medical school, National Institute on Aging-funded Alzheimer's Disease Center.
   Participants: Thirteen subjects with mild probable AD, 13 age-comparable cognitively intact older control subjects, and 11 young control subjects.
   Main Outcome Measure: Proportion of eye fixations within and outside of a central region of interest encompassing the "road" surface.
   Results: Young controls made significantly more eye fixations (mean number of eye fixations, 47.5) than either of the other 2 groups (older controls mean, 33.2; patients with AD mean, 32.2). However, 76% of their fixations remained within the central region of interest. Older controls and subjects with AD made proportionately fewer fixations within this region (48% and 49%, respectively) than young controls and moved their eyes more often to the periphery but did not differ from one another.
   Conclusions: Young controls maintain central eye position regardless of peripheral distraction. Older controls move their eyes to the periphery, presumably to widen the window of attention. Subjects with mild AD did not experience an additional disadvantage beyond that associated with aging.
C1 Northwestern Univ, Sch Med, Cognit Neurol & Alzheimers Dis Ctr, Chicago, IL 60611 USA.
   Northwestern Univ, Sch Med, Div Psychol, Dept Psychiat & Behav Sci, Chicago, IL 60611 USA.
   Northwestern Univ, Sch Med, Dept Neurol, Chicago, IL 60611 USA.
   Goethe Univ Frankfurt, Dept Neurol, D-6000 Frankfurt, Germany.
RP Weintraub, S (corresponding author), Northwestern Univ, Sch Med, Cognit Neurol & Alzheimers Dis Ctr, 320 E Super St,Searle 11-467, Chicago, IL 60611 USA.
EM sweintraub@northwestern.edu
RI Gitelman, Darren R/B-8292-2013
OI Gitelman, Darren R/0000-0001-6057-5605
FU NATIONAL INSTITUTE ON AGINGUnited States Department of Health & Human
   ServicesNational Institutes of Health (NIH) - USANIH National Institute
   on Aging (NIA) [R01AG014068, P30AG013854] Funding Source: NIH RePORTER;
   NIA NIH HHSUnited States Department of Health & Human ServicesNational
   Institutes of Health (NIH) - USANIH National Institute on Aging (NIA)
   [AG13854, R01-AG14068] Funding Source: Medline
CR BALL K, 1993, INVEST OPHTH VIS SCI, V34, P3110
   Ball K, 1993, J Am Optom Assoc, V64, P71
   BENTON AL, 1978, ARCH NEUROL-CHICAGO, V35, P364, DOI 10.1001/archneur.1978.00500300038006
   BYLSMA FW, 1995, INT J PSYCHOPHYSIOL, V19, P33, DOI 10.1016/0167-8760(94)00060-R
   Carr DB, 2000, J AM GERIATR SOC, V48, P18, DOI 10.1111/j.1532-5415.2000.tb03023.x
   COLE BL, 1990, VISUAL SEARCH, P407
   DELIS DC, 1992, J CLIN EXP NEUROPSYC, V14, P463, DOI 10.1080/01688639208402838
   Dobbs AR, 1997, ALZ DIS ASSOC DIS, V11, P8, DOI 10.1097/00002093-199706001-00003
   Duchek JM, 1998, J GERONTOL B-PSYCHOL, V53, pP130, DOI 10.1093/geronb/53B.2.P130
   Duchek JM, 1997, ALZ DIS ASSOC DIS, V11, P48, DOI 10.1097/00002093-199706001-00011
   ERIKSEN CW, 1993, PSYCHOL RES-PSYCH FO, V56, P5, DOI 10.1007/BF00572128
   ERIKSEN CW, 1989, PERCEPT PSYCHOPHYS, V45, P175, DOI 10.3758/BF03208052
   ERIKSEN CW, 1987, PERCEPT PSYCHOPHYS, V42, P299, DOI 10.3758/BF03203082
   ERIKSEN CW, 1985, J EXP PSYCHOL HUMAN, V11, P583, DOI 10.1037/0096-1523.11.5.583
   FILOTEO JV, 1992, J CLIN EXP NEUROPSYC, V14, P871, DOI 10.1080/01688639208402541
   FLETCHER WA, 1986, ANN NEUROL, V20, P464, DOI 10.1002/ana.410200405
   FOLSTEIN MF, 1975, J PSYCHIAT RES, V12, P189, DOI 10.1016/0022-3956(75)90026-6
   GITELMAN DR, 1999, ILAB MANUAL ANAL EYE
   GREENWOOD PM, 1993, NEUROPSYCHOLOGIA, V31, P471, DOI 10.1016/0028-3932(93)90061-4
   Kaplan E.F., 1983, BOSTON NAMING TEST, V2nd edition
   Kapust L R, 1992, J Geriatr Psychiatry Neurol, V5, P210
   MCKHANN G, 1984, NEUROLOGY, V34, P939, DOI 10.1212/WNL.34.7.939
   MORRIS JC, 1989, NEUROLOGY, V39, P1159, DOI 10.1212/wnl.43.12.2457
   Odenheimer G L, 1993, Clin Geriatr Med, V9, P349
   OWSLEY C, 1991, PSYCHOL AGING, V6, P403, DOI 10.1037/0882-7974.6.3.403
   Owsley C, 1998, JAMA-J AM MED ASSOC, V279, P1083, DOI 10.1001/jama.279.14.1083
   PARASURAMAN R, 1986, ENERGETICS HUMAN INF, P395
   Rizzo M, 2000, NEUROLOGY, V54, P1954, DOI 10.1212/WNL.54.10.1954
   Rosler A, 2000, NEUROPSYCHOLOGY, V14, P398, DOI 10.1037//0894-4105.14.3.398
   SCIALFA CT, 1987, PSYCHOL AGING, V2, P14, DOI 10.1037/0882-7974.2.1.14
   SCIALFA CT, 1994, OPTOMETRY VISION SCI, V71, P736, DOI 10.1097/00006324-199412000-00003
   WECHSLER O, 1987, WECHSLER MEMORY SCAL
   Williams DE, 1997, CAN J EXP PSYCHOL, V51, P151, DOI 10.1037/1196-1961.51.2.151
   Zihl J, 1997, NEUROPSYCHOLOGIA, V35, P893, DOI 10.1016/S0028-3932(97)00006-7
NR 34
TC 29
Z9 29
U1 0
U2 6
PU AMER MEDICAL ASSOC
PI CHICAGO
PA 330 N WABASH AVE, STE 39300, CHICAGO, IL 60611-5885 USA
SN 0003-9942
EI 1538-3687
J9 ARCH NEUROL-CHICAGO
JI Arch. Neurol.
PD SEP
PY 2001
VL 58
IS 9
BP 1443
EP 1447
DI 10.1001/archneur.58.9.1443
PG 5
WC Clinical Neurology
WE Science Citation Index Expanded (SCI-EXPANDED); Social Science Citation Index (SSCI)
SC Neurosciences & Neurology
GA 471RQ
UT WOS:000170942800014
PM 11559317
OA Bronze
DA 2022-02-06
ER

PT J
AU Zhai, XQ
   Huang, HL
   Sze, NN
   Song, ZQ
   Hon, KK
AF Zhai, Xiaoqi
   Huang, Helai
   Sze, N. N.
   Song, Ziqi
   Hon, Kai Kwong
TI Diagnostic analysis of the effects of weather condition on pedestrian
   crash severity
SO ACCIDENT ANALYSIS AND PREVENTION
LA English
DT Article
DE Pedestrian crash; Weather condition; Injury severity; Random-parameter
   logistic regression
ID INJURY SEVERITY; SIGNALIZED INTERSECTIONS; ACCIDENT SEVERITY; VEHICLE
   CRASHES; TRAFFIC CRASHES; LOGIT MODEL; NEW-YORK; SAFETY; IMPACT; SPEED
AB Pedestrians are vulnerable to severe injury and mortality in road crashes. Numerous studies have attempted to identify factors contributing to crashes and pedestrian injury risks. As an active transport mode, the act of walking is sensitive to changes in weather conditions. However, comprehensive real-time weather data are often unavailable for road safety analysis. In this study, we used a geographical information system approach to integrate high-resolution weather data, as well as their corresponding temporal and spatial distributions, with crash data. Then, we established a mixed logit model to determine the association between pedestrian crash severity and possible risk factors. The results indicate that high temperature and the presence of rain were associated with a higher likelihood of Killed and Severe Injury (KSI) crashes. Also, we found the interaction effects of weather condition (hot weather and presence of rain) on the association between pedestrian crash severity and pedestrian and driver behaviors to be significant. For instance, the effects of jaywalking and risky driving behavior on crash severity were more prevalent under rainy conditions. In addition, the effects of driver inattention and reckless crossing were more significant in hot weather conditions. This has critical policy implications for the development and implementation of proactive traffic management systems. For instance, real-time weather and traffic data should be incorporated into dynamic message signs and in-vehicle warning systems. Doing so will enhance the levels of safety awareness of drivers and pedestrians, especially in adverse weather conditions. As a result, pedestrian safety can be improved over the long term.
C1 [Zhai, Xiaoqi; Huang, Helai] Cent S Univ, Sch Traff & Transportat Engn, Urban Transport Res Ctr, Changsha 410075, Hunan, Peoples R China.
   [Sze, N. N.] Hong Kong Polytech Univ, Dept Civil & Environm Engn, Hung Hom, Hong Kong, Peoples R China.
   [Song, Ziqi] Utah State Univ, Dept Civil & Environm Engn, Logan, UT 84322 USA.
   [Hon, Kai Kwong] Hong Kong Observ, Aviat Weather Serv Branch, Tsim Sha Tsui, Hong Kong, Peoples R China.
RP Sze, NN (corresponding author), Hong Kong Polytech Univ, Dept Civil & Environm Engn, Hung Hom, Hong Kong, Peoples R China.
EM tony.nn.sze@polyu.edu.hk
RI Hon, Kai Kwong/X-7156-2019; Sze, Tony/S-1437-2018
OI Hon, Kai Kwong/0000-0002-4842-0843; Sze, Tony/0000-0002-2597-8107; Song,
   Ziqi/0000-0002-9693-3256; Zhai, Xiaoqi/0000-0001-5224-5593; Huang,
   Helai/0000-0003-2334-4124
FU Joint Research Scheme of National Natural Science Foundation of
   China/Research Grants Council of Hong Kong [71561167001, N_HKU707/15];
   National Key Research and Development Plan [SQ2018YFB120181]; Research
   Grants Council of Hong KongHong Kong Research Grants Council [25203717];
   Research Committee of the Hong Kong Polytechnic University [1-ZE5V]
FX We gratefully acknowledge Hong Kong Observatory for providing the
   weather data, for the research work that is reported in this paper. The
   views expressed are those of the authors and do not represent those of
   the HKSAR government This work was jointly supported by: 1) the Joint
   Research Scheme of National Natural Science Foundation of China/Research
   Grants Council of Hong Kong (Project No. 71561167001 & N_HKU707/15), 2)
   National Key Research and Development Plan (No. SQ2018YFB120181), 3) the
   Research Grants Council of Hong Kong (Project No. 25203717), and 4) the
   Research Committee of the Hong Kong Polytechnic University (Project No.
   1-ZE5V).
CR Abay KA, 2013, RES TRANSP ECON, V43, P123, DOI 10.1016/j.retrec.2012.12.002
   Aziz HMA, 2013, ACCIDENT ANAL PREV, V50, P1298, DOI 10.1016/j.aap.2012.09.034
   Behnood A, 2016, ANAL METHODS ACCID R, V12, P1, DOI 10.1016/j.amar.2016.07.002
   Brosseau M, 2013, TRANSPORT RES F-TRAF, V21, P159, DOI 10.1016/j.trf.2013.09.010
   Caliendo C, 2007, ACCIDENT ANAL PREV, V39, P657, DOI 10.1016/j.aap.2006.10.012
   Chang FR, 2016, INT J ENV RES PUB HE, V13, DOI 10.3390/ijerph13070714
   Christoforou Z, 2010, ACCIDENT ANAL PREV, V42, P1606, DOI 10.1016/j.aap.2010.03.019
   Clifton KJ, 2009, TRANSPORT RES D-TR E, V14, P425, DOI 10.1016/j.trd.2009.01.001
   Dai DJ, 2012, J TRANSP GEOGR, V24, P206, DOI 10.1016/j.jtrangeo.2012.02.005
   de Lavalette BC, 2009, SAFETY SCI, V47, P1248, DOI 10.1016/j.ssci.2009.03.016
   Eisenberg D, 2004, ACCIDENT ANAL PREV, V36, P637, DOI 10.1016/S0001-4575(03)00085-X
   Garder PE, 2004, ACCIDENT ANAL PREV, V36, P533, DOI 10.1016/S0001-4575(03)00059-9
   Greene, 2012, NLOGIT 5 REFERENCE G
   Haleem K, 2015, ACCIDENT ANAL PREV, V81, P14, DOI 10.1016/j.aap.2015.04.025
   Hong Kong Observatory, 2015, MONTHL MET NORM HONG
   Islam S, 2014, ACCIDENT ANAL PREV, V72, P267, DOI 10.1016/j.aap.2014.07.003
   Jung S, 2012, J TRANSP ENG, V138, P50, DOI 10.1061/(ASCE)TE.1943-5436.0000300
   Jung SY, 2010, ACCIDENT ANAL PREV, V42, P213, DOI 10.1016/j.aap.2009.07.020
   Khorashadi A, 2005, ACCIDENT ANAL PREV, V37, P910, DOI 10.1016/j.aap.2005.04.009
   Kim JK, 2010, ACCIDENT ANAL PREV, V42, P1751, DOI 10.1016/j.aap.2010.04.016
   Konstantopoulos P, 2010, ACCIDENT ANAL PREV, V42, P827, DOI 10.1016/j.aap.2009.09.022
   Lee J, 2018, ACCIDENT ANAL PREV, V112, P1, DOI 10.1016/j.aap.2017.12.013
   Li D, 2017, TRAFFIC INJ PREV, V18, P427, DOI 10.1080/15389588.2016.1207762
   Li J, 2005, PHYSICA A, V354, P619, DOI 10.1016/j.physa.2005.03.007
   Li Y, 2010, ACCIDENT ANAL PREV, V42, P1156, DOI 10.1016/j.aap.2010.01.004
   Maze T. H, 2004, TRANSPORT RES REC, P170
   Milton JC, 2008, ACCIDENT ANAL PREV, V40, P260, DOI 10.1016/j.aap.2007.06.006
   Mohamed MG, 2013, SAFETY SCI, V54, P27, DOI 10.1016/j.ssci.2012.11.001
   Mondal P., 2011, 2011260104 SAE, DOI [10.4271/2011-26-0104, DOI 10.4271/2011-26-0104]
   Naik B, 2016, J SAFETY RES, V58, P57, DOI 10.1016/j.jsr.2016.06.005
   Noland RB, 2005, TRANSPORT RES A-POL, V39, P737, DOI 10.1016/j.tra.2005.02.022
   Pei X, 2012, ACCIDENT ANAL PREV, V48, P464, DOI 10.1016/j.aap.2012.03.005
   Pucher J, 2003, AM J PUBLIC HEALTH, V93, P1509, DOI 10.2105/AJPH.93.9.1509
   Qiu L, 2008, TRANSPORT RES REC, P139, DOI 10.3141/2055-16
   Sarkar S, 2012, TRANSPORT RES REC, V2264, P128
   Sze NN, 2007, ACCIDENT ANAL PREV, V39, P1267, DOI 10.1016/j.aap.2007.03.017
   Sze NN, 2011, ACCIDENT ANAL PREV, V43, P265, DOI 10.1016/j.aap.2010.08.020
   Tarko A, 2011, ACCIDENT ANAL PREV, V43, P1689, DOI 10.1016/j.aap.2011.03.027
   Tay R, 2011, INT J SUSTAIN TRANSP, V5, P233, DOI 10.1080/15568318.2010.497547
   Theofilatos A, 2014, ACCIDENT ANAL PREV, V72, P244, DOI 10.1016/j.aap.2014.06.017
   Theofilatos A, 2012, TRAFFIC INJ PREV, V13, P458, DOI 10.1080/15389588.2012.661110
   Train K.E., 2003, DISCRETE CHOICE METH
   Transport Department, 2015, ROAD TRAFF ACC STAT
   Tulu GS, 2015, ACCIDENT ANAL PREV, V78, P118, DOI 10.1016/j.aap.2015.02.011
   Vilaca M, 2017, TRANSP RES PROC, V27, P1113, DOI 10.1016/j.trpro.2017.12.113
   Wong SC, 2007, ACCIDENT ANAL PREV, V39, P1107, DOI 10.1016/j.aap.2007.02.009
   Xu XC, 2016, J ADV TRANSPORT, V50, P2015, DOI 10.1002/atr.1442
   Yu RJ, 2017, ACCIDENT ANAL PREV, V101, P37, DOI 10.1016/j.aap.2017.02.002
   Yu RJ, 2014, SAFETY SCI, V63, P50, DOI 10.1016/j.ssci.2013.10.012
   Zahabi SAH, 2011, TRANSPORT RES REC, P81, DOI 10.3141/2247-10
   Zajac SS, 2003, ACCIDENT ANAL PREV, V35, P369, DOI 10.1016/S0001-4575(02)00013-1
NR 51
TC 43
Z9 45
U1 11
U2 47
PU PERGAMON-ELSEVIER SCIENCE LTD
PI OXFORD
PA THE BOULEVARD, LANGFORD LANE, KIDLINGTON, OXFORD OX5 1GB, ENGLAND
SN 0001-4575
EI 1879-2057
J9 ACCIDENT ANAL PREV
JI Accid. Anal. Prev.
PD JAN
PY 2019
VL 122
BP 318
EP 324
DI 10.1016/j.aap.2018.10.017
PG 7
WC Ergonomics; Public, Environmental & Occupational Health; Social
   Sciences, Interdisciplinary; Transportation
WE Social Science Citation Index (SSCI)
SC Engineering; Public, Environmental & Occupational Health; Social
   Sciences - Other Topics; Transportation
GA HE4LO
UT WOS:000453338600032
PM 30412822
HC Y
HP N
DA 2022-02-06
ER

PT J
AU Ahlstrom, C
   Kircher, K
AF Ahlstrom, Christer
   Kircher, Katja
TI A Generalized Method to Extract Visual Time-Sharing Sequences From
   Naturalistic Driving Data
SO IEEE TRANSACTIONS ON INTELLIGENT TRANSPORTATION SYSTEMS
LA English
DT Article
DE Driver behaviour; glance analysis; visual time-sharing
ID DRIVER DISTRACTION; GLANCE BEHAVIOR; PERFORMANCE; EYE; DISTRIBUTIONS;
   SYSTEMS; TASKS
AB Indicators based on visual time-sharing have been used to investigate drivers' visual behaviour during additional task execution. However, visual time-sharing analyses have been restricted to additional tasks with well-defined temporal start and end points and a dedicated visual target area. We introduce a method to automatically extract visual time-sharing sequences directly from eye tracking data. This facilitates investigations of systems, providing continuous information without well-defined start and end points. Furthermore, it becomes possible to investigate time-sharing behavior with other types of glance targets such as the mirrors. Time-sharing sequences are here extracted based on between-glance durations. If glances to a particular target are separated by less than a time-based threshold value, we assume that they belong to the same information intake event. Our results indicate that a 4-s threshold is appropriate. Examples derived from 12 drivers (about 100 hours of eye tracking data), collected in an on-road investigation of an in-vehicle information system, are provided to illustrate sequence-based analyses. This includes the possibility to investigate human-machine interface designs based on the number of glances in the extracted sequences, and to increase the legibility of transition matrices by deriving them from time-sharing sequences instead of single glances. More object-oriented glance behavior analyses, based on additional sensor and information fusion, are identified as the next future step. This would enable automated extraction of time-sharing sequences not only for targets fixed in the vehicle's coordinate system, but also for environmental and traffic targets that move independently of the driver's vehicle.
C1 [Ahlstrom, Christer; Kircher, Katja] Swedish Natl Rd & Transport Res Inst VTI, S-58195 Linkoping, Sweden.
   [Kircher, Katja] Linkoping Univ, Dept Behav Sci & Learning, S-58183 Linkoping, Sweden.
RP Ahlstrom, C (corresponding author), Swedish Natl Rd & Transport Res Inst VTI, S-58195 Linkoping, Sweden.
EM christer.ahlstrom@vti.se
OI Ahlstrom, Christer/0000-0003-4134-0303
FU European CommissionEuropean CommissionEuropean Commission Joint Research
   Centre [288611]; Swedish Energy AgencySwedish Energy AgencyMaterials &
   Energy Research Center (MERC)
FX This work was supported in part by the European Commission within the
   Project ecoDriver under the Grant 288611:FP7-ICT-2011-7 through the
   Information and Communication Technologies and in part by the Swedish
   Energy Agency.
CR Ahlstrom C., 2016, TRANSPORT RES F-TRAF, V41, P1
   Ahlstrom C, 2017, APPL ERGON, V58, P414, DOI 10.1016/j.apergo.2016.08.001
   Ahlstrom C, 2013, IEEE T INTELL TRANSP, V14, P965, DOI 10.1109/TITS.2013.2247759
   [Anonymous], 2014, 150071 ISO
   Birrell SA, 2014, TRANSPORT RES F-TRAF, V22, P113, DOI 10.1016/j.trf.2013.11.003
   Boer E. R., 1998, 17 EUR ANN C HUM DEC
   Dukic T, 2013, TRAFFIC INJ PREV, V14, P469, DOI 10.1080/15389588.2012.731546
   ENDSLEY MR, 1995, HUM FACTORS, V37, P32, DOI 10.1518/001872095779049543
   Gibson JJ, 1938, AM J PSYCHOL, V51, P453, DOI 10.2307/1416145
   Hayes TR, 2011, J VISION, V11, DOI 10.1167/11.10.10
   Horrey WJ, 2007, TRANSPORT RES REC, P22, DOI 10.3141/2018-04
   Johnson-Laird PN, 1986, MENTAL MODELS COGNIT
   Kujala T., 2009, 1 INT C AUT US INT I
   Lansdown TC, 2001, HUM FAC TRANSP, P351
   Lee JD, 2012, HUM FACTORS, V54, P250, DOI 10.1177/0018720811429562
   Lim JH, 2010, IEEE T INTELL TRANSP, V11, P670, DOI 10.1109/TITS.2010.2049843
   Munoz M., 2015, P 7 INT C AUT US INT, P125, DOI [10.1145/2799250.2799278, DOI 10.1145/2799250.2799278]
   Olaverri-Monreal C, 2014, IEEE T INTELL TRANSP, V15, P1770, DOI 10.1109/TITS.2014.2319591
   Pollatsek A, 2012, TRANSPORT RES REC, P31, DOI 10.3141/2321-05
   Senders J. W., 1967, HIGHWAY RES REC, P15
   Tian RR, 2013, IEEE T INTELL TRANSP, V14, P1547, DOI 10.1109/TITS.2013.2261988
   Tivesten E, 2014, TRANSPORT RES F-TRAF, V26, P258, DOI 10.1016/j.trf.2014.08.004
   Tsimhoni O., 2003, P 2 INT DRIV S HUM F, P21
   Underwood G, 2003, ERGONOMICS, V46, P629, DOI 10.1080/0014013031000090116
   Victor TW, 2005, TRANSPORT RES F-TRAF, V8, P167, DOI 10.1016/j.trf.2005.04.014
   Wierwille W., 1993, VISION VEHICLES 4, P271
   Wierwille W. W., 1993, AUTOMOTIVE ERGONOMIC, P299
   Wikman AS, 2005, OPTOMETRY VISION SCI, V82, P716, DOI 10.1097/01.opx.0000174721.33377.b8
   Wikman AS, 1998, ERGONOMICS, V41, P358, DOI 10.1080/001401398187080
   Yamani Y, 2015, HUM FACTORS, V57, P567, DOI 10.1177/0018720814560225
   Yekhshatyan L, 2013, IEEE T INTELL TRANSP, V14, P136, DOI 10.1109/TITS.2012.2208223
   ZWAHLEN HT, 1988, SAFETY ASPECTS CRT T, V2, P335
NR 32
TC 5
Z9 5
U1 0
U2 15
PU IEEE-INST ELECTRICAL ELECTRONICS ENGINEERS INC
PI PISCATAWAY
PA 445 HOES LANE, PISCATAWAY, NJ 08855-4141 USA
SN 1524-9050
EI 1558-0016
J9 IEEE T INTELL TRANSP
JI IEEE Trans. Intell. Transp. Syst.
PD NOV
PY 2017
VL 18
IS 11
BP 2929
EP 2938
DI 10.1109/TITS.2017.2658945
PG 10
WC Engineering, Civil; Engineering, Electrical & Electronic; Transportation
   Science & Technology
WE Science Citation Index Expanded (SCI-EXPANDED); Social Science Citation Index (SSCI)
SC Engineering; Transportation
GA FL2SR
UT WOS:000414070100004
DA 2022-02-06
ER

PT J
AU Roque, C
   Jalayer, M
   Hasan, AS
AF Roque, Carlos
   Jalayer, Mohammad
   Hasan, Ahmed Sajid
TI Investigation of injury severities in single-vehicle crashes in North
   Carolina using mixed logit models
SO JOURNAL OF SAFETY RESEARCH
LA English
DT Article
DE Roadway departure; Run-off-road; Mixed logit model; Crash severity model
ID ORDERED PROBIT; MULTINOMIAL LOGIT; HETEROGENEITY; PARAMETERS; AGE
AB Introduction: Roadway departure (RwD) crashes, comprising run-off-road (ROR) and cross-median/ centerline head-on collisions, are one of the most lethal crash types. According to the FHWA, between 2015 and 2017, an average of 52 percent of motor vehicle traffic fatalities occurred each year due to roadway departure crashes. An avoidance maneuver, inattention or fatigue, or traveling too fast with respect to weather or geometric road conditions are among the most common reasons a driver leaves the travel lane. Roadway and roadside geometric design features such as clear zones play a significant role in whether human error results in a crash.in a crash. Method: In this we used mixed-logit models to investigate the contributing factors on injury severity of single-vehicle ROR crashes. To that end, we obtained five years' (2010-2014) of crash data related to roadway departures (i.e., overturn and fixed-object crashes) from the Federal Highway Administration's Highway Safety Information System Database. Results: The results indicate that factors such as driver conditions (e.g., age), environmental conditions (e.g., weather conditions), roadway geometric design features (e.g., shoulder width), and vehicle conditions significantly contributed to the severity of ROR crashes. Conclusions: Our results provide valuable information for traffic design and management agencies to improve roadside design policies and implementing appropriately forgiving roadsides for errant vehicles. Practical applications: Our results show that increasing shoulder width and keeping fences at the road can reduce ROR crash severity significantly. Also, increasing road friction by innovative materials and raising awareness campaigns for careful driving at daylight can decrease the ROR crash severity.
   (c) 2021 National Safety Council and Elsevier Ltd. All rights reserved.
C1 [Roque, Carlos] Nucleo Planeamento, Lab Nacl Engn Civil, Dept Transportes, Trafego & Seguranca Av Brasil 101, P-1700066 Lisbon, Portugal.
   [Jalayer, Mohammad; Hasan, Ahmed Sajid] Rowan Univ, Dept Civil & Environm Engn, Glassboro, NJ 08028 USA.
RP Roque, C (corresponding author), Nucleo Planeamento, Lab Nacl Engn Civil, Dept Transportes, Trafego & Seguranca Av Brasil 101, P-1700066 Lisbon, Portugal.
EM croque@lnec.pt
RI Roque, Carlos/H-6622-2019
OI Roque, Carlos/0000-0003-3612-7807
FU Portuguese Science and Technology Foundation Agency (FCT-Fundacao para a
   Ciencia e a Tecnologia, IP) [SFRH/BPD/118499/2016]
FX Carlos Roque gratefully acknowledges the scholarship
   SFRH/BPD/118499/2016 by the Portuguese Science and Technology Foundation
   Agency (FCT-Fundacao para a Ciencia e a Tecnologia, IP). The authors
   would also like to acknowledge Anusha Patel Nujjetty, Manager at the
   Highway Safety Information System (HSIS) Laboratory, for providing the
   crash data used in this study.
CR Ahmadi A, 2020, J TRANSP SAF SECUR, V12, P522, DOI 10.1080/19439962.2018.1505793
   Al-Bdairi NSS, 2017, ACCIDENT ANAL PREV, V102, P93, DOI 10.1016/j.aap.2017.02.024
   Anastasopoulos PC, 2011, ACCIDENT ANAL PREV, V43, P1140, DOI 10.1016/j.aap.2010.12.024
   [Anonymous], DMV 349 INSTRUCTIONA
   Bierlaire M., 2003, P 3 SWISS TRANSP RES
   BOYD JH, 1980, TRANSPORT RES A-POL, V14, P367, DOI 10.1016/0191-2607(80)90055-2
   CARDELL NS, 1980, TRANSPORT RES A-POL, V14, P423, DOI 10.1016/0191-2607(80)90060-6
   Celik AK, 2014, ACCIDENT ANAL PREV, V72, P66, DOI 10.1016/j.aap.2014.06.010
   Das S, 2019, DATA ANALYTICS SMART, P197
   de Albuquerque FDB, 2020, SAFETY, V6, DOI 10.3390/safety6020027
   Dingus T. A, 2009, REPORT NO DOT HS 811
   Eccles, 2003, NCHRP REPORT 500, V6
   Eluru N, 2008, ACCIDENT ANAL PREV, V40, P1033, DOI 10.1016/j.aap.2007.11.010
   Elvik R, 2009, HANDBOOK OF ROAD SAFETY MEASURES, 2ND EDITION, P1
   Federal Highway Administration (FHWA), 2019, ROADWAY DEPARTURE SA
   Freeman P, 2015, ACCIDENT ANAL PREV, V82, P1, DOI 10.1016/j.aap.2015.05.008
   Gong LF, 2017, ACCIDENT ANAL PREV, V101, P124, DOI 10.1016/j.aap.2017.02.014
   Hensher D.A., 2005, APPL CHOICE ANAL PRI
   Hernandez S, 2020, INT J TRANSPORTATION
   Jalayer M, 2016, ITE J, V86, P39
   Jiang, 2015, ICTE 2015, P2915
   Khorashadi A, 2005, ACCIDENT ANAL PREV, V37, P910, DOI 10.1016/j.aap.2005.04.009
   Kim JK, 2013, ACCIDENT ANAL PREV, V50, P1073, DOI 10.1016/j.aap.2012.08.011
   Kusano KD, 2013, TRANSPORT RES REC, P14, DOI 10.3141/2377-02
   Mannering F, 2014, ANAL METHODS ACCID R, V1, P1, DOI 10.1016/j.amar.2013.09.001
   Meuleners LB, 2011, TRAFFIC INJ PREV, V12, P201, DOI 10.1080/15389588.2010.537001
   Milton JC, 2008, ACCIDENT ANAL PREV, V40, P260, DOI 10.1016/j.aap.2007.06.006
   Peng Y., 2011, PUBLICATION FHWATX 1
   Roque C, 2018, ACCIDENT ANAL PREV, V120, P165, DOI 10.1016/j.aap.2018.08.008
   Roque C, 2015, ACCIDENT ANAL PREV, V80, P262, DOI 10.1016/j.aap.2015.02.012
   Roy U, 2011, J TRANSPORTATIONS RE, V50, P69
   SALEEM N, 2020, J SAFETY RES, V73, P47
   Savolainen P, 2007, ACCIDENT ANAL PREV, V39, P955, DOI 10.1016/j.aap.2006.12.016
   Savolainen PT, 2011, ACCIDENT ANAL PREV, V43, P1666, DOI 10.1016/j.aap.2011.03.025
   Shiwakoti N, 2020, J SAFETY RES
   Subramanian C, 2009, REPORT NO DOT HS 811
   Train KE, 2009, DISCRETE CHOICE METHODS WITH SIMULATION, 2ND EDITION, P1, DOI 10.1017/CBO9780511805271
   Ulfarsson GF, 2004, ACCIDENT ANAL PREV, V36, P135, DOI 10.1016/S0001-4575(02)00135-5
   Venkataraman N, 2013, ACCIDENT ANAL PREV, V59, P309, DOI 10.1016/j.aap.2013.06.021
   Washington SP, 2011, STAT ECONOMETRIC MET
   Wu Q, 2014, ACCIDENT ANAL PREV, V72, P105, DOI 10.1016/j.aap.2014.06.014
   Xie YC, 2009, J TRANSP ENG, V135, P18, DOI 10.1061/(ASCE)0733-947X(2009)135:1(18)
   Yamamoto T, 2008, ACCIDENT ANAL PREV, V40, P1320, DOI 10.1016/j.aap.2007.10.016
   Ye F, 2014, ANAL METHODS ACCID R, V1, P72, DOI 10.1016/j.amar.2013.03.001
   Ye F, 2011, TRANSPORT RES REC, P51, DOI 10.3141/2241-06
   Ye T. J, 2011, REPORT NO DOT HS 811
   Yu M, 2020, ACCIDENT ANAL PREV, V144, DOI 10.1016/j.aap.2020.105677
NR 47
TC 1
Z9 1
U1 3
U2 4
PU PERGAMON-ELSEVIER SCIENCE LTD
PI OXFORD
PA THE BOULEVARD, LANGFORD LANE, KIDLINGTON, OXFORD OX5 1GB, ENGLAND
SN 0022-4375
EI 1879-1247
J9 J SAFETY RES
JI J. Saf. Res.
PD JUN
PY 2021
VL 77
BP 161
EP 169
DI 10.1016/j.jsr.2021.02.013
PG 9
WC Ergonomics; Public, Environmental & Occupational Health; Social
   Sciences, Interdisciplinary; Transportation
WE Social Science Citation Index (SSCI)
SC Engineering; Public, Environmental & Occupational Health; Social
   Sciences - Other Topics; Transportation
GA SO4VT
UT WOS:000658972700017
PM 34092306
DA 2022-02-06
ER

PT J
AU Chun, J
   Lee, I
   Park, G
   Seo, J
   Choi, S
   Han, SH
AF Chun, Jaemin
   Lee, In
   Park, Gunhyuk
   Seo, Jongman
   Choi, Seungmoon
   Han, Sung H.
TI Efficacy of haptic blind spot warnings applied through a steering wheel
   or a seatbelt
SO TRANSPORTATION RESEARCH PART F-TRAFFIC PSYCHOLOGY AND BEHAVIOUR
LA English
DT Article
DE Haptic; Vibrotactile; Collision warning; Steering wheel; Seatbelt; Blind
   spot
ID DISTRACTION; AGE
AB This study evaluates the efficacy of haptic feedback for the Blind Spot Warnings (BSWs) that are delivered to a driver through a steering wheel or a seatbelt. To this end, we developed a virtual driving simulator that implemented potential side collision scenarios. Haptic BSWs were issued as a vibrotactile alert during lane changes if a car in the target lane approached from the participant's blind spot at a faster speed. The two haptic warning types were assessed through a human factors experiment with participants of two age groups: younger (30-40 years) and older (50-60 years). No warning condition was also included as the control condition. As performance measures, the Collision Prevention Rate (CPR) and the Minimum Distance by which a collision was Avoided (MDA) were collected. As preference measures, the participants' perception of usefulness of the haptic warnings and their overall satisfaction were used. Experimental results showed that the highest CPR, the longest MDA, and the highest preference were achieved when BSWs were delivered through the steering wheel. For the seatbelt BSW, the CPR and MDA did not increase with statistical significance than those of the no-warning condition, but the participants felt that the haptic seatbelt was useful with high satisfaction. Interestingly, the scores of perceived usefulness and satisfaction were higher with the older group, suggesting that older drivers can be more willing to accept these new types of warning. In addition, the experiment suggested several factors that need to be studied to further improve the performance and preference of haptic BSW, such as warning issue timing and vibration intensity. (C) 2013 Elsevier Ltd. All rights reserved.
C1 [Chun, Jaemin; Han, Sung H.] Pohang Univ Sci & Technol POSTECH, Dept Ind & Management Engn, Pohang, South Korea.
   [Lee, In; Park, Gunhyuk; Seo, Jongman; Choi, Seungmoon] Pohang Univ Sci & Technol POSTECH, Dept Comp Sci & Engn, Pohang, South Korea.
RP Choi, S (corresponding author), Pohang Univ Sci & Technol POSTECH, Dept Comp Sci & Engn, San 31, Pohang, South Korea.
EM choism@postech.ac.kr
OI Choi, Seungmoon/0000-0002-5889-1083
CR Adell E, 2008, TRANSPORT RES F-TRAF, V11, P445, DOI 10.1016/j.trf.2008.04.003
   Brown T., 2005, SAFETY EVALUATION LA
   Burnett GE, 2001, INT J HUM-COMPUT ST, V55, P521, DOI 10.1006/ijhc.2001.0482
   Campbell JL, 2007, CRASH WARNING SYSTEM
   Choi S, 2013, P IEEE, V101, P2093, DOI 10.1109/JPROC.2012.2221071
   Chun J, 2012, INT J IND ERGONOM, V42, P443, DOI 10.1016/j.ergon.2012.07.004
   Der G, 2006, PSYCHOL AGING, V21, P62, DOI 10.1037/0882-7974.21.1.62
   Fofanova J, 2011, TRANSPORT RES F-TRAF, V14, P638, DOI 10.1016/j.trf.2011.08.005
   Gebhardt N., 2009, IRRLICHT ENGINE A FR
   Green P., 2008, INTEGRATED VEHICLE B
   Griffiths PG, 2005, HUM FACTORS, V47, P574, DOI 10.1518/001872005774859944
   Herslund MB, 2003, ACCIDENT ANAL PREV, V35, P885, DOI 10.1016/S0001-4575(02)00095-7
   HO C, 2007, HUMAN FACTORS ISSUES, P169
   Ho C., 2005, TRANSPORT RES F-TRAF, V8, P247
   Horberry T, 2006, ACCIDENT ANAL PREV, V38, P185, DOI 10.1016/j.aap.2005.09.007
   Jones LA, 2008, HUM FACTORS, V50, P90, DOI 10.1518/001872008X250638
   Kochhar D. S., 2006, P HUM FACT ERG SOC A, V50, P2395
   Lee JC, 2004, PROCEEDINGS OF THE 2004 CHINA-JAPAN JOINT MEETING ON MICROWAVES, P65, DOI 10.1145/985692.985701
   Morioka M, 2005, SOMATOSENS MOT RES, V22, P281, DOI 10.1080/08990220500420400
   Penfield W., 1950, CEREBRAL CORTEX MAN
   Regan M.A., 2008, DRIVER DISTRACTION T
   Ryu J, 2010, IEEE T HAPTICS, V3, P138, DOI [10.1109/TOH.2010.1, 10.1109/ToH.2010.1]
   Salvucci D.D., 2002, TRANSPORT RES F-TRAF, V5, P123, DOI [10.1016/S1369-8478(02)00011-6, DOI 10.1016/S1369-8478(02)00011-6]
   SHINAR D, 1991, HUM FACTORS, V33, P507, DOI 10.1177/001872089103300503
   Van Erp JBF, 2004, TRANSPORT RES F-TRAF, V7, P247, DOI 10.1016/j.trf.2004.09.003
   Wang J.-S., 1994, LANE CHANGE MERGE CR
NR 26
TC 24
Z9 26
U1 1
U2 12
PU ELSEVIER SCI LTD
PI OXFORD
PA THE BOULEVARD, LANGFORD LANE, KIDLINGTON, OXFORD OX5 1GB, OXON, ENGLAND
SN 1369-8478
EI 1873-5517
J9 TRANSPORT RES F-TRAF
JI Transp. Res. Pt. F-Traffic Psychol. Behav.
PD NOV
PY 2013
VL 21
SI SI
BP 231
EP 241
DI 10.1016/j.trf.2013.09.014
PG 11
WC Psychology, Applied; Transportation
WE Social Science Citation Index (SSCI)
SC Psychology; Transportation
GA 285RU
UT WOS:000329413500020
DA 2022-02-06
ER

PT J
AU Elliott, MR
   Jacobsohn, L
   Winston, FK
   Ginsburg, KR
AF Elliott, Michael R.
   Jacobsohn, Lela
   Winston, Flaura K.
   Ginsburg, Kenneth R.
TI Determining Subgroups of Teens for Targeted Driving Injury Prevention
   Strategies: A Latent Class Analysis Approach
SO TRAFFIC INJURY PREVENTION
LA English
DT Article
DE Passenger vehicle; Locus of control; Belief profile
ID LOCUS; INVOLVEMENT; PREDICTORS
AB Objective: To utilize teen traffic safety belief profiles to improve targeting of resources and messages to young novice drivers.
   Methods: The National Young Driver Survey is a nationally representative sample 5665 of 9th to 11th graders in the United States. Using latent class analysis, we grouped beliefs about 25 safety-relevant behaviors into a summary set of belief profiles and related these profiles to demographics and driver/passenger experience.
   Results: We determined 5 safety belief profiles of teens: "everything" (rated most of the 25 behaviors as important to safety); "drivers/personal responsibility" (rated driver-related behaviors but few others as important); "driver drinking" (rated only driver alcohol use as always important); "distractions/external forces" (rated predominantly passenger rather than driver issues as important); and "nothing" (rated no issues as important). Three key groups emerged who were more likely than their counterparts to belong to the distractions/external forces than the everything class and for whom targeted messaging might be effective: males, non-white adolescents, and teens who had experienced an injury crash as a driver.
   Conclusions: The classes appear to organize around the locus of control (LOC) social learning framework, with some teens perceiving crashes resulting primarily from their own behavior and others believing that forces in their environment determine the events that result in a crash. Designing interventions that help young drivers understand their role in crashes may help improve the safety behavior of young drivers. In particular, for those involved in crashes, interventions designed to help them understand that the crash was a result of their actions, rather than a random or externally driven event, may influence them to take control with safety-oriented behaviors.
C1 [Elliott, Michael R.] Univ Michigan, Sch Publ Hlth, Dept Biostat, Ann Arbor, MI 48109 USA.
   [Elliott, Michael R.] Univ Michigan, Inst Social Res, Survey Methodol Program, Ann Arbor, MI 48109 USA.
   [Jacobsohn, Lela; Winston, Flaura K.; Ginsburg, Kenneth R.] Childrens Hosp Philadelphia, Ctr Injury Res & Prevent, Philadelphia, PA 19104 USA.
   [Ginsburg, Kenneth R.] Childrens Hosp Philadelphia, Craig Dalsimer Div Adolescent Med, Philadelphia, PA 19104 USA.
RP Elliott, MR (corresponding author), Univ Michigan, Sch Publ Hlth, Dept Biostat, M4124 SPHII,1415Washington Hts, Ann Arbor, MI 48109 USA.
EM mrelliot@umich.edu
FU State Farm
FX This article was written as part of the Youthful Driver Research
   Initiative, a collaborative research program between the Center for
   Injury Research and Prevention at The Children's Hospital of
   Philadelphia (CHOP) and State Farm Insurance Companies (State Farm).
   State Farm provided financial support for this research. The authors
   thank Laurie Bach and Megan Fisher Thiel for helping with the literature
   review for the article.
CR ARTHUR W, 1992, J SAFETY RES, V23, P73, DOI 10.1016/0022-4375(92)90023-3
   Bingham CR, CRASH RISK TEEN DRIV
   Clogg C., 1995, HDB STAT MODELS BEHA
   COLLINS LM, 1993, MULTIVAR BEHAV RES, V28, P375, DOI 10.1207/s15327906mbr2803_4
   Derry H, 1998, 142 MON U ACC RES CT
   Fouts G, 2002, J ADOLESCENCE, V25, P307, DOI 10.1006/jado.2002.0472
   Gestsdottir S, 2008, HUM DEV, V51, P202, DOI 10.1159/000135757
   Ginsburg KR, 2008, PEDIATRICS, V121, pE1391, DOI 10.1542/peds.2007-2595
   Hafetz JS, 2010, ACCIDENT ANAL PREV, V42, P1570, DOI 10.1016/j.aap.2010.03.015
   Holland C, 2010, PERS INDIV DIFFER, V48, P821, DOI 10.1016/j.paid.2010.02.003
   Insurance Institute for Highway Safety, 2008, FAT FACTS 2008 TEEN
   Jelicic H, 2007, INT J BEHAV DEV, V31, P263, DOI 10.1177/0165025407076439
   Keating DP, 2008, AM J PREV MED, V35, pS272, DOI 10.1016/j.amepre.2008.06.026
   Lajunen T, 2004, J SAFETY RES, V35, P115, DOI 10.1016/j.jsr.2003.09.020
   Lerner R., 2001, APPL DEV SCI, V5, P254, DOI [10.1207/S1532480XADS0504_06, DOI 10.1207/S1532480XADS0504_]
   Mayhew DR, 2007, J SAFETY RES, V38, P229, DOI 10.1016/j.jsr.2007.03.001
   MONTAG I, 1987, J APPL PSYCHOL, V72, P339, DOI 10.1037/0021-9010.72.3.339
   Muthen B, 1999, BIOMETRICS, V55, P463, DOI 10.1111/j.0006-341X.1999.00463.x
   RICCIOHOWE LA, 1991, J ADOLESCENT HEALTH, V12, P256, DOI 10.1016/0197-0070(91)90020-M
   Rich M, 1999, J ADOLESCENT HEALTH, V25, P371, DOI 10.1016/S1054-139X(99)00068-3
   Rotter J. B., 1954, SOCIAL LEARNING CLIN
   Rubin AG, 2009, J PEDIATR ADOL GYNEC, V22, P306, DOI 10.1016/j.jpag.2008.12.011
   SCHWARZ G, 1978, ANN STAT, V6, P461, DOI 10.1214/aos/1176344136
   Shope JT, 2007, J SAFETY RES, V38, P165, DOI 10.1016/j.jsr.2007.02.004
   WALLSTON KA, 1978, HEALTH EDUC QUART, V6, P160, DOI 10.1177/109019817800600107
   Williams AF, 2008, AM J PREV MED, V35, pS324, DOI 10.1016/j.amepre.2008.06.015
   Williams AF, 2010, J SAFETY RES, V41, P77, DOI 10.1016/j.jsr.2010.03.002
   Young TM, 2001, ADOLESCENCE, V36, P289
NR 28
TC 3
Z9 3
U1 0
U2 15
PU TAYLOR & FRANCIS INC
PI PHILADELPHIA
PA 530 WALNUT STREET, STE 850, PHILADELPHIA, PA 19106 USA
SN 1538-9588
EI 1538-957X
J9 TRAFFIC INJ PREV
JI Traffic Inj. Prev.
PY 2012
VL 13
IS 3
BP 258
EP 264
DI 10.1080/15389588.2011.648289
PG 7
WC Public, Environmental & Occupational Health; Transportation
WE Science Citation Index Expanded (SCI-EXPANDED); Social Science Citation Index (SSCI)
SC Public, Environmental & Occupational Health; Transportation
GA 945MF
UT WOS:000304277200006
PM 22607248
DA 2022-02-06
ER

PT J
AU Parnell, KJ
   Rand, J
   Plant, KL
AF Parnell, Katie J.
   Rand, James
   Plant, Katherine L.
TI A diary study of distracted driving behaviours
SO TRANSPORTATION RESEARCH PART F-TRAFFIC PSYCHOLOGY AND BEHAVIOUR
LA English
DT Article
DE Diary study; Road safety; Qualitative; In-vehicle technology; Driver
   distraction
ID MOBILE PHONE USE; DRIVER DISTRACTION; RISK PERCEPTIONS; TOUCH-SCREEN;
   TASK; IMPACT; PERFORMANCE; SIMULATION; SPEECH
AB The introduction and uptake of technology within road vehicles has readily advanced the capabilities and the functions that the driver of a road vehicle has available to them. While this has benefited the drivers' productivity and entertainment behind the wheel, it has also heightened the possibility for distraction. Research into driver distraction to date has identified how technologies inside the vehicle may be used ineffectively and can compromise the safety of the road transport system. Yet, the factors that drivers state impact on their decision to engage with distracting technologies are less well known. This paper presents the first diary study into driver distraction. The study asked drivers to record all technological distractions that they engaged with across a 4-week period, as well as interactions that they ignored or choose not to engage with. The diary entries include the technologies drivers interacted with and the conditions surrounding this, as well as external factors that drivers cited to influence their decision to interact. Primarily, factors relating to the task itself were found to be of most importance to the drivers' decision to engage. Differences were also found in how drivers stated they compensated for any engagement with distracting tasks. This has important consequences for the design and integration of technological devices into the vehicle. The novel application of the method offers insights into the naturalistic conditions surrounding drivers' involvement with distracting technologies. The method is also reviewed on its applicability to the study of driver distraction. (C) 2020 Elsevier Ltd. All rights reserved.
C1 [Parnell, Katie J.; Rand, James; Plant, Katherine L.] Univ Southampton, Civil Maritime & Environm Engn, Transportat Res Grp, Human Factors Engn, Southampton, Hants, England.
RP Parnell, KJ (corresponding author), Univ Southampton, Civil Maritime & Environm Engn, Transportat Res Grp, Human Factors Engn, Southampton, Hants, England.
EM k.parnell@soton.ac.uk
RI Parnell, Katie/ABB-9614-2021
OI Parnell, Katie/0000-0002-5962-4892
CR ALM H, 1995, ACCIDENT ANAL PREV, V27, P707, DOI 10.1016/0001-4575(95)00026-V
   Axhausen KW, 2002, TRANSPORTATION, V29, P95, DOI 10.1023/A:1014247822322
   Baxter G, 2011, INTERACT COMPUT, V23, P4, DOI 10.1016/j.intcom.2010.07.003
   Birrell SA, 2011, TRANSPORT RES F-TRAF, V14, P484, DOI 10.1016/j.trf.2011.08.004
   Caird JK, 2014, J SAFETY RES, V49, P91, DOI 10.1016/j.jsr.2014.02.013
   CARSTEN O, 2017, UDRIVE DELIVERABLE, V43, P1, DOI DOI 10.26323/UDRIVE_D43.1
   Cnossen F, 2004, ERGONOMICS, V47, P218, DOI 10.1080/00140130310001629757
   Cohen MJ, 2012, TECHNOL ANAL STRATEG, V24, P377, DOI 10.1080/09537325.2012.663962
   Cooper PJ, 2002, J SAFETY RES, V33, P321, DOI 10.1016/S0022-4375(02)00029-4
   Dingus TA, 2016, P NATL ACAD SCI USA, V113, P2636, DOI 10.1073/pnas.1513271113
   Dragutinovic N, 2005, USE MOBILE PHONES DR
   GULIAN E, 1990, WORK STRESS, V4, P7, DOI 10.1080/02678379008256960
   Harre N, 1996, J SAFETY RES, V27, P163, DOI 10.1016/0022-4375(96)00013-8
   Harvey C, 2013, USABILITY EVALUATION FOR IN-VEHICLE SYSTEMS, P1, DOI 10.1201/b14644
   Harvey C, 2011, ERGONOMICS, V54, P609, DOI 10.1080/00140139.2011.586063
   Harvey C, 2011, INT J HUM-COMPUT INT, V27, P505, DOI 10.1080/10447318.2011.555296
   Hedlund J., 2005, ACCIDENT ANAL PREV, V43, P1771
   Horrey W. J., 2006, J EXPT PSYCHOL APPL, V12, P582
   INRIX, 2017, GLOB TRAFF SCOR
   Jentsch F., 2004, HDB HUMAN FACTORS ER, P50
   Joshi MS, 2001, HEALTH RISK SOC, V3, P261, DOI 10.1080/13698570120079877
   Koppel S, 2011, ACCIDENT ANAL PREV, V43, P1236, DOI 10.1016/j.aap.2011.01.005
   Lee J. D., 2008, DRIVER DISTRACTION T
   Lipovac K, 2017, TRANSPORT RES F-TRAF, V47, P132, DOI 10.1016/j.trf.2017.04.015
   McCarthy T., 2007, AUTO MANIA CARS CONS
   MCDONALD AB, 2016, J PEDIAT NURSING, V31
   NHTSA, 2013, VIS MAN NHTSA DRIV D
   Papadakaki M, 2016, TRANSPORT RES F-TRAF, V38, P164, DOI 10.1016/j.trf.2016.02.006
   Parnell K.J., 2018, DRIVER DISTRACTION S
   Parnell K. J., 2018, COGNITION TECHNOLOGY, P1
   Parnell KJ, 2018, ACCIDENT ANAL PREV, V111, P222, DOI 10.1016/j.aap.2017.12.004
   Parnell KJ, 2017, ACCIDENT ANAL PREV, V100, P1, DOI 10.1016/j.aap.2016.12.015
   Parnell KJ, 2018, THEOR ISS ERGON SCI, V19, P578, DOI 10.1080/1463922X.2017.1414333
   Pettitt M. A., 2005, P 12 ITS WORLD C ITS
   Rakauskas ME, 2004, J SAFETY RES, V35, P453, DOI 10.1016/j.jsr.2004.06.003
   Ranney T.A., 2000, NHTSA DRIVER DISTRAC
   Rhodes N, 2011, ACCIDENT ANAL PREV, V43, P923, DOI 10.1016/j.aap.2010.11.015
   Statistica, 2018, CAR SINGL OCC RAT EN
   Strain T, 2019, JMIR MHEALTH UHEALTH, V7, DOI 10.2196/11898
   Strayer DL, 2003, J EXP PSYCHOL-APPL, V9, P23, DOI 10.1037/1076-898X.9.1.23
   Strayer DL, 2001, PSYCHOL SCI, V12, P462, DOI 10.1111/1467-9280.00386
   Strayer L. D., 2017, VISUAL COGNITIVE DEM
   Treffner PJ, 2004, TRANSPORT RES F-TRAF, V7, P229, DOI 10.1016/j.trf.2004.09.002
   Tsimhoni O, 2004, HUM FACTORS, V46, P600, DOI 10.1518/hfes.46.4.600.56813
   van Nes N, 2019, SAFETY SCI, V119, P11, DOI 10.1016/j.ssci.2018.12.029
   Vavrik J, 1997, J ADOLESCENCE, V20, P461, DOI 10.1006/jado.1997.0100
   Walsh SP, 2008, ACCIDENT ANAL PREV, V40, P1893, DOI 10.1016/j.aap.2008.07.005
   White MP, 2004, RISK ANAL, V24, P323, DOI 10.1111/j.0272-4332.2004.00434.x
   Wickens, 2002, THEORETICAL ISSUES E, V3, P159, DOI [DOI 10.1080/14639220210123806, https://doi.org/10.1080/14639220210123806]
   Wu JQ, 2018, TRANSPORT RES F-TRAF, V52, P75, DOI 10.1016/j.trf.2017.11.018
   Yan W, 2018, TRANSPORT RES F-TRAF, V58, P264, DOI 10.1016/j.trf.2018.06.023
   Young K., 2007, DISTRACTED DRIVING, P379, DOI DOI 10.1201/9781420007497
   Young KL, 2019, J AUSTRALAS COLL ROA, V30, P27
   Young KL, 2015, ACCIDENT ANAL PREV, V74, P350, DOI 10.1016/j.aap.2014.03.017
   Young KL, 2012, SAFETY SCI, V50, P165, DOI 10.1016/j.ssci.2011.07.008
   Young KL, 2010, SAFETY SCI, V48, P326, DOI 10.1016/j.ssci.2009.10.008
NR 56
TC 8
Z9 8
U1 7
U2 20
PU ELSEVIER SCI LTD
PI OXFORD
PA THE BOULEVARD, LANGFORD LANE, KIDLINGTON, OXFORD OX5 1GB, OXON, ENGLAND
SN 1369-8478
EI 1873-5517
J9 TRANSPORT RES F-TRAF
JI Transp. Res. Pt. F-Traffic Psychol. Behav.
PD OCT
PY 2020
VL 74
BP 1
EP 14
DI 10.1016/j.trf.2020.08.003
PG 14
WC Psychology, Applied; Transportation
WE Social Science Citation Index (SSCI)
SC Psychology; Transportation
GA OD4LX
UT WOS:000579825000001
DA 2022-02-06
ER

PT J
AU McEvoy, SP
   Stevenson, MR
   Woodward, M
AF McEvoy, Suzanne P.
   Stevenson, Mark R.
   Woodward, Mark
TI The contribution of passengers versus mobile phone use to motor vehicle
   crashes resulting in hospital attendance by the driver
SO ACCIDENT ANALYSIS AND PREVENTION
LA English
DT Article
DE driver distraction; traffic crash; motor vehicle; human factor;
   passenger; mobile (cell) phone
ID CASE-CROSSOVER; OLDER DRIVERS; RISK; TELEPHONES; ATTENTION; BEHAVIOR;
   INJURY; SAFETY
AB There is evidence that mobile phone use while driving (including hands-free) is associated with motor vehicle crashes. However, whether the effects of mobile phone use differ from that of passengers in the vehicle remains unclear. The aim of this research was to estimate the risk of crash associated with passenger carriage and compare that with mobile phone use. A case-control study ('passenger study') was performed in Perth, Western Australia in 2003 and 2004. Cases were 274 drivers who attended hospital following a motor vehicle crash and controls were 1096 drivers (1:4 matching) recruited at service stations matched to the location and time and day of week of the crash. The results were compared with those of a case-crossover study ('mobile phone study') undertaken concurrently (n = 456); 152 cases were common to both studies. Passenger carriage increased the likelihood of a crash (adjusted odds ratio (adj. OR), 95% confidence interval (95% CI), 1.6, 1.1-2.2). Drivers carrying two or more passengers were twice as likely to crash as unaccompanied drivers (adj. OR 2.2, 95% CI 1.3-3.8). By comparison, driver's use of a mobile phone within 5 min before a crash was associated with a fourfold increased likelihood of crashing (OR 4.1, 95% CI 2.2-7.7). Passenger carriage and increasing numbers of passengers are associated with an increased likelihood of crash, though not to the same extent as mobile phone use. Further research is needed to investigate the factors underlying the increased risks. (C) 2007 Elsevier Ltd. All rights reserved.
C1 Univ Sydney, George Inst Int Hlth, Sydney, NSW 2050, Australia.
RP McEvoy, SP (corresponding author), Univ Sydney, George Inst Int Hlth, POB M201 Missenden Rd, Sydney, NSW 2050, Australia.
EM smcevoy@george.org.au
RI Woodward, Mark/L-6817-2017; Woodward, Mark/D-8492-2015; stevenson,
   mark/AAE-9706-2019
OI stevenson, mark/0000-0003-3166-5876; Woodward, Mark/0000-0001-9800-5296;
   McEvoy, Suzanne/0000-0002-9804-4276
CR ALM H, 1995, ACCIDENT ANAL PREV, V27, P707, DOI 10.1016/0001-4575(95)00026-V
   *AUSTR BUR STAT, 2005, 1301 0 YB AUSTR
   Chen LH, 2000, JAMA-J AM MED ASSOC, V283, P1578, DOI 10.1001/jama.283.12.1578
   Consiglio W, 2003, ACCIDENT ANAL PREV, V35, P495, DOI 10.1016/S0001-4575(02)00027-1
   Crundall D, 2005, TRANSPORT RES F-TRAF, V8, P197, DOI 10.1016/j.trf.2005.01.003
   Dingus T.A., 2006, 810593 DOT HS NAT HI
   Eby DW, 2003, ACCIDENT ANAL PREV, V35, P893, DOI 10.1016/S0001-4575(02)00096-9
   Gugerty L, 2004, ACCIDENT ANAL PREV, V36, P1029, DOI 10.1016/j.aap.2003.12.002
   Hing JYC, 2003, J SAFETY RES, V34, P343, DOI 10.1016/j.jsr.2003.09.011
   Hunton J, 2005, RISK ANAL, V25, P855, DOI 10.1111/j.1539-6924.2005.00637.x
   Keall MD, 2004, ACCIDENT ANAL PREV, V36, P49, DOI 10.1016/S0001-4575(02)00114-8
   Lam LT, 2003, ACCIDENT ANAL PREV, V35, P861, DOI 10.1016/S0001-4575(02)00091-X
   McEvoy SP, 2005, BRIT MED J, V331, P428, DOI 10.1136/bmj.38537.397512.55
   MCEVOY SP, 2005, BMJ
   McEvoy SP, 2006, MED J AUSTRALIA, V185, P630, DOI 10.5694/j.1326-5377.2006.tb00734.x
   MITTLEMAN MA, 1995, AM J EPIDEMIOL, V142, P91, DOI 10.1093/oxfordjournals.aje.a117550
   Redelmeier DA, 1997, NEW ENGL J MED, V336, P453, DOI 10.1056/NEJM199702133360701
   Simons-Morton B, 2005, ACCIDENT ANAL PREV, V37, P973, DOI 10.1016/j.aap.2005.04.014
   Strayer DL, 2003, J EXP PSYCHOL-APPL, V9, P23, DOI 10.1037/1076-898X.9.1.23
   Williams Allan F, 2005, Traffic Inj Prev, V6, P202, DOI 10.1080/15389580590969085
   Woodward M., 2005, EPIDEMIOLOGY STUDY D
   [No title captured]
NR 22
TC 50
Z9 51
U1 2
U2 15
PU PERGAMON-ELSEVIER SCIENCE LTD
PI OXFORD
PA THE BOULEVARD, LANGFORD LANE, KIDLINGTON, OXFORD OX5 1GB, ENGLAND
SN 0001-4575
J9 ACCIDENT ANAL PREV
JI Accid. Anal. Prev.
PD NOV
PY 2007
VL 39
IS 6
BP 1170
EP 1176
DI 10.1016/j.aap.2007.03.004
PG 7
WC Ergonomics; Public, Environmental & Occupational Health; Social
   Sciences, Interdisciplinary; Transportation
WE Social Science Citation Index (SSCI)
SC Engineering; Public, Environmental & Occupational Health; Social
   Sciences - Other Topics; Transportation
GA 230QW
UT WOS:000250892000014
PM 17920840
DA 2022-02-06
ER

PT J
AU RUBIO, KB
   VANDEUSEN, J
AF RUBIO, KB
   VANDEUSEN, J
TI RELATION OF PERCEPTUAL AND BODY-IMAGE DYSFUNCTION TO ACTIVITIES OF DAILY
   LIVING OF PERSONS AFTER STROKE
SO AMERICAN JOURNAL OF OCCUPATIONAL THERAPY
LA English
DT Article
DE CEREBROVASCULAR DISORDERS; INTERVENTION; SELF-CARE
ID UNILATERAL SPATIAL NEGLECT; VISUAL NEGLECT; BRAIN-DAMAGE; CONSTRUCTIONAL
   PRAXIS; VISUOSPATIAL NEGLECT; OCCUPATIONAL-THERAPY; DRESSING
   PERFORMANCE; DRIVING PERFORMANCE; COGNITIVE SKILLS; CEREBRAL-DAMAGE
AB Perceptual and body image disturbances are common sequelae in persons who have had stroke. There is much evidence to substantiate a relationship between impaired perceptual functioning and impaired functioning in activities of daily living (ADL). In regard to body image dysfunction, the linking of unilateral neglect and poor ADL functioning has been widely examined; however, the relationship of other body image disturbances, such as somatoagnosia, to ADL has received little examination. Research on the above relationships are reviewed in this article. The Behavioural Inattention Test and Arnadottir OT-ADL Neurobehavioral Evaluation are discussed as two assessments that determine perceptual and body image dysfunction through ADL. The literature on intervention for perceptual and body image dysfunction in relation to ADL primarily concerns the difference between the restorative and functional retraining approaches and treatment suggestions. Because specific gaps are noted in this area of study, future research ideas are suggested.
C1 UNIV FLORIDA, HLTH SCI CTR, DEPT OCCUPAT THERAPY, GAINESVILLE, FL 32610 USA.
RP RUBIO, KB (corresponding author), UNIV FLORIDA, SHANDS HOSP, DEPT OCCUPAT THERAPY, BOX 100341, GAINESVILLE, FL 32610 USA.
CR ABREU B, 1994, AOTA SELF STUDY SERI
   ANDERSON TP, 1974, ARCH PHYS MED REHAB, V55, P545
   ARNADOTTIR G, 1990, BRAIN BEHAVIOR ASSES
   *BAYL U MED CTR OC, 1980, AD VIS PERC ASS
   Benton A.L., 1983, CONTRIBUTIONS NEUROP
   BENTON AL, 1973, TEST 3 DIMENSIONAL C
   BERNSPANG B, 1989, OCCUP THER J RES, V9, P27, DOI 10.1177/153944928900900104
   BORST MJ, 1993, AM J OCCUP THER, V47, P551, DOI 10.5014/ajot.47.6.551
   BOURESTOM N C, 1968, Archives of Physical Medicine and Rehabilitation, V49, P449
   BRADLEY KP, 1982, OCCUP THER J RES, V2, P184, DOI 10.1177/153944928200200306
   BUTLER RW, 1988, J NEUROLOGICAL REHAB, V2, P97
   CARTER LT, 1988, AM J OCCUP THER, V42, P449, DOI 10.5014/ajot.42.7.449
   CARTER LT, 1983, AM J OCCUP THER, V37, P320, DOI 10.5014/ajot.37.5.320
   COOK EA, 1991, AM J OCCUP THER, V45, P652, DOI 10.5014/ajot.45.7.652
   COOKE D, 1992, AUSTR OCCUPATIONAL T, V39, P19
   DENES G, 1982, BRAIN, V105, P543, DOI 10.1093/brain/105.3.543
   DEPEDROCUESTA J, 1992, ACTA NEUROL SCAND, V86, P433
   DUNN W, 1994, AM J OCCUP THER, V48, P1047
   Edmans J. A., 1991, BR J OCCUP THER, V54, P139, DOI DOI 10.3109/02599148909166374
   Edmans JA., 1989, BRIT J OCCUP THER, V52, P266
   Edmans JA, 1990, BRIT J OCCUPATIONAL, V53, P139
   ERIKSSON S, 1988, OCCUP THER J RES, V8, P114, DOI 10.1177/153944928800800205
   FOSS J, 1993, BODY IMAGE PERCEPTUA, P11
   FULLERTON KJ, 1986, LANCET, V1, P430
   GALSKI T, 1993, AM J OCCUP THER, V47, P391, DOI 10.5014/ajot.47.5.391
   GALSKI T, 1990, AM J OCCUP THER, V44, P709, DOI 10.5014/ajot.44.8.709
   GALSKI T, 1992, AM J OCCUP THER, V46, P324, DOI 10.5014/ajot.46.4.324
   GOLDSTEIN LB, 1994, JAMA-J AM MED ASSOC, V271, P1114, DOI 10.1001/jama.271.14.1114
   GRANGER CV, 1979, ARCH PHYS MED REHAB, V60, P145
   HALLIGAN PW, 1989, LANCET, V2, P908
   HEILMAN KM, 1985, HDB CLIN NEUROLOGY, V45, P153
   ISHIAI S, 1990, NEUROLOGY, V40, P1395, DOI 10.1212/WNL.40.9.1395
   JESSHOPE HJ, 1991, CLIN REHABIL, V5, P115
   JONGBLOED L, 1989, AM J OCCUP THER, V43, P391, DOI 10.5014/ajot.43.6.391
   KING T, 1993, J COGNITIVE REHABILI, V11, P32
   KINSELLA G, 1993, CORTEX, V29, P135, DOI 10.1016/S0010-9452(13)80217-1
   KINSELLA G, 1980, MED J AUSTRALIA, V2, P663
   KLEIN RM, 1982, ARCH PHYS MED REHAB, V63, P335
   KOTILA M, 1986, SCAND J REHABIL MED, V18, P177
   KOWALSKILUNDI MH, 1984, OCCUP THER J RES, V4, P313, DOI 10.1177/153944928400400406
   KUMAR R, 1991, GERONTOLOGIST, V31, P807, DOI 10.1093/geront/31.6.807
   LIN K-C, 1991, Physical and Occupational Therapy in Geriatrics, V10, P63
   Lorenze EJ, 1962, ARCH PHYS MED, V43, P514
   Marsh NV, 1993, NEUROPSYCHOL REHABIL, V3, P245, DOI 10.1080/09602019308401439
   MATTHEY S, 1993, BRIT J OCCUPATIONAL, V56, P365
   Mattioli F., 1992, NEUROPSYCHOL REHABIL, V2, P169, DOI [10.1080/09602019208401406, DOI 10.1080/09602019208401406]
   MCCARRON LT, 1979, HAPTIC VISUAL DISCRI
   Mesulam M. M., 1985, PRINCIPLES BEHAV NEU, P71
   MITCHAM M, 1982, OCCUP THER J RES, V2, P245, DOI 10.1177/153944928200200404
   NEISTADT ME, 1992, AM J OCCUP THER, V46, P141, DOI 10.5014/ajot.46.2.141
   NEISTADT ME, 1988, AM J OCCUP THER, V42, P434, DOI 10.5014/ajot.42.7.434
   Olson E, 1991, Rehabil Nurs, V16, P212
   ROBERTSON IH, 1992, J NEUROL NEUROSUR PS, V55, P799, DOI 10.1136/jnnp.55.9.799
   ROBERTSON IH, 1990, ARCH PHYS MED REHAB, V71, P663
   ROSENTHAL AARON M., 1965, ARCH PHYS MED REHABIL, V46, P461
   SCHENKENBERG T, 1980, NEUROLOGY, V30, P509, DOI 10.1212/WNL.30.5.509
   SEA MJC, 1993, ARCH PHYS MED REHAB, V74, P355
   Simms B., 1985, BR J OCCUP THER, V48, P363
   SIVAK M, 1984, ARCH PHYS MED REHAB, V65, P163
   SIVAK M, 1981, ARCH PHYS MED REHAB, V62, P476
   STONE SP, 1993, J NEUROL NEUROSUR PS, V56, P463, DOI 10.1136/jnnp.56.5.463
   TITUS MND, 1991, AM J OCCUP THER, V45, P410, DOI 10.5014/ajot.45.5.410
   Trombly C., 1989, OCCUPATIONAL THERAPY
   Van Deusen J., 1993, BODY IMAGE PERCEPTUA
   WALKER MF, 1991, J NEUROL NEUROSUR PS, V54, P699, DOI 10.1136/jnnp.54.8.699
   WARREN M, 1981, AM J OCCUP THER, V35, P431, DOI 10.5014/ajot.35.7.431
   WEBSTER JS, 1984, BEHAV THER, V15, P129, DOI 10.1016/S0005-7894(84)80015-5
   WEBSTER JS, 1989, J CLIN EXP NEUROPSYC, V11, P295, DOI 10.1080/01688638908400890
   Wechsler D., 1997, WECHSLER ADULT INTEL, V3
   Whiting S., 1985, RIVERMEAD PERCEPTUAL
   WILSON B, 1987, ARCH PHYS MED REHAB, V68, P98
   Wilson B.A., 1987, BEHAVIOURAL INATTENT
   ZOLTAN B, 1986, ADULT STROKE PATIENT
NR 73
TC 8
Z9 9
U1 1
U2 3
PU AMER OCCUPATIONAL THERAPY ASSOC, INC
PI BETHESDA
PA 4720 MONTGOMERY LANE, BETHESDA, MD 20814-3425 USA
SN 0272-9490
EI 1943-7676
J9 AM J OCCUP THER
JI Am. J. Occup. Ther.
PD JUN
PY 1995
VL 49
IS 6
BP 551
EP 559
DI 10.5014/ajot.49.6.551
PG 9
WC Rehabilitation
WE Social Science Citation Index (SSCI)
SC Rehabilitation
GA QZ563
UT WOS:A1995QZ56300009
PM 7645668
DA 2022-02-06
ER

PT J
AU Vadillo, MA
   Gimenez-Fernandez, T
   Beesley, T
   Shanks, DR
   Luque, D
AF Vadillo, Miguel A.
   Gimenez-Fernandez, Tamara
   Beesley, Tom
   Shanks, David R.
   Luque, David
TI There Is More to Contextual Cuing Than Meets the Eye: Improving Visual
   Search Without Attentional Guidance Toward Predictable Target Locations
SO JOURNAL OF EXPERIMENTAL PSYCHOLOGY-HUMAN PERCEPTION AND PERFORMANCE
LA English
DT Article
DE attentional guidance; associative learning; contextual cuing; distractor
   suppression; visual search
AB It is usually easier to find objects in a visual scene as we gain familiarity with it. Two decades of research on contextual cuing of visual search show that repeated exposure to a search display can facilitate the detection of targets that appear at predictable locations in that display. Typical accounts for this effect attribute an essential role to learned associations between the target and other stimuli in the search display. These associations improve visual search either by driving attention toward the usual location of the target or by facilitating its recognition. Contrary to this view, we show that a robust contextual cuing effect can also be observed when repeated search displays do not allow the location of the target to be predicted. These results suggest that, in addition to the mechanisms already explored by previous research, participants learn to ignore the locations usually occupied by distractors, which in turn facilitates the detection of targets even when they appear in unpredictable locations.
C1 [Vadillo, Miguel A.; Gimenez-Fernandez, Tamara; Luque, David] Univ Autonoma Madrid, Dept Psicol Basica, Madrid, Spain.
   [Beesley, Tom] Univ Lancaster, Dept Psychol, Lancaster, England.
   [Shanks, David R.] UCL, Dept Expt Psychol, London, England.
   [Luque, David] Univ Malaga, Dept Psicol Basica, Malaga, Spain.
RP Vadillo, MA (corresponding author), Univ Autonoma Madrid, Fac Psicol, Dept Psicol Basica, Calle Ivan Pavlov 6, Madrid 28049, Spain.
EM miguel.vadillo@uam.es
RI Vadillo, Miguel A./A-8702-2011; Shanks, David/A-1510-2015
OI Vadillo, Miguel A./0000-0001-8421-816X; Shanks,
   David/0000-0002-4600-6323; Gimenez-Fernandez,
   Tamara/0000-0002-0704-8723; Beesley, Tom/0000-0003-2836-2743
FU AEI/FEDER, UE [PSI2017-85159-P, PGC2018-094694-B-I00]; Comunidad de
   Madrid, Programa de Atraccion de Talento InvestigadorComunidad de Madrid
   [2016-T1/SOC-1395, 2017-T1/SOC-5147]; Economic and Social Research
   CouncilUK Research & Innovation (UKRI)Economic & Social Research Council
   (ESRC) [ES/P009522/1]; ESRCUK Research & Innovation (UKRI)Economic &
   Social Research Council (ESRC) [ES/P009522/1] Funding Source: UKRI
FX Miguel A. Vadillo was supported by Grant PSI2017-85159-P (AEI/FEDER,
   UE). Miguel A. Vadillo and Tamara Gimenez-Fernandez were supported by
   Grant 2016-T1/SOC-1395 (Comunidad de Madrid, Programa de Atraccion de
   Talento Investigador). Miguel A. Vadillo and David R. Shanks were
   supported by Grant ES/P009522/1 from the Economic and Social Research
   Council. David Luque was supported by Grant PGC2018-094694-B-I00
   (AEI/FEDER, UE) and Grant 2017-T1/SOC-5147 (Comunidad de Madrid,
   Programa de Atraccion de Talento Investigador).
CR Beesley T, 2018, J EXP PSYCHOL LEARN, V44, P707, DOI 10.1037/xlm0000467
   Beesley T, 2015, J EXP PSYCHOL LEARN, V41, P348, DOI 10.1037/xlm0000033
   BIEDERMA.I, 1972, SCIENCE, V177, P77, DOI 10.1126/science.177.4043.77
   Brady TF, 2007, J EXP PSYCHOL HUMAN, V33, P798, DOI 10.1037/0096-1523.33.4.798
   Chaudhury MF, 2008, J INSECT SCI, V8, DOI [10.1167/8.3.10, 10.1673/031.008.6201]
   Chun MM, 1998, COGNITIVE PSYCHOL, V36, P28, DOI 10.1006/cogp.1998.0681
   Failing M, 2020, PSYCHON B REV, V27, P86, DOI 10.3758/s13423-019-01672-z
   Kunar MA, 2007, J EXP PSYCHOL HUMAN, V33, P816, DOI 10.1037/0096-1523.33.4.816
   Kunar MA, 2011, ATTEN PERCEPT PSYCHO, V73, P2077, DOI 10.3758/s13414-011-0164-0
   Luque D, 2017, SCI REP-UK, V7, DOI 10.1038/srep39645
   Peterson RS, 2001, PERCEPT PSYCHOPHYS, V63, P1239, DOI 10.3758/BF03194537
   Preuschhof C, 2019, VIS COGN, DOI 10.1080/13506285.2019.1668516
   Schapiro AC, 2015, BRAIN MAPP, P501, DOI DOI 10.1016/B978-0-12-397025-1.00276-1
   Sisk CA, 2019, ATTEN PERCEPT PSYCHO, V81, P2571, DOI 10.3758/s13414-019-01832-2
   Wang C., ATTENTION PERCEPTION
   Zellin M, 2011, ATTEN PERCEPT PSYCHO, V73, P2065, DOI 10.3758/s13414-011-0175-x
   Zhao H, 2014, THESIS
   Zinchenko A., PSYCHOL SCI
NR 18
TC 1
Z9 1
U1 1
U2 11
PU AMER PSYCHOLOGICAL ASSOC
PI WASHINGTON
PA 750 FIRST ST NE, WASHINGTON, DC 20002-4242 USA
SN 0096-1523
EI 1939-1277
J9 J EXP PSYCHOL HUMAN
JI J. Exp. Psychol.-Hum. Percept. Perform.
PD JAN
PY 2021
VL 47
IS 1
BP 116
EP 120
DI 10.1037/xhp0000780
PG 5
WC Psychology; Psychology, Experimental
WE Science Citation Index Expanded (SCI-EXPANDED); Social Science Citation Index (SSCI)
SC Psychology
GA PL9AK
UT WOS:000603405100007
PM 33180547
OA Green Accepted, Green Submitted
DA 2022-02-06
ER

PT J
AU Ferrari, E
   Cavallo, E
AF Ferrari, Ester
   Cavallo, Eugenio
TI Usability study of a vineyard teleoperated compost spreader
SO WORK-A JOURNAL OF PREVENTION ASSESSMENT & REHABILITATION
LA English
DT Article
DE evaluation; users; agriculture; remote device; portable piloting unit
AB Teleoperation has been widely applied in modern industry because of a variety of advantages, such as providing replaceable surrogates for humans in dangerous or difficult working environments over long distances. In this paper, a usability evaluation study of a teleoperation system for a compost spreader robotic machine is presented. The machine has been designed for the application of compost in small and stepping parcels of hilly vineyards. Driving and working tasks can be controlled remotely by a portable piloting unit, reducing the risk for the operator in the event of machine overturning. Participants of the study were asked to perform a series of tasks and sub-tasks and to vocalize their thoughts while working with the machine. The tasks were designed to simulate typical user experience. Once all the tasks were accomplished each participant was asked to fill a questionnaire. The evaluation considered aspects such as learnability, ease of use, understandability, controllability, frustration, mental effort, distraction, clarity of presentation, perceived usefulness, temporal efficiency and machine aesthetic. Results show that usability evaluation helped detecting design deficiencies in the teleoperated compost spreader machine.
C1 [Ferrari, Ester; Cavallo, Eugenio] Italian Natl Res Council CNR, Inst Agr & Earth Moving Machines IMAMOTER, I-10135 Turin, Italy.
RP Cavallo, E (corresponding author), Italian Natl Res Council CNR, Inst Agr & Earth Moving Machines IMAMOTER, Str Cacce 73, I-10135 Turin, Italy.
EM e.cavallo@imamoter.cnr.it
RI Ferrari, Ester/I-4341-2012; Cavallo, Eugenio/F-2820-2014
OI Ferrari, Ester/0000-0001-7295-8080; Cavallo, Eugenio/0000-0002-2759-9629
CR BENBASAT I, 1993, INT J MAN MACH STUD, V38, P369, DOI 10.1006/imms.1993.1017
   BEVAN N, 1997, ISESS, P533
   Ely M., 1995, DOING QUALITATIVE RE
   Faulkner X, 2000, USABILITY ENG
   Fong T, 2001, AUTON ROBOT, V11, P9, DOI 10.1023/A:1011295826834
   Grantham A, 2005, TECHNOL SOC, V27, P85, DOI 10.1016/j.techsoc.2004.10.003
   Gulliksen J., 2009, INTERACT 2009 P 12 I, P93
   Head AJ, 1999, ONLINE, V23, P20
   ISO/IEC, 1998, 9241141998 ISO IEC
   ISO/IEC, 1999, 134071999 ISO IEC
   Jokela T, 2003, P LAT AM C HUM COMP, P53, DOI [DOI 10.1145/944520.944525, DOI 10.1145/944519.944525]
   Kingman DM, 2005, J AGRIC SAF HEALTH, V11, P61, DOI 10.13031/2013.17897)@2005
   LEWIS JR, 1995, INT J HUM-COMPUT INT, V7, P57, DOI 10.1080/10447319509526110
   NIELSEN J, 1995, SCENARIO BASED DESIG
   Nielsen J., 1994, USABILITY INSPECTION
   NIELSEN J, 2002, ALERTBOX
   Nielsen J., 2000, DESIGNING WEB USABIL
   Norman D. A., 1988, PSYCHOL EVERYDAY THI
   Piedmont Regional Administration Viticultura e Enologia, 2011, VIT EN
   Plant RE, 2001, COMPUT ELECTRON AGR, V30, P9, DOI 10.1016/S0168-1699(00)00152-6
   Rogers E., 1995, DIFFUSION INNOVATION
NR 21
TC 2
Z9 2
U1 0
U2 3
PU IOS PRESS
PI AMSTERDAM
PA NIEUWE HEMWEG 6B, 1013 BG AMSTERDAM, NETHERLANDS
SN 1051-9815
J9 WORK
JI Work
PY 2012
VL 41
SU 1
BP 5019
EP 5026
DI 10.3233/WOR-2012-0047-5019
PG 8
WC Public, Environmental & Occupational Health
WE Social Science Citation Index (SSCI)
SC Public, Environmental & Occupational Health
GA 973LO
UT WOS:000306361805028
PM 22317497
OA Bronze
DA 2022-02-06
ER

PT J
AU Kahan, TA
   Slowiaczek, LM
   Altschuler, MR
   Harrison, ACM
AF Kahan, Todd A.
   Slowiaczek, Louisa M.
   Altschuler, Melody R.
   Harrison, Alexa C. M.
TI Temporal Negative Priming
SO JOURNAL OF EXPERIMENTAL PSYCHOLOGY-GENERAL
LA English
DT Article
DE cognitive control; negative priming; temporal attention
ID DORSOLATERAL PREFRONTAL CORTEX; SELECTIVE ATTENTION; COGNITIVE CONTROL;
   IGNORED DISTRACTORS; EPISODIC RETRIEVAL; INHIBITION; LOCATION; MEMORY;
   SCHIZOPHRENIA; INTERFERENCE
AB Negative priming provides one useful measure of attentional focus and cognitive control, requirements of most domains of life (driving, work, play, etc.). Until now, 2 types of negative priming have been identified: identity negative priming and location negative priming. These effects are of particular interest because individuals who have difficulty ignoring distraction (e.g., individuals with schizophrenia and attention-deficit disorder) exhibit reduced levels of negative priming. In the present experiments (N = 187), we report an entirely new type of negative priming based on when in time a target appears (temporal negative priming) rather than its identity or spatial location. Results indicate that responses to a target's temporal position were impaired when a distractor previously appeared at that same relative temporal position. In addition, temporal positioning was teased apart from response-based mechanisms and both were found to independently contribute to temporal negative priming. This result indicates that mechanisms of cognitive control trigger both response-based and memory-based processes.
C1 [Kahan, Todd A.; Altschuler, Melody R.; Harrison, Alexa C. M.] Bates Coll, Dept Psychol, Lewiston, ME 04240 USA.
   [Slowiaczek, Louisa M.] Bowdoin Coll, Dept Psychol, Brunswick, ME 04011 USA.
RP Kahan, TA (corresponding author), Bates Coll, Dept Psychol, Lewiston, ME 04240 USA.
EM tkahan@bates.edu
OI Altschuler, Melody/0000-0002-3524-8642
CR Abrahamse E, 2016, PSYCHOL BULL, V142, P693, DOI 10.1037/bul0000047
   Albertella L, 2016, EXP CLIN PSYCHOPHARM, V24, P313, DOI 10.1037/pha0000085
   Amer T, 2016, TRENDS COGN SCI, V20, P905, DOI 10.1016/j.tics.2016.10.002
   BEECH A, 1987, BRIT J PSYCHOL, V78, P349, DOI 10.1111/j.2044-8295.1987.tb02252.x
   BEECH A, 1989, BRIT J CLIN PSYCHOL, V28, P109, DOI 10.1111/j.2044-8260.1989.tb00821.x
   Blais C, 2007, PSYCHOL REV, V114, P1076, DOI 10.1037/0033-295X.114.4.1076
   Botvinick MM, 2001, PSYCHOL REV, V108, P624, DOI 10.1037//0033-295X.108.3.624
   Braver TS, 2012, TRENDS COGN SCI, V16, P106, DOI 10.1016/j.tics.2011.12.010
   Buckolz E, 2014, ATTEN PERCEPT PSYCHO, V76, P1721, DOI 10.3758/s13414-014-0701-8
   Buckolz E, 2012, ATTEN PERCEPT PSYCHO, V74, P1632, DOI 10.3758/s13414-012-0366-0
   Bugg J. M., 2013, OXFORD HDB COGNITIVE, P267
   Callicott JH, 2000, CEREB CORTEX, V10, P1078, DOI 10.1093/cercor/10.11.1078
   Carter CS, 1998, SCIENCE, V280, P747, DOI 10.1126/science.280.5364.747
   Chao HF, 2005, PERCEPT PSYCHOPHYS, V67, P789, DOI 10.3758/BF03193533
   Chao HF, 2011, ACTA PSYCHOL, V136, P81, DOI 10.1016/j.actpsy.2010.10.005
   Dafters RI, 2006, ADDICT BEHAV, V31, P1436, DOI 10.1016/j.addbeh.2005.09.013
   DALRYMPLEALFORD EC, 1966, PERCEPT MOTOR SKILL, V23, P1211, DOI 10.2466/pms.1966.23.3f.1211
   Davidson CA, 2016, PSYCHIAT RES, V238, P345, DOI 10.1016/j.psychres.2016.01.053
   DeSchepper B, 1996, J EXP PSYCHOL LEARN, V22, P27, DOI 10.1037/0278-7393.22.1.27
   Egner T, 2005, J COGNITIVE NEUROSCI, V17, P1774, DOI 10.1162/089892905774589226
   ENGLE RW, 1995, PSYCHOL SCI, V6, P122, DOI 10.1111/j.1467-9280.1995.tb00318.x
   FOX E, 1994, PERCEPT PSYCHOPHYS, V56, P565, DOI 10.3758/BF03206952
   FOX E, 1995, PSYCHON B REV, V2, P145, DOI 10.3758/BF03210958
   Frings C, 2007, COGNITION EMOTION, V21, P1525, DOI 10.1080/02699930601054042
   Frings C, 2015, PSYCHON B REV, V22, P1577, DOI 10.3758/s13423-015-0841-4
   Frings C, 2014, ATTEN PERCEPT PSYCHO, V76, P2305, DOI 10.3758/s13414-014-0721-4
   Goeleven E, 2006, J AFFECT DISORDERS, V93, P149, DOI 10.1016/j.jad.2006.03.007
   Grajny K, 2016, J NEUROPSYCH CLIN N, V28, P292, DOI 10.1176/appi.neuropsych.16010004
   Harrison Y, 2004, Q J EXP PSYCHOL-A, V57, P437, DOI 10.1080/02724980343000224
   Hoenig K, 2002, PSYCHOL MED, V32, P459, DOI 10.1017/S0033291702005421
   Hommel B, 1998, VIS COGN, V5, P183, DOI 10.1080/713756773
   Joordens S, 2006, PERCEPT PSYCHOPHYS, V68, P890, DOI 10.3758/BF03193352
   Kahan T. A., 2002, 43 ANN M PSYCH SOC K
   Kahan TA, 2013, J COGN PSYCHOL, V25, P473, DOI 10.1080/20445911.2013.789855
   Kamijo K, 2009, CLIN NEUROPHYSIOL, V120, P511, DOI 10.1016/j.clinph.2008.11.022
   MacDonald PA, 1999, MEM COGNITION, V27, P197, DOI 10.3758/BF03211405
   Malcolm GL, 2007, J COGNITIVE NEUROSCI, V19, P102, DOI 10.1162/jocn.2007.19.1.102
   MAY CP, 1995, PSYCHOL BULL, V118, P35, DOI 10.1037/0033-2909.118.1.35
   Mayr S, 2006, J EXP PSYCHOL HUMAN, V32, P932, DOI 10.1037/0096-1523.32.4.932
   Mayr S, 2011, ATTEN PERCEPT PSYCHO, V73, P1710, DOI 10.3758/s13414-011-0138-2
   MEUDELL PR, 1991, CORTEX, V27, P431, DOI 10.1016/S0010-9452(13)80038-X
   MILLIKEN B, 1994, J EXP PSYCHOL HUMAN, V20, P624, DOI 10.1037/0096-1523.20.3.624
   Milliken B, 1998, PSYCHOL REV, V105, P203, DOI 10.1037/0033-295X.105.2.203
   Nee DE, 2008, PSYCHOL SCI, V19, P490, DOI 10.1111/j.1467-9280.2008.02114.x
   Neill W. T., 1998, PSYCHOL LEARN MOTIV, P1, DOI [10.1016/S0079-7421(08)60182-6, DOI 10.1016/S0079-7421(08)60182-6]
   Neill WT, 2016, ATTEN PERCEPT PSYCHO, V78, P2411, DOI 10.3758/s13414-016-1176-6
   NEILL WT, 1990, PERCEPT PSYCHOPHYS, V48, P398, DOI 10.3758/BF03206694
   Neill WT, 1997, J EXP PSYCHOL LEARN, V23, P1291, DOI 10.1037/0278-7393.23.6.1291
   NEILL WT, 1987, J EXP PSYCHOL LEARN, V13, P327, DOI 10.1037/0278-7393.13.2.327
   NEILL WT, 1992, J EXP PSYCHOL LEARN, V18, P993, DOI 10.1037/0278-7393.18.5.993
   Ossmann JM, 2003, AM J PSYCHOL, V116, P35, DOI 10.2307/1423334
   PARK JY, 1994, J EXP PSYCHOL HUMAN, V20, P613, DOI 10.1037/0096-1523.20.3.613
   Qin SZ, 2009, BIOL PSYCHIAT, V66, P25, DOI 10.1016/j.biopsych.2009.03.006
   Reynolds JR, 2012, PLOS ONE, V7, DOI 10.1371/journal.pone.0030284
   Rugg MD, 2003, NEUROPSYCHOLOGIA, V41, P40, DOI 10.1016/S0028-3932(02)00129-X
   Schmidt JR, 2007, CONSCIOUS COGN, V16, P421, DOI 10.1016/j.concog.2006.06.010
   Schonbrodt FD, 2013, J RES PERS, V47, P609, DOI 10.1016/j.jrp.2013.05.009
   Skosnik PD, 2000, INT J PSYCHOPHYSIOL, V36, P59, DOI 10.1016/S0167-8760(99)00100-2
   Strickland L, 2018, PSYCHOL REV, V125, P851, DOI 10.1037/rev0000113
   SULLIVAN MP, 1995, NEUROPSYCHOLOGY, V9, P537, DOI 10.1037/0894-4105.9.4.537
   TIPPER SP, 1990, J EXP PSYCHOL HUMAN, V16, P492, DOI 10.1037/0096-1523.16.3.492
   TIPPER SP, 1985, Q J EXP PSYCHOL-A, V37, P571, DOI 10.1080/14640748508400920
NR 62
TC 0
Z9 0
U1 2
U2 10
PU AMER PSYCHOLOGICAL ASSOC
PI WASHINGTON
PA 750 FIRST ST NE, WASHINGTON, DC 20002-4242 USA
SN 0096-3445
EI 1939-2222
J9 J EXP PSYCHOL GEN
JI J. Exp. Psychol.-Gen.
PD FEB
PY 2020
VL 149
IS 2
BP 275
EP 289
DI 10.1037/xge0000634
PG 15
WC Psychology, Experimental
WE Social Science Citation Index (SSCI)
SC Psychology
GA KB2MM
UT WOS:000506333600005
PM 31192636
DA 2022-02-06
ER

PT J
AU Solovey, ET
   Afergan, D
   Peck, EM
   Hincks, SW
   Jacob, RJK
AF Solovey, Erin Treacy
   Afergan, Daniel
   Peck, Evan M.
   Hincks, Samuel W.
   Jacob, Robert J. K.
TI Designing Implicit Interfaces for Physiological Computing: Guidelines
   and Lessons Learned Using fNIRS
SO ACM TRANSACTIONS ON COMPUTER-HUMAN INTERACTION
LA English
DT Article
DE Brain-computer interfaces; physiological computing; implicit interfaces
ID NEAR-INFRARED SPECTROSCOPY; ANTERIOR PREFRONTAL CORTEX; WORKING-MEMORY
   TASK; EMOTIONAL STIMULI; MENTAL WORKLOAD; PERFORMANCE; ACTIVATION; BACK;
   CLASSIFICATION; ENHANCEMENT
AB A growing body of recent work has shown the feasibility of brain and body sensors as input to interactive systems. However, the interaction techniques and design decisions for their effective use are not well defined. We present a conceptual framework for considering implicit input from the brain, along with design principles and patterns we have developed from our work. We also describe a series of controlled, offline studies that lay the foundation for our work with functional near-infrared spectroscopy (fNIRS) neuroimaging, as well as our real-time platform that serves as a testbed for exploring brain-based adaptive interaction techniques. Finally, we present case studies illustrating the principles and patterns for effective use of brain data in human-computer interaction. We focus on signals coming from the brain, but these principles apply broadly to other sensor data and in domains such as aviation, education, medicine, driving, and anything involving multitasking or varying cognitive workload.
C1 [Solovey, Erin Treacy] Drexel Univ, Coll Comp & Informat, Philadelphia, PA 19104 USA.
   [Afergan, Daniel; Hincks, Samuel W.; Jacob, Robert J. K.] Tufts Univ, Dept Comp Sci, Medford, MA 02155 USA.
   [Peck, Evan M.] Bucknell Univ, Dept Comp Sci, Lewisburg, PA 17837 USA.
RP Solovey, ET (corresponding author), Drexel Univ, Coll Comp & Informat, 3141 Chestnut St, Philadelphia, PA 19104 USA.
EM erin.solovey@drexel.edu; afergan@cs.tufts.edu; evan.peck@bucknell.edu;
   shincks@cs.tufts.edu; jacob@cs.tufts.edu
OI Solovey, Erin/0000-0003-2423-4963
FU Google Inc.Google Incorporated; NSFNational Science Foundation (NSF)
   [IIS-1065154, IIS 1218170, 1136996]; Div Of Information & Intelligent
   SystemsNational Science Foundation (NSF)NSF - Directorate for Computer &
   Information Science & Engineering (CISE) [1065154] Funding Source:
   National Science Foundation
FX This research was supported by Google Inc. and the NSF (NSF Grant Nos.
   IIS-1065154 and IIS 1218170 as well as NSF Grant #1136996 awarded to the
   Computing Research Association for the CI Fellows Project). Any
   opinions, findings, conclusions, or recommendations expressed in this
   article are those of the authors and do not necessarily reflect the
   views of Google Inc. or the National Science Foundation.
CR Afergan D., 2013, P CHI 2013 WORKSH MA
   Afergan D., 2014, ADJ P ACM UIST 2014
   Afergan D., 2014, P ACM CHI 2014 ACM
   Ayaz H., 2010, ADV UNDERSTANDING HU, P21, DOI DOI 10.1201/EBK1439835012-C3
   Ayaz H, 2007, 2007 3RD INTERNATIONAL IEEE/EMBS CONFERENCE ON NEURAL ENGINEERING, VOLS 1 AND 2, P342, DOI 10.1109/CNE.2007.369680
   Ayaz H, 2013, FRONT HUM NEUROSCI, V7, DOI 10.3389/fnhum.2013.00871
   Ayaz H, 2012, NEUROIMAGE, V59, P36, DOI 10.1016/j.neuroimage.2011.06.023
   Baddeley A, 2003, NAT REV NEUROSCI, V4, P829, DOI 10.1038/nrn1201
   Bunce SC, 2011, LECT NOTES ARTIF INT, V6780, P13, DOI 10.1007/978-3-642-21852-1_2
   Chance B., 1988, OPT EXPRESS, V10, P411
   Cui X, 2010, PLOS ONE, V5, DOI 10.1371/journal.pone.0015474
   Cutrell E., 2008, P ACM CHI 2008 ACM
   DELPY DT, 1988, PHYS MED BIOL, V33, P1433, DOI 10.1088/0031-9155/33/12/008
   Derosiere G, 2013, FRONT HUM NEUROSCI, V7, DOI 10.3389/fnhum.2013.00583
   Ehlis AC, 2008, J PSYCHIATR RES, V42, P1060, DOI 10.1016/j.jpsychires.2007.11.011
   Fairclough SH, 2009, INTERACT COMPUT, V21, P133, DOI 10.1016/j.intcom.2008.10.011
   Fishburn FA, 2014, FRONT HUM NEUROSCI, V8, DOI 10.3389/fnhum.2014.00076
   Fogarty J., 2004, P ACM CHI 2004 ACM
   Foley J.D., 1982, ADDISON WESLEY SYSTE
   Gagnon L, 2012, NEUROIMAGE, V59, P2518, DOI 10.1016/j.neuroimage.2011.08.095
   GEVINS A, 1993, ELECTROEN CLIN NEURO, V87, P128, DOI 10.1016/0013-4694(93)90119-G
   Girouard A., 2009, INTERACT 2009
   Grimes D., 2008, P ACM CHI 2008 ACM
   Hall M, 2009, SIGKDD EXPLOR, V11, P10, DOI [10.1145/1656274.1656278, 10.1145/ 1656274.1656278]
   Herff C, 2014, FRONT HUM NEUROSCI, V7, DOI 10.3389/fnhum.2013.00935
   Herrmann MJ, 2008, HUM BRAIN MAPP, V29, P28, DOI 10.1002/hbm.20368
   Hirshfield L. M., 2007, P UIST 2007 ACM
   Hirshfield L. M., 2009, P ACM CHI 2009 ACM
   Hirshfield L. M., 2009, P HCII 09
   Hudson S., 2003, P ACM CHI 2003
   Izzetoglu K, 2003, P ANN INT IEEE EMBS, V25, P3431, DOI 10.1109/IEMBS.2003.1280883
   Izzetoglu K, 2004, INT J HUM-COMPUT INT, V17, P211, DOI 10.1207/s15327590ijhc1702_6
   Izzetoglu M, 2005, IEEE T NEUR SYS REH, V13, P153, DOI 10.1109/TNSRE.2005.847377
   Jacob R. J. K., 2001, P WUAUC 2001 ACM
   JACOB RJK, 1983, COMMUN ACM, V26, P259, DOI 10.1145/2163.358093
   JACOB RJK, 1986, ACM T GRAPHIC, V5, P283, DOI 10.1145/27623.27624
   KEIRN ZA, 1990, IEEE T BIO-MED ENG, V37, P1209, DOI 10.1109/10.64464
   Koechlin E, 2000, P NATL ACAD SCI USA, V97, P7651, DOI 10.1073/pnas.130177397
   Koechlin E, 1999, NATURE, V399, P148, DOI 10.1038/20178
   Kuncheva LI, 2010, IEEE T MED IMAGING, V29, P531, DOI 10.1109/TMI.2009.2037756
   Lee J. C., 2006, P ACM S US INT SOFTW
   Leon-Carrion J, 2006, NEUROSCI LETT, V403, P90, DOI 10.1016/j.neulet.2006.04.050
   Li C., 2005, P SOC PHOTO-OPT INS, V5630, P883
   Mandryk R., 2006, P ACM CHI 2006 ACM
   Mappus IV R. L., 2009, ACM CHI 2009 EXT ABS, P3571
   McKendrick R, 2014, NEUROIMAGE, V85, P1014, DOI 10.1016/j.neuroimage.2013.05.103
   Mehler B, 2012, HUM FACTORS, V54, P396, DOI 10.1177/0018720812442086
   Mehler B, 2009, TRANSPORT RES REC, P6, DOI 10.3141/2138-02
   Molteni E., 2009, PROGR BIOMEDICAL OPT, V10, P1
   Muller-Putz G., 2008, INT J BIOELECTROMAGN, V10, P52
   Nacke L. E., 2011, P ACM CHI 2011 ACM
   Nouretdinov I, 2011, NEUROIMAGE, V56, P809, DOI 10.1016/j.neuroimage.2010.05.023
   Owen AM, 2005, HUM BRAIN MAPP, V25, P46, DOI 10.1002/hbm.20131
   Peck E. M., 2013, P ACM CHI 2013 ACM
   Peck E. M., 2013, AUGM HUM 2013
   Peck E. M., 2012, BELIV 2012 TIM ERR N
   Prinzel LJ, 2003, HUM FACTORS, V45, P601, DOI 10.1518/hfes.45.4.601.27092
   Ramnani N, 2004, NAT REV NEUROSCI, V5, P184, DOI 10.1038/nrn1343
   Rotting M, 2009, INDUSTRIAL ENGINEERING AND ERGONOMICS: VISIONS, CONCEPTS, METHODS AND TOOLS - FESTSCHRIFT IN HONOR OF PROFESSOR HOLGER LUCZAK, P523, DOI 10.1007/978-3-642-01293-8_39
   Schalk G, 2004, IEEE T BIO-MED ENG, V51, P1034, DOI 10.1109/TBME.2004.827072
   Schmidt A., 2000, Personal Technologies, V4, P191, DOI 10.1007/BF01324126
   Shenoy P., 2008, P ACM CHI 2008 ACM
   Shimizu T, 2009, SAE INT J PASSEN CAR, V2, P736, DOI 10.4271/2009-01-0545
   Sitaram R, 2007, NEUROIMAGE, V34, P1416, DOI 10.1016/j.neuroimage.2006.11.005
   Solovey E. T., 2011, P ACM CHI ACM
   Solovey E. T., 2009, P ACM UIST 2009
   Solovey E. T., 2012, P ACM CHI ACM
   St John M, 2004, INT J HUM-COMPUT INT, V17, P131, DOI 10.1207/s15327590ijhc1702_2
   Starner T., 1998, P ISWC
   Steichen B., 2013, P ACM IUI 2013 ACM
   Tak S, 2014, NEUROIMAGE, V85, P72, DOI 10.1016/j.neuroimage.2013.06.016
   Tan D, 2010, HUM-COMPUT INT-SPRIN, P3, DOI 10.1007/978-1-84996-272-8_1
   Thomas J.J., 2005, ILLUMINATING PATH RE
   Toker D., 2012, USER MODELING ADAPTA
   Vi C. T., 2012, P CHI 2012 ACM
   VILLRINGER A, 1993, NEUROSCI LETT, V154, P101, DOI 10.1016/0304-3940(93)90181-J
   Wilson GF, 2007, HUM FACTORS, V49, P1005, DOI 10.1518/001872007X249875
   Wolf M, 2002, NEUROIMAGE, V17, P1868, DOI 10.1006/nimg.2002.1261
   WOLPAW JR, 1991, ELECTROEN CLIN NEURO, V78, P252, DOI 10.1016/0013-4694(91)90040-B
   Zander T., 2008, P 4 INT BCI WORKSH T
   Zander TO, 2012, J NEURAL ENG, V9, DOI 10.1088/1741-2560/9/1/016003
   Zander T. O., 2014, ADV PHYSL COMPUTING, P67, DOI [10.1007/978-1-4471-6392-3_4, DOI 10.1007/978-1-4471-6392-3_4]
   Zander TO, 2011, J NEURAL ENG, V8, DOI 10.1088/1741-2560/8/2/025005
   Zander TO, 2010, HUM-COMPUT INT-SPRIN, P181, DOI 10.1007/978-1-84996-272-8_11
NR 84
TC 31
Z9 31
U1 0
U2 18
PU ASSOC COMPUTING MACHINERY
PI NEW YORK
PA 2 PENN PLAZA, STE 701, NEW YORK, NY 10121-0701 USA
SN 1073-0516
EI 1557-7325
J9 ACM T COMPUT-HUM INT
JI ACM Trans. Comput.-Hum. Interact.
PD JAN
PY 2015
VL 21
IS 6
SI SI
AR 35
DI 10.1145/2687926
PG 27
WC Computer Science, Cybernetics; Computer Science, Information Systems
WE Science Citation Index Expanded (SCI-EXPANDED)
SC Computer Science
GA AZ4PF
UT WOS:000348204100007
DA 2022-02-06
ER

PT J
AU Basch, CH
   Ethan, D
   Rajan, S
   Basch, CE
AF Basch, Corey H.
   Ethan, Danna
   Rajan, Sonali
   Basch, Charles E.
TI Technology-related distracted walking behaviours in Manhattan's most
   dangerous intersections
SO INJURY PREVENTION
LA English
DT Article
ID MOBILE PHONE USE; CROSSING BEHAVIOR; PEDESTRIAN INJURY; TALKING
AB Use of mobile devices has been cited as a distraction while driving, and more recently, among pedestrians crossing urban streets. In 2010, over half of New York City traffic fatalities were pedestrians. The aim of this study was to estimate the prevalence of distracted walking due to pedestrians' use of headphones, mobile phones, or both. Data were gathered by direct observations at the 10 intersections in Manhattan with the highest frequency of pedestrian-motor vehicle collisions. More than 1 in 4 of the > 3500 pedestrians observed were distracted by mobile electronic devices while crossing during the 'walk' (28.8%) and 'don't walk' (26.3%) signals. Poisson regression analyses established there was a significant difference in individuals talking on a mobile device during the 'walk' signal versus the 'don't walk' signal; however, no other significant differences in other distracted walking behaviours were observed. This study contributes to the emerging literature on distracted walking behaviour by pedestrians in busy urban areas and can help to inform pedestrian-focused safety efforts.
C1 [Basch, Corey H.] William Paterson Univ, Wayne, NJ 07470 USA.
   [Ethan, Danna] CUNY Herbert H Lehman Coll, Dept Hlth Sci, Bronx, NY 10468 USA.
   [Rajan, Sonali; Basch, Charles E.] Columbia Univ Teachers Coll, Dept Hlth & Behav Studies, New York, NY 10027 USA.
RP Basch, CH (corresponding author), William Paterson Univ, Dept Publ Hlth, Wing 150, Wayne, NJ 07470 USA.
EM baschc@wpunj.edu
CR [Anonymous], 2012, UNITED STATES CENSUS
   Bungum TJ, 2005, J COMMUN HEALTH, V30, P269, DOI 10.1007/s10900-005-3705-4
   Cooper JF, 2012, TRANSPORT RES REC, P1, DOI 10.3141/2299-01
   Cox W, 2013, OBSERVATIONS ON URBA
   Crashstat, TOP TEN INTERSECTION
   Dultz LA, 2013, J TRAUMA ACUTE CARE, V74, P1138, DOI 10.1097/TA.0b013e31827ab722
   Hatfield J, 2007, ACCIDENT ANAL PREV, V39, P197, DOI 10.1016/j.aap.2006.07.001
   Lichenstein R, 2012, INJURY PREV, V18, P287, DOI 10.1136/injuryprev-2011-040161
   Nasar J, 2008, ACCIDENT ANAL PREV, V40, P69, DOI 10.1016/j.aap.2007.04.005
   Nasar JL, 2013, ACCIDENT ANAL PREV, V57, P91, DOI 10.1016/j.aap.2013.03.021
   Neider MB, 2011, PSYCHOL AGING, V26, P260, DOI 10.1037/a0021566
   New York City Department of Transportation, 2010, THE NEW YORK CITY PE
   New York State Department of Motor Vehicles, 2010, SUMMARY OF NEW YORK
   Pew Research Center, CELL PHONE OWNERSHIP
   Pew Research Center, 2013, SMARTPHONE OWNERSHIP
   Schwebel DC, 2012, ACCIDENT ANAL PREV, V45, P266, DOI 10.1016/j.aap.2011.07.011
   Simon R, 2012, PEDESTRIANS BETTER H
   Stavrinos D, 2009, PEDIATRICS, V123, pE179, DOI 10.1542/peds.2008-1382
   Thompson L, 2012, IMPACT OF SOCIAL AND
   [No title captured]
NR 20
TC 21
Z9 21
U1 0
U2 29
PU BMJ PUBLISHING GROUP
PI LONDON
PA BRITISH MED ASSOC HOUSE, TAVISTOCK SQUARE, LONDON WC1H 9JR, ENGLAND
SN 1353-8047
EI 1475-5785
J9 INJURY PREV
JI Inj. Prev.
PD OCT
PY 2014
VL 20
IS 5
DI 10.1136/injuryprev-2013-041063
PG 4
WC Public, Environmental & Occupational Health
WE Science Citation Index Expanded (SCI-EXPANDED); Social Science Citation Index (SSCI)
SC Public, Environmental & Occupational Health
GA AQ0SL
UT WOS:000342492900011
PM 24667654
DA 2022-02-06
ER

PT S
AU Wolf, K
AF Wolf, Katrin
BE Bakker, S
   Hausen, D
   Selker, T
TI Microgestures-Enabling Gesture Input with Busy Hands
SO PERIPHERAL INTERACTION: CHALLENGES AND OPPORTUNITIES FOR HCI IN THE
   PERIPHERY OF ATTENTION
SE Human-Computer Interaction Series
LA English
DT Article; Book Chapter
DE Microgestures; Microinteraction; Gesture; Multitasking; Interruption
AB Microgestures, small movements of the digits that do not require moving the whole hand, are a promising input technique for peripheral interaction as they can be executed in parallel to many manual actions. Such interaction techniques can be used to augment or to extend everyday tasks, and therefore, have the great potential to enable interacting with busy hands as peripheral activity. For example, tipping a digit at a steering wheel while driving could be used for automotive control without requiring too much manual motor effort that might decrease the steering performance. Moreover, smart objects that are held in the hand can be controlled through tiny grasp modifications. This chapter describes relevant aspects of microinteractions. After explaining the motivation and value of microgestures in existing use cases, an overview on technology that allows for detecting microgestures is provided. Then the design of ergonomic microgestures that allow for being executed as peripheral action is explained. Finally, requirements that allow or permit the user to interrupt the primary task for interacting in the cognitive periphery through microgestures are presented and appropriate applications are discussed.
C1 [Wolf, Katrin] Univ Stuttgart, Human Comp Interact Grp, D-70174 Stuttgart, Germany.
RP Wolf, K (corresponding author), Univ Stuttgart, Human Comp Interact Grp, D-70174 Stuttgart, Germany.
EM katrin.wolf@vis.uni-stuttgart.de
CR Ashbrook D., 2007, SUPPORTING MOBILE MI
   Bainbridge R., 2011, 2011 8th International Conference on Body Sensor Networks (BSN), P200, DOI 10.1109/BSN.2011.42
   Ballagas R, 2006, IEEE PERVAS COMPUT, V5, P70, DOI 10.1109/MPRV.2006.18
   Beaudouin-Lafon M., 2000, CHI 2000 Conference Proceedings. Conference on Human Factors in Computing Systems. CHI 2000. The Future is Here, P446
   Berlin E, 2010, TEI 2010, P57
   Brewster Stephen, 2003, P SIGCHI C HUM FACT, P473, DOI [10.1145/642611.642694, DOI 10.1145/642611.642694]
   Chan Liwei, 2013, P 26 ANN ACM S US IN, P255, DOI [10.1145/2501988.2502016, DOI 10.1145/2501988.2502016]
   Czerwinski M., 2004, P SIGCHI C HUM FACT, P175, DOI DOI 10.1145/985692.985715
   Dey Anind K., 2001, CHI 01 EXTENDED ABST, P487, DOI [10.1145/634067.634346, DOI 10.1145/634067.634346]
   Drossos N., 2007, Disappearing Computer. Interaction Design, System Infrastructures and Applications for Smart Environments, P161
   Edge Darren, 2009, P 3 INT C TANG EMB I, P69, DOI 10.1145/1517664.1517687
   Fishkin KP, 1999, INT FED INFO PROC, V22, P1
   Fukumoto M., 1994, C COMP HUM FACT COMP, P81, DOI [10.1145/259963, DOI 10.1145/259963.260056]
   Fukumoto Masaaki, 1997, P ACM SIGCHI C HUM F, P147, DOI [10.1145/258549.258636, DOI 10.1145/258549.258636]
   Harrison C, 2009, UIST 2009: PROCEEDINGS OF THE 22ND ANNUAL ACM SYMPOSIUM ON USER INTERFACE SOFTWARE AND TECHNOLOGY, P121
   Harrison C, 2010, CHI2010: PROCEEDINGS OF THE 28TH ANNUAL CHI CONFERENCE ON HUMAN FACTORS IN COMPUTING SYSTEMS, VOLS 1-4, P453
   Hausen D., 2014, THESIS LUDWIG MAXIMI
   Hausen D., HUMAN COMPUTER INTER, P162
   Hurtienne J., 2011, THESIS TU BERLIN
   Junker H, 2008, PATTERN RECOGN, V41, P2010, DOI 10.1016/j.patcog.2007.11.016
   Kim D, 2012, UIST'12: PROCEEDINGS OF THE 25TH ANNUAL ACM SYMPOSIUM ON USER INTERFACE SOFTWARE AND TECHNOLOGY, P167
   Kratz S., P 2013 INT C INT US, P173
   Kratz S., 2011, P 16 INT C INT US IN, P371, DOI [10.1145/1943403.1943468, DOI 10.1145/1943403.1943468]
   Lyons Kent, 2004, P SIGCHI C HUM FACT P SIGCHI C HUM FACT, P671
   Mayrhofer R, 2007, LECT NOTES COMPUT SC, V4480, P144
   Nanayakkara S., 2013, P AUGM HUM INT C AH, P13, DOI DOI 10.1145/2459236.2459240
   Rekimoto J, 2001, FIFTH INTERNATIONAL SYMPOSIUM ON WEARABLE COMPUTERS, PROCEEDINGS, P21, DOI 10.1109/ISWC.2001.962092
   Ruiz J, 2011, 29TH ANNUAL CHI CONFERENCE ON HUMAN FACTORS IN COMPUTING SYSTEMS, P2717
   Saponas T. Scott, 2009, CHI 09 EXTENDED ABST, P3117
   Schmidt A, 2005, P 2005 JOINT C SMART, P147
   Suh SB, 2008, CONSUM COMM NETWORK, P1216, DOI 10.1109/ccnc08.2007.274
   van den Hoven e, 2010, EUROHAPTICS, V2010, P71
   Vega Katia, 2014, P 8 INT C TANG EMB E, P61
   Wagner J., 2014, P 32 ANN ACM C HUM F, P2883
   Ward JA, 2006, IEEE T PATTERN ANAL, V28, P1553, DOI 10.1109/TPAMI.2006.197
   WEISER M, 1991, SCI AM, V265, P94, DOI 10.1038/scientificamerican0991-94
   Weiser Mark, 1997, BEYOND CALCULATION, P75, DOI [10.1007/978-1-4612-0685-9_6, DOI 10.1007/978-1-4612-0685-9_6]
   White S. Nenya, 2011, P SIGCHI C HUM FACT, P2043, DOI DOI 10.1145/1978942.1979238
   Wimmer R, 2009, P 3 INT C TANG EMB I, P359, DOI [10.1145/1517664.1517736, DOI 10.1145/1517664.1517736]
   Wimmer R, 2011, TEI 2011: PROCEEDINGS OF THE FIFTH INTERNATIONAL CONFERENCE ON TANGIBLE EMBEDDED AND EMBODIED INTERACTION, P221
   Wolf K., 2015, GRASP INTERACTION TA
   Wolf K., 2015, P 6 AUGM HUM INF C, P13
   Wolf K., 2012, CHI EXTENDED ABSTRAC, P959
   Wolf K, 2011, LECT NOTES COMPUT SC, V6946, P559, DOI 10.1007/978-3-642-23774-4_45
   Wolf Katrin, 2012, CHI 12 EXTENDED ABST, P1739
   Wolf Katrin, 2013, P TEI 13 BARC SPAIN, P185
   Wolf Katrin, 2012, P TEI 12 P TEI 12, P103
   Yasumura M., 2001, UB 2001 INF COMP P, P11
NR 48
TC 4
Z9 4
U1 0
U2 1
PU SPRINGER
PI DORDRECHT
PA PO BOX 17, 3300 AA DORDRECHT, NETHERLANDS
SN 1571-5035
EI 2524-4477
BN 978-3-319-29523-7; 978-3-319-29521-3
J9 HUM-COMPUT INT-SPRIN
PY 2016
BP 95
EP 116
DI 10.1007/978-3-319-29523-7_5
D2 10.1007/978-3-319-29523-7
PG 22
WC Computer Science, Information Systems; Computer Science,
   Interdisciplinary Applications
WE Book Citation Index – Science (BKCI-S)
SC Computer Science
GA BE8MC
UT WOS:000376582600005
DA 2022-02-06
ER

PT J
AU Li, ZR
   Gong, JW
   Lu, C
   Yi, YT
AF Li, Zirui
   Gong, Jianwei
   Lu, Chao
   Yi, Yangtian
TI Interactive Behavior Prediction for Heterogeneous Traffic Participants
   in the Urban Road: A Graph-Neural-Network-Based Multitask Learning
   Framework
SO IEEE-ASME TRANSACTIONS ON MECHATRONICS
LA English
DT Article
DE Predictive models; Hidden Markov models; Trajectory; Roads;
   Mechatronics; IEEE transactions; Three-dimensional displays; Graph
   neural network (GNN); interactive behavior modeling; multitask learning
AB Effectively predicting interactive behaviors of traffic participants in the urban road is the key to successful decision-making and motion planning of intelligent vehicles. In this article, based on the data collected from vehicle on-board sensors, a graph-neural-network-based multitask learning framework (GNN-MTLF) is proposed to accurately predict trajectories of traffic participants with interactive behaviors. The interactive behavior considered in this research includes interactive events and trajectories that are modeled as spatial-temporal graphs using the GNN. Under the GNN-MTLF, the prediction process contains two main parts: recognition of interactive events and prediction of interactive trajectories. An integrated loss function is designed for multitask learning with the purpose of prediction and recognition. The proposed framework is verified using naturalistic driving data in the urban road. Experimental results show a superior performance of the GNN-MTLF compared to baseline methods and the potential for improving the road mobility.
C1 [Li, Zirui; Gong, Jianwei; Lu, Chao; Yi, Yangtian] Beijing Inst Technol, Sch Mech Engn, Beijing 100081, Peoples R China.
RP Lu, C (corresponding author), Beijing Inst Technol, Sch Mech Engn, Beijing 100081, Peoples R China.
EM 3120195255@bit.edu.cn; gongjianwei@bit.edu.cn; chaolu@bit.edu.cn;
   1120160838@bit.edu.cn
OI Lu, Chao/0000-0001-7517-2868
CR Alahi A, 2016, PROC CVPR IEEE, P961, DOI 10.1109/CVPR.2016.110
   Altche F, 2017, IEEE INT C INTELL TR
   Aoude G., 2011, P AIAA INF AER I A, P1512
   Aoude GS, 2011, IEEE INT VEH SYM, P601, DOI 10.1109/IVS.2011.5940569
   Gupta A, 2018, PROC CVPR IEEE, P2255, DOI 10.1109/CVPR.2018.00240
   Hou L, 2020, IEEE T INTELL TRANSP, V21, P4615, DOI 10.1109/TITS.2019.2942089
   Jain A, 2016, PROC CVPR IEEE, P5308, DOI 10.1109/CVPR.2016.573
   Kumar P, 2013, IEEE INT VEH SYM, P797, DOI 10.1109/IVS.2013.6629564
   Laugier C, 2011, IEEE INTEL TRANSP SY, V3, P4, DOI 10.1109/MITS.2011.942779
   Li JC, 2020, IEEE T INTELL TRANSP, V21, P3634, DOI 10.1109/TITS.2019.2930310
   Li ZR, 2019, IEEE INT VEH SYM, P193, DOI 10.1109/IVS.2019.8813781
   Li ZR, 2018, IEEE INT VEH SYM, P79, DOI 10.1109/IVS.2018.8500618
   Lu C, 2019, IEEE T VEH TECHNOL, V68, P6391, DOI 10.1109/TVT.2019.2917025
   Ma YX, 2019, THIRTY-THIRD AAAI CONFERENCE ON ARTIFICIAL INTELLIGENCE / THIRTY-FIRST INNOVATIVE APPLICATIONS OF ARTIFICIAL INTELLIGENCE CONFERENCE / NINTH AAAI SYMPOSIUM ON EDUCATIONAL ADVANCES IN ARTIFICIAL INTELLIGENCE, P6120
   Meister S, 2012, OPT ENG, V51, DOI 10.1117/1.OE.51.2.021107
   Morris BT, 2011, IEEE T PATTERN ANAL, V33, P2287, DOI 10.1109/TPAMI.2011.64
   Pan SJ, 2010, IEEE T KNOWL DATA EN, V22, P1345, DOI 10.1109/TKDE.2009.191
   Schlechtriemen J, 2015, IEEE INT VEH SYM, P1373, DOI 10.1109/IVS.2015.7225907
   Schreier M, 2014, 2014 IEEE 17TH INTERNATIONAL CONFERENCE ON INTELLIGENT TRANSPORTATION SYSTEMS (ITSC), P334, DOI 10.1109/ITSC.2014.6957713
   SHORE JE, 1981, IEEE T INFORM THEORY, V27, P472, DOI 10.1109/TIT.1981.1056373
   Velenis E., 2020, ARXIV200308026
   Vemula A, 2018, IEEE INT CONF ROBOT, P4601
   Wiest J, 2012, 2012 IEEE INTELLIGENT VEHICLES SYMPOSIUM (IV), P141, DOI 10.1109/IVS.2012.6232277
   Wu ZH, 2021, IEEE T NEUR NET LEAR, V32, P4, DOI 10.1109/TNNLS.2020.2978386
   Xue JR, 2019, IEEE INT CONF ROBOT, P6685, DOI 10.1109/ICRA.2019.8793523
   Zhao L, 2020, IEEE T INTELL TRANSP, V21, P3848, DOI 10.1109/TITS.2019.2935152
NR 26
TC 1
Z9 1
U1 15
U2 15
PU IEEE-INST ELECTRICAL ELECTRONICS ENGINEERS INC
PI PISCATAWAY
PA 445 HOES LANE, PISCATAWAY, NJ 08855-4141 USA
SN 1083-4435
EI 1941-014X
J9 IEEE-ASME T MECH
JI IEEE-ASME Trans. Mechatron.
PD JUN
PY 2021
VL 26
IS 3
BP 1339
EP 1349
DI 10.1109/TMECH.2021.3073736
PG 11
WC Automation & Control Systems; Engineering, Manufacturing; Engineering,
   Electrical & Electronic; Engineering, Mechanical
WE Science Citation Index Expanded (SCI-EXPANDED)
SC Automation & Control Systems; Engineering
GA TL9XM
UT WOS:000675207800017
DA 2022-02-06
ER

PT J
AU Asherson, P
   Manor, I
   Huss, M
AF Asherson, Philip
   Manor, Iris
   Huss, Michael
TI Attention-deficit/hyperactivity disorder in adults: update on clinical
   presentation and care
SO NEUROPSYCHIATRY
LA English
DT Article
DE adult; attention-deficit; hyperactivity disorder; symptoms; diagnosis;
   clinical presentation; management; medical treatments
ID DEFICIT-HYPERACTIVITY-DISORDER; COGNITIVE-BEHAVIORAL THERAPY;
   EXTENDED-RELEASE METHYLPHENIDATE; MEDICATION-TREATED ADULTS; MIXED
   AMPHETAMINE SALTS; AGE-DEPENDENT DECLINE; LONG-TERM EFFICACY; REPORT
   SCALE ASRS; DOUBLE-BLIND; OPEN-LABEL
AB Attention-deficit/hyperactivity disorder (ADHD) is characterized by trait-like symptoms, with stable features frequently emerging in early childhood and persisting throughout adolescence and adulthood. The hallmarks are pervasive, developmentally inappropriate levels of inattention, hyperactivity and impulsivity leading to impairments in family life, social life, academic performance, and occupational functioning. Emotional lability is a commonly associated feature that is a further source of impairment. Diagnosis rests on a comprehensive assessment of developmental psychiatric history and current status, following DSM-5 guidelines on ADHD classification and diagnostic thresholds for adults. Medical and psychotherapeutic interventions can improve psychological functioning, self-confidence, personal/family relationships, professional/academic functioning, cognitive performance, driving safety, and quality of life, and may reduce criminal behavior. Future efforts should focus on supporting treatment adherence and smoothing transitions from pediatric to adolescent to adult medical services.
C1 [Asherson, Philip] Kings Coll London, MRC, Inst Psychiat, Social Genet & Dev Psychiat Ctr, London, England.
   [Asherson, Philip] Maudsley Hosp & Inst Psychiat, London SE5 8AZ, England.
   [Manor, Iris] Geha Mental Hlth Ctr, Attent Deficit Hyperact Disorder Unit, Petah Tiqwa, Israel.
   [Huss, Michael] Johannes Gutenberg Univ Mainz, Dept Child & Adolescent Psychiat, D-55122 Mainz, Germany.
RP Asherson, P (corresponding author), Kings Coll London, MRC, Inst Psychiat, Social Genet & Dev Psychiat Ctr, London, England.
EM philip.asherson@kcl.ac.uk
FU LillyEli Lilly; JanssenJohnson & JohnsonJohnson & Johnson USAJanssen
   Biotech Inc; Shire; NovartisNovartis; Vifor Pharma; GWPharma; Vifor;
   Teva IsraelTeva Pharmaceutical Industries; Novartis IsraelNovartis;
   Novartis Pharma AG; Janssen-CilagJohnson & JohnsonJohnson & Johnson
   USAJanssen Biotech Inc; Enzymotec; Alcobra; Engelhardt; LundbeckLundbeck
   Corporation; Medice; Steiner-Arzneimittel; BMBFFederal Ministry of
   Education & Research (BMBF); BMFT; BfArM; European Medicines Agency;
   Novartis Pharmaceuticals CorporationNovartis; Medical Research CouncilUK
   Research & Innovation (UKRI)Medical Research Council UK (MRC)European
   Commission [G9817803B] Funding Source: researchfish
FX Working on behalf of Kings College London, P Asherson was funded for
   consultancy with Lilly, Janssen, Shire and Novartis; and received grant
   funding for education or research from the same companies plus Vifor
   Pharma and GWPharma. He has spoken at events sponsored by Lilly,
   Janssen, Shire, Novartis and Vifor. I Manor has received funding from
   Teva Israel, Novartis Israel, Novartis Pharma AG, Janssen-Cilag,
   Enzymotec and Alcobra for research, lectures, consulting, and
   participation in Advisory Boards and workshops. M Huss has received
   funding from Lilly, Engelhardt, Janssen-Cilag, Lundbeck, Medice,
   Novartis, Shire, Steiner-Arzneimittel, BMBF, BMFT, BfArM and the
   European Medicines Agency for research, lectures, consulting, and
   participation in Advisory Boards. The authors have no other relevant
   affiliations or financial involvement with any organization or entity
   with a financial interest in or financial conflict with the subject
   matter or materials discussed in the manuscript apart from those
   disclosed.; Medical writing assistance was provided by S Gilbert at
   ACUMED (NY, USA) and was funded by Novartis Pharmaceuticals Corporation.
CR Adler LA, 2011, POSTGRAD MED, V123, P71, DOI 10.3810/pgm.2011.09.2461
   Adler LA, 2009, J ATTEN DISORD, V12, P449, DOI 10.1177/1087054708320397
   Adler LA, 2009, J CLIN PSYCHOPHARM, V29, P44, DOI 10.1097/JCP.0b013e318192e4a0
   Adler LD, 2010, POSTGRAD MED, V122, P184, DOI 10.3810/pgm.2010.01.2112
   Agarwal Rashi, 2012, Innov Clin Neurosci, V9, P10
   Agha SS, 2013, EUR CHILD ADOLES PSY, V22, P369, DOI 10.1007/s00787-013-0378-x
   American Psychiatric Association, 2013, DIAGNOSTIC AND STATI
   Asherson Philip, 2005, Expert Rev Neurother, V5, P525, DOI 10.1586/14737175.5.4.525
   Asherson P, 2012, J ATTEN DISORD, V16, p20S, DOI 10.1177/1087054711435360
   Barbaresi WJ, 2013, PEDIATRICS, V131, P637, DOI 10.1542/peds.2012-2354
   Barkley R. A., 1998, CLIN WORKBOOK ATTENT
   Barkley RA, 2006, J AM ACAD CHILD PSY, V45, P192, DOI 10.1097/01.chi.0000189134.97436.e2
   Barkley RA, 2010, J AM ACAD CHILD PSY, V49, P503, DOI 10.1016/j.jaac.2010.01.019
   Biederman J, 2000, AM J PSYCHIAT, V157, P816, DOI 10.1176/appi.ajp.157.5.816
   Biederman J, 2005, CNS SPECTRUMS, V10, P16, DOI 10.1017/S1092852900002406
   Biederman J, 2012, J CLIN PSYCHIAT, V73, P941, DOI 10.4088/JCP.11m07529
   Biederman J, 2010, J CLIN PSYCHOPHARM, V30, P549, DOI 10.1097/JCP.0b013e3181ee84a7
   Bitter I, 2010, EUR ARCH PSY CLIN N, V260, P287, DOI 10.1007/s00406-009-0076-3
   Bond DJ, 2012, ANN CLIN PSYCHIATRY, V24, P23
   Bramham J, 2009, J ATTEN DISORD, V12, P434, DOI 10.1177/1087054708314596
   Brams M, 2012, J CLIN PSYCHIAT, V73, P977, DOI 10.4088/JCP.11m07430
   Brod M, 2006, QUAL LIFE RES, V15, P117, DOI 10.1007/s11136-005-8325-z
   Brod M, 2012, QUAL LIFE RES, V21, P795, DOI 10.1007/s11136-011-9981-9
   Burt SA, 2010, PSYCHOL BULL, V136, P341, DOI 10.1037/a0019116
   Castells X, 2011, CNS DRUGS, V25, P157, DOI 10.2165/11539440-000000000-00000
   Chang Z, 2014, JAMA PSYCHIAT, V71, P319, DOI 10.1001/jamapsychiatry.2013.4174
   Chen W, 2008, AM J MED GENET B, V147B, P1450, DOI 10.1002/ajmg.b.30672
   Chronis-Tuscano A, 2012, CNS DRUGS, V26, P725, DOI 10.2165/11633910-000000000-00000
   Coghill DR, 2014, BIOL PSYCHIAT, V76, P603, DOI 10.1016/j.biopsych.2013.10.005
   Cooper WO, 2011, NEW ENGL J MED, V365, P1896, DOI 10.1056/NEJMoa1110212
   Copeland WE, 2013, J CHILD PSYCHOL PSYC, V54, P791, DOI 10.1111/jcpp.12062
   Cortese S, 2012, AM J PSYCHIAT, V169, P1038, DOI 10.1176/appi.ajp.2012.11101521
   Cox DJ, 2004, J AM BOARD FAM PRACT, V17, P235, DOI 10.3122/jabfm.17.4.235
   Craig WS, 2011, J MENS HEALTH, V8, P299, DOI 10.1016/j.jomh.2011.08.001
   Cumyn L, 2009, CAN J PSYCHIAT, V54, P673, DOI 10.1177/070674370905401004
   Das Banerjee T, 2007, ACTA PAEDIATR, V96, P1269, DOI 10.1111/j.1651-2227.2007.00430.x
   Das D, 2012, PLOS ONE, V7, DOI 10.1371/journal.pone.0031500
   de Graaf R, 2008, OCCUP ENVIRON MED, V65, P835, DOI 10.1136/oem.2007.038448
   Ding YC, 2002, P NATL ACAD SCI USA, V99, P309, DOI 10.1073/pnas.012464099
   Ebejer JL, 2012, PLOS ONE, V7, DOI 10.1371/journal.pone.0047404
   Emilsson B, 2011, BMC PSYCHIATRY, V11, DOI 10.1186/1471-244X-11-116
   European Medicines Agency, 2008, EMEA CHMP EWP 431734
   Fair DA, 2010, BIOL PSYCHIAT, V68, P1084, DOI 10.1016/j.biopsych.2010.07.003
   Faraone SV, 2009, PSYCHOL MED, V39, P685, DOI 10.1017/S0033291708003917
   Faraone SV, 2005, BEHAV BRAIN FUNCT, V1, DOI 10.1186/1744-9081-1-16
   Faraone Stephen V, 2005, J Atten Disord, V9, P384, DOI 10.1177/1087054705281478
   Faraone SV, 2010, J CLIN PSYCHIAT, V71, P754, DOI 10.4088/JCP.08m04902pur
   Faraone SV, 2006, PSYCHOL MED, V36, P159, DOI 10.1017/S003329170500471X
   Faraone SV, 2000, GENET EPIDEMIOL, V18, P1
   Fassbender C, 2009, BRAIN RES, V1273, P114, DOI 10.1016/j.brainres.2009.02.070
   Fayyad J, 2007, BRIT J PSYCHIAT, V190, P402, DOI 10.1192/bjp.bp.106.034389
   Fredriksen M, 2013, EUR NEUROPSYCHOPHARM, V23, P508, DOI 10.1016/j.euroneuro.2012.07.016
   Fried R, 2006, J CLIN PSYCHIAT, V67, P567, DOI 10.4088/JCP.v67n0407
   Frodl T, 2012, ACTA PSYCHIAT SCAND, V125, P114, DOI 10.1111/j.1600-0447.2011.01786.x
   Furiak NM, 2012, ANN GEN PSYCHIATR, V11, DOI 10.1186/1744-859X-11-29
   Ginsberg Y, 2012, BRIT J PSYCHIAT, V200, P68, DOI 10.1192/bjp.bp.111.092940
   Goodman DW, 2011, POSTGRAD MED, V123, P14, DOI 10.3810/pgm.2011.09.2456
   Haavik J, 2010, EXPERT REV NEUROTHER, V10, P1569, DOI 10.1586/ERN.10.149
   Hall CL, 2013, BMC PSYCHIATRY, V13, DOI 10.1186/1471-244X-13-186
   Hosain GMM, 2012, J WOMENS HEALTH, V21, P463, DOI 10.1089/jwh.2011.2825
   Huntley Z, 2014, J ATTEN DISORD, V18, P82, DOI 10.1177/1087054712446171
   Huss M, 2014, ADV THER, V31, P44, DOI 10.1007/s12325-013-0085-5
   Kessler RC, 2005, J OCCUP ENVIRON MED, V47, P565, DOI 10.1097/01.jom.0000166863.33541.39
   Kessler RC, 2005, PSYCHOL MED, V35, P245, DOI 10.1017/S0033291704002892
   Kessler RC, 2006, AM J PSYCHIAT, V163, P716, DOI 10.1176/appi.ajp.163.4.716
   Knouse LE, 2010, PSYCHIAT CLIN N AM, V33, P497, DOI 10.1016/j.psc.2010.04.001
   Knouse Laura E, 2008, Expert Rev Neurother, V8, P1537, DOI 10.1586/14737175.8.10.1537
   Koesters M, 2009, J PSYCHOPHARMACOL, V23, P733, DOI 10.1177/0269881108092338
   Kooij JJS, 2012, J ATTEN DISORD, V16, p3S, DOI 10.1177/1087054711435361
   Kooij JJ, 2010, DIVA 2 0
   Kooij JJS, 2005, PSYCHOL MED, V35, P817, DOI 10.1017/S003329170400337X
   Kooij SJJ, 2010, BMC PSYCHIATRY, V10, DOI 10.1186/1471-244X-10-67
   Kuntsi J, 2010, ARCH GEN PSYCHIAT, V67, P1159, DOI 10.1001/archgenpsychiatry.2010.139
   Langley K, 2012, AM J EPIDEMIOL, V176, P261, DOI 10.1093/aje/kwr510
   Larsson H, 2014, PSYCHOL MED, V44, P2223, DOI 10.1017/S0033291713002493
   Larsson H, 2013, PSYCHOL MED, V43, P197, DOI 10.1017/S0033291712001067
   Larsson H, 2006, J AM ACAD CHILD PSY, V45, P973, DOI 10.1097/01.chi.0000222787.57100.d8
   Lehti V, 2012, ACTA OBSTET GYN SCAN, V91, P1319, DOI 10.1111/j.1600-0412.2012.01517.x
   Leon AC, 1997, INT J PSYCHIAT MED, V27, P93, DOI 10.2190/T8EM-C8YH-373N-1UWD
   Lichtenstein P, 2013, NEW ENGL J MED, V368, P776, DOI 10.1056/NEJMc1215531
   Lichtenstein P, 2012, NEW ENGL J MED, V367, P2006, DOI 10.1056/NEJMoa1203241
   Manor I, 2012, EUR PSYCHIAT, V27, P314, DOI 10.1016/j.eurpsy.2010.08.013
   Mao AR, 2011, J PSYCHIATR PRACT, V17, P241, DOI 10.1097/01.pra.0000400261.45290.bd
   Marchant BK, 2011, ADHD-ATTEND DEFICIT, V3, P237, DOI 10.1007/s12402-011-0054-2
   Marchant BK, 2010, ANN CLIN PSYCHIATRY, V22, P196
   Margari F, 2013, RES DEV DISABIL, V34, P1036, DOI 10.1016/j.ridd.2012.12.001
   McCarthy S, 2012, BMC PSYCHIATRY, V12, DOI 10.1186/1471-244X-12-219
   McCarthy S, 2012, BMC PEDIATR, V12, DOI 10.1186/1471-2431-12-78
   McCarthy S, 2009, BRIT J PSYCHIAT, V194, P273, DOI 10.1192/bjp.bp.107.045245
   Merkel RL, 2016, J ATTEN DISORD, V20, P260, DOI 10.1177/1087054712473832
   Mitchell JT, 2017, J ATTEN DISORD, V21, P1105, DOI 10.1177/1087054713513328
   Moffitt TE, 2011, P NATL ACAD SCI USA, V108, P2693, DOI 10.1073/pnas.1010076108
   Montejano L, 2011, CURR MED RES OPIN, V27, P5, DOI 10.1185/03007995.2011.603302
   Nakao T, 2011, AM J PSYCHIAT, V168, P1154, DOI 10.1176/appi.ajp.2011.11020281
   National Comorbidity Survey, ADULT ADHD SELF REPO
   National Institute for Health and Clinical Excellence (NICE), 2008, ATTENTION DEFICIT HY
   Nikolas M, 2012, J ABNORM CHILD PSYCH, V40, P543, DOI 10.1007/s10802-011-9583-6
   Paloyelis Y, 2010, J ABNORM CHILD PSYCH, V38, P1083, DOI 10.1007/s10802-010-9429-7
   Perwien Amy, 2004, J Manag Care Pharm, V10, P122
   Philipsen A, 2007, J NERV MENT DIS, V195, P1013, DOI 10.1097/NMD.0b013e31815c088b
   Philipsen A, 2006, EUR ARCH PSY CLIN N, V256, P42, DOI 10.1007/s00406-006-1006-2
   Polanczyk G, 2007, AM J PSYCHIAT, V164, P942, DOI 10.1176/appi.ajp.164.6.942
   Primich C, 2012, J PSYCHIATR MENT HLT, V19, P362, DOI 10.1111/j.1365-2850.2011.01845.x
   Ramos Olazagasti MA, 2013, J AM ACAD CHILD ADOL, V52, P153
   Reimherr FW, 2005, BIOL PSYCHIAT, V58, P125, DOI 10.1016/j.biopsych.2005.04.040
   Retz W, 2011, WORLD J BIOL PSYCHIA, V12, P89, DOI 10.3109/15622975.2011.603229
   Retz W, 2012, WORLD J BIOL PSYCHIA, V13, P48, DOI 10.3109/15622975.2010.540257
   Rosler M, 2010, WORLD J BIOL PSYCHIA, V11, P709, DOI 10.3109/15622971003624197
   Rosler M, 2009, EUR ARCH PSY CLIN N, V259, P120, DOI 10.1007/s00406-008-0845-4
   Ronald A, 2008, J CHILD PSYCHOL PSYC, V49, P535, DOI 10.1111/j.1469-7610.2007.01857.x
   Rostain Anthony L, 2006, J Atten Disord, V10, P150, DOI 10.1177/1087054706288110
   Safren SA, 2010, JAMA-J AM MED ASSOC, V304, P875, DOI 10.1001/jama.2010.1192
   Shaw P, 2014, AM J PSYCHIAT, V171, P276, DOI 10.1176/appi.ajp.2013.13070966
   Simon V, 2009, BRIT J PSYCHIAT, V194, P204, DOI 10.1192/bjp.bp.107.048827
   Skirrow C, 2013, J AFFECT DISORDERS, V147, P80, DOI 10.1016/j.jad.2012.10.011
   Skirrow C, 2012, J AFFECT DISORDERS, V141, P143, DOI 10.1016/j.jad.2012.04.003
   Skirrow C, 2009, EXPERT REV NEUROTHER, V9, P489, DOI 10.1586/ERN.09.2
   Soderstrom S, 2014, NORD J PSYCHIAT, V68, P30, DOI 10.3109/08039488.2012.762940
   Solanto MV, 2010, AM J PSYCHIAT, V167, P958, DOI 10.1176/appi.ajp.2009.09081123
   Sprafkin Joyce, 2007, J Atten Disord, V11, P114, DOI 10.1177/1087054707299402
   Sprich S, 2000, J AM ACAD CHILD PSY, V39, P1432, DOI 10.1097/00004583-200011000-00018
   Stevens SE, 2008, J ABNORM CHILD PSYCH, V36, P385, DOI 10.1007/s10802-007-9185-5
   Swift KD, 2013, BMC PSYCHIATRY, V13, DOI 10.1186/1471-244X-13-74
   Urban KR, 2012, BIOL PSYCHIAT, V72, P880, DOI 10.1016/j.biopsych.2012.04.018
   van de Glind G, 2013, DRUG ALCOHOL DEPEN, V132, P587, DOI 10.1016/j.drugalcdep.2013.04.010
   van den Ban E, 2010, ADHD-ATTEND DEFICIT, V2, P213, DOI 10.1007/s12402-010-0044-9
   Verster JC, 2008, J PSYCHOPHARMACOL, V22, P230, DOI 10.1177/0269881107082946
   Volkow ND, 1996, J NUCL MED, V37, P554
   Wang GJ, 2013, PLOS ONE, V8, DOI 10.1371/journal.pone.0063023
   WARD MF, 1993, AM J PSYCHIAT, V150, P885
   Weafer J, 2008, EXP CLIN PSYCHOPHARM, V16, P251, DOI 10.1037/1064-1297.16.3.251
   Weiss M, 2012, BMC PSYCHIATRY, V12, DOI 10.1186/1471-244X-12-30
   Weiss MD, 2004, J CLIN PSYCHIAT, V65, P27
   Westover AN, 2012, BMC CARDIOVASC DISOR, V12, DOI 10.1186/1471-2261-12-41
   Wigal T, 2010, BEHAV BRAIN FUNCT, V6, DOI 10.1186/1744-9081-6-34
   Wilens TE, 2011, EXPERT REV NEUROTHER, V11, P1443, DOI [10.1586/ERN.11.137, 10.1586/ern.11.137]
   Wilens TE, 2009, J CLIN PSYCHIAT, V70, P1557, DOI 10.4088/JCP.08m04785pur
   Wong ICK, 2009, HEALTH TECHNOL ASSES, V13, P1, DOI 10.3310/hta13490
   Young JL, 2011, CLIN NEUROPHARMACOL, V34, P51, DOI 10.1097/WNF.0b013e31820c00eb
   Young S, 2011, BMC PSYCHIATRY, V11, DOI 10.1186/1471-244X-11-174
   Zetterqvist J, 2013, ACTA PSYCHIAT SCAND, V128, P70, DOI 10.1111/acps.12004
   Zylowska L, 2008, J ATTEN DISORD, V11, P737, DOI 10.1177/1087054707308502
NR 142
TC 16
Z9 16
U1 1
U2 98
PU FUTURE MEDICINE LTD
PI LONDON
PA UNITEC HOUSE, 3RD FLOOR, 2 ALBERT PLACE, FINCHLEY CENTRAL, LONDON, N3
   1QB, ENGLAND
SN 1758-2008
EI 1758-2016
J9 NEUROPSYCHIATRY-LOND
JI Neuropsychiatry
PD FEB
PY 2014
VL 4
IS 1
BP 109
EP 128
DI 10.2217/npy.14.16
PG 20
WC Neurosciences; Psychiatry
WE Science Citation Index Expanded (SCI-EXPANDED); Social Science Citation Index (SSCI)
SC Neurosciences & Neurology; Psychiatry
GA AD2PV
UT WOS:000333078500001
DA 2022-02-06
ER

PT J
AU Song, YG
   Kim, HS
   Kwon, HJ
   Cho, YS
AF Song, Young-Gi
   Kim, Han-Sung
   Kwon, Hyeok-Jung
   Cho, Yong-Sub
TI Development of the Resonant-Frequency Monitoring System for the PEFP DTL
SO JOURNAL OF THE KOREAN PHYSICAL SOCIETY
LA English
DT Article
DE PEFP; LLRF; DTL; RCCS
ID ACCELERATOR
AB A 20-MeV, 20-mA proton linac, which is comprised of a 50-keV proton injector, a 3-MeV radio frequency quadrupole (RFQ) and 20-MeV drift tube linac (DTL), has been developed in the Proton Engineering Frontier Project (PEFP). For a stable and efficient acceleration of a proton beam, the resonant frequency of the DTL cavities should be matched to the high power RF driving frequency. In PEFP DTL, a resonant control cooling system (RCCS) will be used to control the resonant, frequency. The main objective of this study is to measure and transfer the resonance frequency error to the RCCS by measuring the RF field profile in the cavity. The algorithm derived by using a state-space model is used to represent. the resonant frequency error. The control application program was developed with a VME-based PCI mezzanine card (PMC) extended board and a multitasking method based on the VxWorks. We tested the algorithm, the control board and the application program by using a dummy cavity. In this paper, the algorithm, the system configuration and the test results are presented.
C1 [Song, Young-Gi; Kim, Han-Sung; Kwon, Hyeok-Jung; Cho, Yong-Sub] Korea Atom Energy Res Inst, Proton Engn Frontier Project, Taejon 305353, South Korea.
RP Song, YG (corresponding author), Korea Atom Energy Res Inst, Proton Engn Frontier Project, Taejon 305353, South Korea.
EM ygsong@kaeri.re.kr
FU Ministry of Education, Science and Technology of the Korean
   GovernmentMinistry of Education, Science and Technology, Republic of
   Korea
FX This work is supported by the Ministry of Education, Science and
   Technology of the Korean Government,
CR Cho YS, 2008, J KOREAN PHYS SOC, V52, P721, DOI 10.3938/jkps.52.721
   Cho Y. S., 2006, P EPAC 2006 ED, P1609
   Kim HS, 2007, J KOREAN PHYS SOC, V50, P1431, DOI 10.3938/jkps.50.1431
   KIM HS, 2007, T KOR NUCL SOC AUT M, P295
   KIM HS, 2006, P EPAC 2006 ED, P1331
   Kwon HJ, 2008, J KOREAN PHYS SOC, V52, P752, DOI 10.3938/jkps.52.752
NR 6
TC 1
Z9 1
U1 0
U2 2
PU KOREAN PHYSICAL SOC
PI SEOUL
PA 635-4, YUKSAM-DONG, KANGNAM-KU, SEOUL 135-703, SOUTH KOREA
SN 0374-4884
J9 J KOREAN PHYS SOC
JI J. Korean Phys. Soc.
PD MAY
PY 2009
VL 54
IS 5
BP 1997
EP 2000
DI 10.3938/jkps.54.1997
PG 4
WC Physics, Multidisciplinary
WE Science Citation Index Expanded (SCI-EXPANDED)
SC Physics
GA 446BB
UT WOS:000266094100014
DA 2022-02-06
ER

PT J
AU Matushanskaya, A
   Madebach, A
   Muller, MM
   Jescheniak, JD
AF Matushanskaya, Asya
   Maedebach, Andreas
   Mueller, Matthias M.
   Jescheniak, Joerg D.
TI When Sufficiently Processed, Semantically Related Distractor Pictures
   Hamper Picture Naming Implications for Models of Lexical Access in
   Speech Production
SO EXPERIMENTAL PSYCHOLOGY
LA English
DT Article
DE speech production; semantic context effects; lexical access;
   picture-picture interference; lexical competition
ID RESPONSE-TIME DISTRIBUTIONS; WORD INTERFERENCE; LANGUAGE PRODUCTION;
   CASCADE MODEL; FACILITATION; ACTIVATION; SELECTION; COMPETITION;
   RETRIEVAL; ATTENTION
AB Prominent speech production models view lexical access as a competitive process. According to these models, a semantically related distractor picture should interfere with target picture naming more strongly than an unrelated one. However, several studies failed to obtain such an effect. Here, we demonstrate that semantic interference is obtained, when the distractor picture is sufficiently processed. Participants named one of two pictures presented in close temporal succession, with color cueing the target. Experiment 1 induced the prediction that the target appears first. When this prediction was violated (distractor first), semantic interference was observed. Experiment 2 ruled out that the time available for distractor processing was the driving force. These results show that semantically related distractor pictures interfere with the naming response when they are sufficiently processed. The data thus provide further support for models viewing lexical access as a competitive process.
C1 [Matushanskaya, Asya; Maedebach, Andreas; Mueller, Matthias M.; Jescheniak, Joerg D.] Univ Leipzig, Dept Psychol, Neumarkt 9-19, D-04109 Leipzig, Germany.
RP Matushanskaya, A (corresponding author), Univ Leipzig, Dept Psychol, Neumarkt 9-19, D-04109 Leipzig, Germany.
EM asya.matushanskaya@uni-leipzig.de
RI Jescheniak, Jorg D/D-6917-2014; Madebach, Andreas/K-6372-2013
OI Madebach, Andreas/0000-0003-0008-7313
FU German Research Council, graduate program Function of Attention in
   Cognition [DFG GRK 1182]
FX This research was supported by the German Research Council, graduate
   program Function of Attention in Cognition (DFG GRK 1182).
CR Aristei S., 2012, FRONT PSYCHOL, V3, P1
   Bloem I, 2003, J MEM LANG, V48, P468, DOI 10.1016/S0749-596X(02)00503-X
   Bolte J, 2015, FRONT PSYCHOL, V6, DOI [10.3389/fpsyg.2015.01540, 10.3389/fpg.2015.01540]
   Damian MF, 2003, PSYCHON B REV, V10, P111, DOI 10.3758/BF03196474
   De Jong R, 1999, ACTA PSYCHOL, V101, P379, DOI 10.1016/S0001-6918(99)00012-8
   De Zubicaray G. I., 2016, SHAPE THINGS C UNPUB
   DELL GS, 1986, PSYCHOL REV, V93, P283, DOI 10.1037/0033-295X.93.3.283
   Finkbeiner M, 2006, CORTEX, V42, P790, DOI 10.1016/S0010-9452(08)70419-2
   Finkbeiner M, 2006, CORTEX, V42, P1032, DOI 10.1016/S0010-9452(08)70210-7
   GLASER WR, 1989, J EXP PSYCHOL GEN, V118, P13, DOI 10.1037/0096-3445.118.1.13
   GLASER WR, 1984, J EXP PSYCHOL HUMAN, V10, P640, DOI 10.1037/0096-1523.10.5.640
   Grison S, 2005, Q J EXP PSYCHOL-A, V58, P1199, DOI 10.1080/02724980443000557
   Hantsch A, 2009, J EXP PSYCHOL LEARN, V35, P1443, DOI 10.1037/a0017020
   Heathcote A, 2004, BEHAV RES METH INS C, V36, P277, DOI 10.3758/BF03195574
   Heathcote A, 2002, PSYCHON B REV, V9, P394, DOI 10.3758/BF03196299
   HUMPHREYS GW, 1995, J EXP PSYCHOL LEARN, V21, P961, DOI 10.1037/0278-7393.21.4.961
   Jescheniak JD, 2009, EXP PSYCHOL, V56, P56, DOI 10.1027/1618-3169.56.1.56
   Jescheniak JD, 2014, PSYCHON B REV, V21, P1294, DOI 10.3758/s13423-014-0606-5
   La Heij W., 2003, PSYCHOL SCI, V45, P49
   La Heij W, 2010, LANG COGNITIVE PROC, V25, P568, DOI 10.1080/01690960903381174
   Levelt WJM, 1999, BEHAV BRAIN SCI, V22, P1
   Mahon BZ, 2007, J EXP PSYCHOL LEARN, V33, P503, DOI 10.1037/0278-7393.33.3.503
   Meyer AS, 2007, MEM COGNITION, V35, P494, DOI 10.3758/BF03193289
   Morsella E, 2002, J EXP PSYCHOL LEARN, V28, P555, DOI 10.1037//0278-7393.28.3.555
   Navarrete E, 2005, J MEM LANG, V53, P359, DOI 10.1016/j.jml.2005.05.001
   Navarrete E, 2014, J MEM LANG, V76, P253, DOI 10.1016/j.jml.2014.05.003
   Navarrete E, 2009, J PSYCHOLINGUIST RES, V38, P527, DOI 10.1007/s10936-009-9119-1
   Oppenheim GM, 2010, COGNITION, V114, P227, DOI 10.1016/j.cognition.2009.09.007
   Piai V, 2012, MEM COGNITION, V40, P614, DOI 10.3758/s13421-011-0171-3
   Posner, 1978, CHRONOMETRIC EXPLORA
   POSNER MI, 1980, J EXP PSYCHOL GEN, V109, P160, DOI 10.1037/0096-3445.109.2.160
   POSNER MI, 1980, Q J EXP PSYCHOL, V32, P3, DOI 10.1080/00335558008248231
   Rahman RA, 2009, LANG COGNITIVE PROC, V24, P713, DOI 10.1080/01690960802597250
   RATCLIFF R, 1979, PSYCHOL BULL, V86, P446, DOI 10.1037/0033-2909.86.3.446
   Roediger HL, 2012, APS OBSERVER, V25
   ROELOFS A, 1992, J EXPT PSYCHOL LEARN, V42, P107, DOI DOI 10.1016/0010-0277(92)90041-F
   Roelofs A, 2008, J EXP PSYCHOL GEN, V137, P303, DOI 10.1037/0096-3445.137.2.303
   Roelofs A, 2008, J EXP PSYCHOL LEARN, V34, P353, DOI 10.1037/0278-7393.34.2.353
   SCHRIEFERS H, 1990, J MEM LANG, V29, P86, DOI 10.1016/0749-596X(90)90011-N
   Simmons J. P., 2012, 21 WORD SOLUTION, DOI [DOI 10.2139/SSRN.2160588, 10.2139/ssrn.2160588]
   Simons DJ, 2014, PERSPECT PSYCHOL SCI, V9, P76, DOI 10.1177/1745691613514755
   STARREVELD PA, 1995, J EXP PSYCHOL LEARN, V21, P686, DOI 10.1037/0278-7393.21.3.686
   Starreveld PA, 1996, J EXP PSYCHOL LEARN, V22, P896, DOI 10.1037/0278-7393.22.4.896
NR 43
TC 7
Z9 7
U1 0
U2 13
PU HOGREFE & HUBER PUBLISHERS
PI GOTTINGEN
PA MERKELSTR 3, D-37085 GOTTINGEN, GERMANY
SN 1618-3169
EI 2190-5142
J9 EXP PSYCHOL
JI Exp. Psychol.
PD NOV
PY 2016
VL 63
IS 6
BP 307
EP 317
DI 10.1027/1618-3169/a000340
PG 11
WC Psychology, Experimental
WE Social Science Citation Index (SSCI)
SC Psychology
GA EI2DC
UT WOS:000392295800001
PM 28059032
DA 2022-02-06
ER

PT J
AU Wang, PF
   Yu, RY
AF Wang, Pengfei
   Yu, Ruiyun
TI SMF-GA: Optimized Multitask Allocation Algorithm in Urban Crowdsourced
   Transportation
SO WIRELESS COMMUNICATIONS & MOBILE COMPUTING
LA English
DT Article
ID TASKS
AB Urban crowdsourced transportation, which can solve traffic problem within city, is a new scenario where citizens share vehicles to take passengers and packages while driving. Differing from the traditional location based crowdsourcing system (e.g., crowdsensing system), the task has to be completed with visiting two different locations (i.e., start and end points), so task allocation algorithms in crowdsensing cannot be leveraged in urban crowdsourced transportation directly. To solve this problem, we first prove that maximizing the crowdsourcing system's profit (i.e., maximizing the total saved distance) is an NP-hard problem. We propose a heuristic greedy algorithm called Saving Most First (SMF) which is simple and effective in assigning tasks. Then, an optimized SMF based genetic algorithm (SMF-GA) is devised to jump out of the local optimal result. Finally, we demonstrate the performance of SMF and SMF-GA with extensive evaluations, based on a large scale real vehicle traces. The evaluation with large scale real dataset indicates that both SMF and SMF-GA algorithms outperform other benchmark algorithms in terms of saved distance, participant profits, etc.
C1 [Wang, Pengfei; Yu, Ruiyun] Northeastern Univ, Software Coll, Shenyang 110169, Liaoning, Peoples R China.
RP Yu, RY (corresponding author), Northeastern Univ, Software Coll, Shenyang 110169, Liaoning, Peoples R China.
EM wangpengfei_top@163.com; yury@mail.neu.edu.cn
FU Program for Liaoning Innovative Research Team in University [LT2016007];
   National Natural Science Foundation of ChinaNational Natural Science
   Foundation of China (NSFC) [61672148, 61502092]; Fundamental Research
   Funds for the Central UniversitiesFundamental Research Funds for the
   Central Universities [N171702001, N171604016]; Ministry of Education,
   China Mobile Research Fund [MCM20160201];  [UIC 2018]
FX A preliminary version of this work appeared in proceedings of the 15th
   IEEE International Conference on Ubiquitous Intelligence and Computing
   (UIC 2018) [21]. The corresponding author of this manuscript is Ruiyun
   Yu. This work is supported by the Program for Liaoning Innovative
   Research Team in University (LT2016007), the National Natural Science
   Foundation of China (61672148, 61502092), the Fundamental Research Funds
   for the Central Universities (N171702001, N171604016), and the Ministry
   of Education, China Mobile Research Fund (MCM20160201).
CR [Anonymous], 2017, HITCH
   [Anonymous], 2017, UBERPOOL
   Chakeri A, 2018, IEEE INTERNET THINGS, V5, P708, DOI 10.1109/JIOT.2017.2706946
   Chen C, 2017, IEEE T INTELL TRANSP, V18, P1478, DOI 10.1109/TITS.2016.2607458
   European Environment Agency, 2008, OCC RAT
   Ganti RK, 2011, IEEE COMMUN MAG, V49, P32, DOI 10.1109/MCOM.2011.6069707
   GUO B, 2002, IEEE TRANSACTIONS ON, V47, P392, DOI DOI 10.1109/THMS.2016.2599489
   Guo B, 2015, ACM COMPUT SURV, V48, DOI 10.1145/2794400
   Hamari J, 2016, J ASSOC INF SCI TECH, V67, P2047, DOI 10.1002/asi.23552
   Han GJ, 2017, IEEE COMMUN MAG, V55, P93, DOI 10.1109/MCOM.2017.1600658CM
   Han YY, 2017, IEEE T MOBILE COMPUT, V16, P2806, DOI 10.1109/TMC.2017.2677449
   Han YY, 2016, IEEE T MOBILE COMPUT, V15, P2987, DOI 10.1109/TMC.2016.2524590
   He SB, 2017, IEEE T VEH TECHNOL, V66, P3392, DOI 10.1109/TVT.2016.2592541
   He SB, 2014, IEEE INFOCOM SER, P745, DOI 10.1109/INFOCOM.2014.6848001
   Khan A., 2015, PERVASIVE MOB COMPUT, V23, P122
   Lane N D, 2013, P 11 ACM C EMB NETW
   Liu R, 2019, IEEE T SERV COMPUT, V12, P304, DOI 10.1109/TSC.2016.2636285
   LUO T, 2017, IEEE COMMUN MAG, V55, P68, DOI DOI 10.1109/MCOM.2017.1600746CM
   Lv Hongtao, 2018, LECT NOTES COMPUTER, P256, DOI DOI 10.1007/978-3-030-04618-7_21
   MA S, 2002, TKDE, V27, P1782, DOI DOI 10.1109/TKDE.2014.2334313
   Reddy S, 2010, LECT NOTES COMPUT SC, V6030, P138, DOI 10.1007/978-3-642-12654-3_9
   Restuccia F., 2014, P 15 IEEE INT S WORL
   Restuccia F., 2018, IEEE T MOBILE COMPUT
   Restuccia F, 2019, ACM T SENSOR NETWORK, V15, DOI 10.1145/3267105
   Restuccia F, 2017, ACM T SENSOR NETWORK, V13, DOI 10.1145/3139256
   Rouges J.-F., 2014, P 1 INT PHYS INT C, P19
   SONG Z, 2002, TVT, V63, P4618, DOI DOI 10.1109/TVT.2014.2317701
   Wang JT, 2018, IEEE T MOBILE COMPUT, V17, P2101, DOI 10.1109/TMC.2018.2793908
   Wang J, 2016, INT CON DISTR COMP S, P354, DOI 10.1109/ICDCS.2016.30
   Wang L., 2017, ACM T INTELLIGENT SY, V9
   Wang LY, 2015, PROCEEDINGS OF THE 2015 ACM INTERNATIONAL JOINT CONFERENCE ON PERVASIVE AND UBIQUITOUS COMPUTING (UBICOMP 2015), P683, DOI 10.1145/2750858.2807513
   Wang PF, 2018, 2018 IEEE SMARTWORLD, UBIQUITOUS INTELLIGENCE & COMPUTING, ADVANCED & TRUSTED COMPUTING, SCALABLE COMPUTING & COMMUNICATIONS, CLOUD & BIG DATA COMPUTING, INTERNET OF PEOPLE AND SMART CITY INNOVATION (SMARTWORLD/SCALCOM/UIC/ATC/CBDCOM/IOP/SCI), P1118, DOI 10.1109/SmartWorld.2018.00194
   WANG X, 2002, IEEE TRANSACTIONS ON, V17, P1596, DOI DOI 10.1109/TITS.2015.2513086
   Wang ZB, 2019, IEEE T MOBILE COMPUT, V18, P1330, DOI 10.1109/TMC.2018.2861393
   XIONG H, 2010, IEEE TRANSACTIONS ON, V15, P2010, DOI DOI 10.1109/TMC.2015.2483505
   Yang S., P 34 IEEE ANN C COMP, P1490
   [于瑞云 Yu Ruiyun], 2017, [计算机研究与发展, Journal of Computer Research and Development], V54, P457
   Yuan J., 2011, P 17 ACM SIGKDD INT, P316, DOI 10.1145/2020408.2020462
   Zhang D., 2013, P 11 ACM C EMB NETW
   Zhao D, 2014, IEEE INFOCOM SER, P1213, DOI 10.1109/INFOCOM.2014.6848053
NR 40
TC 0
Z9 0
U1 4
U2 8
PU WILEY-HINDAWI
PI LONDON
PA ADAM HOUSE, 3RD FL, 1 FITZROY SQ, LONDON, WIT 5HE, ENGLAND
SN 1530-8669
EI 1530-8677
J9 WIREL COMMUN MOB COM
JI Wirel. Commun. Mob. Comput.
PY 2019
AR 8035167
DI 10.1155/2019/8035167
PG 13
WC Computer Science, Information Systems; Engineering, Electrical &
   Electronic; Telecommunications
WE Science Citation Index Expanded (SCI-EXPANDED)
SC Computer Science; Engineering; Telecommunications
GA HS2RF
UT WOS:000463708600001
OA Green Published, Green Submitted, gold
DA 2022-02-06
ER

PT J
AU Kosowicz, M
   MacPherson, SE
AF Kosowicz, Maria
   MacPherson, Sarah E.
TI Improving multitasking assessment in healthy older adults using a
   prop-based version of the Breakfast task
SO APPLIED NEUROPSYCHOLOGY-ADULT
LA English
DT Article
DE Aging; assessment; Breakfast task; ecological validity; multitasking
ID PROSPECTIVE MEMORY-PARADOX; STRATEGY APPLICATION; ECOLOGICAL VALIDITY;
   DIVIDED ATTENTION; BRAIN-INJURY; AGE; PERFORMANCE; IMPAIRMENT;
   TECHNOLOGY; DIFFICULTY
AB Computerized cognitive assessment is becoming increasingly more common in clinical neuropsychological assessment and cognitive neuropsychological research. A number of computerized tasks now exist to assess multitasking abilities that are essential for everyday tasks such as cooking, shopping, or driving, but little is known about whether these tasks are appropriate for assessing older adults' multitasking. The present study directly compared age effects on multitasking when assessed using a computerized and a prop-based version of Craik and Bialystok's (2006) Breakfast task. Twenty participants aged 18 to 24 years and 20 participants aged 60 to 79 years were assessed on both versions of the Breakfast task. While age-related decrements in multitasking performance were found using the computerized task, significant age differences were not found on the majority of measures when the prop-based version was administered. The results suggest that age-related deficits in multitasking will be less when more contextualized, noncomputer based tasks are used.
C1 [Kosowicz, Maria; MacPherson, Sarah E.] Univ Edinburgh, Dept Psychol, Ctr Cognit Ageing & Cognit Epidemiol, Human Cognit Neurosci, Edinburgh, Midlothian, Scotland.
RP MacPherson, SE (corresponding author), Univ Edinburgh, Dept Psychol, PPLS, Human Cognit Neurosci, 7 George Sq, Edinburgh EH8 9JZ, Midlothian, Scotland.
EM sarah.macpherson@ed.ac.uk
RI MacPherson, Sarah E/G-8524-2013
OI MacPherson, Sarah E/0000-0001-8676-6514
FU Medical Research CouncilUK Research & Innovation (UKRI)Medical Research
   Council UK (MRC)European Commission [MR/K026992/1] Funding Source:
   Medline
CR Buckles V., 1993, SENSORIMOTOR IMPAIRM, P73, DOI DOI 10.1007/978-94-011-1976-4_6
   Burgess PW, 2000, CONTROL OF COGNITIVE PROCESSES: ATTENTION AND PERFORMANCE XVIII, P465
   Burgess PW, 2000, PSYCHOL RES-PSYCH FO, V63, P279, DOI 10.1007/s004269900006
   Chan RCK, 2008, ARCH CLIN NEUROPSYCH, V23, P201, DOI 10.1016/j.acn.2007.08.010
   Chaparro A, 1999, INT J IND ERGONOM, V24, P503, DOI 10.1016/S0169-8141(98)00077-8
   Charness N, 2004, HUM FACTORS, V46, P373, DOI 10.1518/hfes.46.3.373.3786
   Charness N., 2010, HDB LIFESPAN PSYCHOL, P331
   Chaytor N, 2003, NEUROPSYCHOL REV, V13, P181, DOI 10.1023/B:NERV.0000009483.91468.fb
   Cohen J., 1988, STAT POWER ANAL BEHA, V2nd edn
   Collerton J, 2007, J AM GERIATR SOC, V55, P1630, DOI 10.1111/j.1532-5415.2007.01379.x
   Craik F., 1986, HUMAN MEMORY COGNITI, P409
   Craik FIM, 2006, MEM COGNITION, V34, P1236, DOI 10.3758/BF03193268
   Craik FIM, 1977, HDB PSYCHOL AGING, P384
   Czaja SJ, 2006, PSYCHOL AGING, V21, P333, DOI 10.1037/0882-7974.21.2.333
   DARLING WG, 1989, NEUROBIOL AGING, V10, P149, DOI 10.1016/0197-4580(89)90024-9
   Dickinson A., 2005, Universal Access in the Information Society, V4, P3, DOI 10.1007/s10209-003-0082-6
   Elkind JS, 2001, CYBERPSYCHOL BEHAV, V4, P489, DOI 10.1089/109493101750527042
   Farrimond S, 2006, APPL COGNITIVE PSYCH, V20, P533, DOI 10.1002/acp.1202
   Faul F, 2007, BEHAV RES METHODS, V39, P175, DOI 10.3758/BF03193146
   Fazeli PL, 2013, J GERONTOL B-PSYCHOL, V68, P337, DOI 10.1093/geronb/gbs071
   Fozard James L., 2012, Gerontechnology, V11, P10, DOI 10.4017/gt.2012.11.01.003.00
   Garden SE, 2001, NEUROPSYCHOLOGY, V15, P472, DOI 10.1037//0894-4105.15.4.472
   Grady CL, 2000, CURR OPIN NEUROBIOL, V10, P224, DOI 10.1016/S0959-4388(00)00073-8
   Haertel E. H., 2006, ED MEASUREMENT, P64
   Hart TA, 2008, BEHAV INFORM TECHNOL, V27, P191, DOI 10.1080/01449290600802031
   Hawthorn D, 2007, BEHAV INFORM TECHNOL, V26, P333, DOI 10.1080/01449290601176930
   Hering A, 2014, EUR J AGEING, V11, P99, DOI 10.1007/s10433-013-0284-6
   Jayroe T.J., 2012, P AM SOC INF SCI TEC, V49, P1, DOI DOI 10.1002/MEET.14504901236
   Jovanovski D, 2012, APPL NEUROPSYCH-ADUL, V19, P207, DOI 10.1080/09084282.2011.643956
   Ketcham CJ, 2002, J GERONTOL B-PSYCHOL, V57, pP54, DOI 10.1093/geronb/57.1.P54
   Kliegel M, 2000, MEM COGNITION, V28, P1041, DOI 10.3758/BF03209352
   Law AS, 2013, Q J EXP PSYCHOL, V66, P1241, DOI 10.1080/17470218.2012.748813
   Leek MR, 2001, PERCEPT PSYCHOPHYS, V63, P1279, DOI 10.3758/BF03194543
   Levine B, 1998, J INT NEUROPSYCH SOC, V4, P247, DOI 10.1017/S1355617798002471
   Levy J, 2008, APPL COGNITIVE PSYCH, V22, P507, DOI 10.1002/acp.1378
   Logie RH, 2011, MEM COGNITION, V39, P1561, DOI 10.3758/s13421-011-0120-1
   MacPherson SE, 2007, CORTEX, V43, P858, DOI 10.1016/S0010-9452(08)70685-3
   MacPherson Sarah E, 2004, Cortex, V40, P183, DOI 10.1016/S0010-9452(08)70943-2
   McAlister C, 2013, AGING NEUROPSYCHOL C, V20, P735, DOI 10.1080/13825585.2013.781990
   MCDOWD JM, 1988, J EXP PSYCHOL HUMAN, V14, P267, DOI 10.1037/0096-1523.14.2.267
   McGeorge P, 2001, PRESENCE-TELEOP VIRT, V10, P375, DOI 10.1162/1054746011470235
   Medlock S., 2012, EUROPEAN GERIATRIC M, V3, pS90, DOI [10.1016/j.eurger.2012.07.195, DOI 10.1016/J.EURGER.2012.07.195]
   Mioshi E, 2006, INT J GERIATR PSYCH, V21, P1078, DOI 10.1002/gps.1610
   Mitzner TL, 2010, COMPUT HUM BEHAV, V26, P1710, DOI 10.1016/j.chb.2010.06.020
   Paraskevaides T, 2010, PSYCHOPHARMACOLOGY, V208, P301, DOI 10.1007/s00213-009-1731-0
   *PEW INT AM LIF PR, 2004, OLD AM INT
   Phillips LH, 2006, INT J AGING HUM DEV, V62, P175, DOI 10.2190/EM1W-HAYC-TMLM-WW8X
   Rajendran G, 2011, J AUTISM DEV DISORD, V41, P1445, DOI 10.1007/s10803-010-1151-3
   Rand D, 2009, NEUROPSYCHOL REHABIL, V19, P583, DOI 10.1080/09602010802469074
   Rendell PG, 2000, APPL COGNITIVE PSYCH, V14, pS43, DOI 10.1002/acp.770
   Rose NS, 2015, CAN J EXP PSYCHOL, V69, P252, DOI 10.1037/cep0000054
   ROSENTHAL R, 1967, PSYCHOL BULL, V67, P356, DOI 10.1037/h0024529
   SALTHOUSE TA, 1984, MEM COGNITION, V12, P613, DOI 10.3758/BF03213350
   Sanders C, 2012, J CLIN EXP NEUROPSYC, V34, P724, DOI 10.1080/13803395.2012.670210
   Schmitter-Edgecombe M, 2012, NEUROPSYCHOLOGY, V26, P631, DOI 10.1037/a0029352
   Schneider Nicole, 2008, Proceedings of the Human Factors and Ergonomics Society. 52nd Annual Meeting, P144, DOI 10.1518/107118108X348639
   Schnitzspahn KM, 2011, INT PSYCHOGERIATR, V23, P583, DOI 10.1017/S1041610210001651
   Seidler RD, 2002, MOTOR CONTROL, V6, P19, DOI 10.1123/mcj.6.1.19
   SHALLICE T, 1991, BRAIN, V114, P727, DOI 10.1093/brain/114.2.727
   Smith MW, 1999, HUM FACTORS, V41, P389, DOI 10.1518/001872099779611102
   Spooner DM, 2006, ARCH CLIN NEUROPSYCH, V21, P327, DOI 10.1016/j.acn.2006.04.004
   Titov N, 2005, BRAIN INJURY, V19, P315, DOI 10.1080/02699050400013725
   Turner P, 2007, BEHAV INFORM TECHNOL, V26, P287, DOI 10.1080/01449290601173499
   Wagner Gabriela Peretti, 2009, Psychol. Neurosci., V2, P195, DOI 10.3922/j.psns.2009.2.011
   Wagner N, 2010, COMPUT HUM BEHAV, V26, P870, DOI 10.1016/j.chb.2010.03.029
   Wechsler D., 1997, WECHSLER MEMORY SCAL
   Wechsler D., 1981, WECHSLER ADULT INTEL
   Wechsler D., 1997, WECHSLER ADULT INTEL
   West RL, 1996, PSYCHOL BULL, V120, P272, DOI 10.1037/0033-2909.120.2.272
   WRIGHT RE, 1981, J GERONTOL, V36, P605, DOI 10.1093/geronj/36.5.605
   Zhang L, 2003, ARCH PHYS MED REHAB, V84, P1118, DOI 10.1016/S0003-9993(03)00203-X
NR 71
TC 7
Z9 7
U1 0
U2 5
PU ROUTLEDGE JOURNALS, TAYLOR & FRANCIS LTD
PI ABINGDON
PA 2-4 PARK SQUARE, MILTON PARK, ABINGDON OX14 4RN, OXON, ENGLAND
SN 2327-9095
EI 2327-9109
J9 APPL NEUROPSYCH-ADUL
JI Appl. Neuropsychol.-Adult
PY 2017
VL 24
IS 3
BP 252
EP 263
DI 10.1080/23279095.2015.1136310
PG 12
WC Clinical Neurology; Psychology
WE Science Citation Index Expanded (SCI-EXPANDED); Social Science Citation Index (SSCI)
SC Neurosciences & Neurology; Psychology
GA ES5VJ
UT WOS:000399613800005
PM 27088449
OA Green Submitted
DA 2022-02-06
ER

PT J
AU Forster, S
   Lavie, N
AF Forster, Sophie
   Lavie, Nilli
TI Establishing the Attention-Distractibility Trait
SO PSYCHOLOGICAL SCIENCE
LA English
DT Article
DE attention; distraction; ADHD; perceptual load; personality traits
ID SELECTIVE ATTENTION; PERCEPTUAL LOAD; INDIVIDUAL-DIFFERENCES;
   DEFICIT/HYPERACTIVITY DISORDER; COLLEGE-STUDENTS; FAILURES;
   DIFFICULTIES; PERFORMANCE; ACCIDENTS; OUTCOMES
AB Failures to focus attention will affect any task engagement (e.g., at work, in the classroom, when driving). At the clinical end, distractibility is a diagnostic criterion of attention-deficit/hyperactivity disorder (ADHD). In this study, we examined whether the inability to maintain attentional focus varies in the overall population in the form of an attention-distractibility trait. To test this idea, we administered an ADHD diagnostic tool to a sample of healthy participants and assessed the relationship between ADHD symptoms and task distraction. ADHD symptom summary scores were significantly positively associated with distractor interference in letter-search and name-classification tasks (as measured by reaction time), as long as the distractors were irrelevant (cartoon images) rather than relevant (i.e., compatible or incompatible with target names). Higher perceptual load during a task eliminated distraction irrespective of ADHD score. These findings suggest the existence of an attention-distractibility trait that confers vulnerability to irrelevant distraction, which can be remedied by increasing the level of perceptual load during the task.
C1 [Forster, Sophie] Univ Sussex, Sch Psychol, Falmer BN1 9QH, England.
   [Lavie, Nilli] UCL, Inst Cognit Neurosci, London WC1E 6BT, England.
RP Forster, S (corresponding author), Univ Sussex, Sch Psychol, Falmer BN1 9QH, England.
EM s.forster@sussex.ac.uk
OI Forster, Sophie/0000-0002-6028-4821
CR Albrecht B, 2008, BIOL PSYCHIAT, V64, P615, DOI 10.1016/j.biopsych.2007.12.016
   American Psychiatric Association, 2013, DIAGNOSTIC STAT MANU, V5, DOI [10.1176/appi.books.9780890425596, DOI 10.1176/APPI.BOOKS.9780890425596.DSM01, DOI 10.1176/APPI.BOOKS.9780890425596]
   American Psychiatric Association, 2000, DSM 4 DIAGN STAT MAN, V4th ed.
   ARTHUR W, 1992, J SAFETY RES, V23, P73, DOI 10.1016/0022-4375(92)90023-3
   Bahrami B, 2008, J VISION, V8, DOI 10.1167/8.3.12
   Barkley R.A, 2006, ATTENTION DEFICIT HY, V3rd
   Booth JE, 2007, ARCH CLIN NEUROPSYCH, V22, P423, DOI 10.1016/j.acn.2007.01.017
   Brodeur DA, 2001, J ABNORM CHILD PSYCH, V29, P229, DOI 10.1023/A:1010381731658
   Chan E, 2009, J CHILD PSYCHOL PSYC, V50, P1064, DOI 10.1111/j.1469-7610.2009.02096.x
   Chang WP, 2009, J PSYCHOPHYSIOL, V23, P113, DOI 10.1027/0269-8803.23.3.113
   Faraone SV, 2000, BIOL PSYCHIAT, V48, P9, DOI 10.1016/S0006-3223(00)00889-1
   Fergusson DM, 1997, J CHILD PSYCHOL PSYC, V38, P633, DOI 10.1111/j.1469-7610.1997.tb01690.x
   Forster S, 2008, J EXP PSYCHOL-APPL, V14, P73, DOI 10.1037/1076-898X.14.1.73
   Forster S, 2008, VIS COGN, V16, P200, DOI 10.1080/13506280701465049
   Forster S, 2007, PSYCHOL SCI, V18, P377, DOI 10.1111/j.1467-9280.2007.01908.x
   Forster S, 2014, NEUROPSYCHOLOGY, V28, P91, DOI 10.1037/neu0000020
   Forster S, 2014, J EXP PSYCHOL LEARN, V40, P251, DOI 10.1037/a0034108
   Forster S, 2011, PSYCHON B REV, V18, P1064, DOI 10.3758/s13423-011-0172-z
   Franklin MS, 2017, J ATTEN DISORD, V21, P475, DOI 10.1177/1087054714543494
   Geurts HM, 2008, J CHILD PSYCHOL PSYC, V49, P848, DOI 10.1111/j.1469-7610.2008.01916.x
   Herrmann MJ, 2010, WORLD J BIOL PSYCHIA, V11, P457, DOI [10.1080/15622970902977552, 10.3109/15622970902977552]
   Huang-Pollock CL, 2005, J CHILD PSYCHOL PSYC, V46, P1211, DOI 10.1111/j.1469-7610.2005.00410.x
   Jenkins R, 2005, PSYCHON B REV, V12, P314, DOI 10.3758/BF03196378
   Jones GV, 2003, APPL COGNITIVE PSYCH, V17, P861, DOI 10.1002/acp.935
   Larson GE, 1997, BRIT J PSYCHOL, V88, P29, DOI 10.1111/j.2044-8295.1997.tb02618.x
   LARSON GE, 1991, APPL PSYCHOL-INT REV, V40, P37, DOI 10.1111/j.1464-0597.1991.tb01356.x
   Lavie N, 2005, TRENDS COGN SCI, V9, P75, DOI 10.1016/j.tics.2004.12.004
   LAVIE N, 1995, J EXP PSYCHOL HUMAN, V21, P451, DOI 10.1037/0096-1523.21.3.451
   Lavie N, 2004, J EXP PSYCHOL GEN, V133, P339, DOI 10.1037/0096-3445.133.3.339
   Lavie N, 2010, CURR DIR PSYCHOL SCI, V19, P143, DOI 10.1177/0963721410370295
   Lavie N, 2009, J EXP PSYCHOL HUMAN, V35, P1346, DOI 10.1037/a0016454
   Lundervold AJ, 2011, BEHAV BRAIN FUNCT, V7, DOI 10.1186/1744-9081-7-27
   McLoughlin G, 2009, NEUROPSYCHOLOGIA, V47, P3134, DOI 10.1016/j.neuropsychologia.2009.07.013
   Schneider W., 2002, E PRIME 2 0 USERS GU
   SHAW GA, 1993, DEV NEUROPSYCHOL, V9, P17, DOI 10.1080/87565649309540541
   Wallace JC, 2003, J BUS PSYCHOL, V17, P503, DOI 10.1023/A:1023452218225
   Wild-Wall N, 2009, INT J PSYCHOPHYSIOL, V74, P19, DOI 10.1016/j.ijpsycho.2009.06.003
   Wilens E, 2004, JAMA-J AM MED ASSOC, V292, P619, DOI 10.1001/jama.292.5.619
   Woodward LJ, 2000, J AM ACAD CHILD PSY, V39, P627, DOI 10.1097/00004583-200005000-00017
NR 39
TC 31
Z9 32
U1 3
U2 25
PU SAGE PUBLICATIONS INC
PI THOUSAND OAKS
PA 2455 TELLER RD, THOUSAND OAKS, CA 91320 USA
SN 0956-7976
EI 1467-9280
J9 PSYCHOL SCI
JI Psychol. Sci.
PD FEB
PY 2016
VL 27
IS 2
BP 203
EP 212
DI 10.1177/0956797615617761
PG 10
WC Psychology, Multidisciplinary
WE Social Science Citation Index (SSCI)
SC Psychology
GA DE1XJ
UT WOS:000370419600008
PM 26667659
OA Green Submitted, Green Accepted
DA 2022-02-06
ER

PT J
AU Peng, QH
AF Peng, Qihua
TI Real-world pedestrian detection method enhanced by semantic segmentation
SO JOURNAL OF ELECTRONIC IMAGING
LA English
DT Article
DE pedestrian detection; semantic segmentation; convolutional neural
   networks
AB Although pedestrian detection has been largely improved with the emergence of convolutional neural networks (CNN), the performance in autonomous driving still faces various challenges, which mainly include large-scale variation, illumination variation, and occlusion of different levels. A robust pedestrian detector enhanced by semantic segmentation is proposed. Inspired by the benefits of multitask learning, our main idea lies in integrating the task of semantic segmentation into the detection framework with auxiliary supervision, inheriting the merits of the two-stream network. Specifically, anchor boxes with various scales are paved on the feature maps of a base CNN; detection is performed based on bounding box classification and regression. On the other stream, semantic segmentation is also performed based on the same feature maps. Extensive experiments on the recently published large-scale pedestrian detection benchmark, i.e., CityPersons, show that the additional supervision from semantic segmentation can significantly improve the detection accuracy without extra computational burdens during inference, which demonstrates the superiority of the proposed method. (C) 2019 SPIE and IS&T
C1 [Peng, Qihua] Sichuan Univ Sci & Engn, Sch Comp Sci, Zigong, Peoples R China.
RP Peng, QH (corresponding author), Sichuan Univ Sci & Engn, Sch Comp Sci, Zigong, Peoples R China.
EM pengqihua_au@163.com
FU Sichuan Provincial Projects for Key Laboratories of Universities
   [2014WYY05, 2015YSGZZ02]
FX This work was supported by the Sichuan Provincial Projects for Key
   Laboratories of Universities (Nos. 2014WYY05 and 2015YSGZZ02).
CR Benenson R, 2015, LECT NOTES COMPUT SC, V8926, P613, DOI 10.1007/978-3-319-16181-5_47
   Brazil G, 2017, IEEE I CONF COMP VIS, P4960, DOI 10.1109/ICCV.2017.530
   Cai ZW, 2016, LECT NOTES COMPUT SC, V9908, P354, DOI 10.1007/978-3-319-46493-0_22
   Dai JF, 2016, PROC CVPR IEEE, P3150, DOI 10.1109/CVPR.2016.343
   Dai J, 2016, PROCEEDINGS 2016 IEEE INTERNATIONAL CONFERENCE ON INDUSTRIAL TECHNOLOGY (ICIT), P1796, DOI 10.1109/ICIT.2016.7475036
   Dalal N, 2005, PROC CVPR IEEE, P886, DOI 10.1109/cvpr.2005.177
   Dollar P., 2009, BR MACH VIS C
   Dollar P, 2014, IEEE T PATTERN ANAL, V36, P1532, DOI 10.1109/TPAMI.2014.2300479
   Dollar P, 2012, IEEE T PATTERN ANAL, V34, P743, DOI 10.1109/TPAMI.2011.155
   Du XZ, 2017, IEEE WINT CONF APPL, P953, DOI 10.1109/WACV.2017.111
   Everingham M, 2010, INT J COMPUT VISION, V88, P303, DOI 10.1007/s11263-009-0275-4
   Fu CY., 2017, DSSD DECONVOLUTIONAL
   Girshick R, 2015, IEEE I CONF COMP VIS, P1440, DOI 10.1109/ICCV.2015.169
   Girshick R, 2016, IEEE T PATTERN ANAL, V38, P142, DOI 10.1109/TPAMI.2015.2437384
   Hariharan B, 2014, LECT NOTES COMPUT SC, V8695, P297, DOI 10.1007/978-3-319-10584-0_20
   He KM, 2017, IEEE I CONF COMP VIS, P2980, DOI 10.1109/ICCV.2017.322
   He KM, 2016, PROC CVPR IEEE, P770, DOI 10.1109/CVPR.2016.90
   Jiang W., 2017, ARXIV170801723
   Li JN, 2018, IEEE T MULTIMEDIA, V20, P985, DOI 10.1109/TMM.2017.2759508
   Lin TY, 2014, LECT NOTES COMPUT SC, V8693, P740, DOI 10.1007/978-3-319-10602-1_48
   Liu W, 2016, LECT NOTES COMPUT SC, V9905, P21, DOI 10.1007/978-3-319-46448-0_2
   Mao J., 2017, IEEE C COMP VIS PATT
   Nam W., 2014, ADV NEURAL INFORM PR, P1
   Noh Junhyug, 2018, P IEEE C COMP VIS PA
   Redmon J, 2017, PROC CVPR IEEE, P6517, DOI 10.1109/CVPR.2017.690
   Redmon J, 2016, PROC CVPR IEEE, P779, DOI 10.1109/CVPR.2016.91
   Ren Shaoqing, 2017, IEEE Trans Pattern Anal Mach Intell, V39, P1137, DOI 10.1109/TPAMI.2016.2577031
   Shen YH, 2018, PROC CVPR IEEE, P5764, DOI 10.1109/CVPR.2018.00604
   Shrivastava A, 2016, PROC CVPR IEEE, P761, DOI 10.1109/CVPR.2016.89
   Szegedy C, 2016, PROC CVPR IEEE, P2818, DOI 10.1109/CVPR.2016.308
   Tian YL, 2015, IEEE I CONF COMP VIS, P1904, DOI 10.1109/ICCV.2015.221
   Viola P, 2004, INT J COMPUT VISION, V57, P137, DOI 10.1023/B:VISI.0000013087.49260.fb
   Wang XL, 2018, PROC CVPR IEEE, P7774, DOI 10.1109/CVPR.2018.00811
   Wu BC, 2017, IEEE COMPUT SOC CONF, P446, DOI 10.1109/CVPRW.2017.60
   Zhang LL, 2016, LECT NOTES COMPUT SC, V9906, P443, DOI 10.1007/978-3-319-46475-6_28
   Zhang SS, 2018, PROC CVPR IEEE, P6995, DOI 10.1109/CVPR.2018.00731
   Zhang SS, 2017, PROC CVPR IEEE, P4457, DOI 10.1109/CVPR.2017.474
   Zhang SF, 2018, LECT NOTES COMPUT SC, V11207, P657, DOI 10.1007/978-3-030-01219-9_39
NR 38
TC 0
Z9 0
U1 0
U2 9
PU IS&T & SPIE
PI BELLINGHAM
PA 1000 20TH ST, BELLINGHAM, WA 98225 USA
SN 1017-9909
EI 1560-229X
J9 J ELECTRON IMAGING
JI J. Electron. Imaging
PD JAN
PY 2019
VL 28
IS 1
AR 013008
DI 10.1117/1.JEI.28.1.013008
PG 8
WC Engineering, Electrical & Electronic; Optics; Imaging Science &
   Photographic Technology
WE Science Citation Index Expanded (SCI-EXPANDED)
SC Engineering; Optics; Imaging Science & Photographic Technology
GA HN3XY
UT WOS:000460119700008
DA 2022-02-06
ER

PT J
AU Mahr, A
   Wentura, D
AF Mahr, Angela
   Wentura, Dirk
TI Does a "Stoplight!" Improve Processing a Stoplight? Cross-Modal
   Influences of Time-Compressed Spoken Denotations on Automotive Icon
   Classification
SO JOURNAL OF EXPERIMENTAL PSYCHOLOGY-APPLIED
LA English
DT Article
DE cross-modal; response priming; semantic priming; Stroop; time
   compression
ID VISUAL-SPATIAL ATTENTION; INATTENTIONAL DEAFNESS; PERCEPTUAL LOAD;
   WORKING-MEMORY; SELECTIVE ATTENTION; STROOP INTERFERENCE; NATURALISTIC
   SOUNDS; AUDITORY CUES; WORDS; TASK
AB Findings from three experiments support the conclusion that semantic auditory primes facilitate processing of complex warning icons in the automotive context. In Experiment 1, we used a cross-modal icon identification task with auditory primes and visual icons as targets, presented in a high perceptual load context. Responses were faster for congruent priming in comparison to neutral or incongruent priming. This effect also emerged for different levels of time-compression of auditory primes. In Experiment 2, participants took part in a driving simulation with target icons on a gantry road sign. Participants had to categorize the color of the icons. Again, compressed auditory primes facilitated responses in cases of congruency (compared with incongruent and neutral primes). This result was replicated in Experiment 3 with more complex responses (i.e., braking, switching lanes). Our results suggest semantic object-based auditory-visual interactions, which rapidly increase the denoted target object's salience.
C1 [Mahr, Angela] German Res Ctr Artificial Intelligence, Saarbrucken, Germany.
   [Wentura, Dirk] Saarland Univ, Dept Psychol, Campus A2 4, D-66123 Saarbrucken, Germany.
RP Wentura, D (corresponding author), Saarland Univ, Dept Psychol, Campus A2 4, D-66123 Saarbrucken, Germany.
EM wentura@mx.uni-saarland.de
CR Campbell JL, 2007, NHTSA REPORT HS
   Cao YJ, 2010, IUI 2010, P239
   Chen Y.-C., 2017, PSYCHONOMIC B REV
   Chen YC, 2013, MULTISENS RES, V26, P371, DOI 10.1163/22134808-00002420
   Chen YC, 2011, J EXP PSYCHOL HUMAN, V37, P1554, DOI 10.1037/a0024329
   Cohen J., 1988, STAT POWER ANAL BEHA, V2nd edn
   COWAN N, 1987, PERCEPT PSYCHOPHYS, V41, P393, DOI 10.3758/BF03203031
   De Houwer J, 2003, MEM COGNITION, V31, P353, DOI 10.3758/BF03194393
   DESIMONE R, 1995, ANNU REV NEUROSCI, V18, P193, DOI 10.1146/annurev.ne.18.030195.001205
   Elliott EM, 1998, PERCEPT PSYCHOPHYS, V60, P761, DOI 10.3758/BF03206061
   Elliott EM, 2014, J COGN PSYCHOL, V26, P15, DOI 10.1080/20445911.2013.859133
   Faul F, 2007, BEHAV RES METHODS, V39, P175, DOI 10.3758/BF03193146
   Garavan H, 1998, MEM COGNITION, V26, P263, DOI 10.3758/BF03201138
   Hillyard SA, 2016, NEUROPSYCHOLOGIA, V83, P170, DOI 10.1016/j.neuropsychologia.2015.06.003
   Ho C, 2005, J EXP PSYCHOL-APPL, V11, P157, DOI 10.1037/1076-898X.11.3.157
   Ho C, 2006, COMPUT HUM BEHAV, V22, P733, DOI 10.1016/j.chb.2005.12.008
   Ho C, 2006, ERGONOMICS, V49, P724, DOI 10.1080/00140130600589887
   Ho C, 2014, IEEE T HUM-MACH SYST, V44, P524, DOI 10.1109/THMS.2014.2316502
   Jonides J., 1981, ATTENTION PERFORM, V11, P187
   Lavie N, 2005, TRENDS COGN SCI, V9, P75, DOI 10.1016/j.tics.2004.12.004
   LAVIE N, 1995, J EXP PSYCHOL HUMAN, V21, P451, DOI 10.1037/0096-1523.21.3.451
   Lee JD, 2002, HUM FACTORS, V44, P314, DOI 10.1518/0018720024497844
   LOGAN GD, 1979, MEM COGNITION, V7, P166, DOI 10.3758/BF03197535
   Lupyan G, 2013, P NATL ACAD SCI USA, V110, P14196, DOI 10.1073/pnas.1303312110
   Macdonald JSP, 2011, ATTEN PERCEPT PSYCHO, V73, P1780, DOI 10.3758/s13414-011-0144-4
   Mahr A, 2014, ATTEN PERCEPT PSYCHO, V76, P575, DOI 10.3758/s13414-013-0569-z
   Math Rafael, 2012, P INT C AUT US INT I, P7
   McElree B, 2006, PSYCHOL LEARN MOTIV, V46, P155, DOI 10.1016/S0079-7421(06)46005-9
   McKeown D, 2007, HUM FACTORS, V49, P417, DOI 10.1518/001872007X200067
   McNamara T.P., 2005, SEMANTIC PRIMING PER
   MEYER DE, 1971, J EXP PSYCHOL, V90, P227, DOI 10.1037/h0031564
   Molloy K, 2015, J NEUROSCI, V35, P16046, DOI 10.1523/JNEUROSCI.2931-15.2015
   Mordkoff JT, 2012, PSYCHON B REV, V19, P750, DOI 10.3758/s13423-012-0257-3
   Murphy G, 2017, CAN J EXP PSYCHOL, V71, P191, DOI 10.1037/cep0000107
   Murphy G, 2015, VIS COGN, V23, DOI 10.1080/13506285.2015.1093245
   Nee DE, 2011, NEUROIMAGE, V54, P1540, DOI 10.1016/j.neuroimage.2010.09.002
   NEELY JH, 1977, J EXP PSYCHOL GEN, V106, P226, DOI 10.1037/0096-3445.106.3.226
   Ngo MK, 2012, HUM FACTORS, V54, P1093, DOI 10.1177/0018720812446623
   Oberauer K, 2002, J EXP PSYCHOL LEARN, V28, P411, DOI 10.1037//0278-7393.28.3.411
   OBRIEN RG, 1985, PSYCHOL BULL, V97, P316, DOI 10.1037/0033-2909.97.2.316
   Olivers CNL, 2006, J EXP PSYCHOL HUMAN, V32, P1243, DOI 10.1037/0096-1523.32.5.1243
   Olivers CNL, 2011, TRENDS COGN SCI, V15, P327, DOI 10.1016/j.tics.2011.05.004
   POSNER MI, 1980, J EXP PSYCHOL GEN, V109, P160, DOI 10.1037/0096-3445.109.2.160
   Raveh D, 2015, ATTEN PERCEPT PSYCHO, V77, P483, DOI 10.3758/s13414-014-0776-2
   Roelofs A, 2005, MEM COGNITION, V33, P1325, DOI 10.3758/BF03193365
   Simons DJ, 1999, PERCEPTION, V28, P1059, DOI 10.1068/p2952
   Spence C, 2012, PSYCHOLOGIST, V25, P664
   Spence C, 2010, ANN NY ACAD SCI, V1191, P182, DOI 10.1111/j.1749-6632.2010.05440.x
   Stranden L., 2008, P 15 WORLD C INT TRA, P1
   Stroop JR, 1935, J EXP PSYCHOL, V18, P643, DOI 10.1037/h0054651
   Tellinghuisen DJ, 2003, PERCEPT PSYCHOPHYS, V65, P817, DOI 10.3758/BF03194817
   Tellinghuisen DJ, 2016, ATTEN PERCEPT PSYCHO, V78, P2527, DOI 10.3758/s13414-016-1169-5
   TREISMAN AM, 1980, COGNITIVE PSYCHOL, V12, P97, DOI 10.1016/0010-0285(80)90005-5
   Tukey John W, 1977, EXPLORATORY DATA ANA, V2
   Vorberg D, 2003, P NATL ACAD SCI USA, V100, P6275, DOI 10.1073/pnas.0931489100
   Weenink D., 2011, PRAAT DOING PHONETIC
   Wentura D., 2010, HDB IMPLICIT SOCIAL, P95
   Wolfe JM, 2005, NATURE, V435, P439, DOI 10.1038/435439a
NR 58
TC 0
Z9 0
U1 0
U2 10
PU AMER PSYCHOLOGICAL ASSOC
PI WASHINGTON
PA 750 FIRST ST NE, WASHINGTON, DC 20002-4242 USA
SN 1076-898X
EI 1939-2192
J9 J EXP PSYCHOL-APPL
JI J. Exp. Psychol.-Appl.
PD MAR
PY 2018
VL 24
IS 1
BP 92
EP 107
DI 10.1037/xap0000158
PG 16
WC Psychology, Applied
WE Social Science Citation Index (SSCI)
SC Psychology
GA GB2BC
UT WOS:000428854700009
PM 29389160
OA Green Submitted
DA 2022-02-06
ER

PT J
AU Gil-Castineira, F
   Chaves-Dieguez, D
   Gonzalez-Castano, FJ
AF Gil-Castineira, Felipe
   Chaves-Dieguez, David
   Gonzalez-Castano, Francisco J.
TI Integration of Nomadic Devices with Automotive User Interfaces
SO IEEE TRANSACTIONS ON CONSUMER ELECTRONICS
LA English
DT Article
DE Nomadic devices; infotainment; vehicular integration; wireless
AB The number of noniadic devices such as PDAs, MP3 players and especially cell phones has large v grown in the last years; Indeed, cell phones are becoming powerful, always-connected computers that store a lot of personal information (contacts, calendar, personal videos and pictures). The small size of their keyboards and screens is a major limitation of nomadic devices, hampering their utilization in vehicles. Handling them while driving may distract the user and increases the risk of accident,. and it is illegal in some countries.
   According to the Web 2.0 vision, the Internet is a platform rather than a mere source of information. The interfaces of Ajax-based applications are user friendly, and they allow storing personal information and preferences. Google Maps is a good example of this philosophy. Nowadays, it is a familiar tool in desktop computers to locate destinations and to plan routes at home.
   In this paper we propose a new model of Web 2.0 information migration to nomadic devices that facilitates is access to cars(1.)
C1 [Gil-Castineira, Felipe; Chaves-Dieguez, David; Gonzalez-Castano, Francisco J.] Univ Vigo, Telemat Engn Dept, ETSE Telecommun, Vigo 36310, Spain.
RP Gil-Castineira, F (corresponding author), Univ Vigo, Telemat Engn Dept, ETSE Telecommun, Rua Maxwell S-N, Vigo 36310, Spain.
EM xil@det.uvigo.es; dchaves@det.uvigo.es; javier@det.uvigo.es
RI Gil-Castineira, Felipe/ABE-6411-2020; Gonzalez-Castano, Francisco
   J./D-2637-2018
OI Gil-Castineira, Felipe/0000-0002-5164-0855; Gonzalez-Castano, Francisco
   Javier/0000-0001-5225-8378
FU Ministerio de Fomento, Spain [T38/2006]; Ministerio de Educacion y
   Ciencia, SpainSpanish Government [TEC2007-67966-C03-02]; Ministerio de
   Industria, Spain [TSI-020302-2008-4]
FX This research has been partly supported by the following grants:
   ROSA-MITUS (T38/2006, Ministerio de Fomento, Spain), CON-PARTE-2
   (TEC2007-67966-C03-02, Ministerio de Educacion y Ciencia, Spain) and
   TECOMVEH (TSI-020302-2008-4, Ministerio de Industria, Spain).
CR AMDITIS A, 2006, IEEE INTELLIGENT TRA, V8, P31
   *AMI C, 2003, AMI C REL 2 ARCH OV
   [Anonymous], 80215 IEEE
   Barabba V, 2002, INTERFACES, V32, P20, DOI 10.1287/inte.32.1.20.18
   Bluetooth Special Interest Group, 2004, BLUET COR SPEC VERS
   Cena G, 2005, COMPUT STAND INTER, V27, P665, DOI 10.1016/j.csi.2004.12.005
   Chatterjee Kanu, 2002, Am J Cardiovasc Drugs, V2, P1, DOI 10.2165/00129784-200202010-00001
   Commission of the European Communities, 2006, COMM REC 22 DEC 2006
   CORCOBAN P, 1998, IEEE T CONSUMER ELEC, V44
   DENOO A, 2007, P 7 INT C ITS TEL, P1
   EBY DW, 2005, P INT C DISTR DRIV T
   EDWARDS WK, 2005, IEEE T CONSUM ELECTR, V51, P1388
   Engstrom J, 2006, ADV MICROSYSTEMS AUT
   Fall K, 2003, P 2003 C APPL, DOI [10.1145/863955.863960, DOI 10.1145/863955.863960]
   FRANK H, 2007, ELEKT AUTOMOTIVE FEB
   GARDNER M, 2006, NOMADIC DEVICE GATEW
   HART A, 2006, PORTABLE DEVICES CAR
   HEINECKE H, 2004, P CONV 2004 INT C TR
   *IEEE P1394 WORK G, 1996, 13941995 IEEE
   *INF INC, 2004, CELL PHON POST CHILD, P1
   *IRDA, OBJ EXCH PROT OBEX V
   LEMIEUX J, 2001, PROGRAMMING OSEK VDX
   MEGOWAN P, 2003, IRDA OBJECT EXCHANGE
   MOST cooperation, 2008, MOST SPEC REV 3 0
   Navet N, 2005, P IEEE, V93, P1204, DOI 10.1109/JPROC.2005.849725
   NELSON EC, 2004, P 10 IEEE REAL TIM E
   NOLTE T, 2005, P EUR C REAL TIM SYS
   *R BOSCH GMBH, 1991, CAN SPEC VERS 2 0
   *SAE, 1993, J20562 SAE
   The OSGi Alliance, 2005, OSGI SERV PLATF REL
   MERCEDES BENZ SEARCH
   2006, OMA DS PROTOCOL APPR
   2008, BMW ASSIST OVERVIEW
NR 33
TC 19
Z9 20
U1 0
U2 11
PU IEEE-INST ELECTRICAL ELECTRONICS ENGINEERS INC
PI PISCATAWAY
PA 445 HOES LANE, PISCATAWAY, NJ 08855-4141 USA
SN 0098-3063
EI 1558-4127
J9 IEEE T CONSUM ELECTR
JI IEEE Trans. Consum. Electron.
PD FEB
PY 2009
VL 55
IS 1
BP 34
EP 41
DI 10.1109/TCE.2009.4814411
PG 8
WC Engineering, Electrical & Electronic; Telecommunications
WE Science Citation Index Expanded (SCI-EXPANDED)
SC Engineering; Telecommunications
GA 425ET
UT WOS:000264620500006
DA 2022-02-06
ER

PT J
AU Rasmussen, C
AF Rasmussen, Christopher
TI RoadCompass: following rural roads with vision plus ladar using
   vanishing point tracking
SO AUTONOMOUS ROBOTS
LA English
DT Article
DE mobile robots; road-following; computer vision; texture analysis
AB We present a vision- and ladar-based approach to autonomous driving on rural and desert roads that has been tested extensively in a closed-loop system. The vision component uses Gabor wavelet filters for texture analysis to find ruts and tracks from which the road vanishing point can be inferred via Hough-style voting, yielding a direction estimate for steering control. The ladar component projects detected obstacles along the road direction onto the plane of the front of the vehicle and tracks the 1-D obstacle "gap" presumed due to the road to yield a lateral offset estimate. Several image- and state-based tests to detect failure conditions such as off-road poses (i.e., there is no road to follow) and poor lighting due to sun glare or distracting shadows are also explained. The system's efficacy is demonstrated with analysis of diverse logged data including from the 2005 DARPA Grand Challenge, as well as tests with full control of a vehicle over 15 km of difficult roads at up to 37 km/h with no waypoints.
C1 Univ Delaware, Dept Comp & Informat Sci, Newark, DE 19716 USA.
RP Rasmussen, C (corresponding author), Univ Delaware, Dept Comp & Informat Sci, Newark, DE 19716 USA.
EM cer@cis.udel.edu
CR ALON Y, 2006, P IEEE C COMP VIS PA
   APOSTOLOFF N, 2003, P IEEE INT VEH S
   Avidan S, 2003, PROC CVPR IEEE, P85
   BACHER U, 2005, ISPRS WORKSH CMRT OB
   Bouguet J.-Y., 2001, CAMERA CALIBRATION T
   Chen SF, 1999, COMPUT SPEECH LANG, V13, P359, DOI 10.1006/csla.1999.0128
   COUGHLAN J, 1999, P INT C COMP VIS
   Coughlan JM, 2003, NEURAL COMPUT, V15, P1063, DOI 10.1162/089976603765202668
   Cover T. M., 2006, ELEMENTS INFORM THEO
   CREMEAN L, 2006, J FIELD ROBOTICS, V23
   CRISMAN JD, 1991, 1991 IEEE INTERNATIONAL CONFERENCE ON ROBOTICS AND AUTOMATION, VOLS 1-3, P2496, DOI 10.1109/ROBOT.1991.132000
   *DARPA, 2003, DARPA GRAND CHALL
   Dellaert F., 1998, P IEEE INT C ROB AUT
   FENG X, 2002, AS C SIGN SYST COMP
   Finlayson GD, 2006, IEEE T PATTERN ANAL, V28, P59, DOI 10.1109/TPAMI.2006.18
   FREEMAN WT, 1991, IEEE T PATTERN ANAL, V13, P891, DOI 10.1109/34.93808
   Frigo M, 1998, INT CONF ACOUST SPEE, P1381, DOI 10.1109/ICASSP.1998.681704
   Geraud T, 2004, EURASIP J APPL SIG P, V2004, P2503, DOI 10.1155/S1110865704409093
   Isard M., 1996, P EUR C COMP VIS, P343
   KLUGE K, 2004, SPIE DEF SEC S
   KORAH T, 2004, P IEEE INT VEH S
   Kosecka J., 2002, P EUR C COMP VIS
   Lee TS, 1996, IEEE T PATTERN ANAL, V18, P959, DOI 10.1109/34.541406
   Ollis M., 1997, Proceedings of the 1997 IEEE/RSJ International Conference on Intelligent Robot and Systems. Innovative Robotics for Real-World Applications. IROS '97 (Cat. No.97CH36108), P1838, DOI 10.1109/IROS.1997.656612
   Polk A., 1992, VISION BASED VEHICLE, P284
   Rasmussen C., 2004, P BRIT MACH VIS C
   RASMUSSEN C, 2004, P IEEE C COMP VIS PA
   RASMUSSEN C, 2006, WORKSH DARPA GRAND C
   RASMUSSEN C, 2002, P IEEE INT C ROB AUT
   RASMUSSEN C, 2006, P IEEE INT C ROB AUT
   RASMUSSEN C, 2005, IEEE WORKSH MACH VIS
   Schaffalitzky F, 2000, IMAGE VISION COMPUT, V18, P647, DOI 10.1016/S0262-8856(99)00069-4
   Se S, 2000, PROC CVPR IEEE, P211, DOI 10.1109/CVPR.2000.854787
   SE S, 2000, P AS C COMP VIS, P535
   SIMOND N, 2003, P INT C INT ROB SYST
   Southall B, 2001, EIGHTH IEEE INTERNATIONAL CONFERENCE ON COMPUTER VISION, VOL I, PROCEEDINGS, P205, DOI 10.1109/ICCV.2001.937519
   *SQUAR ON RES, 2005, SOL POS CALC
   Stavens D., 2006, P C UNC AI
   STENTZ A, 2003, AUVSI
   TAYLOR C, 1996, P IEEE INT VEH S
   Thrun S., 2006, J FIELD ROBOTICS, V23
   TURINA A., 2001, P IEEE C COMP VIS PA
   TUYTELAARS T, 1998, P IEEE INT C IM PROC
   Urmson C, 2006, J FIELD ROBOT, V23, P467, DOI 10.1002/rob.20126
   Yuille AL, 2000, IEEE T PATTERN ANAL, V22, P160, DOI 10.1109/34.825754
   ZHANG J, 1994, P IEEE INT VEH S
NR 46
TC 23
Z9 23
U1 0
U2 8
PU SPRINGER
PI DORDRECHT
PA VAN GODEWIJCKSTRAAT 30, 3311 GZ DORDRECHT, NETHERLANDS
SN 0929-5593
EI 1573-7527
J9 AUTON ROBOT
JI Auton. Robot.
PD OCT
PY 2008
VL 25
IS 3
BP 205
EP 229
DI 10.1007/s10514-008-9091-x
PG 25
WC Computer Science, Artificial Intelligence; Robotics
WE Science Citation Index Expanded (SCI-EXPANDED)
SC Computer Science; Robotics
GA 353HA
UT WOS:000259555600002
DA 2022-02-06
ER

PT J
AU Zwicker, M
   Jarosz, W
   Lehtinen, J
   Moon, B
   Ramamoorthi, R
   Rousselle, F
   Sen, P
   Soler, C
   Yoon, SE
AF Zwicker, M.
   Jarosz, W.
   Lehtinen, J.
   Moon, B.
   Ramamoorthi, R.
   Rousselle, F.
   Sen, P.
   Soler, C.
   Yoon, S. -E.
TI Recent Advances in Adaptive Sampling and Reconstruction for Monte Carlo
   Rendering
SO COMPUTER GRAPHICS FORUM
LA English
DT Article; Proceedings Paper
CT 36th Annual Conference of the European-Association-for-Computer-Graphics
CY MAY 04-08, 2015
CL Zurich, SWITZERLAND
SP European Assoc Comp Graph
ID FLASH IMAGE; NOISE; PHOTOGRAPHY; SPARSE
AB Monte Carlo integration is firmly established as the basis for most practical realistic image synthesis algorithms because of its flexibility and generality. However, the visual quality of rendered images often suffers from estimator variance, which appears as visually distracting noise. Adaptive sampling and reconstruction algorithms reduce variance by controlling the sampling density and aggregating samples in a reconstruction step, possibly over large image regions. In this paper we survey recent advances in this area. We distinguish between "a priori" methods that analyze the light transport equations and derive sampling rates and reconstruction filters from this analysis, and "a posteriori" methods that apply statistical techniques to sets of samples to drive the adaptive sampling and reconstruction process. They typically estimate the errors of several reconstruction filters, and select the best filter locally to minimize error. We discuss advantages and disadvantages of recent state-of-the-art techniques, and provide visual and quantitative comparisons. Some of these techniques are proving useful in real-world applications, and we aim to provide an overview for practitioners and researchers to assess these approaches. In addition, we discuss directions for potential further improvements.
C1 [Zwicker, M.] Univ Bern, CH-3012 Bern, Switzerland.
   [Jarosz, W.; Rousselle, F.] Disney Res Zurich, Zurich, Switzerland.
   [Lehtinen, J.] Aalto Univ, Espoo, Finland.
   [Lehtinen, J.] NVIDIA, Silicon Valley, CA USA.
   [Moon, B.; Yoon, S. -E.] Korea Inst Sci & Technol, Taejon, South Korea.
   [Ramamoorthi, R.] Univ Calif San Diego, San Diego, CA 92103 USA.
   [Sen, P.] Univ Calif Santa Barbara, Santa Barbara, CA 93106 USA.
   [Soler, C.] INRIA Rhone Alpes, Grenoble, France.
RP Zwicker, M (corresponding author), Univ Bern, CH-3012 Bern, Switzerland.
RI Lehtinen, Jaakko/G-2328-2013; Yoon, Sung-eui/C-1678-2011
OI Sen, Pradeep/0000-0002-8042-924X; Zwicker, Matthias/0000-0001-8630-5515
FU NSFNational Science Foundation (NSF) [1115242, 1451830, 1342931]; Intel
   Science and Technology Center for Visual Computing; Swiss National
   Science foundationSwiss National Science Foundation (SNSF)European
   Commission [143886];  [NRF-2013R1A1A2058052]; Direct For Computer & Info
   Scie & EnginrNational Science Foundation (NSF)NSF - Directorate for
   Computer & Information Science & Engineering (CISE) [1321168] Funding
   Source: National Science Foundation; Div Of Information & Intelligent
   SystemsNational Science Foundation (NSF)NSF - Directorate for Computer &
   Information Science & Engineering (CISE) [1342931] Funding Source:
   National Science Foundation
FX We would like to thank the following persons and institutes for making
   3D objects and scenes publicly available: headus/Rezard for the Killeroo
   model, the Stanford 3D Scanning Repository for the dragon model, the
   Cornell University Program of Computer Graphics for the Cornell box,
   Guillermo M. Leal Llaguno of Evolucion Visual for the San Miguel scene,
   Andrew Kensler and the Utah 3D Animation Repository for the toasters
   scene, Marko Dabrovic and Mihovil Odak for the Sibenik cathedral, and
   Anat Grynberg and Greg Ward for the conference room. R. Ramamoorthi
   acknowledges NSF grants 1115242, 1451830, the Intel Science and
   Technology Center for Visual Computing, and equipment donations from
   NVIDIA. P. Sen was funded by NSF grant 1342931. S. E. Yoon was supported
   in part by NRF-2013R1A1A2058052. M. Zwicker acknowledges support by the
   Swiss National Science foundation under grant no. 143886. Finally, we
   are grateful to the Monte Carlo rendering research community, in
   particular those working in adaptive sampling and reconstruction whose
   work we discuss here. They, too, have contributed to this report.
CR Bagher MM, 2013, IEEE T VIS COMPUT GR, V19, P749, DOI 10.1109/TVCG.2012.298
   Baining Guo, 1998, Computer Graphics. Proceedings. SIGGRAPH 98 Conference Proceedings, P255
   Bauszat P, 2011, COMPUT GRAPH FORUM, V30, P1361, DOI 10.1111/j.1467-8659.2011.01996.x
   Belcour L, 2014, ACM T GRAPHIC, V33, DOI 10.1145/2629490
   Belcour L, 2013, ACM T GRAPHIC, V32, DOI 10.1145/2487228.2487239
   Ben-Artzi A, 2008, ACM T GRAPHIC, V27, DOI 10.1145/1356682.1356686
   Bolin M. R., 1998, Computer Graphics. Proceedings. SIGGRAPH 98 Conference Proceedings, P299
   Buades A, 2005, MULTISCALE MODEL SIM, V4, P490, DOI 10.1137/040616024
   Chai JX, 2000, COMP GRAPH, P307
   Dabov K, 2007, IEEE T IMAGE PROCESS, V16, P2080, DOI 10.1109/TIP.2007.901238
   Dammertz H., 2010, P ACM SIGGRAPH EUROG, P67
   Davidovic T, 2014, ACM T GRAPHIC, V33, DOI 10.1145/2602144
   DeCoro C, 2010, COMPUT GRAPH FORUM, V29, P2119, DOI 10.1111/j.1467-8659.2010.01799.x
   Delbracio M, 2014, ACM T GRAPHIC, V33, DOI 10.1145/2532708
   DONOHO DL, 1994, BIOMETRIKA, V81, P425, DOI 10.1093/biomet/81.3.425
   Durand F, 2005, ACM T GRAPHIC, V24, P1115, DOI 10.1145/1073204.1073320
   Egan K, 2011, ACM T GRAPHIC, V30, DOI 10.1145/1944846.1944849
   Eisemann E, 2004, ACM T GRAPHIC, V23, P673, DOI 10.1145/1015706.1015778
   Elad M, 2006, IEEE T IMAGE PROCESS, V15, P3736, DOI 10.1109/TIP.2006.881969
   Farrugia JP, 2004, COMPUT GRAPH FORUM, V23, P605, DOI 10.1111/j.1467-8659.2004.00792.x
   Georgiev I, 2012, ACM T GRAPHIC, V31, DOI 10.1145/2366145.2366211
   GODDARD L., 2014, ACM SIGGRAPH 2014 TA, P38
   Hachisuka T, 2012, ACM T GRAPHIC, V31, DOI 10.1145/2366145.2366210
   Hachisuka T, 2008, ACM T GRAPHIC, V27, DOI 10.1145/1360612.1360632
   Hanika J, 2014, COMPUT GRAPH FORUM, V33, P323, DOI 10.1111/cgf.12301
   He KM, 2010, LECT NOTES COMPUT SC, V6311, P1
   HECKBERT P., 1986, THESIS UC BERKELEY
   HEIDE F., 2013, ACM T GRAPHIC, V32, P132
   Humphreys G., 2010, PHYS BASED RENDERING
   Jarabo A, 2014, ACM T GRAPHIC, V33, DOI 10.1145/2661229.2661251
   JAROSZ W., 2008, ACM T GRAPH, V27
   Jarosz W, 2008, COMPUT GRAPH FORUM, V27, P1087, DOI 10.1111/j.1467-8659.2008.01246.x
   Jarosz W, 2012, ACM T GRAPHIC, V31, DOI 10.1145/2231816.2231823
   Jensen Henrik Wann, 2001, REALISTIC IMAGE SYNT
   Kajiya J. T., 1986, Computer Graphics, V20, P143
   Kalantari NK, 2013, COMPUT GRAPH FORUM, V32, P93, DOI 10.1111/cgf.12029
   KELLER A., 2014, ACM SIGGRAPH 2014 TA, P68
   Krivanek J, 2005, IEEE T VIS COMPUT GR, V11, P550, DOI 10.1109/TVCG.2005.83
   KRIVANEK J, 2005, P 21 SPRING C COMP G, P00155
   Levin A, 2009, ACM T GRAPHIC, V28, DOI 10.1145/1531326.1531403
   Levoy M., 1996, Computer Graphics Proceedings. SIGGRAPH '96, P31, DOI 10.1145/237170.237199
   Li TM, 2012, ACM T GRAPHIC, V31, DOI 10.1145/2366145.2366213
   McCool MD, 1999, ACM T GRAPHIC, V18, P171, DOI 10.1145/318009.318015
   Mehta SU, 2013, ACM T GRAPHIC, V32, DOI 10.1145/2461912.2461947
   Mehta SU, 2012, ACM T GRAPHIC, V31, DOI 10.1145/2366145.2366182
   Meyer M, 2006, ACM T GRAPHIC, V25, P1075, DOI 10.1145/1141911.1141996
   Mitchell D. P., 1987, ACM SIGGRAPH COMPUT, V21, P65, DOI [10.1145/37401.37410, DOI 10.1145/37401.37410, DOI 10.1145/37402.37410]
   MITCHELL DP, 1991, COMP GRAPH, V25, P157
   Moon B, 2014, ACM T GRAPHIC, V33, DOI 10.1145/2641762
   Moon B, 2013, COMPUT GRAPH FORUM, V32, P139, DOI 10.1111/cgf.12004
   Munkberg J, 2014, COMPUT GRAPH FORUM, V33, P81, DOI 10.1111/cgf.12415
   Munoz A, 2014, COMPUT GRAPH FORUM, V33, P167, DOI 10.1111/cgf.12424
   Oppenheim A. V, 2009, DISCRETE TIME SIGNAL, V3rd
   Overbeck RS, 2009, ACM T GRAPHIC, V28, DOI 10.1145/1618452.1618486
   Painter J., 1989, Computer Graphics, V23, P281
   Park H, 2013, INT C COMP AID DES C, P123, DOI 10.1109/CADGraphics.2013.24
   Perrone D, 2014, PROC CVPR IEEE, P2909, DOI 10.1109/CVPR.2014.372
   Petschnigg G, 2004, ACM T GRAPHIC, V23, P664, DOI 10.1145/1015706.1015777
   Ragan-Kelley J, 2011, ACM T GRAPHIC, V30, DOI 10.1145/1966394.1966396
   Ramasubramanian M, 1999, COMP GRAPH, P73
   Rousselle F, 2013, COMPUT GRAPH FORUM, V32, P121, DOI 10.1111/cgf.12219
   Rousselle F, 2012, ACM T GRAPHIC, V31, DOI 10.1145/2366145.2366214
   Rousselle F, 2011, ACM T GRAPHIC, V30, DOI 10.1145/2024156.2024193
   Rushmeier H. E., 1994, Computer Graphics Proceedings. Annual Conference Series 1994. SIGGRAPH 94 Conference Proceedings, P131
   Schwarzhaupt J, 2012, ACM T GRAPHIC, V31, DOI 10.1145/2366145.2366212
   Sen P, 2012, ACM T GRAPHIC, V31, DOI 10.1145/2167076.2167083
   Sen P, 2011, IEEE T VIS COMPUT GR, V17, P487, DOI 10.1109/TVCG.2010.46
   Shinya M., 1993, Computer Graphics Proceedings, P289
   SOLER C., 2009, ACM T GRAPHIC, V28
   Tomasi C, 1998, SIXTH INTERNATIONAL CONFERENCE ON COMPUTER VISION, P839, DOI 10.1109/ICCV.1998.710815
   VAIDYANATHAN K., ACM T GRAPH IN PRESS
   Van De Ville D, 2009, IEEE SIGNAL PROC LET, V16, P973, DOI 10.1109/LSP.2009.2027669
   Walter B, 2005, ACM T GRAPHIC, V24, P1098, DOI 10.1145/1073204.1073318
   Walter B, 2006, ACM T GRAPHIC, V25, P1081, DOI 10.1145/1141911.1141997
   Ward G. J., 1988, Computer Graphics, V22, P85
   WARD G. J., 1992, 3 EUR WORKSH REND, V8598
   Wetzstein G, 2011, ACM T GRAPHIC, V30, DOI 10.1145/1964921.1964990
   Xu RF, 2005, IEEE COMPUT GRAPH, V25, P31, DOI 10.1109/MCG.2005.31
   Yan LQ, 2015, ACM T GRAPHIC, V35, DOI 10.1145/2816814
   Zwicker Matthias, 2006, P 17 EUR C REND TECH, P73, DOI DOI 10.2312/EGWR/EGSR06/073-082
NR 80
TC 80
Z9 83
U1 0
U2 16
PU WILEY
PI HOBOKEN
PA 111 RIVER ST, HOBOKEN 07030-5774, NJ USA
SN 0167-7055
EI 1467-8659
J9 COMPUT GRAPH FORUM
JI Comput. Graph. Forum
PD MAY
PY 2015
VL 34
IS 2
BP 667
EP 681
DI 10.1111/cgf.12592
PG 15
WC Computer Science, Software Engineering
WE Science Citation Index Expanded (SCI-EXPANDED); Conference Proceedings Citation Index - Science (CPCI-S)
SC Computer Science
GA CN3LB
UT WOS:000358326600061
OA Green Published, Green Submitted
DA 2022-02-06
ER

PT J
AU Tan, DC
   Meyer, KE
AF Tan, Danchi
   Meyer, Klaus E.
TI Business groups' outward FDI: A managerial resources perspective
SO JOURNAL OF INTERNATIONAL MANAGEMENT
LA English
DT Article
DE Internationalization; Business growth; Resource-based view;
   Institutional view; Business groups
ID INTERNATIONAL-BUSINESS; EMERGING ECONOMIES; FIRM RESOURCES; NETWORKS;
   CAPABILITIES; PERFORMANCE; STRATEGIES; MARKET; INSTITUTIONS; CHINESE
AB Outward FDI strategies are driven by firms' resource endowments, which in turn are conditioned by their home environment. In emerging economies, thus, the pattern of outward FDI is shaped by local firms' idiosyncratic contexts and the resources that these firms developed to fit the contexts. This includes business groups, a dominant organizational form in many emerging economies, competing with context-bound resources. When they wish to transcend their home context, they need internationally valuable resources, especially managerial resources, which may be quite different than the resources that enable domestic growth. This paper thus explores what resources drive this international growth in the case of Taiwanese business groups. Starting from Penrosian Theory, we focus on managerial resources that are shared across the member firms of a group, and thus shape the profile of the group. We find that international work experience favors internationalization while international education does not. Moreover, domestic institutional resources distract from internationalization, presumably because they are not transferable into other institutional contexts, and thus favor other types of growth. (C) 2010 Elsevier Inc. All rights reserved.
C1 [Tan, Danchi] Natl Chengchi Univ, Dept Int Business, Taipei 116, Taiwan.
   [Meyer, Klaus E.] Univ Bath, Sch Management, Bath BA2 7AY, Avon, England.
RP Tan, DC (corresponding author), Natl Chengchi Univ, Dept Int Business, 64 Chih Nan Rd,Sec 2, Taipei 116, Taiwan.
EM dctan@nccu.edu.tw; k.meyer@bath.ac.uk
RI dirlik, serkan/B-8172-2012; Meyer, Klaus/A-5260-2010
OI Meyer, Klaus/0000-0002-3253-9364
CR Adler PS, 2002, ACAD MANAGE REV, V27, P17, DOI 10.2307/4134367
   Amsden A., 2003, LATE DEV TAIWANS UPG
   Anand J, 2002, STRATEGIC MANAGE J, V23, P119, DOI 10.1002/smj.215
   Athanassiou N, 1999, STRATEGIC MANAGE J, V20, P83, DOI 10.1002/(SICI)1097-0266(199901)20:1<83::AID-SMJ10>3.0.CO;2-Y
   Athreye S, 2009, IND CORP CHANGE, V18, P209, DOI 10.1093/icc/dtp007
   Barnard Helena, 2008, International Journal of Technology and Globalisation, V4, P39, DOI 10.1504/IJTG.2008.016186
   BARNEY J, 1991, J MANAGE, V17, P99, DOI 10.1177/014920639101700108
   Bhaumik SK, 2010, J INT BUS STUD, V41, P437, DOI 10.1057/jibs.2009.52
   BROCKFIELD J, 2008, ASIA PACIFIC J MANAG, DOI DOI 10.1007/S10490-009-9153-4
   Bruton GD, 2008, J MANAGE STUD, V45, P636, DOI 10.1111/j.1467-6486.2007.00758.x
   Buckley P.J., 1976, FUTURE MULTINATIONAL
   Burt R., 1992, STRUCTURAL HOLES
   Carney M, 2008, ASIA PAC J MANAG, V25, P595, DOI 10.1007/s10490-008-9092-5
   Carpenter MA, 2001, ACAD MANAGE J, V44, P533, DOI 10.2307/3069368
   Carroll GR, 1996, ACAD MANAGE J, V39, P421, DOI 10.2307/256786
   Caves R.E., 1982, MULTINATIONAL ENTERP
   Chung CN, 2008, ORGAN SCI, V19, P124, DOI 10.1287/orsc.1070.0272
   CHUNG CN, 1950, J MANAGE STUD, V38, P719
   CHUNG CN, 2010, OXFORD HDB BUSINESS, pCH8
   Chung H. M., 2006, ASIA PACIFIC J MANAG, V23, P505
   Cuervo-Cazurra A, 2008, J INT BUS STUD, V39, P957, DOI 10.1057/palgrave.jibs.8400390
   Dunning J. H., 1994, MULTINATIONAL ENTERP
   DUNNING JH, 1988, J INT BUS STUD, V19, P1, DOI 10.1057/palgrave.jibs.8490372
   Eisenhardt KM, 2000, STRATEGIC MANAGE J, V21, P1105, DOI 10.1002/1097-0266(200010/11)21:10/11<1105::AID-SMJ133>3.0.CO;2-E
   Elango B, 2007, J INT BUS STUD, V38, P541, DOI 10.1057/palgrave.jibs.8400280
   Enright MJ, 2009, J INT BUS STUD, V40, P818, DOI 10.1057/jibs.2009.2
   Estrin S, 2009, J MANAGE STUD, V46, P393, DOI 10.1111/j.1467-6486.2008.00820.x
   Filatotchev I., 2005, Asia Pacific Journal of Management, V22, P257, DOI 10.1007/s10490-005-3569-2
   Filatotchev I, 2003, J WORLD BUS, V38, P331, DOI 10.1016/j.jwb.2003.08.019
   Gammeltoft Peter, 2008, International Journal of Technology and Globalisation, V4, P5, DOI 10.1504/IJTG.2008.016184
   Gelbuda M, 2008, J INT MANAG, V14, P1, DOI 10.1016/j.intman.2007.05.011
   Granovetter M., 1995, IND CORP CHANGE, V4, P93, DOI DOI 10.1093/ICC/4.1.93
   Greenhalgh S., 1988, CONTENDING APPROACHE, P224
   Guillen MF, 2000, ACAD MANAGE J, V43, P362, DOI 10.2307/1556400
   Henisz WJ, 2003, J INT BUS STUD, V34, P173, DOI 10.1057/palgrave.jibs.8400015
   Holm DB, 1996, J INT BUS STUD, V27, P1033, DOI 10.1057/palgrave.jibs.8490162
   Hung SC, 1997, ORGAN STUD, V18, P551, DOI 10.1177/017084069701800401
   JOHANSON J, 1977, J INT BUS STUD, V8, P23, DOI 10.1057/palgrave.jibs.8490676
   Johanson J, 2009, J INT BUS STUD, V40, P1411, DOI 10.1057/jibs.2009.24
   Khanna T, 2001, STRATEGIC MANAGE J, V22, P45, DOI 10.1002/1097-0266(200101)22:1<45::AID-SMJ147>3.0.CO;2-F
   Khanna T, 2000, ACAD MANAGE J, V43, P268, DOI 10.2307/1556395
   Khanna T, 2007, J ECON LIT, V45, P331, DOI 10.1257/jel.45.2.331
   Kor YY, 2000, J MANAGE STUD, V37, P109
   Kumar N, 2009, IND CORP CHANGE, V18, P249, DOI 10.1093/icc/dtp004
   Lall S., 1983, NEW MULTINATIONALS S
   Lester RichardK., 2005, GLOBAL TAIWAN BUILDI
   Li PY, 2009, J WORLD BUS, V44, P370, DOI 10.1016/j.jwb.2008.11.007
   Luo XW, 2005, ADMIN SCI QUART, V50, P404, DOI 10.2189/asqu.2005.50.3.404
   Luo YD, 2007, J INT BUS STUD, V38, P481, DOI 10.1057/palgrave.jibs.8400275
   Luo YD, 2003, STRATEGIC MANAGE J, V24, P1315, DOI 10.1002/smj.363
   Mahmood IP, 2004, MANAGE SCI, V50, P1348, DOI 10.1287/mnsc.1040.0259
   Mahoney Joseph M., 2005, EC FDN STRATEGY
   Malik OR, 2009, J MANAGE STUD, V46, P421, DOI 10.1111/j.1467-6486.2008.00817.x
   Mathews J. A., 2006, Asia Pacific Journal of Management, V23, P5, DOI 10.1007/s10490-006-6113-0
   Meyer KE, 2006, J MANAGE STUD, V43, P1109, DOI 10.1111/j.1467-6486.2006.00631.x
   Meyer KE, 2009, STRATEG CHANG, V18, P195, DOI 10.1002/jsc.847
   Meyer KE, 2009, STRATEG MANAGE J, V30, P557, DOI 10.1002/smj.756
   Meyer KE, 2009, STRATEGIC MANAGE J, V30, P61, DOI 10.1002/smj.720
   Moran P, 2005, STRATEGIC MANAGE J, V26, P1129, DOI 10.1002/smj.486
   MORCK R, 2005, TAX POLICY EC, V19, P367
   Nachum L, 2004, J MANAGE STUD, V41, P273, DOI 10.1111/j.1467-6486.2004.00432.x
   Nelson R., 1982, EVOLUTIONARY THEORY
   North Douglass, 1990, I I CHANGE EC PERFOR
   Peng M. W., 2006, Asia Pacific Journal of Management, V23, P385, DOI 10.1007/s10490-006-9021-4
   Peng MW, 2008, J INT BUS STUD, V39, P920, DOI 10.1057/palgrave.jibs.8400377
   Peng MW, 2003, ACAD MANAGE REV, V28, P275, DOI 10.5465/AMR.2003.9416341
   Peng MW, 2005, ACAD MANAGE REV, V30, P622
   Penrose E.T., 1959, THEORY GROWTH FIRM
   PITELIS C, 2002, GROWTH FIRM LEGACY E, P127
   Ramamurti R, 2009, EMERGING MULTINATIONALS IN EMERGING MARKETS, P1, DOI 10.1017/CBO9780511576485
   RUGMAN A, 1996, STRATEGIC MANAGEMENT, V17, P739
   SULLIVAN D, 1994, J INT BUS STUD, V25, P325, DOI 10.1057/palgrave.jibs.8490203
   Tan D, 2005, MANAG DECIS ECON, V26, P113, DOI 10.1002/mde.1212
   TEECE DJ, 1982, J ECON BEHAV ORGAN, V3, P39, DOI 10.1016/0167-2681(82)90003-8
   Tolentino P.E., 1993, TECHNOLOGICAL INNOVA
   Tseng CH, 2007, J INT BUS STUD, V38, P961, DOI 10.1057/palgrave.jibs.8400305
   Yamakawa Y, 2008, ENTREP THEORY PRACT, V32, P59, DOI 10.1111/j.1540-6520.2007.00216.x
   Yang XH, 2009, ASIA PAC J MANAG, V26, P141, DOI 10.1007/s10490-007-9065-0
   Yiu DW, 2007, J INT BUS STUD, V38, P519, DOI 10.1057/palgrave.jibs.8400278
   [No title captured]
NR 80
TC 104
Z9 105
U1 2
U2 58
PU ELSEVIER
PI AMSTERDAM
PA RADARWEG 29, 1043 NX AMSTERDAM, NETHERLANDS
SN 1075-4253
EI 1873-0620
J9 J INT MANAG
JI J. Int. Manag.
PD JUN
PY 2010
VL 16
IS 2
SI SI
BP 154
EP 164
DI 10.1016/j.intman.2010.03.006
PG 11
WC Management
WE Social Science Citation Index (SSCI)
SC Business & Economics
GA 624ST
UT WOS:000279842000006
OA Green Accepted
DA 2022-02-06
ER

PT J
AU Hunter, M
AF Hunter, Mark
TI The rise of Xanax in South African schools: Toward a framework for
   connecting drugs and education
SO INTERNATIONAL JOURNAL OF DRUG POLICY
LA English
DT Article
DE Education; Xanax; South Africa; Inequalities
ID ABUSE
AB This article addresses the dramatic rise in the illicit use of Xanax, an anti-anxiety medication, among South African school learners from roughly the mid 2010s. Based on interviews conducted in secondary schools in Durban, I argue for the importance of locating the benzodiazepine in relation to other known drugs that include cannabis, heroin, alcohol, ecstasy, mandrax, and cocaine. Xanax is typically seen as a stronger version of cannabis/weed but not as potent as drugs such as heroin, which drive students away from school. Xanax pills are also easy to conceal and, for women in particular, do not involve the stigma of smoking. A second argument rests on taking seriously learners' statements that they use drugs to distract themselves from everyday problems and stresses. Locating schools in the context of a youth unemployment rate of more than 50 percent, I argue that Xanax fits with the ambiguous position of learners who are aware of the illusive connections between schooling and desirable work but are reluctant to turn their back on institutions that, in the absence of alternatives, offer some hope for social mobility.
C1 [Hunter, Mark] Univ Toronto Scarborough, 1265 Mil Trail, Toronto, ON M4J 3Z8, Canada.
RP Hunter, M (corresponding author), Univ Toronto Scarborough, 1265 Mil Trail, Toronto, ON M4J 3Z8, Canada.
EM mark.hunter@utoronto.ca
CR [Anonymous], 2011, 1 STEPS HEALING S AF, P2
   Bourgois P., 2009, RIGHTEOUS DOPEFIEND
   Daniel L., 2018, S AFRICAN 1019
   Doke C.M., 1990, ENGLISH ZULU ZULU EN
   Duvall Chris, 2019, AFRICAN ROOTS MARIJU
   Ewens H., 2018, VICE
   Friedman RA, 2006, NEW ENGL J MED, V354, P1448, DOI 10.1056/NEJMp068010
   Gauffin K, 2013, ADDICTION, V108, P1441, DOI 10.1111/add.12169
   HARAWAY D, 1988, FEMINIST STUD, V14, P575, DOI 10.2307/3178066
   Haysom S., 2018, 4 ENACT, P4
   Herzberg David, 2009, HAPPY PILLAM MILTO
   Hunter, 2019, RACE ED GENDER WHITE
   Hunter M., 2010, LOVE TIME AIDS INEQU
   Hunter M, 2020, SOC SCI MED, V265, DOI 10.1016/j.socscimed.2020.113329
   IOL News, 2020, IOL NEWS
   Kepe T., 2003, Development Southern Africa, V20, P605, DOI 10.1080/0376835032000149252
   Klantschnig G, 2014, DRUGS IN AFRICA: HISTORIES AND ETHNOGRAPHIES OF USE, TRADE, AND CONTROL, P1, DOI 10.1057/9781137321916
   Leggett T., 2002, ISS MONOGRAPH SERIES, V60
   Marks M, 2017, POLIC-J POLICY PRACT, V11, P318, DOI 10.1093/police/paw048
   Marks M, 2016, POLICE PRACT RES, V17, P341, DOI 10.1080/15614263.2016.1175176
   Moller V, 2010, SOC INDIC RES, V98, P217, DOI 10.1007/s11205-009-9546-2
   Ndetei DM, 2009, SUBST ABUS, V30, P69, DOI 10.1080/08897070802606436
   Parle J, 2019, S AFR HIST J, V71, P614, DOI 10.1080/02582473.2019.1648539
   Reddy S, 2013, UMTHENTE UHLABA USAM
   Reddy S.P., 2010, UMTHENTE UHLABA USAM
   Reddy SP., 2003, UMTHENTHE UHLABA USA
   Reinarman C., 1997, CRACK AM DEMON DRUGS, P1
   Shackle S., 2019, GUARDIAN 0927
   Waetjen T, 2019, OPIOIDS S AFRICA POL
   Warbuton & Sharpe, 2019, DAILY MIRROR
   Willis P. E., 1977, LEARNING LABOUR WORK
   Zinberg N., 1984, DRUG SET SETTING BAS
NR 32
TC 1
Z9 1
U1 0
U2 0
PU ELSEVIER
PI AMSTERDAM
PA RADARWEG 29, 1043 NX AMSTERDAM, NETHERLANDS
SN 0955-3959
EI 1873-4758
J9 INT J DRUG POLICY
JI Int. J. Drug Policy
PD APR
PY 2021
VL 90
AR 103078
DI 10.1016/j.drugpo.2020.103078
PG 9
WC Substance Abuse
WE Social Science Citation Index (SSCI)
SC Substance Abuse
GA UP3LH
UT WOS:000695284400018
PM 33360038
DA 2022-02-06
ER

PT J
AU Wetzel, N
   Kunke, D
   Widmann, A
AF Wetzel, Nicole
   Kunke, Dunja
   Widmann, Andreas
TI Tablet PC use directly affects children's perception and attention
SO SCIENTIFIC REPORTS
LA English
DT Article
ID PRINCIPAL-COMPONENTS-ANALYSIS; EVENT-RELATED POTENTIALS; INVOLUNTARY
   ATTENTION; P3A; NOVELTY; DISTRACTION; MATURATION; DYNAMICS; BRAINS;
   SOUND
AB Children currently grow up with a marked increase in interactive digital mobile media. To what extent digital media directly modulate children's perception and attention is largely unknown. We investigated the processing of task-irrelevant auditory information while 37 children aged 6;8-9;1-years played the identical card game on a tablet PC or with the experimenter in reality. The sound sequence included repeated standard sounds and occasionally novel sounds. Event-related potentials in the EEG, that reflect sound-related processes of perception and attention, were measured. Sounds evoked increased amplitudes of the ERP components P1, P2 and P3a during the interaction with the tablet PC compared to the human interaction. This indicates enhanced early processing of task-irrelevant information and increased allocation of attention to sounds throughout the interaction with a tablet PC compared to a human partner. Results suggest direct effects of typical situations, where children interact with a tablet PC, on neuronal mechanisms that drive perception and attention in the developing brain. More research into this phenomena is required to make specific suggestions for developing digital interactive learning programs.
C1 [Wetzel, Nicole; Kunke, Dunja; Widmann, Andreas] Leibniz Inst Neurobiol, Brenneckestr 6, D-39119 Magdeburg, Germany.
   [Wetzel, Nicole] Ctr Behav Brain Sci, Magdeburg, Germany.
   [Wetzel, Nicole] Univ Appl Sci Magdeburg Stendal, Magdeburg, Germany.
   [Widmann, Andreas] Univ Leipzig, Inst Psychol, Leipzig, Germany.
RP Wetzel, N (corresponding author), Leibniz Inst Neurobiol, Brenneckestr 6, D-39119 Magdeburg, Germany.; Wetzel, N (corresponding author), Ctr Behav Brain Sci, Magdeburg, Germany.; Wetzel, N (corresponding author), Univ Appl Sci Magdeburg Stendal, Magdeburg, Germany.
EM nicole.wetzel@lin-magdeburg.de
OI Widmann, Andreas/0000-0003-3664-8581; Kunke, Dunja/0000-0003-0170-7668
FU CBBS Magdeburg - European Regional Development Fund [ZS/2016/04/78120];
   Leibniz Association [P58/2017]; DFGGerman Research Foundation
   (DFG)European Commission [WE5026/1-2]
FX The project was funded by the CBBS Magdeburg financed by the European
   Regional Development Fund (ZS/2016/04/78120), the Leibniz Association
   (P58/2017), and the DFG (WE5026/1-2). We thank student assistants for
   support and children and families for participation.
CR Allison BZ, 2008, BIOL PSYCHOL, V77, P277, DOI 10.1016/j.biopsycho.2007.10.014
   Amso D, 2015, NAT REV NEUROSCI, V16, P606, DOI 10.1038/nrn4025
   Barry RJ, 2006, EXP BRAIN RES, V173, P539, DOI 10.1007/s00221-006-0590-8
   Barry RJ, 2016, SCI REP-UK, V6, DOI 10.1038/srep31200
   Bavelier D, 2011, NAT REV NEUROSCI, V12, P763, DOI 10.1038/nrn3135
   Berti S, 2003, EUR J NEUROSCI, V17, P1119, DOI 10.1046/j.1460-9568.2003.02527.x
   Bigdely-Shamlo N, 2015, FRONT NEUROINFORM, V9, DOI 10.3389/fninf.2015.00016
   Bonmassar C, 2020, DEV COGN NEUROS-NETH, V42, DOI 10.1016/j.dcn.2020.100766
   Bus AG, 2015, DEV REV, V35, P79, DOI 10.1016/j.dr.2014.12.004
   Capozzi F, 2018, ANN NY ACAD SCI, V1426, P179, DOI 10.1111/nyas.13854
   Ceponiene R, 2004, PSYCHOPHYSIOLOGY, V41, P130, DOI 10.1111/j.1469-8986.2003.00138.x
   Crowley KE, 2004, CLIN NEUROPHYSIOL, V115, P732, DOI 10.1016/j.clinph.2003.11.021
   Cumming G, 2014, PSYCHOL SCI, V25, P7, DOI 10.1177/0956797613504966
   Delorme A, 2004, J NEUROSCI METH, V134, P9, DOI 10.1016/j.jneumeth.2003.10.009
   Delorme A, 2012, PLOS ONE, V7, DOI 10.1371/journal.pone.0030135
   Dien J, 1998, BRAIN TOPOGR, V11, P43, DOI 10.1023/A:1022218503558
   Dien J., 2005, EVENT RELATED POTENT
   Dien J, 2012, DEV NEUROPSYCHOL, V37, P497, DOI 10.1080/87565641.2012.697503
   Dien J, 2010, J NEUROSCI METH, V187, P138, DOI 10.1016/j.jneumeth.2009.12.009
   Escera C, 2000, AUDIOL NEURO-OTOL, V5, P151, DOI 10.1159/000013877
   Escera C, 1998, J COGNITIVE NEUROSCI, V10, P590, DOI 10.1162/089892998562997
   Feierabend S., 2018, MEDIENPADAGOGISCHER
   Friedman D, 2001, NEUROSCI BIOBEHAV R, V25, P355, DOI 10.1016/S0149-7634(01)00019-7
   GARCIALARREA L, 1992, NEUROPSYCHOLOGIA, V30, P723, DOI 10.1016/0028-3932(92)90042-K
   Getzmann S, 2018, PSYCHOPHYSIOLOGY, V55, DOI 10.1111/psyp.13026
   Groppe DM, 2009, NEUROIMAGE, V45, P1199, DOI 10.1016/j.neuroimage.2008.12.038
   Harmony T, 2000, COGNITIVE BRAIN RES, V9, P53, DOI 10.1016/S0926-6410(99)00044-0
   Horvath J, 2008, BIOL PSYCHOL, V79, P139, DOI 10.1016/j.biopsycho.2008.04.001
   Kleiner M, 2007, PERCEPTION, V36, P14
   Lee M.D., 2013, BAYESIAN COGNITIVE M, DOI 10.1017/CBO9781139087759
   LIEGEOISCHAUVEL C, 1994, ELECTROEN CLIN NEURO, V92, P204, DOI 10.1016/0168-5597(94)90064-7
   Lv JY, 2010, EXP BRAIN RES, V205, P81, DOI 10.1007/s00221-010-2360-x
   Masson R, 2019, NEUROIMAGE, V185, P164, DOI 10.1016/j.neuroimage.2018.10.041
   Mathot S, 2017, BAYES BAWS INTERPRET
   Miller MW, 2011, INT J PSYCHOPHYSIOL, V80, P75, DOI 10.1016/j.ijpsycho.2011.02.003
   Morey Richard D., 2014, **DATA OBJECT**
   Muller-Gass A, 2007, BRAIN RES, V1170, P71, DOI 10.1016/j.brainres.2007.07.023
   NAATANEN R, 1987, PSYCHOPHYSIOLOGY, V24, P375, DOI 10.1111/j.1469-8986.1987.tb00311.x
   PASHLER H, 1994, PSYCHOL BULL, V116, P220, DOI 10.1037/0033-2909.116.2.220
   Pion-Tonachini L, 2017, KNOWL INF SYST, V53, P749, DOI 10.1007/s10115-017-1053-1
   Polich J, 2007, CLIN NEUROPHYSIOL, V118, P2128, DOI 10.1016/j.clinph.2007.04.019
   Ponton CW, 2000, CLIN NEUROPHYSIOL, V111, P220, DOI 10.1016/S1388-2457(99)00236-9
   Potts GF, 2004, BRAIN COGNITION, V56, P5, DOI 10.1016/j.bandc.2004.03.006
   Reich SM, 2016, J DEV BEHAV PEDIATR, V37, P585, DOI 10.1097/DBP.0000000000000335
   Revelle W.\, 2018, PSYCH PROCEDURES PSY
   Rideout V, 2013, ANN NY ACAD SCI, V713, P355
   Rueda MR, 2004, NEUROPSYCHOLOGIA, V42, P1029, DOI 10.1016/j.neuropsychologia.2003.12.012
   Ruhnau P, 2010, BMC NEUROSCI, V11, DOI 10.1186/1471-2202-11-126
   SanMiguel I, 2008, J COGNITIVE NEUROSCI, V20, P1131, DOI 10.1162/jocn.2008.20078
   Welford AT, 1952, B J PSYCHOL-GEN SECT, V43, P2, DOI 10.1111/j.2044-8295.1952.tb00322.x
   Wetzel N, 2006, CLIN NEUROPHYSIOL, V117, P2191, DOI 10.1016/j.clinph.2006.06.717
   Wetzel N, 2019, CHILD DEV, V90, pE819, DOI 10.1111/cdev.13109
   Wetzel N, 2011, BIOL PSYCHOL, V86, P39, DOI 10.1016/j.biopsycho.2010.10.005
   Widmann A, 2015, J NEUROSCI METH, V250, P34, DOI 10.1016/j.jneumeth.2014.08.002
   Widmann A, 2012, FRONT PSYCHOL, V3, DOI 10.3389/fpsyg.2012.00233
   Winkler I, 2015, IEEE ENG MED BIO, P4101, DOI 10.1109/EMBC.2015.7319296
   Winkler I, 2009, TRENDS COGN SCI, V13, P532, DOI 10.1016/j.tics.2009.09.003
   Wunderlich JL, 2006, HEARING RES, V212, P185, DOI 10.1016/j.heares.2005.11.010
   Yago E, 2003, COGNITIVE BRAIN RES, V16, P383, DOI 10.1016/S0926-6410(03)00052-1
NR 59
TC 0
Z9 0
U1 0
U2 0
PU NATURE PORTFOLIO
PI BERLIN
PA HEIDELBERGER PLATZ 3, BERLIN, 14197, GERMANY
SN 2045-2322
J9 SCI REP-UK
JI Sci Rep
PD OCT 27
PY 2021
VL 11
IS 1
AR 21215
DI 10.1038/s41598-021-00551-9
PG 10
WC Multidisciplinary Sciences
WE Science Citation Index Expanded (SCI-EXPANDED)
SC Science & Technology - Other Topics
GA XK1JP
UT WOS:000727230500025
PM 34707134
OA gold, Green Published
DA 2022-02-06
ER

PT J
AU Algase, DL
   Moore, DH
   Vandeweerd, C
   Gavln-Dreschnack, DJ
AF Algase, D. L.
   Moore, D. Helen
   Vandeweerd, C.
   Gavln-Dreschnack, D. J.
TI Mapping the maze of terms and definitions in dementia-related wandering
SO AGING & MENTAL HEALTH
LA English
DT Article
ID SPATIAL DISORIENTATION; ALZHEIMERS-DISEASE; BEHAVIOR
AB Purpose: An operational definition of dementia-related wandering is proposed to aid in clinical recognition, to promote research precision and validity, and to provide a pathway toward standardization of language in wandering science.
   Design and Methods: (1) One-hundred-and-eighty-three journal articles from multiple databases (Medline, OVID, CSA Journals, OCLC First Search, Google Scholar, PubMed, EBSCO) were reviewed to extract alternative terms and definitions for wandering or wandering-related behaviours; (2) terms and definitions were ordered alphabetically into a glossary; (3) a consensus approach was used to group glossary terms with related meanings into possible domains of wandering; (4) four domains (locomotion, drive, space and time) were found sufficient to encompass all wandering definitions; (5) wandering terms were placed into a conceptual map bounded by the four domain concepts and (6) a new provisional definition of wandering was formulated.
   Results: An empirically-based, operational definition improves clinical and research approaches to wandering and explicates historical inattention to certain beneficial aspects of the behaviour. Implications: Adoption of the proposed operational definition of wandering behaviour provides a platform upon which dementia care may be improved and standardized language may evolve in wandering science.
C1 [Moore, D. Helen; Gavln-Dreschnack, D. J.] VISN 8 Patient Safty Ctr Inquiry, Tampa, FL USA.
   [Algase, D. L.] Univ Michigan, Sch Nursing, Josephine M Sana Collegiate Professor Nursing Fra, Ann Arbor, MI 48109 USA.
   [Vandeweerd, C.] Univ S Florida, James & Jennifer Harrell Ctr, Tampa, FL USA.
   [Vandeweerd, C.] Univ S Florida, Dept Community Family Hlth, Tampa, FL USA.
RP Moore, DH (corresponding author), VISN 8 Patient Safty Ctr Inquiry 118M, N Nebraska Ave, Tampa, FL 33605 USA.
EM Dorothy.Moore4@med.va.gov
CR Algase D L, 2001, Am J Alzheimers Dis Other Demen, V16, P141, DOI 10.1177/153331750101600301
   Algase D L, 1999, J Gerontol Nurs, V25, P10
   Algase DL, 1997, NURS RES, V46, P172, DOI 10.1097/00006199-199705000-00008
   Algase DL, 2004, DEMENT GERIATR COGN, V17, P231, DOI 10.1159/000076361
   Algase DL, 2004, AGING MENT HEALTH, V8, P133, DOI 10.1080/13607860410001649644
   Algase DL, 2001, WESTERN J NURS RES, V23, P283, DOI 10.1177/01939450122045159
   ALGASE DL, IN PRESS AM J GERIAT
   Algase DL, 2003, ANN LONG TERM CARE, V11, P33
   ALGASE DL, 2005, NURSING DIAGNOSIS HD
   Algase Donna L, 2003, Am J Alzheimers Dis Other Demen, V18, P85, DOI 10.1177/153331750301800202
   BALLARD CG, 1991, INT J GERIATR PSYCH, V6, P611, DOI 10.1002/gps.930060811
   BURNS A, 1990, BRIT J PSYCHIAT, V157, P86, DOI 10.1192/bjp.157.1.86
   BUTLER JP, 1991, GERIATRIC NURSIN SEP, P226
   CHOI J, 2001, ARCHITECTURAL RES, V1
   Cohen-Mansfield A, 2003, CLIN PRAC, P1
   Greene J G, 1982, Age Ageing, V11, P121, DOI 10.1093/ageing/11.2.121
   HENDERSON VW, 1989, ARCH NEUROL-CHICAGO, V46, P391, DOI 10.1001/archneur.1989.00520400045018
   Holden J E, 2000, Biol Res Nurs, V1, P165, DOI 10.1177/109980040000100302
   HOLDEN JE, 1993, NURS RES, V42, P338
   Hussain RA, 1985, RESPONSIVE CARE BEHA
   Kaplan S., 1982, COGNITION ENV FUNCTI
   KIRASIC KC, 1992, EXP AGING RES, V18, P33, DOI 10.1080/03610739208253908
   KOLANOWSKI A, 1991, ANTHOLOGY CARING, P345
   Kuhn T.S., 1970, STRUCTURE SCI REVOLU, V2nd ed.
   Lai CKY, 2003, J ADV NURS, V44, P173, DOI 10.1046/j.1365-2648.2003.02781.x
   MARTINOSALTZMAN D, 1991, GERONTOLOGIST, V31, P666, DOI 10.1093/geront/31.5.666
   Ogden J. A, 1990, NEUROPSY NEUROPSY BE, V3, P125
   OHTA RJ, 1988, GERONTOLOGIST, V28, P803, DOI 10.1093/geront/28.6.803
   OKEEFE S, 1978, HIPPOCAMPUS COGNITIV
   PEATFIELD JG, 2002, J GERONTOLOGICAL NUR, V27, P45
   PRICE JD, 2000, COCHRANE DB SYST REV, DOI DOI 10.1002/14651858.CD001932
   RYAN JP, 1995, J GERIATR PSYCH NEUR, V8, P209, DOI 10.1177/089198879500800402
   Siders Craig, 2004, Rehabil Nurs, V29, P195
   SNYDER LH, 1978, GERONTOLOGIST, V18, P272, DOI 10.1093/geront/18.3.272
NR 34
TC 99
Z9 106
U1 0
U2 7
PU ROUTLEDGE JOURNALS, TAYLOR & FRANCIS LTD
PI ABINGDON
PA 2-4 PARK SQUARE, MILTON PARK, ABINGDON OX14 4RN, OXON, ENGLAND
SN 1360-7863
EI 1364-6915
J9 AGING MENT HEALTH
JI Aging Ment. Health
PD NOV
PY 2007
VL 11
IS 6
BP 686
EP 698
DI 10.1080/13607860701366434
PG 13
WC Geriatrics & Gerontology; Gerontology; Psychiatry
WE Science Citation Index Expanded (SCI-EXPANDED); Social Science Citation Index (SSCI)
SC Geriatrics & Gerontology; Psychiatry
GA 252WE
UT WOS:000252476800009
PM 18074256
DA 2022-02-06
ER

PT J
AU Eigege, CY
   Kennedy, PP
AF Eigege, Chinyere Y.
   Kennedy, Priscilla P.
TI Disruptions, distractions, and discoveries: Doctoral students'
   reflections on a pandemic
SO QUALITATIVE SOCIAL WORK
LA English
DT Article
DE Crisis; collaboration; reflexivity; social justice; social work
   education; health
AB This paper describes the reflections of two social work PhD students based on their personal and professional experiences with the COVID-19 pandemic. The students describe their positionality and use that to expound on the impact of the pandemic on their lives. They reflect on the disruptions to their social work education and research priorities including transitioning to online learning and modifications to research agendas. They then discuss ongoing distractions such as worries about getting sick, mental health concerns, and financial constraints. They share their discoveries about glaring disparities in coronavirus infection and death rates, the need to adjust research agendas in response to current events, and the urgency for qualitative research strategies to add meaning to the numbers being reported. In addition, the authors describe shared experiences and intersections they discovered while writing this essay. Finally, recommendations for practice include recommitting to social work values to help surmount the ongoing waves of this pandemic; reimagining social work education so that disparities and injustice intersect with every subject taught and graduates become experts at leading social change; and harnessing the untapped potential of qualitative research to drive real, systemic change.
C1 [Eigege, Chinyere Y.; Kennedy, Priscilla P.] Univ Houston, Grad Coll Social Work, 3511 Cullen Blvd,Room 110HA, Houston, TX 77204 USA.
RP Eigege, CY (corresponding author), Univ Houston, Grad Coll Social Work, 3511 Cullen Blvd,Room 110HA, Houston, TX 77204 USA.
EM ceigege@uh.edu
CR CDC, 2020, COVID 19 HOSP DEATH
NR 1
TC 2
Z9 2
U1 10
U2 22
PU SAGE PUBLICATIONS INC
PI THOUSAND OAKS
PA 2455 TELLER RD, THOUSAND OAKS, CA 91320 USA
SN 1473-3250
EI 1741-3117
J9 QUAL SOC WORK
JI Qual. Soc. Work
PD MAR
PY 2021
VL 20
IS 1-2
SI SI
BP 618
EP 624
AR 1473325020973341
DI 10.1177/1473325020973341
EA NOV 2020
PG 7
WC Social Work
WE Social Science Citation Index (SSCI)
SC Social Work
GA QR8AT
UT WOS:000598843200001
PM 34254000
OA hybrid, Green Published
DA 2022-02-06
ER

PT J
AU Cooper, CP
   Roter, DL
AF Cooper, CP
   Roter, DL
TI "If it bleeds it leads"? Attributes of TV health news stories that drive
   viewer attention
SO PUBLIC HEALTH REPORTS
LA English
DT Article
ID NEWSPAPER COVERAGE; TELEVISION-NEWS; RECALL; MEDIA
AB Objective. Health advocates increasingly use the news media to educate the public. However, little is known about what motivates individuals to pay attention to health news. This study investigated which characteristics of TV health news stories at-tract viewer interest.
   Methods. The authors surveyed airport patrons, the audience of a public health symposium, and municipal jurors, asking which attributes of TV health news stories encouraged interest and which attributes discouraged interest. The authors ranked mean responses and compared them using Spearman rank correlations.
   Results. The rankings assigned by the three samples were highly correlated. Respondents reported being most attracted to health stories about personally relevant topics. Interestingly, they also reported that sensational story elements such as "showing a bloody or injured person" and "being action packed" did not substantially influence their attention,
   Conclusions. This study suggests that viewers, regardless of their level of health knowledge, value the same attributes in TV health news stories. Emphasizing the personal relevance of health topics appears to be a viable strategy to capture viewer interest. Conversely, the tendency of broadcast news to sensationalize stories may be distracting in the case of health news.
C1 Univ Arizona, Arizona Canc Ctr, Tucson, AZ 85721 USA.
   Johns Hopkins Sch Hyg & Publ Hlth, Baltimore, MD USA.
RP Cooper, CP (corresponding author), Univ Arizona, Arizona Canc Ctr, 1522 E Drachman,Box 210475, Tucson, AZ 85721 USA.
RI Roter, Debra L/N-8830-2014
FU NATIONAL HEART, LUNG, AND BLOOD INSTITUTEUnited States Department of
   Health & Human ServicesNational Institutes of Health (NIH) - USANIH
   National Heart Lung & Blood Institute (NHLBI) [T32HL007180] Funding
   Source: NIH RePORTER; NHLBI NIH HHSUnited States Department of Health &
   Human ServicesNational Institutes of Health (NIH) - USANIH National
   Heart Lung & Blood Institute (NHLBI) [5 T32HL07180] Funding Source:
   Medline
CR Ajzen I, 1975, BELIEF ATTITUDE
   Ajzen I, 1980, UNDERSTANDING ATTITU, P62
   ATKIN C, 1990, MASS COMMUNICATION P, P13
   BAGOZZI RP, 1981, MULTIVAR BEHAV RES, V16, P323, DOI 10.1207/s15327906mbr1603_4
   BESAW L, 1996, TEX MED, V92, P48
   BOOTH A, 1970, PUBLIC OPIN QUART, V34, P604, DOI 10.1086/267845
   Buller D B, 1995, Oncol Nurs Forum, V22, P1559
   COMBS B, 1979, JOURNALISM QUART, V56, P837, DOI 10.1177/107769907905600420
   COOPER CP, 2000, IN PRESS HLTH COMMUN
   COOPER CP, 1999, THESIS J HOPKINS U
   ENTWISTLE V, 1995, BRIT MED J, V310, P920, DOI 10.1136/bmj.310.6984.920
   Freimuth V. S., 1989, SEARCHING HLTH INFOR
   Frost K, 1997, AM J PUBLIC HEALTH, V87, P842, DOI 10.2105/AJPH.87.5.842
   GAITUNG J, 1973, MANUFACTURE NEWS, P62
   GANS H, 1980, NBC NIGHTLY NEWS NEW
   GARRISON B, 1990, PROFESSIONAL NEWS WR
   GRABER DA, 1988, PROCESSING NEWS PEOP
   GREENBERG M, 1990, AM J EPIDEMIOL, V132, pS192
   Greenberg M, 1990, Epidemiology, V1, P167, DOI 10.1097/00001648-199003000-00016
   Johnson T, 1998, NEW ENGL J MED, V339, P87, DOI 10.1056/NEJM199807093390206
   KATZ E, 1977, JOURNALISM QUART, V54, P231, DOI 10.1177/107769907705400201
   KINCAID JP, 1981, IEEE T PROF COMMUN, V24, P38, DOI 10.1109/TPC.1981.6447821
   KRISTIANSEN CM, 1983, EUR J SOC PSYCHOL, V13, P193, DOI 10.1002/ejsp.2420130208
   LOUDIS S, 1995, MIAMI HERALD 1  0527
   LYNCH CF, 1994, AM J PUBLIC HEALTH, V84, P469, DOI 10.2105/AJPH.84.3.469
   NEUMAN WR, 1976, PUBLIC OPIN QUART, V40, P115, DOI 10.1086/268274
   PICHERT JW, 1983, J RHEUMATOL, V10, P323
   Saub EJ, 1998, J COMMUN HEALTH, V23, P407, DOI 10.1023/A:1018754023705
   STAUFFER J, 1983, J COMMUN, V33, P29, DOI 10.1111/j.1460-2466.1983.tb02371.x
   Wallack L., 1990, MASS COMMUNICATION P, P52
   Wallack L.M., 1993, MEDIA ADVOCACY PUBLI
   WILSON CE, 1974, JOURNALISM QUART, V51, P111, DOI 10.1177/107769907405100118
   WINERIP M, 1998, NY TIMES MAGAZI 0111, P30
   WULFEMEYER TK, 1983, JOURNALISM QUART, V60, P323
NR 34
TC 37
Z9 37
U1 0
U2 8
PU US GOVERNMENT PRINTING OFFICE
PI WASHINGTON
PA SUPERINTENDENT DOCUMENTS,, WASHINGTON, DC 20402-9325 USA
SN 0033-3549
J9 PUBLIC HEALTH REP
JI Public Health Rep.
PD JUL-AUG
PY 2000
VL 115
IS 4
BP 331
EP 338
DI 10.1093/phr/115.4.331
PG 8
WC Public, Environmental & Occupational Health
WE Science Citation Index Expanded (SCI-EXPANDED); Social Science Citation Index (SSCI)
SC Public, Environmental & Occupational Health
GA 364WL
UT WOS:000089917000015
PM 11059426
OA Green Published
DA 2022-02-06
ER

PT J
AU Wehrwein, S
   Bala, K
   Snavely, N
AF Wehrwein, Scott
   Bala, Kavita
   Snavely, Noah
TI Scene Summarization via Motion Normalization
SO IEEE TRANSACTIONS ON VISUALIZATION AND COMPUTER GRAPHICS
LA English
DT Article
DE Videos; Visualization; Spatiotemporal phenomena; Real-time systems;
   Dynamics; Cloud computing; Cameras; Scene summarization; temporal
   pyramids; timelapse video; video synthesis
AB When observing the visual world, temporal phenomena are ubiquitous: people walk, cars drive, rivers flow, clouds drift, and shadows elongate. Some of these, like water splashing and cloud motion, occur over time intervals that are either too short or too long for humans to easily observe. High-speed and timelapse videos provide a popular and compelling way to visualize these phenomena, but many real-world scenes exhibit motions occurring at a variety of rates. Once a framerate is chosen, phenomena at other rates are at best invisible, and at worst create distracting artifacts. In this article, we propose to automatically normalize the pixel-space speed of different motions in an input video to produce a seamless output with spatiotemporally varying framerate. To achieve this, we propose to analyze scenes at different timescales to isolate and analyze motions that occur at vastly different rates. Our method optionally allows a user to specify additional constraints according to artistic preferences. The motion normalized output provides a novel way to compactly visualize the changes occurring in a scene over a broad range of timescales.
C1 [Wehrwein, Scott] Western Washington Univ, Bellingham, WA 98225 USA.
   [Bala, Kavita] Cornell Univ, Ithaca, NY 14850 USA.
   [Snavely, Noah] Cornell Tech, New York, NY 10044 USA.
RP Wehrwein, S (corresponding author), Western Washington Univ, Bellingham, WA 98225 USA.
EM scott.wehrwein@wwu.edu; kb@cs.cornell.edu; snavely@cs.cornell.edu
OI Bala, Kavita/0000-0001-9761-6503
FU US National Science FoundationNational Science Foundation (NSF)
   [IIS-1111534]; NSF Graduate Research FellowshipNational Science
   Foundation (NSF) [DGE-1650441]
FX The authors would like to thank Dhruv Singhal and Risa Feng for help
   building the UI, and Shai Ben-Dor for help capturing datasets. This work
   was supported in part by the US National Science Foundation under
   IIS-1111534. SW was funded by a NSF Graduate Research Fellowship under
   DGE-1650441.
CR Agarwala A, 2005, ACM T GRAPHIC, V24, P821, DOI 10.1145/1073204.1073268
   Agarwala A, 2004, ACM T GRAPHIC, V23, P294, DOI 10.1145/1015706.1015718
   Bennett EP, 2007, ACM T GRAPHIC, V26, DOI 10.1145/1276377.1276505
   Boykov Y, 2001, IEEE T PATTERN ANAL, V23, P1222, DOI 10.1109/34.969114
   Boykov Y, 2004, IEEE T PATTERN ANAL, V26, P1124, DOI 10.1109/TPAMI.2004.60
   BURT PJ, 1981, COMPUT VISION GRAPH, V16, P20, DOI 10.1016/0146-664X(81)90092-7
   Chen X.Q., 2006, P IEEE COMP SOC C CO, DOI DOI 10.1109/CVPR.2006.284
   Cui ZP, 2017, ACM T GRAPHIC, V36, DOI 10.1145/3072959.3073612
   Fattal R, 2002, ACM T GRAPHIC, V21, P249
   Finkelstein A., 1996, Computer Graphics Proceedings. SIGGRAPH '96, P281
   Golub G., 2013, MATRIX COMPUTATIONS
   He MM, 2018, ACM T GRAPHIC, V37, DOI 10.1145/3144455
   Joshi N, 2015, ACM T GRAPHIC, V34, DOI 10.1145/2766954
   Kolmogorov V, 2004, IEEE T PATTERN ANAL, V26, P147, DOI 10.1109/TPAMI.2004.1262177
   Kopf J, 2014, ACM T GRAPHIC, V33, DOI 10.1145/2601097.2601195
   Kwatra V, 2003, ACM T GRAPHIC, V22, P277, DOI 10.1145/882262.882264
   Liao J, 2015, ACM T GRAPHIC, V34, DOI 10.1145/2816795.2818061
   Liao Z, 2013, ACM T GRAPHIC, V32, DOI 10.1145/2461912.2461950
   Martin-Brualla R, 2015, ACM T GRAPHIC, V34, DOI 10.1145/2766903
   Pritch Y, 2008, IEEE T PATTERN ANAL, V30, P1971, DOI 10.1109/TPAMI.2008.29
   Rav-acha A., 2005, EVOLVING TIME FRONTS
   Rubinstein M, 2011, PROC CVPR IEEE, P313, DOI 10.1109/CVPR.2011.5995374
   Shih YC, 2013, ACM T GRAPHIC, V32, DOI 10.1145/2508363.2508419
   Sundaram N, 2010, LECT NOTES COMPUT SC, V6311, P438, DOI 10.1007/978-3-642-15549-9_32
   Sunkavalli K, 2007, ACM T GRAPHIC, V26, DOI 10.1145/1239451.1239552
   Tao M, 2012, COMPUT GRAPH FORUM, V31, P345, DOI 10.1111/j.1467-8659.2012.03013.x
   Wadhwa N, 2013, ACM T GRAPHIC, V32, DOI 10.1145/2461912.2461966
   Wexler Y, 2007, IEEE T PATTERN ANAL, V29, P463, DOI 10.1109/TPAMI.2007.60
   Zhou F, 2014, PROC CVPR IEEE, P3358, DOI 10.1109/CVPR.2014.429
NR 29
TC 0
Z9 0
U1 0
U2 3
PU IEEE COMPUTER SOC
PI LOS ALAMITOS
PA 10662 LOS VAQUEROS CIRCLE, PO BOX 3014, LOS ALAMITOS, CA 90720-1314 USA
SN 1077-2626
EI 1941-0506
J9 IEEE T VIS COMPUT GR
JI IEEE Trans. Vis. Comput. Graph.
PD APR 1
PY 2021
VL 27
IS 4
BP 2495
EP 2501
DI 10.1109/TVCG.2020.2993195
PG 7
WC Computer Science, Software Engineering
WE Science Citation Index Expanded (SCI-EXPANDED)
SC Computer Science
GA QO8XL
UT WOS:000623420400019
PM 32396092
DA 2022-02-06
ER

PT J
AU Jarrold, C
   Mackett, N
   Hall, D
AF Jarrold, Christopher
   Mackett, Naomi
   Hall, Debbora
TI Individual differences in processing speed mediate a relationship
   between working memory and children's classroom behaviour
SO LEARNING AND INDIVIDUAL DIFFERENCES
LA English
DT Article
DE Working memory; Speed of processing; Inattention; Classroom behaviour
ID DEFICIT HYPERACTIVITY DISORDER; LATENT-VARIABLE APPROACH; FLUID
   INTELLIGENCE; MIDDLE CHILDHOOD; PRETERM CHILDREN; SHORT-TERM; ATTENTION;
   SPAN; CAPACITY; PERFORMANCE
AB Previous studies have shown an association between children's working memory performance and teacher ratings of classroom inattention, leading to the suggestion that children who appear inattentive may in fact suffer from reduced working memory capacity. However, working memory performance is determined by a range of factors and in this study we examine the relationships between the teacher ratings of classroom behaviour and the various constraints on working memory performance in a representative sample of 6- to 8-year-olds in mainstream education. Analysis of individual differences confirmed that working memory scores could be decomposed into the following components: storage capacity, processing efficiency, and the residual variance that results from combining storage and processing operations. However, only processing efficiency was reliably related to teacher ratings of individuals' ability to concentrate and learn in the classroom, suggesting that individual differences in basic speed of processing, rather than in memory capacity, drive this relationship. (C) 2013 Elsevier Inc. All rights reserved.
C1 [Jarrold, Christopher; Mackett, Naomi; Hall, Debbora] Univ Bristol, Bristol BS8 1TU, Avon, England.
RP Jarrold, C (corresponding author), Univ Bristol, Sch Expt Psychol, 12a Priory Rd, Bristol BS8 1TU, Avon, England.
EM C.Jarrold@bristol.ac.uk
OI Jarrold, Christopher/0000-0001-8662-0937
FU ESRCUK Research & Innovation (UKRI)Economic & Social Research Council
   (ESRC) [ES/H029397/1] Funding Source: UKRI; Economic and Social Research
   CouncilUK Research & Innovation (UKRI)Economic & Social Research Council
   (ESRC) [ES/H029397/1] Funding Source: researchfish
CR Alloway TP, 2006, CHILD DEV, V77, P1698, DOI 10.1111/j.1467-8624.2006.00968.x
   Alloway TP, 2009, CHILD DEV, V80, P606, DOI 10.1111/j.1467-8624.2009.01282.x
   ANDERSON M, 1992, INTELLIGENCE DEV COG
   Ang SY, 2008, MEMORY, V16, P918, DOI 10.1080/09658210802365347
   Baddeley A.D., 1986, WORKING MEMORY
   Bayliss DM, 2005, DEV PSYCHOL, V41, P579, DOI 10.1037/0012-1649.41.4.579
   Bayliss DM, 2003, J EXP PSYCHOL GEN, V132, P71, DOI 10.1037/0096-3445.132.1.71
   Conners C., 2001, CONNERS RATING SCALE
   Conners C.K., 2008, CONNERS 3
   Content A., 1982, CAH PSYCHOL COGN, V2, P259
   Conway ARA, 2005, PSYCHON B REV, V12, P769, DOI 10.3758/BF03196772
   Cowan N, 2005, COGNITIVE PSYCHOL, V51, P42, DOI 10.1016/j.cogpsych.2004.12.001
   Engle RW, 1999, J EXP PSYCHOL GEN, V128, P309, DOI 10.1037/0096-3445.128.3.309
   Fry AF, 2000, BIOL PSYCHOL, V54, P1, DOI 10.1016/S0301-0511(00)00051-X
   Gathercole S.E., 2006, WORKING MEMORY ED, P33, DOI DOI 10.1016/B978-012554465-8/50010-7
   Gathercole SE, 2008, LEARN INDIVID DIFFER, V18, P214, DOI 10.1016/j.lindif.2007.10.003
   Gathercole SE, 2008, APPL COGNITIVE PSYCH, V22, P1019, DOI 10.1002/acp.1407
   Hitch GJ, 2001, J EXP PSYCHOL GEN, V130, P184, DOI 10.1037//0096-3445.130.2.184
   Jarrold C., 2007, VARIATION WORKING ME, P134
   Kane MJ, 2004, J EXP PSYCHOL GEN, V133, P189, DOI 10.1037/0096-3445.133.2.189
   Kane MJ, 2001, J EXP PSYCHOL GEN, V130, P169, DOI 10.1037/0096-3445.130.2.169
   Lui M, 2007, BEHAV BRAIN FUNCT, V3, DOI 10.1186/1744-9081-3-12
   Martinussen R, 2006, J CLIN EXP NEUROPSYC, V28, P1073, DOI 10.1080/13803390500205700
   MILNER B, 1971, BRIT MED BULL, V27, P272, DOI 10.1093/oxfordjournals.bmb.a070866
   Mulder H, 2011, J INT NEUROPSYCH SOC, V17, P445, DOI 10.1017/S1355617711000373
   Mulder H, 2011, BRIT J EDUC PSYCHOL, V81, P147, DOI 10.1348/000709910X505527
   Muter V, 1997, J EXP CHILD PSYCHOL, V65, P370, DOI 10.1006/jecp.1996.2365
   Oberauer K, 2005, PSYCHOL BULL, V131, P61, DOI 10.1037/0033-2909.131.1.61
   Rogers M, 2011, CHILD NEUROPSYCHOL, V17, P444, DOI 10.1080/09297049.2010.544648
   Romer D, 2011, DEVELOPMENTAL SCI, V14, P1119, DOI 10.1111/j.1467-7687.2011.01061.x
   Toplak ME, 2012, J CHILD PSYCHOL PSYC, V53, P292, DOI 10.1111/j.1469-7610.2011.02500.x
   Willcutt EG, 2005, DEV NEUROPSYCHOL, V27, P35, DOI 10.1207/s15326942dn2701_3
NR 32
TC 11
Z9 11
U1 1
U2 19
PU ELSEVIER SCIENCE BV
PI AMSTERDAM
PA PO BOX 211, 1000 AE AMSTERDAM, NETHERLANDS
SN 1041-6080
EI 1873-3425
J9 LEARN INDIVID DIFFER
JI Learn. Individ. Differ.
PD FEB
PY 2014
VL 30
BP 92
EP 97
DI 10.1016/j.lindif.2013.10.016
PG 6
WC Psychology, Educational
WE Social Science Citation Index (SSCI)
SC Psychology
GA AG6PU
UT WOS:000335541700010
OA Green Submitted
DA 2022-02-06
ER

PT J
AU Pingali, TR
   Lemaire, ED
   Baddour, N
AF Pingali, Theja Ram
   Lemaire, Edward D.
   Baddour, Natalie
TI Ultrasonic Tethering to Enable Side-by-Side Following for Powered
   Wheelchairs
SO SENSORS
LA English
DT Article
DE powered wheelchair; smart wheelchair; assistive technology; assistive
   navigation; human-following; social-following; ultrasonic triangulation;
   tethering
ID GESTURE RECOGNITION; SMART WHEELCHAIRS; SYSTEM
AB In social situations, people who use a powered wheelchair must divide their attention between navigating the chair and conversing with people. These conversations could lead to increased mental stress when navigating and distraction from maneuvering the chair. As a solution that maintains a good conversation distance between the wheelchair and the accompanying person (Social Following), a wheelchair control system was developed to provide automated side-by-side following by wirelessly connecting the wheelchair to the person. Two ultrasonic range sensors and three piezoelectric ultrasonic transducers were used to identify the accompanying person and determine their position and heading. Identification involved an ultrasonic beacon worn on the person's side, at hip level, and receivers on the wheelchair. A drive control algorithm maintained a constant conversation distance along the person's trajectory. A plug-and-play prototype was developed and connected to a Permobil F5 Corpus wheelchair with a modified Eightfold Technologies SmartChair Remote. Results demonstrated that the system can navigate a wheelchair based on the accompanying person's trajectory, which is advantageous for users who require hands-free wheelchair control during social activities.
C1 [Pingali, Theja Ram; Baddour, Natalie] Univ Ottawa, Dept Mech Engn, Ottawa, ON K1N 6N5, Canada.
   [Lemaire, Edward D.] Univ Ottawa, Fac Med, Ottawa, ON K1H 8M5, Canada.
   [Lemaire, Edward D.] Ottawa Hosp Res Inst, Ottawa, ON K1H 8M2, Canada.
RP Lemaire, ED (corresponding author), Univ Ottawa, Fac Med, Ottawa, ON K1H 8M5, Canada.; Lemaire, ED (corresponding author), Ottawa Hosp Res Inst, Ottawa, ON K1H 8M2, Canada.
EM tping033@uOttawa.ca; elemaire@ohri.ca; nbaddour@uottawa.ca
RI Baddour, Natalie/A-4018-2008
OI Baddour, Natalie/0000-0002-7025-7501; Lemaire,
   Edward/0000-0003-4693-2623; Pingali, Theja Ram/0000-0003-0308-8725
FU Natural Science and Engineering Research Council of CanadaNatural
   Sciences and Engineering Research Council of Canada (NSERC)
   [EGP507663-16]
FX This research was funded by Natural Science and Engineering Research
   Council of Canada, grant number EGP507663-16.
CR [Anonymous], 1995, GAIT POSTURE
   [Anonymous], 2015, LV MAXSONAR EZ TM SE, P1
   Bing-Fei Wu, 2012, 2012 International Conference on Advanced Mechatronic Systems (ICAMechS), P638
   BORENSTEIN J, 1988, IEEE J ROBOT AUTOM, V4, P213, DOI 10.1109/56.2085
   Chu JU, 2011, INT J PRECIS ENG MAN, V12, P899, DOI 10.1007/s12541-011-0120-x
   Donoso-Aguirre F, 2008, ROBOTICA, V26, P129, DOI 10.1017/S0263574707003657
   DRUMHELLER M, 1987, IEEE T PATTERN ANAL, V9, P325, DOI 10.1109/TPAMI.1987.4767907
   Evans S, 2007, AGE AGEING, V36, P431, DOI 10.1093/ageing/afm034
   Everett H.R., 1996, SENSORS MOBILE ROBOT, V12, P922
   Fehr L, 2000, J REHABIL RES DEV, V37, P353
   Gavin-Dreschnack D, 2005, J NURS CARE QUAL, V20, P119, DOI 10.1097/00001786-200504000-00006
   Gonzalez D, 2016, IEEE T INTELL TRANSP, V17, P1135, DOI 10.1109/TITS.2015.2498841
   HALL ET, 1963, AM ANTHROPOL, V65, P1003, DOI 10.1525/aa.1963.65.5.02a00020
   Jia P, 2007, IND ROBOT, V34, P60, DOI 10.1108/01439910710718469
   Kairy D, 2014, INT J ENV RES PUB HE, V11, P2244, DOI 10.3390/ijerph110202244
   Kawarazaki N, 2015, PROCEDIA COMPUT SCI, V76, P455, DOI 10.1016/j.procs.2015.12.310
   Knoblauch R. L., 1996, TRANSP RES REC J TRA, V1538, P27, DOI DOI 10.3141/1538-04
   Kobayashi Y, 2012, IEEE IND ELEC, P4177, DOI 10.1109/IECON.2012.6389220
   Kundu AS, 2018, J INTELL ROBOT SYST, V91, P529, DOI 10.1007/s10846-017-0725-0
   Leaman J, 2017, IEEE T HUM-MACH SYST, V47, P486, DOI 10.1109/THMS.2017.2706727
   Lund ME, 2010, IEEE ENG MED BIO, P3361, DOI 10.1109/IEMBS.2010.5627923
   MARIOLI D, 1992, IEEE T INSTRUM MEAS, V41, P93, DOI 10.1109/19.126639
   Meyns P, 2013, GAIT POSTURE, V38, P555, DOI 10.1016/j.gaitpost.2013.02.006
   Miyazaki Koji, 2009, 2009 ICROS-SICE International Joint Conference. ICCAS-SICE 2009, P4613
   Motokucho Tomohiro, 2014, 2014 IEEE 13th International Workshop on Advanced Motion Control (AMC), P266, DOI 10.1109/AMC.2014.6823293
   Na S, 2007, 2007 RO-MAN: 16TH IEEE INTERNATIONAL SYMPOSIUM ON ROBOT AND HUMAN INTERACTIVE COMMUNICATION, VOLS 1-3, P228
   Ogiso S., 2015, ROBOMECH J, V2, P1
   Panda K.G., 2016, PERSPECT SCI, V8, P574, DOI [10.1016/j.pisc.2016.06.024, DOI 10.1016/J.PISC.2016.06.024]
   Pingali T.R., 2017, P OHRI RES DAY OTT O
   Ravankar A, 2018, SENSORS-BASEL, V18, DOI 10.3390/s18093170
   Simpson RC, 2005, J REHABIL RES DEV, V42, P423, DOI 10.1682/JRRD.2004.08.0101
   Wang K., EIGHTFOLD TECHNOLOGI
   Yi Zhang, 2015, Applied Mechanics and Materials, V733, P740, DOI 10.4028/www.scientific.net/AMM.733.740
   Zhang JF, 2014, 2014 IEEE INTERNATIONAL CONFERENCE ON ROBOTICS AND BIOMIMETICS IEEE-ROBIO 2014, P1927, DOI 10.1109/ROBIO.2014.7090618
NR 34
TC 1
Z9 1
U1 0
U2 4
PU MDPI
PI BASEL
PA ST ALBAN-ANLAGE 66, CH-4052 BASEL, SWITZERLAND
EI 1424-8220
J9 SENSORS-BASEL
JI Sensors
PD JAN 1
PY 2019
VL 19
IS 1
AR 109
DI 10.3390/s19010109
PG 13
WC Chemistry, Analytical; Engineering, Electrical & Electronic; Instruments
   & Instrumentation
WE Science Citation Index Expanded (SCI-EXPANDED)
SC Chemistry; Engineering; Instruments & Instrumentation
GA HL2XZ
UT WOS:000458574600109
PM 30598029
OA Green Submitted, gold, Green Published
DA 2022-02-06
ER

PT J
AU Mese, E
   Ayaz, M
   Tezcan, MM
AF Mese, Erkan
   Ayaz, Murat
   Tezcan, M. Murat
TI Design considerations of a multitasked electric machine for automotive
   applications
SO ELECTRIC POWER SYSTEMS RESEARCH
LA English
DT Article
DE Permanent magnet synchronous machine (PMSM); Concentrated winding;
   Magnetic decoupling; Dual winding PM machine (DWPMSM); Fault tolerant
   operation; Hybrid electrical vehicle applications
ID COGGING TORQUE; MOTORS
AB This paper introduces a new electric machine for Front-End Accessory Drive (FEAD) of Hybrid Electric Vehicles (HEVs). The novelty of the electric machine lies in its ability to perform multitasking. Besides the independent motor or independent generator operation like any other electric machine, the proposed machine is able to run as motor and generator simultaneously. A dual winding electric machine forms the core part of the proposed system. Windings of the electric machine are concentrated type so that electrical and magnetic isolation is maintained. This allows simultaneous motoring and generating operation in the single housing of electric machine. Design considerations of the proposed electric machine have been outlined in the paper. Comparison between proposed and conventional approaches has been made to highlight potential benefits of the new approach. Thermal analyses have been performed to show the suitability and limits of the multitasked electric machine in the HEV applications. Overall performance of the proposed machine is presented by experimental results. (C) 2015 Elsevier B.V. All rights reserved.
C1 [Mese, Erkan; Tezcan, M. Murat] Yildiz Tech Univ, Dept Elect Engn, Istanbul, Turkey.
   [Ayaz, Murat] Kocaeli Univ, Dept Elect Educ, TR-41050 Kocaeli, Turkey.
RP Ayaz, M (corresponding author), Kocaeli Univ, Dept Elect Educ, TR-41050 Kocaeli, Turkey.
EM emese@yildiz.edu.tr; murat.ayaz@kocaeli.edu.tr; mutezcan@yildiz.edu.tr
RI Tezcan, Mehmet Murat/AAJ-1431-2021; Ayaz, Murat/F-6140-2018
OI Tezcan, Mehmet Murat/0000-0002-5390-4527; Ayaz,
   Murat/0000-0001-9839-3970
FU Scientific and Technological Research Council of TurkeyTurkiye Bilimsel
   ve Teknolojik Arastirma Kurumu (TUBITAK) [110E111]
FX This work was supported by the Scientific and Technological Research
   Council of Turkey under contract number 110E111. Also Joel M. Maguire
   from BorgWarner Corporation and Gary E. McGee from General Motors
   Corporation are appreciated for their inspiration and support during
   problem definition of accessory systems in hybrid electric vehicles.
CR Barcaro M, 2011, IEEE T IND ELECTRON, V58, P3825, DOI 10.1109/TIE.2010.2087300
   Barcaro M, 2010, IEEE T IND APPL, V46, P2355, DOI 10.1109/TIA.2010.2070784
   Bianchi N, 2002, IEEE T IND APPL, V38, P1259, DOI 10.1109/TIA.2002.802989
   Bianchi N, 2006, IEEE T IND APPL, V42, P997, DOI 10.1109/TIA.2006.876070
   Bianchi N, 2009, IEEE T ENERGY CONVER, V24, P323, DOI 10.1109/TEC.2008.2006557
   Cros M, 2002, IEEE T ENERGY CONVER, V17, P248, DOI 10.1109/TEC.2002.1009476
   El-Refaie AM, 2006, IEEE T ENERGY CONVER, V21, P34, DOI 10.1109/TEC.2005.858094
   El-Refaie AM, 2008, IEEE T ENERGY CONVER, V23, P53, DOI 10.1109/TEC.2007.905053
   Hendershot J.R., 1994, DESIGN BRUSHLESS PER
   Ishak D, 2006, IEEE T ENERGY CONVER, V21, P95, DOI 10.1109/TEC.2005.853765
   Jack AG, 1996, IEEE T IND APPL, V32, P889, DOI 10.1109/28.511646
   Jang GH, 2005, IEEE T MAGN, V41, P3922, DOI 10.1109/TMAG.2005.854967
   Lin S, 2008, NAECON 2008 - IEEE NATIONAL AEROSPACE AND ELECTRONICS CONFERENCE, P41, DOI 10.1109/NAECON.2008.4806513
   Magnussen F, 2007, IEEE T IND APPL, V43, P1223, DOI 10.1109/TIA.2007.904400
   Mese E, 2012, IEEE ENER CONV, P1909, DOI 10.1109/ECCE.2012.6342579
   Mese E., 2013, IEEE 2013 COMP C BUD, P1
   Mese E, 2015, INT J VEHICLE DES, V69, P185, DOI 10.1504/IJVD.2015.073121
   Perreault DJ, 2004, IEEE T POWER ELECTR, V19, P618, DOI 10.1109/TPEL.2004.826432
   SCHIFERL RF, 1990, IEEE T IND APPL, V26, P115, DOI 10.1109/28.52682
   Schofield N, 1997, IEE CONF PUBL, P200, DOI 10.1049/cp:19971067
   Zarko D, 2006, IEEE T MAGN, V42, P1828, DOI 10.1109/TMAG.2006.874594
   Zarko D, 2009, IEEE T MAGN, V45, P2943, DOI 10.1109/TMAG.2009.2014689
   Zhu ZQ, 2009, IEEE POW ENER SOC GE, P3424
   Zhu ZQ, 2000, IEEE T ENERGY CONVER, V15, P407, DOI 10.1109/60.900501
NR 24
TC 2
Z9 2
U1 0
U2 24
PU ELSEVIER SCIENCE SA
PI LAUSANNE
PA PO BOX 564, 1001 LAUSANNE, SWITZERLAND
SN 0378-7796
EI 1873-2046
J9 ELECTR POW SYST RES
JI Electr. Power Syst. Res.
PD FEB
PY 2016
VL 131
BP 147
EP 158
DI 10.1016/j.epsr.2015.10.017
PG 12
WC Engineering, Electrical & Electronic
WE Science Citation Index Expanded (SCI-EXPANDED)
SC Engineering
GA CZ5FC
UT WOS:000367126900016
DA 2022-02-06
ER

PT J
AU Lagu, T
   Goff, SL
   Craft, B
   Calcasola, S
   Benjamin, EM
   Priya, A
   Lindenauer, PK
AF Lagu, Tara
   Goff, Sarah L.
   Craft, Ben
   Calcasola, Stephanie
   Benjamin, Evan M.
   Priya, Aruna
   Lindenauer, Peter K.
TI Can social media be used as a hospital quality improvement tool?
SO JOURNAL OF HOSPITAL MEDICINE
LA English
DT Article
ID CARE
AB Many hospitals wish to improve their patients' experience of care. To learn whether social media could be used as a tool to engage patients and to identify opportunities for hospital quality improvement (QI), we solicited patients' narrative feedback on the Baystate Medical Center Facebook page during a 3-week period in 2014. Two investigators used directed qualitative content analysis to code comments and descriptive statistics to assess the frequency of selected codes and themes. We identified common themes, including: (1) comments about staff (17/37 respondents, 45.9%); (2) comments about specific departments (22/37, 59.5%); (3) comments on technical aspects of care, including perceived errors and inattention to pain control (9/37, 24.3%); and (4) comments describing the hospital physical plant, parking, and amenities (9/37, 24.3%). A small number (n=3) of patients repeatedly responded, accounting for 30% (45/148) of narratives. Although patient feedback on social media could help to drive hospital QI efforts, any potential benefits must be weighed against the reputational risks, the lack of representativeness among respondents, and the volume of responses needed to identify areas of improvement. Journal of Hospital Medicine 2016;11:52-55. (c) 2015 Society of Hospital Medicine
C1 [Lagu, Tara; Goff, Sarah L.; Benjamin, Evan M.; Priya, Aruna; Lindenauer, Peter K.] Baystate Med Ctr, Ctr Qual Care Res, Springfield, MA 01199 USA.
   [Lagu, Tara; Goff, Sarah L.; Benjamin, Evan M.; Lindenauer, Peter K.] Baystate Med Ctr, Dept Med, Springfield, MA 01199 USA.
   [Lagu, Tara; Goff, Sarah L.; Benjamin, Evan M.; Lindenauer, Peter K.] Tufts Univ, Sch Med, Clin & Translat Sci Inst, Boston, MA 02111 USA.
   [Craft, Ben] Baystate Hlth, Publ Affairs, Springfield, MA USA.
   [Calcasola, Stephanie; Benjamin, Evan M.] Baystate Med Ctr, Div Healthcare Qual, Springfield, MA 01199 USA.
RP Lagu, T (corresponding author), Baystate Med Ctr, Ctr Qual Care Res, 280 Chestnut St, Springfield, MA 01199 USA.
EM lagutc@gmail.com
FU National Heart, Lung, and Blood Institute of the National Institutes of
   HealthUnited States Department of Health & Human ServicesNational
   Institutes of Health (NIH) - USANIH National Heart Lung & Blood
   Institute (NHLBI) [K01HL114745]; NATIONAL HEART, LUNG, AND BLOOD
   INSTITUTEUnited States Department of Health & Human ServicesNational
   Institutes of Health (NIH) - USANIH National Heart Lung & Blood
   Institute (NHLBI) [K01HL114745] Funding Source: NIH RePORTER
FX Dr. Lagu is supported by the National Heart, Lung, and Blood Institute
   of the National Institutes of Health under award number K01HL114745. The
   authors report no conflicts of interest.
CR Centers for Medicare Medicaid Services, 2014, HOSP VAL BAS PURCH
   Crabtree BF, 1999, DOING QUALITATIVE RE, V2
   Goff SL, 2011, VACCINE, V29, P7343, DOI 10.1016/j.vaccine.2011.07.082
   Greaves F, 2014, BMJ QUAL SAF, V23, P838, DOI 10.1136/bmjqs-2014-002875
   Griffis HM, 2014, J MED INTERNET RES, V16, DOI 10.2196/jmir.3758
   Hsieh HF, 2005, QUAL HEALTH RES, V15, P1277, DOI 10.1177/1049732305276687
   Jha AK, 2008, NEW ENGL J MED, V359, P1921, DOI 10.1056/NEJMsa0804116
   Lagu T, 2013, JT COMM J QUAL PATIE, V39, P7, DOI 10.1016/S1553-7250(13)39003-5
   Lagu T, 2010, JAMA-J AM MED ASSOC, V304, P1711, DOI 10.1001/jama.2010.1499
   Lagu T, 2010, J GEN INTERN MED, V25, P942, DOI 10.1007/s11606-010-1383-0
   Lee JL, 2016, J GEN INTERN MED, V31, P45, DOI 10.1007/s11606-015-3374-7
   O'Connor S J, 1990, Med Care Rev, V47, P193, DOI 10.1177/107755879004700204
   Pew Research Center, 2013, SOC NETW FACT SHEET
   Schlesinger M, 2015, NEW ENGL J MED, V373, P675, DOI 10.1056/NEJMsb1502361
   Sofaer S, 2002, INT J QUAL HEALTH C, V14, P329, DOI 10.1093/intqhc/14.4.329
NR 15
TC 20
Z9 21
U1 0
U2 12
PU WILEY-BLACKWELL
PI HOBOKEN
PA 111 RIVER ST, HOBOKEN 07030-5774, NJ USA
SN 1553-5592
EI 1553-5606
J9 J HOSP MED
JI J. Hosp. Med.
PD JAN
PY 2016
VL 11
IS 1
BP 52
EP 55
DI 10.1002/jhm.2486
PG 4
WC Medicine, General & Internal
WE Science Citation Index Expanded (SCI-EXPANDED); Social Science Citation Index (SSCI)
SC General & Internal Medicine
GA DA3VR
UT WOS:000367728300008
PM 26390277
OA Green Accepted
DA 2022-02-06
ER

PT J
AU Cohen, SR
   Holmes, RE
AF Cohen, SR
   Holmes, RE
TI Internal Le Fort III distraction with biodegradable devices
SO JOURNAL OF CRANIOFACIAL SURGERY
LA English
DT Article
DE midface hypoplasia; distraction osteogenesis; resorbable fixation; Le
   Fort III advancement
ID GRADUAL DISTRACTION; OSTEOGENESIS; ADVANCEMENT; SYSTEM
AB Shortly after the initial application of distraction osteogenesis to the human mandible by McCarthy, distraction osteogenesis was used for gradual lengthening of the midface in children with syndromic craniosynostosis, cleft lip and palate, hemifacial microsomia, and midface hypoplasia from other causes. Both external and internal devices are available for midface distraction. In spite of the many advantages of internal metallic distraction devices, they can be more difficult to remove. By substituting the metallic fixation plates of the Stryker-Leibinger Modular Internal Distraction system, with resorbable MacroPore fixation mesh, only the distracter screw and cable drive need to be removed. Moreover, by using a resorbable stabilizer, the screw and cable components are not needed for the consolidation phase, and can be removed at the completion of active distraction. In this case report of a 4-year-old girl with Crouzon's syndrome, contouring of the resorbable distraction devices was performed using a sterilizable model, 20 mm of distraction was achieved, and 4 days later the distracter screw was replaced with a resorbable stabilizer, resulting in an excellent correction of her midface hypoplasia.
C1 Childrens Hosp & Hlth Care Ctr San Diego, Craniofacial Surg Serv, San Diego, CA USA.
   Univ Calif San Diego, Div Plast Surg, San Diego, CA 92103 USA.
RP Cohen, SR (corresponding author), 8010 Frost St,Suite 412, San Diego, CA 92123 USA.
CR Chin M, 1997, PLAST RECONSTR SURG, V100, P819, DOI 10.1097/00006534-199709001-00001
   Chin M, 1996, J ORAL MAXIL SURG, V54, P45, DOI 10.1016/S0278-2391(96)90303-1
   Cohen SR, 1998, PLAST RECONSTR SURG, V101, P1919, DOI 10.1097/00006534-199806000-00022
   Cohen SR, 1997, PLAST RECONSTR SURG, V99, P1421, DOI 10.1097/00006534-199704001-00036
   COHEN SR, 1995, J CRANIOFAC SURG, V6, P368, DOI 10.1097/00001665-199509000-00007
   Cohen SR, 1999, PLAST RECONSTR SURG, V103, P1592, DOI 10.1097/00006534-199905060-00006
   COHEN SR, IN PRESS J CRANIOFAC
   Lemperle SM, 1998, PLAST RECONSTR SURG, V101, P660, DOI 10.1097/00006534-199803000-00013
   MCCARTHY JG, 1992, PLAST RECONSTR SURG, V89, P1, DOI 10.1097/00006534-199289010-00001
   MUHLBAUER W, 1995, INT PLAST REC AESTH
   POLLEY JW, 1995, J CRANIOFAC SURG, V6, P421, DOI 10.1097/00001665-199509000-00022
   Polley JW, 1997, J CRANIOFAC SURG, V8, P181, DOI 10.1097/00001665-199705000-00008
   RACHMIEL A, 1993, BRIT J PLAST SURG, V46, P201, DOI 10.1016/0007-1226(93)90169-C
   REMMLER D, 1992, PLAST RECONSTR SURG, V89, P787, DOI 10.1097/00006534-199205000-00003
   STAFFENBERG DA, 1995, ANN PLAST SURG, V53, P561
NR 15
TC 43
Z9 45
U1 0
U2 1
PU LIPPINCOTT WILLIAMS & WILKINS
PI PHILADELPHIA
PA 530 WALNUT ST, PHILADELPHIA, PA 19106-3621 USA
SN 1049-2275
J9 J CRANIOFAC SURG
JI J. Craniofac. Surg.
PD MAY
PY 2001
VL 12
IS 3
BP 264
EP 272
DI 10.1097/00001665-200105000-00013
PG 9
WC Surgery
WE Science Citation Index Expanded (SCI-EXPANDED)
SC Surgery
GA 428VF
UT WOS:000168481800013
PM 11358101
DA 2022-02-06
ER

PT J
AU Pierce, L
   Snow, DC
   McAfee, A
AF Pierce, Lamar
   Snow, Daniel C.
   McAfee, Andrew
TI Cleaning House: The Impact of Information Technology Monitoring on
   Employee Theft and Productivity
SO MANAGEMENT SCIENCE
LA English
DT Article
DE organizational studies; personnel; productivity; information systems; IT
   policy and management; judicial/legal; crime prevention; marketing;
   sales force; service operations
ID ASSET OWNERSHIP; PERFORMANCE; INCENTIVES; CORRUPTION; CRIME; DISHONESTY;
   JUSTICE; PAY; BAD; ENFORCEMENT
AB This paper examines how firm investments in technology-based employee monitoring impact both misconduct and productivity. We use unique and detailed theft and sales data from 392 restaurant locations from five firms that adopt a theft monitoring information technology (IT) product. We use difference-in-differences models with staggered adoption dates to estimate the treatment effect of IT monitoring on theft and productivity. We find significant treatment effects in reduced theft and improved productivity that appear to be primarily driven by changed worker behavior rather than worker turnover. We examine four mechanisms that may drive this productivity result: economic and cognitive multitasking, fairness-based motivation, and perceived increases of general oversight. The observed productivity results represent substantial financial benefits to both firms and the legitimate tip-based earnings of workers. Our results suggest that employee misconduct is not solely a function of individual differences in ethics or morality, but can also be influenced by managerial policies that can benefit both firms and employees.
C1 [Pierce, Lamar] Washington Univ, Olin Business Sch, St Louis, MO 63130 USA.
   [Snow, Daniel C.] Brigham Young Univ, Marriott Sch Management, Provo, UT 84602 USA.
   [McAfee, Andrew] MIT, Cambridge, MA 02139 USA.
RP Pierce, L (corresponding author), Washington Univ, Olin Business Sch, St Louis, MO 63130 USA.
EM pierce@wustl.edu; dsnow@byu.edu; amcafee@mit.edu
CR ADAMS JS, 1965, ADV EXP SOC PSYCHOL, V2, P267
   Adler PS, 1997, IND LABOR RELAT REV, V50, P416, DOI 10.2307/2525183
   Aral S, 2012, INFORM SYST RES, V23, P849, DOI 10.1287/isre.1110.0408
   Athey S, 2002, RAND J ECON, V33, P399, DOI 10.2307/3087465
   Autor DH, 2003, J LABOR ECON, V21, P1, DOI 10.1086/344122
   Baker GP, 2003, AM ECON REV, V93, P551, DOI 10.1257/000282803322156981
   Banker RD, 2000, J ACCOUNT ECON, V30, P315, DOI 10.1016/S0165-4101(01)00016-7
   Barankay I., 2014, WORKING PAPER
   BARON RM, 1986, J PERS SOC PSYCHOL, V51, P1173, DOI 10.1037/0022-3514.51.6.1173
   Bazerman MH, 2002, HARVARD BUS REV, V80, P96
   BECKER GS, 1968, J POLIT ECON, V76, P169, DOI 10.1086/259394
   Benabou R, 2006, AM ECON REV, V96, P1652, DOI 10.1257/aer.96.5.1652
   Benabou R, 2011, Q J ECON, V126, P805, DOI 10.1093/qje/qjr002
   Bernstein ES, 2012, ADMIN SCI QUART, V57, P181, DOI 10.1177/0001839212453028
   Bertrand M, 2004, Q J ECON, V119, P249, DOI 10.1162/003355304772839588
   Bloom N, 2012, AM ECON REV, V102, P167, DOI 10.1257/aer.102.1.167
   Bodvarsson OB, 2003, APPL ECON, V35, P1659, DOI 10.1080/0003684032000126799
   Bresnahan TF, 2002, Q J ECON, V117, P339, DOI 10.1162/003355302753399526
   Brynjolfsson E, 1996, MANAGE SCI, V42, P541, DOI 10.1287/mnsc.42.4.541
   BRYNJOLFSSON E, 1993, COMMUN ACM, V36, P67, DOI 10.1145/163298.163309
   Brynjolfsson E., 2014, 2 MACHINE AGE WORK P
   Campbell D, 2012, J ACCOUNT RES, V50, P931, DOI 10.1111/j.1475-679X.2012.00457.x
   Charron S, 2010, SCIENCE, V328, P360, DOI 10.1126/science.1183614
   Chen CX, 2012, J ACCOUNT RES, V50, P967, DOI 10.1111/j.1475-679X.2012.00456.x
   Cialdini RB, 1996, CODES OF CONDUCT, P44
   Clark JR, 2012, MANAGE SCI, V58, P708, DOI 10.1287/mnsc.1110.1448
   Cohen L, 2010, J FINANC, V65, P1409, DOI 10.1111/j.1540-6261.2010.01574.x
   DeHoratius N, 2008, MANAGE SCI, V54, P627, DOI 10.1287/mnsc.1070.0789
   DeHoratius N, 2007, M&SOM-MANUF SERV OP, V9, P518, DOI 10.1287/msom.1060.0150
   DellaVigna S, 2010, AM ECON J-ECON POLIC, V2, P26, DOI 10.1257/pol.2.4.26
   Deming W. E., 1993, NEW EC IND GOVT ED
   Detert JR, 2007, J APPL PSYCHOL, V92, P993, DOI 10.1037/0021-9010.92.4.993
   DICKENS WT, 1989, J LABOR ECON, V7, P331, DOI 10.1086/298211
   Draca M, 2011, AM ECON REV, V101, P2157, DOI 10.1257/aer.101.5.2157
   Duflo E, 2012, AM ECON REV, V102, P1241, DOI 10.1257/aer.102.4.1241
   Ernesto D. B., 2013, J EUR ECON ASSOC, V11, P599
   Fisman R, 2004, J POLIT ECON, V112, P471, DOI 10.1086/381476
   Fisman R, 2007, J POLIT ECON, V115, P1020, DOI 10.1086/527495
   Fisman R, 2009, AM ECON J-APPL ECON, V1, P82, DOI 10.1257/app.1.3.82
   Francis P, 2004, BURN DOWN HOUSE INFA
   French J. R. P., 1950, EXPT SOCIAL PROCESS, P79
   FREY BS, 1993, ECON INQ, V31, P663, DOI 10.1111/j.1465-7295.1993.tb00897.x
   Gino F, 2008, M&SOM-MANUF SERV OP, V10, P676, DOI 10.1287/msom.1070.0205
   Gino F, 2010, J BUS ETHICS, V95, P89, DOI 10.1007/s10551-011-0792-2
   Gino F, 2010, ORGAN SCI, V21, P1176, DOI 10.1287/orsc.1090.0498
   Gino F, 2009, PSYCHOL SCI, V20, P1153, DOI 10.1111/j.1467-9280.2009.02421.x
   GRANGER CWJ, 1969, ECONOMETRICA, V37, P424, DOI 10.2307/1912791
   GREENBERG J, 1990, J APPL PSYCHOL, V75, P561, DOI 10.1037/0021-9010.75.5.561
   Hamilton BH, 2003, J POLIT ECON, V111, P465, DOI 10.1086/374182
   Heron RA, 2007, J FINANC ECON, V83, P271, DOI 10.1016/j.jfineco.2005.12.003
   Hochschild AR., 1983, MANAGED HEART COMMER
   HOLMSTROM B, 1991, J LAW ECON ORGAN, V7, P24, DOI 10.1093/jleo/7.special_issue.24
   Holweg M, 2007, J OPER MANAG, V25, P420, DOI 10.1016/j.jom.2006.04.001
   Hubbard TN, 2000, Q J ECON, V115, P533, DOI 10.1162/003355300554845
   Huckman RS, 2009, MANAGE SCI, V55, P85, DOI 10.1287/mnsc.1080.0921
   Jin GZ, 2009, AM ECON J-MICROECON, V1, P237, DOI 10.1257/mic.1.1.237
   Jin GZ, 2003, Q J ECON, V118, P409, DOI 10.1162/003355303321675428
   Kc DS, 2009, MANAGE SCI, V55, P1486, DOI 10.1287/mnsc.1090.1037
   Larkin I, 2012, STRATEGIC MANAGE J, V33, P1194, DOI 10.1002/smj.1974
   Latham GP, 2001, PERS PSYCHOL, V54, P707, DOI 10.1111/j.1744-6570.2001.tb00229.x
   LAZEAR EP, 1986, J BUS, V59, P405, DOI 10.1086/296345
   Lazear EP, 2000, AM ECON REV, V90, P1346, DOI 10.1257/aer.90.5.1346
   Litzky BE, 2006, ACAD MANAGE PERSPECT, V20, P91, DOI 10.5465/AMP.2006.19873411
   Lochner L, 2007, AM ECON REV, V97, P444, DOI 10.1257/aer.97.1.444
   Mazar N, 2006, J PUBLIC POLICY MARK, V25, P117, DOI 10.1509/jppm.25.1.117
   Mazar N, 2008, J MARKETING RES, V45, P633, DOI 10.1509/jmkr.45.6.633
   Mead NL, 2009, J EXP SOC PSYCHOL, V45, P594, DOI 10.1016/j.jesp.2009.02.004
   Moore C, 2012, PERS PSYCHOL, V65, P1, DOI 10.1111/j.1744-6570.2011.01237.x
   Murphy K.R., 1993, HONESTY WORKPLACE
   Nagin D, 2002, AM ECON REV, V94, P950
   Netessine S, 2012, HARVARD BUS REV, V90, P25
   Niehaus P, 2013, AM ECON J-ECON POLIC, V5, P230, DOI 10.1257/pol.5.4.230
   NIEHOFF BP, 1993, ACAD MANAGE J, V36, P527, DOI 10.2307/256591
   Olken BA, 2007, J POLIT ECON, V115, P200, DOI 10.1086/517935
   Olken BA, 2009, J POLIT ECON, V117, P417, DOI 10.1086/599707
   ONES DS, 1993, J APPL PSYCHOL, V78, P679, DOI 10.1037/0021-9010.78.4.679
   Oyer P, 2011, HBK ECON, V4, P1769, DOI 10.1016/S0169-7218(11)02418-X
   Pierce L, 2008, MANAGE SCI, V54, P1891, DOI 10.1287/mnsc.1080.0927
   Pierce L, 2012, BE J ECON ANAL POLI, V12, DOI 10.1515/1935-1682.3246
   Rawley E, 2013, ORGAN SCI, V24, P831, DOI 10.1287/orsc.1120.0758
   Roy D, 1952, AM J SOCIOL, V57, P427, DOI 10.1086/221011
   Schultz KL, 2003, J OPER MANAG, V21, P81, DOI 10.1016/S0272-6963(02)00040-2
   Singh KCD, 2014, M&SOM-MANUF SERV OP, V16, P168, DOI 10.1287/msom.2013.0464
   Singh KCD, 2012, M&SOM-MANUF SERV OP, V14, P50, DOI 10.1287/msom.1110.0341
   Spear S, 1999, HARVARD BUS REV, V77, P96
   Staats BR, 2012, MANAGE SCI, V58, P1141, DOI 10.1287/mnsc.1110.1482
   Stromberg P., 2014, WORKING PAPER
   Sweeney D, 2010, RESTAURANT IND OPERA
   Tan TF, 2014, MANAGE SCI, V60, P1574, DOI 10.1287/mnsc.2014.1950
   Tenbrunsel AE, 2008, ACAD MANAG ANN, V2, P545, DOI 10.1080/19416520802211677
   Tucker AL, 2003, CALIF MANAGE REV, V45, P55, DOI 10.2307/41166165
   VICTOR B, 1993, J BUS ETHICS, V12, P253, DOI 10.1007/BF01666528
   Yang D, 2008, REV ECON STAT, V90, P1, DOI 10.1162/rest.90.1.1
   Yang D, 2008, J LAW ECON, V51, P25, DOI 10.1086/520007
   Zitzewitz E, 2006, J ECON MANAGE STRAT, V15, P67, DOI 10.1111/j.1530-9134.2006.00092.x
   Zitzewitz E, 2014, J SPORT ECON, V15, P3, DOI 10.1177/1527002512441479
   Zitzewitz E, 2012, J ECON LIT, V50, P731, DOI 10.1257/jel.50.3.731
   [No title captured]
NR 98
TC 64
Z9 66
U1 9
U2 119
PU INFORMS
PI CATONSVILLE
PA 5521 RESEARCH PARK DR, SUITE 200, CATONSVILLE, MD 21228 USA
SN 0025-1909
EI 1526-5501
J9 MANAGE SCI
JI Manage. Sci.
PD OCT
PY 2015
VL 61
IS 10
BP 2299
EP 2319
DI 10.1287/mnsc.2014.2103
PG 21
WC Management; Operations Research & Management Science
WE Science Citation Index Expanded (SCI-EXPANDED); Social Science Citation Index (SSCI)
SC Business & Economics; Operations Research & Management Science
GA CT1BU
UT WOS:000362532900002
DA 2022-02-06
ER

PT J
AU Gluth, S
   Kern, N
   Kortmann, M
   Vitali, CL
AF Gluth, Sebastian
   Kern, Nadja
   Kortmann, Maria
   Vitali, Cecile L.
TI Value-based attention but not divisive normalization influences
   decisions with multiple alternatives
SO NATURE HUMAN BEHAVIOUR
LA English
DT Article
ID VISUAL FIXATIONS; CHOICE; REPLICATION; COMPUTATION; ADAPTATION;
   SIMILARITY
AB Decisions between differently valued items can be influenced by irrelevant choices. Combining a replication and a new experiment, Gluth et al. find that effects of value on attention drive this behaviour, hitherto attributed to divisive normalization.
   Violations of economic rationality principles in choices between three or more options are critical for understanding the neural and cognitive mechanisms of decision-making. A recent study reported that the relative choice accuracy between two options decreases as the value of a third (distractor) option increases and attributed this effect to divisive normalization of neural value representations. In two preregistered experiments, a direct replication and an eye-tracking experiment, we assessed the replicability of this effect and tested an alternative account that assumes value-based attention to mediate the distractor effect. Surprisingly, we could not replicate the distractor effect in our experiments. However, we found a dynamic influence of distractor value on fixations to distractors as predicted by the value-based attention theory. Computationally, we show that extending an established sequential sampling decision-making model by a value-based attention mechanism offers a comprehensive account of the interplay between value, attention, response times and decisions.
C1 [Gluth, Sebastian; Kern, Nadja; Kortmann, Maria; Vitali, Cecile L.] Univ Basel, Dept Psychol, Basel, Switzerland.
RP Gluth, S (corresponding author), Univ Basel, Dept Psychol, Basel, Switzerland.
EM sebastian.gluth@unibas.ch
OI Gluth, Sebastian/0000-0003-2241-5103
FU Swiss National Science FoundationSwiss National Science Foundation
   (SNSF)European Commission [100014_172761]
FX We thank K. Louie for providing us with materials from the original
   study and for approving the preregistration protocol of the direct
   replication experiment. Further thanks go to I. Krajbich and A. Rangel
   for sharing their data and to I. Krajbich and J. Rieskamp for comments
   on an earlier version of the manuscript. S.G. was supported by a grant
   from the Swiss National Science Foundation (no. 100014_172761). The
   funders had no role in study design, data collection and analysis,
   decision to publish or preparation of the manuscript.
CR Aiken L.S., 1991, MULTIPLE REGRESSION
   Anderson BA, 2011, P NATL ACAD SCI USA, V108, P10367, DOI 10.1073/pnas.1104047108
   Asendorpf JB, 2013, EUR J PERSONALITY, V27, P108, DOI 10.1002/per.1919
   BECKER GM, 1964, BEHAV SCI, V9, P226, DOI 10.1002/bs.3830090304
   Brandt MJ, 2014, J EXP SOC PSYCHOL, V50, P217, DOI 10.1016/j.jesp.2013.10.005
   Busemeyer JR, 2019, TRENDS COGN SCI, V23, P251, DOI 10.1016/j.tics.2018.12.003
   Callaway F., 2019, ATTENTION VALUE BASE, DOI 10.31234/osf.io/57v6k
   Carandini M, 2012, NAT REV NEUROSCI, V13, P51, DOI 10.1038/nrn3136
   Cavanagh JF, 2014, J EXP PSYCHOL GEN, V143, P1476, DOI 10.1037/a0035813
   Cavanagh SE, 2019, P NATL ACAD SCI USA, V116, P22795, DOI 10.1073/pnas.1906662116
   Chang LW, 2019, J EXP SOC PSYCHOL, V85, DOI 10.1016/j.jesp.2019.103847
   Cox KM, 2014, J NEUROSCI, V34, P16533, DOI 10.1523/JNEUROSCI.3927-14.2014
   Fiedler S, 2012, FRONT PSYCHOL, V3, DOI 10.3389/fpsyg.2012.00335
   Fontanesi L, 2019, PSYCHON B REV, V26, P1099, DOI 10.3758/s13423-018-1554-2
   Forstmann BU, 2016, ANNU REV PSYCHOL, V67, P641, DOI 10.1146/annurev-psych-122414-033645
   Frederick S, 2014, J MARKETING RES, V51, P487, DOI 10.1509/jmr.12.0061
   Furl N, 2016, PSYCHOL SCI, V27, P1379, DOI 10.1177/0956797616661523
   Glickman M, 2018, PSYCHOL SCI, V29, P2010, DOI 10.1177/0956797618803643
   Glimcher PW, 2004, SCIENCE, V306, P447, DOI 10.1126/science.1102566
   Gluth S, 2018, ELIFE, V7, DOI 10.7554/eLife.39659
   Gluth S, 2017, J NEUROSCI, V37, P371, DOI [10.1523/JNEUROSCI.2532-16.2017, 10.1523/JNEUROSCI.2532-16.2016]
   Gold JI, 2007, ANNU REV NEUROSCI, V30, P535, DOI 10.1146/annurev.neuro.29.051605.113038
   Grueschow M, 2015, NEURON, V85, P874, DOI 10.1016/j.neuron.2014.12.054
   Holmes AP, 1998, NEUROIMAGE, V7, pS754, DOI [10.1016/S1053-8119(18)31587-8, DOI 10.1016/S1053-8119(18)31587-8]
   Holper L, 2017, ENEURO, V4, DOI 10.1523/ENEURO.0365-17.2017
   HUBER J, 1982, J CONSUM RES, V9, P90, DOI 10.1086/208899
   KASS RE, 1995, J AM STAT ASSOC, V90, P773, DOI 10.1080/01621459.1995.10476572
   Khaw MW, 2017, P NATL ACAD SCI USA, V114, P12696, DOI 10.1073/pnas.1715293114
   Kobayashi S, 2010, J NEUROSCI, V30, P534, DOI 10.1523/JNEUROSCI.4009-09.2010
   Krajbich I, 2011, P NATL ACAD SCI USA, V108, P13852, DOI 10.1073/pnas.1101328108
   Krajbich I, 2010, NAT NEUROSCI, V13, P1292, DOI 10.1038/nn.2635
   Lee M. D., 2013, BAYESIAN COGNITIVE M
   Li V, 2018, P NATL ACAD SCI USA, V115, pE8825, DOI 10.1073/pnas.1805224115
   Louie K, 2013, P NATL ACAD SCI USA, V110, P6139, DOI 10.1073/pnas.1217854110
   Louie K, 2011, J NEUROSCI, V31, P10627, DOI 10.1523/JNEUROSCI.1237-11.2011
   Luce R., 1959, INDIVIDUAL CHOICE BE
   McFadden D, 2001, AM ECON REV, V91, P351, DOI 10.1257/aer.91.3.351
   Mechera-Ostrovsky T, 2018, SCI REP-UK, V8, DOI 10.1038/s41598-018-28728-9
   Mohr PNC, 2017, SCI REP-UK, V7, DOI 10.1038/s41598-017-06968-5
   Mullett Timothy L, 2016, Decision (Wash D C ), V3, P231
   Munafo MR, 2017, NAT HUM BEHAV, V1, DOI 10.1038/s41562-016-0021
   Padoa-Schioppa C, 2009, J NEUROSCI, V29, P14004, DOI 10.1523/JNEUROSCI.3751-09.2009
   Palminteri S, 2015, NAT COMMUN, V6, DOI 10.1038/ncomms9096
   Pearson D, 2016, ATTEN PERCEPT PSYCHO, V78, P2226, DOI 10.3758/s13414-016-1135-2
   Polania R, 2014, NEURON, V82, P709, DOI 10.1016/j.neuron.2014.03.014
   Ratcliff R, 1998, PSYCHOL SCI, V9, P347, DOI 10.1111/1467-9280.00067
   Rustichini A, 2017, NAT COMMUN, V8, DOI 10.1038/s41467-017-01373-y
   Savage L.J., 1954, FDN STAT
   Shimojo S, 2003, NAT NEUROSCI, V6, P1317, DOI 10.1038/nn1150
   Simonsohn U, 2015, PSYCHOL SCI, V26, P559, DOI 10.1177/0956797614567341
   Sims CA, 2003, J MONETARY ECON, V50, P665, DOI 10.1016/S0304-3932(03)00029-1
   Smith SM, 2019, PSYCHOL SCI, V30, P116, DOI 10.1177/0956797618810521
   Spektor MS, 2019, PSYCHOL REV, V126, P52, DOI 10.1037/rev0000122
   Stewart N, 2016, J BEHAV DECIS MAKING, V29, P137, DOI 10.1002/bdm.1901
   Tajima S, 2019, NAT NEUROSCI, V22, P1503, DOI 10.1038/s41593-019-0453-9
   Thomas AW, 2019, NAT HUM BEHAV, V3, P625, DOI 10.1038/s41562-019-0584-8
   Towal RB, 2013, P NATL ACAD SCI USA, V110, pE3858, DOI 10.1073/pnas.1304429110
   Tsetsos K, 2012, P NATL ACAD SCI USA, V109, P9659, DOI 10.1073/pnas.1119569109
   Turner BM, 2013, NEUROIMAGE, V72, P193, DOI 10.1016/j.neuroimage.2013.01.048
   Tusche A, 2018, ELIFE, V7, DOI [10.7554/elife.31185, 10.7554/eLife.31185]
   Usher M, 2019, CURR DIR PSYCHOL SCI, V28, P552, DOI 10.1177/0963721419862277
NR 61
TC 29
Z9 29
U1 6
U2 26
PU NATURE PUBLISHING GROUP
PI NEW YORK
PA 75 VARICK ST, 9TH FLR, NEW YORK, NY 10013-1917 USA
SN 2397-3374
J9 NAT HUM BEHAV
JI Nat. Hum. Behav.
PD JUN
PY 2020
VL 4
IS 6
BP 634
EP 645
DI 10.1038/s41562-020-0822-0
EA FEB 2020
PG 12
WC Psychology, Biological; Multidisciplinary Sciences; Neurosciences;
   Psychology, Experimental
WE Science Citation Index Expanded (SCI-EXPANDED); Social Science Citation Index (SSCI)
SC Psychology; Science & Technology - Other Topics; Neurosciences &
   Neurology
GA LZ5CX
UT WOS:000510821300002
PM 32015490
OA Green Accepted
DA 2022-02-06
ER

PT J
AU Sykes, K
   Basantis, A
   Dingus, T
   Murray-Tuite, P
   Neurauter, ML
   Doerzaph, Z
AF Sykes, Kayla
   Basantis, Alexis
   Dingus, Thomas
   Murray-Tuite, Pamela
   Neurauter, M. Lucas
   Doerzaph, Zachary
TI Human factors evaluation of an in-vehicle active traffic and demand
   management (ATDM) system
SO TRANSPORTATION RESEARCH PART F-TRAFFIC PSYCHOLOGY AND BEHAVIOUR
LA English
DT Article
DE Active Traffic and Demand Management (ATDM); Connected vehicles; Human
   factors; Driver-Vehicle Interface (DVI); Vehicle-to-Infrastructure (V2I)
AB This research study focused on the evaluation of an emulated in-vehicle Active Traffic and Demand Management (ATDM) system on Interstate 66 in Northern Virginia. Traditional ATDM systems rely on infrastructure-mounted variable message signs (VMS) to provide information (speed limits, lane availability, etc.) to the traveling public. By providing information about dynamic roadway conditions on an in-vehicle device, the ATDM may improve driving safety and performance by allowing drivers to remain consistently aware of forthcoming traffic conditions and roadway requirements; even when external signage is inaccessible. This study represents an initial investigation of an emulated in-vehicle ATDM to provide developers with design guidance and ensure that unintended consequences, such as distraction, do not undermine the potential benefits.
   Twenty younger and 20 older participants, accompanied by a member of the research team, experienced the following ATDM features on an in-vehicle device (IVD) mounted to the dashboard: (1) dynamic speed limits, (2) dynamic lane use/shoulder control, (3) High Occupancy Vehicle (HOV) restrictions, and (4) roadway information from variable message signs. The IVD was equipped with auditory and visual alerts notifying the driver when relevant visual information was updated. Research questions addressed distraction and driver behavior associated with use of the system. Qualitative and quantitative participant data was acquired from the instrumented vehicle, various questionnaires, and researcher observation.
   Several key findings were uncovered: (1) The IVD, as tested, did not warrant classification as a source of distraction according to the NHTSA guidelines; v2) There was a significant difference in eye-glance durations to the IVD when comparing the VMS alerts to both the speed limit and lane management alerts; and (3) The speed limit alert motivated participants to alter their speed (per survey results and participant speed data). (C) 2020 Elsevier Ltd. All rights reserved.
C1 [Sykes, Kayla] Toxcel LLC, 7140 Heritage Village Plaza, Gainesville, VA USA.
   [Basantis, Alexis; Dingus, Thomas; Neurauter, M. Lucas; Doerzaph, Zachary] Virginia Tech, Transportat Inst, 3500 Transportat Res Plaza, Blacksburg, VA 24061 USA.
   [Murray-Tuite, Pamela] Virginia Polytech Inst & State Univ, Dept Civil Engn, 7054 Haycock Rd, Falls Church, VA USA.
RP Basantis, A (corresponding author), Virginia Tech, Transportat Inst, 3500 Transportat Res Plaza, Blacksburg, VA 24061 USA.
EM kayla.sykes@toxcel.com; abasantis@vtti.vt.edu; tdingus@vtti.vt.edu;
   murraytu@vt.edu; lneurauter@vtti.vt.edu; zdoerzaph@vtti.vt.edu
RI Doerzaph, Zac/I-9832-2019
OI Doerzaph, Zac/0000-0002-3897-1430
FU U.S. Department of Transportation -Research and Innovative Technology
   Administration; University Transportation Centers Program; Virginia Tech
   Transportation Institute (VTTI)
FX The author recognizes the support that was provided by a grant from the
   U.S. Department of Transportation -Research and Innovative Technology
   Administration, the University Transportation Centers Program, and the
   Virginia Tech Transportation Institute (VTTI).; Thank you to VTTI as a
   whole for its numerous resources, incredible staff, and for providing
   exceptional opportunities for researchers.
CR AECOM, 2016, FIN REP DET CAND ACT
   Campbell J., 2004, IN VEHICLE DISPLAY I
   Dey KC, 2016, TRANSPORT RES C-EMER, V68, P168, DOI 10.1016/j.trc.2016.03.008
   Dingus TA, 2016, P NATL ACAD SCI USA, V113, P2636, DOI 10.1073/pnas.1513271113
   Dong CH, 2019, MOB INF SYST, V2019, DOI 10.1155/2019/9527890
   Federal Highway Administration, 2018, HIGHW STAT 2017
   Federal Highway Administration, 2011, HIGHW STAT SER HIGHW
   Harding John, 2014, 812014 DOT HS
   HART S G, 1988, P139
   Hourdos J., 2013, EFFECTIVENESS URBAN
   IEEE, 2011, IMPACT CONTROL TECHN
   Kary B., 2012, MINNESOTA DOT I 35W
   Kim SL, 2018, IEEE SYS MAN CYBERN, P1081, DOI 10.1109/SMC.2018.00191
   Kuhn B., 2013, ACTIVE TRANSPORTATIO
   Kurzhanskiy AA, 2010, PHILOS T R SOC A, V368, P4607, DOI 10.1098/rsta.2010.0185
   Lagoo R, 2019, IEEE CONSUM ELECTR M, V8, P79, DOI 10.1109/MCE.2019.2923896
   Li XM, 2019, ACCIDENT ANAL PREV, V122, P143, DOI 10.1016/j.aap.2018.10.007
   Lu N, 2014, IEEE INTERNET THINGS, V1, P289, DOI 10.1109/JIOT.2014.2327587
   McCabe, 2015, ACTIVE TRAFFIC MANAG
   Miller J, 2008, IEEE INT VEH SYM, P1062
   Morris A., 2015, EUROPEAN TRANSPORT R, P7
   Narla SRK, 2013, ITE J, V83, P22
   National Aeronautics and Space Administration, BLINK FLASH TEMP RES
   National Highway Traffic Safety Administration, 2012, VIS MAN NHTSA DRIV D
   Ortiz C, 2018, ACCIDENT ANAL PREV, V117, P239, DOI 10.1016/j.aap.2018.04.018
   Ott R.L., 2010, INTRO STAT METHODS D
   Perez W., 2016, ACTIVE TRAFFIC MANAG
   Preusser David F, 2003, Annu Proc Assoc Adv Automot Med, V47, P527
   Stone, 2007, ACTIVE TRAFFIC MANAG
   United States Department of Transportation, 2014, ITS RES 2015 2019 CO
   USDOT, 2018, INT TRANSP SYST DEPL
   Vaportzis E, 2017, FRONT PSYCHOL, V8, DOI 10.3389/fpsyg.2017.01687
   Virginia Department of Transportation, 2016, HIGH OCC VEH HOV
   Wood, 2017, ACTIVE TRAFFIC MANAG
   WSDOT, 2018, TRANSP SYST MAN OP P
   WSDOT, 2011, COLL DAT ATDM CORR
NR 36
TC 0
Z9 0
U1 1
U2 10
PU ELSEVIER SCI LTD
PI OXFORD
PA THE BOULEVARD, LANGFORD LANE, KIDLINGTON, OXFORD OX5 1GB, OXON, ENGLAND
SN 1369-8478
EI 1873-5517
J9 TRANSPORT RES F-TRAF
JI Transp. Res. Pt. F-Traffic Psychol. Behav.
PD MAY
PY 2020
VL 71
BP 119
EP 144
DI 10.1016/j.trf.2020.04.004
PG 26
WC Psychology, Applied; Transportation
WE Social Science Citation Index (SSCI)
SC Psychology; Transportation
GA LS2MF
UT WOS:000536222800011
OA Green Published, Green Submitted
DA 2022-02-06
ER

PT J
AU Bertolazzi, E
   Biral, F
   Da Lio, M
   Saroldi, A
   Tango, F
AF Bertolazzi, Enrico
   Biral, Francesco
   Da Lio, Mauro
   Saroldi, Andrea
   Tango, Fabio
TI Supporting Drivers in Keeping Safe Speed and Safe Distance: The SASPENCE
   Subproject Within the European Framework Programme 6 Integrating Project
   PReVENT
SO IEEE TRANSACTIONS ON INTELLIGENT TRANSPORTATION SYSTEMS
LA English
DT Article
DE Adaptive automation; advanced driver-assistance systems; collision
   avoidance; cruise assistance; H-metaphor; human-machine systems; safe
   distance; safe speed
ID ADAPTIVE CRUISE CONTROL; COLLISION-AVOIDANCE; VEHICLE; ASSISTANCE;
   OPTIMIZATION; SYSTEMS; DESIGN
AB This paper describes a novel driver-support system that helps to maintain the correct speed and headway (distance) with respect to lane curvature and other vehicles ahead. The system has been developed as part of the Integrating Project PReVENT under the European Framework Programme 6, which is named SAfe SPEed and safe distaNCE (SASPENCE). The application uses a detailed description of the situation ahead of the vehicle. Many sensors [radar, video camera, Global Positioning System (GPS) and accelerometers, digital maps, and vehicle-to-vehicle wireless local area network (WLAN) connections] are used, and state-of-the-art data fusion provides a model of the environment. The system then computes a feasible maneuver and compares it with the driver's behavior to detect possible mistakes. The warning strategies are based on this comparison. The system "talks" to the driver mainly via a haptic pedal or seat belt and "listens" to the driver mainly via the vehicle acceleration. This kind of operation, i.e., the comparison between what the system thinks is possible and what the driver appears to be doing, and the consequent dialog can be regarded as simple implementations of the rider-horse metaphor (H-metaphor). The system has been tested in several situations (driving simulator, hardware in the loop, and real road tests). Objective and subjective data have been collected, revealing good acceptance and effectiveness, particularly in awakening distracted drivers. The system intervenes only when a problem is actually detected in the headway and/or speed (approaching curves or objects) and has been shown to cause prompt reactions and significant speed correction before getting into really dangerous situations.
C1 [Bertolazzi, Enrico; Biral, Francesco; Da Lio, Mauro] Univ Trento, Dept Mech & Struct Engn, I-38050 Trento, Italy.
   [Saroldi, Andrea; Tango, Fabio] Ctr Ric Fiat, I-10043 Orbassano, Italy.
RP Bertolazzi, E (corresponding author), Univ Trento, Dept Mech & Struct Engn, I-38050 Trento, Italy.
EM enrico.bertolazzi@unitn.it; francesco.biral@unitn.it;
   mauro.dalio@unitn.it; andrea.saroldi@crf.it; fabio.tango@crf.it
RI Bertolazzi, Enrico/AAY-3453-2021
OI Bertolazzi, Enrico/0000-0003-0487-5210; Biral,
   Francesco/0000-0001-8098-7965; Da Lio, Mauro/0000-0002-6619-9484
FU European CommissionEuropean CommissionEuropean Commission Joint Research
   Centre [FP6 507075]
FX Manuscript received December 15, 2008; revised July 13, 2009; accepted
   September 8, 2009. Date of publication December 31, 2009; date of
   current version September 3, 2010. This work was supported by the
   European Commission under Framework Programme 6 under Grant FP6 507075.
   The Associate Editor for this paper was R.-W. Goudy.
CR Adell E, 2008, IET INTELL TRANSP SY, V2, P1, DOI 10.1049/iet-its:20070009
   Adell E., 2008, OPEN TRANSP J, V2, P53, DOI DOI 10.2174/1874447800802010053
   ADELL E, 2009, TRANSP RE C IN PRESS
   Aguilera V, 2005, 2005 IEEE Intelligent Vehicles Symposium Proceedings, P807
   ALONSO M, 2005, P ROAD SAF 4 CONT WA
   ALONSO M, 2005, FUNCTIONAL REQUIREME
   ALONSO M, 2007, P 20 ICTCT WORKSH VA
   Amditis A, 2010, IEEE T INTELL TRANSP, V11, P554, DOI 10.1109/TITS.2009.2036736
   BARTLETT W, 1979, SOC AUTOMOTIVE ENG T
   BENGTSSON J, 2001, THESIS LUNDS T HOGSK
   BERTIN RJV, 2002, VISUO VESTIBULAR INT
   Bertolazzi E, 2006, J COMPUT APPL MATH, V185, P404, DOI 10.1016/j.cam.2005.03.019
   Bertolazzi E, 2005, MULTIBODY SYST DYN, V13, P233, DOI 10.1007/s11044-005-3987-4
   Bertoncini M, 2007, OBES SURG, V17, P119
   Betts JT, 1998, J GUID CONTROL DYNAM, V21, P193, DOI 10.2514/2.4231
   Biegler LT, 2002, CHEM ENG SCI, V57, P575, DOI 10.1016/S0009-2509(01)00376-1
   Biral F, 2005, 2005 IEEE Intelligent Vehicles Symposium Proceedings, P36
   BLERVAQUE V, 2008, PREVENT MAPS ADAS
   Bruce J, 2002, 2002 IEEE/RSJ INTERNATIONAL CONFERENCE ON INTELLIGENT ROBOTS AND SYSTEMS, VOLS 1-3, PROCEEDINGS, P2383, DOI 10.1109/IRDS.2002.1041624
   Carsten OMJ, 2005, ACCIDENT ANAL PREV, V37, P407, DOI 10.1016/j.aap.2004.02.007
   CARSTEN OMJ, 2003, P ICTCT WORKSH NAG J
   Cervantes A., 2001, ENCY OPTIMIZATION, V4, P216
   Cerven WT, 2004, J GUID CONTROL DYNAM, V27, P506, DOI 10.2514/1.4306
   CHEE W, 1994, PROCEEDINGS OF THE 1994 AMERICAN CONTROL CONFERENCE, VOLS 1-3, P3586
   Cossalter V, 1999, VEHICLE SYST DYN, V31, P113, DOI 10.1076/vesd.31.2.113.2094
   CUTHRELL JE, 1989, COMPUT CHEM ENG, V13, P49, DOI 10.1016/0098-1354(89)89006-4
   DALLAFONTANA M, 2006, P FISITA
   DINGUS TA, 1998, HUMAN FACTORS INTELL
   ELVIK R, 2006, TRANSPORT RES REC, V2005, P59
   FIORANI M, 2005, P ITS EUR C HAN GERM
   Flemisch FO., 2003, H METAPHOR GUIDELINE
   FLOUDAS N, 2007, P 14 WORLD C INT TRA
   GIETELINK O, 2005, P 16 IFAC WORLD C PR
   Gietelink O, 2006, VEHICLE SYST DYN, V44, P569, DOI 10.1080/00423110600563338
   GODLEY ST, 1999, THESIS MONASH U CLAY
   Heide A, 2006, ANNU REV CONTROL, V30, P197, DOI 10.1016/j.arcontrol.2006.09.005
   Inagaki T, 2008, ANNU REV CONTROL, V32, P253, DOI 10.1016/j.arcontrol.2008.07.003
   Jimenez F, 2008, IET INTELL TRANSP SY, V2, P132, DOI 10.1049/iet-its:20070019
   Knipling R. R., 1993, REAR END CRASHES PRO
   LAPPE M, 2000, P DRIV SIM C PAR FRA
   LaValle SM, 2001, INT J ROBOT RES, V20, P378, DOI 10.1177/02783640122067453
   LEE YH, 2008, P ASME IMECE BOST MA
   Martinez JJ, 2007, IEEE T CONTR SYST T, V15, P246, DOI 10.1109/TCST.2006.886432
   Milliken W., 1995, RACE CAR VEHICLE DYN
   MITCHELL W, 1968, SOC AUTOMOTIVE ENG T
   Moon S, 2008, VEHICLE SYST DYN, V46, P661, DOI 10.1080/00423110701576130
   Moon S, 2009, CONTROL ENG PRACT, V17, P442, DOI 10.1016/j.conengprac.2008.09.006
   Ndjeng AN, 2007, 2007 IEEE INTELLIGENT VEHICLES SYMPOSIUM, VOLS 1-3, P613
   NILSSON G, 2004, THESIS LUND U LUND
   Norman D., 2007, DESIGN FUTURE THINGS
   Okada A., 1999, JSAE REV, V20, P537
   RICE RS, 1973, INT AUT ENG C DETR M
   SAROLDI A, SASPENCE FINAL REP 2
   Sattel T, 2008, VEHICLE SYST DYN, V46, P597, DOI 10.1080/00423110701543452
   Scheunert Ullrich, 2007, Proceedings of the 2007 IEEE Intelligent Vehicles Symposium, P196
   Sentouh C, 2006, VEHICLE SYST DYN, V44, P612, DOI 10.1080/00423110600879395
   Tango F, 2005, 2005 IEEE Intelligent Transportation Systems Conference (ITSC), P614
   TANGO F, 2007, P 6 EUR C INT TRANSP
   Vahidi A, 2003, IEEE T INTELL TRANSP, V4, P143, DOI 10.1109/TITS.2003.821292
   VANKAMPEN B, 2003, REAR END CHAIN ACCID
   Veeraklaew T, 2001, J GUID CONTROL DYNAM, V24, P228, DOI 10.2514/2.4733
   von Stryk O., 1992, Annals of Operations Research, V37, P357, DOI 10.1007/BF02071065
   Weigel H, 2006, 2006 IEEE INTELLIGENT VEHICLES SYMPOSIUM, P516, DOI 10.1109/IVS.2006.1689680
   [No title captured]
NR 64
TC 60
Z9 66
U1 0
U2 39
PU IEEE-INST ELECTRICAL ELECTRONICS ENGINEERS INC
PI PISCATAWAY
PA 445 HOES LANE, PISCATAWAY, NJ 08855-4141 USA
SN 1524-9050
EI 1558-0016
J9 IEEE T INTELL TRANSP
JI IEEE Trans. Intell. Transp. Syst.
PD SEP
PY 2010
VL 11
IS 3
BP 525
EP 538
DI 10.1109/TITS.2009.2035925
PG 14
WC Engineering, Civil; Engineering, Electrical & Electronic; Transportation
   Science & Technology
WE Science Citation Index Expanded (SCI-EXPANDED)
SC Engineering; Transportation
GA 667YL
UT WOS:000283233800003
DA 2022-02-06
ER

PT J
AU Maskey, SR
   Badsha, S
   Sengupta, S
   Khalil, I
AF Maskey, Shirshak Raja
   Badsha, Shahriar
   Sengupta, Shamik
   Khalil, Ibrahim
TI ALICIA: Applied Intelligence in blockchain based VANET: Accident
   Validation as a Case Study
SO INFORMATION PROCESSING & MANAGEMENT
LA English
DT Article
DE Blockchain; Hyperledger Fabric; Artificial neural networks; Miner node
   selection; VANET systems
ID AI
AB In a connected vehicle application, the driver heavily depends on the messages, such as accident notification, collision warning, brake warning, etc., generated by the vehicle. These messages, which are generated by On-Board Units (OBU) can be used by an attacker to distract the driver or change the driving behavior to fulfill the attacker's intentions. These generations of false messages are termed under illusion attacks. These types of attacks can be deterred by using blockchain-based architecture, which requires consensus to validate the generated messages. While the implementation of blockchain technology in connected vehicles is increasing, it is facing several vulnerabilities and threats from malicious nodes, anomalous data, and imperfect consensus mechanisms. These vulnerabilities in the system are majorly caused by malicious nodes. The generated false data can be injected at any section of the network, and not only by connected vehicles but also by endorsing Road Side Units (RSUs). These vulnerabilities can be checked to a great extent through the Miner Node Selection (MNS) process in blockchain-based systems. The MNS process selects a specific set of RSUs from all RSUs in a vehicular network (VANET) to run the consensus process. To overcome that goal, we propose ALICIA (AppLied Intelligence in bloCkchaIn vAnet) where we have used the Artificial Neural Network (ANN) to select when and which node to exclude during the consensus process. Similarly, we have also proposed our Accident detection and validation system where we detect and validate an accident, and send the data to ALICIA to perform MNS. We have used Hyperledger Fabric (HF), a blockchain platform developed as a part of the Hyperledger Project, to implement our architecture, which uses the Practical Byzantine Fault Tolerance (PBFT) method to reach consensus for it does not require high computation power to add transactions to the blockchain.
C1 [Maskey, Shirshak Raja; Badsha, Shahriar; Sengupta, Shamik] Univ Nevada, Reno, NV 89557 USA.
   [Khalil, Ibrahim] RMIT Univ, Melbourne, Vic, Australia.
RP Badsha, S (corresponding author), Univ Nevada, Reno, NV 89557 USA.
EM shirshak.maskey@nevada.unr.edu; sbadsha@unr.edu; ssengupta@unr.edu;
   ibrahim.khalil@rmit.edu.au
OI Maskey, Shirshak/0000-0001-7759-9929; Khalil,
   Ibrahim/0000-0001-5512-114X
CR Abuelela M., 2009, VTC SPRING 2009 IEEE, P1
   Amin MS, 2012, 2012 INTERNATIONAL CONFERENCE ON INFORMATICS, ELECTRONICS & VISION (ICIEV), P640, DOI 10.1109/ICIEV.2012.6317382
   Androulaki E, 2018, EUROSYS '18: PROCEEDINGS OF THE THIRTEENTH EUROSYS CONFERENCE, DOI 10.1145/3190508.3190538
   Aniello L, 2017, 2017 13TH EUROPEAN DEPENDABLE COMPUTING CONFERENCE (EDCC 2017), P151, DOI 10.1109/EDCC.2017.31
   Association for Safe International Road Travel, ROAD SAF FACTS
   Baniata H, 2021, INFORM PROCESS MANAG, V58, DOI 10.1016/j.ipm.2020.102393
   Berdik D, 2021, INFORM PROCESS MANAG, V58, DOI 10.1016/j.ipm.2020.102397
   Bhattacharjee A., 2020, P 2020 IEEE KANS POW, P1, DOI DOI 10.1109/KPEC47870.2020.9167676
   Cachin C., 2016, P WORKSH DISTR CRYPT, P1
   Cao Z., 2008, P IEEE C COMP COMM IEEE INFOCOM WORKSH, P1
   Castro M, 1999, USENIX ASSOCIATION PROCEEDINGS OF THE THIRD SYMPOSIUM ON OPERATING SYSTEMS DESIGN AND IMPLEMENTATION (OSDI '99), P173
   Chakrabarti S., 2014, 2014 CLEMS U POW SYS, P1, DOI DOI 10.1109/PSC.2014
   Chen J., 2018, ABS180800216 ARXIV ABS180800216 ARXIV
   Devi GSP, 2019, INT CONF ADVAN COMPU, P390, DOI 10.1109/ICACCS.2019.8728507
   Dey S, 2018, COMPUT SCI ELECTR, P7, DOI 10.1109/CEEC.2018.8674185
   Dinh TN, 2018, COMPUTER, V51, P48, DOI 10.1109/MC.2018.3620971
   Dogru N, 2018, 2018 15TH LEARNING AND TECHNOLOGY CONFERENCE (L&T), P40, DOI 10.1109/LT.2018.8368509
   Fernandes B, 2016, VEH COMMUN, V3, P1, DOI 10.1016/j.vehcom.2015.11.001
   Fogue M, 2012, IEEE VEH TECHNOL MAG, V7, P90, DOI 10.1109/MVT.2012.2203877
   Guo H, 2018, PROCEEDINGS OF 2018 1ST IEEE INTERNATIONAL CONFERENCE ON HOT INFORMATION-CENTRIC NETWORKING (HOTICN 2018), P218, DOI 10.1109/HOTICN.2018.8606016
   Gupta S, 2019, BLOCKCHAIN TRANSACTI
   Hu L, 2018, AUTOMATICA, V87, P176, DOI 10.1016/j.automatica.2017.09.028
   Hyperledger, 2019, BLOCKCH PLATF ENT
   Kamijo S., 2000, IEEE Transactions on Intelligent Transportation Systems, V1, P108, DOI 10.1109/6979.880968
   Khalil U, 2017, 2017 INTERNATIONAL SYMPOSIUM ON WIRELESS SYSTEMS AND NETWORKS (ISWSN)
   Kudva Sowmya, 2020, 2020 IEEE International Conference on Informatics, IoT, and Enabling Technologies (ICIoT), P422, DOI 10.1109/ICIoT48696.2020.9089473
   Kudva S, 2021, INFORM SCIENCES, V545, P170, DOI 10.1016/j.ins.2020.07.060
   Li JX, 2020, INFORM PROCESS MANAG, V57, DOI 10.1016/j.ipm.2020.102382
   Lo NW, 2007, IEEE GLOBE WORK, P69
   Lyamin N, 2018, IEEE NETWORK, V32, P15, DOI 10.1109/MNET.2018.1800074
   MASKEY SR, 2020, 2020 IEEE INT C PERV, P1
   Mo YL, 2010, IEEE DECIS CONTR P, P5967, DOI 10.1109/CDC.2010.5718158
   Moosavi S., 2017, P 3 ACM SIGSPATIAL W
   Oham C, 2021, INFORM PROCESS MANAG, V58, DOI 10.1016/j.ipm.2020.102426
   Panse P, 2016, INT J INFORM COMMUNI
   Putz B, 2021, INFORM PROCESS MANAG, V58, DOI 10.1016/j.ipm.2020.102425
   Salimitari M, 2019, IEEE GLOB COMM CONF
   Salimitari M, 2017, 2017 IEEE 3RD INTERNATIONAL CONFERENCE ON COLLABORATION AND INTERNET COMPUTING (CIC), P267, DOI 10.1109/CIC.2017.00043
   Sanguesa JA, 2015, SENSORS-BASEL, V15, P31794, DOI 10.3390/s151229889
   Sharma Renu, 2015, 2015 4th International Conference on Reliability, Infocom Technologies and Optimization (ICRITO) (Trends and Future Directions), P1, DOI 10.1109/ICRITO.2015.7359296
   Shepard D. P, 2012, DRONE HACK SPOOFING
   SKEEN D, 1983, IEEE T SOFTWARE ENG, V9, P219, DOI 10.1109/TSE.1983.236608
   Swan Melanie, 2015, BLOCKCHAIN BLUEPRINT
   Tadeusiewicz R, 1994, NEURAL NETWORKS COMP, P69
   White J, 2011, MOBILE NETW APPL, V16, P285, DOI 10.1007/s11036-011-0304-8
   Xu XQ, 2021, INFORM PROCESS MANAG, V58, DOI 10.1016/j.ipm.2020.102436
   Yang Q, 2019, ACM T INTEL SYST TEC, V10, DOI 10.1145/3298981
   You C.-W., 2013, ACM MOBISYS, P461
   Zhao QY, 2020, INFORM PROCESS MANAG, V57, DOI 10.1016/j.ipm.2020.102355
NR 49
TC 2
Z9 2
U1 7
U2 7
PU ELSEVIER SCI LTD
PI OXFORD
PA THE BOULEVARD, LANGFORD LANE, KIDLINGTON, OXFORD OX5 1GB, OXON, ENGLAND
SN 0306-4573
EI 1873-5371
J9 INFORM PROCESS MANAG
JI Inf. Process. Manage.
PD MAY
PY 2021
VL 58
IS 3
AR 102508
DI 10.1016/j.ipm.2021.102508
PG 21
WC Computer Science, Information Systems; Information Science & Library
   Science
WE Science Citation Index Expanded (SCI-EXPANDED); Social Science Citation Index (SSCI)
SC Computer Science; Information Science & Library Science
GA TY5IJ
UT WOS:000683817700006
DA 2022-02-06
ER

PT J
AU Wang, C
   Zhang, WH
   Feng, ZX
   Wang, K
   Gao, YH
AF Wang Cheng
   Zhang Weihua
   Feng Zhongxiang
   Wang Kun
   Gao Yuhua
TI Exploring Factors Influencing the Risky Cycling Behaviors of Young
   Cyclists Aged 15-24 Years: A Questionnaire-Based Study in China
SO RISK ANALYSIS
LA English
DT Article
DE Gender; perceived cycling skills; perceived risk; risky cycling
   behaviors; young cyclists
ID DRIVER SKILL INVENTORY; MOBILE PHONE USE; SENSATION-SEEKING; TAKING
   BEHAVIOR; BICYCLE SAFETY; DRIVING ANGER; RIDER CONTROL; CRASHES; MODEL;
   PERCEPTION
AB Road traffic crashes are the leading cause of death for young people, among whom cyclists account for a higher percentage of injuries and deaths than any other road users. This study aimed to examine the factor structure of the Young Cyclist Behavior Questionnaire (YCBQ) and investigate the relationships among demographic characteristics, cycling use-related variables, perceived risk, perceived cycling skills, and risky cycling behaviors among young people. A sample of 448 cyclists (mean age of 20.37 years) completed the questionnaire. Exploratory factor analysis, confirmatory factor analysis, and structural equation modeling were utilized. The YCBQ had a clear factorial structure, items with high factor loadings, and good internal consistency. The five-factor structure included traffic violations, impulsive behaviors, ordinary violations, distractions, and errors. Risky cycling behaviors could be explained by gender, age, perceived risk, and perceived cycling skills, with the model explaining 37% of the variance. Gender had the greatest impact on risky cycling behaviors; male individuals were more likely to engage in risky behaviors. Young cyclists with higher levels of perceived risk had lower probabilities of engaging in risky cycling behaviors. Cyclists with lower scores on perceived cycling skills were more likely to report engaging in risky cycling behaviors. Age significantly explained risky behaviors; the younger the cyclist was, the higher his or her risky behaviors score. This research provides a theoretical foundation for the prevention of risky behaviors among young cyclists. Regarding intervention design, attention to the identified gender differences, the need to strengthen the ability to perceive risk, and the importance of road safety education for young cyclists may promote safer cycling.
C1 [Wang Cheng; Wang Kun] Hefei Univ Technol, Sch Civil & Hydraul Engn, Hefei, Anhui, Peoples R China.
   [Zhang Weihua; Feng Zhongxiang; Gao Yuhua] Hefei Univ Technol, Sch Automobile & Traff Engn, 193 Tunxi Rd, Hefei 230009, Anhui, Peoples R China.
RP Feng, ZX (corresponding author), Hefei Univ Technol, Sch Automobile & Traff Engn, 193 Tunxi Rd, Hefei 230009, Anhui, Peoples R China.
EM fzx@hfut.edu.cn
FU National Natural Science Foundation of ChinaNational Natural Science
   Foundation of China (NSFC) [51878236, 51678211, 71971073, 51578207];
   Open Project of Key Laboratory of Ministry of Public Security for Road
   Traffic Safety [2018ZDSYSKFKT02]
FX This article was funded by the National Natural Science Foundation of
   China (Nos. 51878236, 51678211, 71971073, and 51578207) and the Open
   Project of Key Laboratory of Ministry of Public Security for Road
   Traffic Safety (No. 2018ZDSYSKFKT02).
CR Attia NA, 2017, PAK J MED SCI, V33, P860, DOI 10.12669/pjms.334.12560
   BENTLER PM, 1980, PSYCHOL BULL, V88, P588, DOI 10.1037/0033-2909.107.2.238
   Cobey KD, 2013, EVOL PSYCHOL-US, V11, P350, DOI 10.1177/147470491301100206
   De Groot-Mesken J., 2014, R201419 SWOV I ROAD
   de Waard D, 2010, ERGONOMICS, V53, P30, DOI 10.1080/00140130903381180
   Deffenbacher JL, 2002, BEHAV RES THER, V40, P717, DOI 10.1016/S0005-7967(01)00063-8
   Department for Transport, 2010, BIK CYCL PROF 21 CEN
   Donate-Lopez C, 2010, ACCIDENT ANAL PREV, V42, P297, DOI 10.1016/j.aap.2009.08.007
   Elfil M, 2017, EMERG TEHRAN, V5, P52
   Elliott MA, 2004, TRANSPORT RES F-TRAF, V7, P373, DOI 10.1016/j.trf.2004.10.002
   Elliott MA, 2007, ACCIDENT ANAL PREV, V39, P491, DOI 10.1016/j.aap.2006.08.012
   Feenstra H, 2011, INT J INJ CONTROL SA, V18, P181, DOI 10.1080/17457300.2010.540334
   Feng ZX, 2018, TUNN UNDERGR SP TECH, V81, P525, DOI 10.1016/j.tust.2018.08.032
   Feng ZX, 2016, TRANSPORT RES F-TRAF, V42, P255, DOI 10.1016/j.trf.2016.09.023
   Fonda B, 2017, J SPORT SCI, V35, P1383, DOI 10.1080/02640414.2015.1039049
   Frings D, 2012, TRAFFIC INJ PREV, V13, P493, DOI 10.1080/15389588.2012.664796
   Glicksohn J., 2018, DEV PATHWAYS DISRUPT, P183
   Gregersen NP, 1996, ACCIDENT ANAL PREV, V28, P243, DOI 10.1016/0001-4575(95)00066-6
   Hezaveh AM, 2018, J TRANSP HEALTH, V8, P289, DOI 10.1016/j.jth.2017.11.003
   Ho R., 2013, HDB UNIVARIATE MULTI
   Hooshmand J, 2014, ACCIDENT ANAL PREV, V66, P182, DOI 10.1016/j.aap.2014.01.011
   Horrey WJ, 2015, ACCIDENT ANAL PREV, V76, P25, DOI 10.1016/j.aap.2014.12.017
   Hsu IY, 2012, SAFETY SCI, V50, P1, DOI 10.1016/j.ssci.2011.04.012
   Jiang K, 2019, TRANSPORT RES F-TRAF, V64, P388, DOI 10.1016/j.trf.2019.05.020
   Johnson M, 2011, ACCIDENT ANAL PREV, V43, P323, DOI 10.1016/j.aap.2010.08.030
   Kim KH, 2006, HANDBOOK OF COMPLEMENTARY METHODS IN EDUCATION RESEARCH, P161
   Kooijman JDG, 2013, VEHICLE SYST DYN, V51, P1722, DOI 10.1080/00423114.2013.824990
   Kovacsova N, 2016, TRANSPORT RES F-TRAF, V42, P28, DOI 10.1016/j.trf.2016.06.018
   Lachapelle U, 2013, ACCIDENT ANAL PREV, V52, P237, DOI 10.1016/j.aap.2012.09.015
   LAJUNEN T, 1995, PERS INDIV DIFFER, V19, P307, DOI 10.1016/0191-8869(95)00068-H
   Li YC, 2014, TRANSPORTMETRICA A, V10, P722, DOI 10.1080/23249935.2013.854425
   Machin MA, 2008, ACCIDENT ANAL PREV, V40, P541, DOI 10.1016/j.aap.2007.08.010
   Mallery P., 2003, SPSS WINDOWS STEP ST, V4th
   Mandic S, 2016, TRANSPORT RES F-TRAF, V42, P217, DOI 10.1016/j.trf.2016.08.002
   Martinez-Ruiz V, 2014, ACCIDENT ANAL PREV, V62, P259, DOI 10.1016/j.aap.2013.10.011
   Martinussen LM, 2014, TRANSPORT RES F-TRAF, V26, P82, DOI 10.1016/j.trf.2014.06.008
   Moller M, 2008, ACCIDENT ANAL PREV, V40, P1055, DOI 10.1016/j.aap.2007.10.013
   Mwakalonge J.L., 2014, INT J TRAFFIC TRANSP, V3, P42, DOI DOI 10.5923/J.IJTTE.20140302.02
   Nie J., 2014, THESIS
   Ofo & China Academy of Transportation Sciences, 2017, REP CYCL CHIN MAJ CI
   Oviedo-Trespalacios O, 2018, RISK ANAL, V38, P2144, DOI 10.1111/risa.13119
   Ozkan T, 2006, TRANSPORT RES F-TRAF, V9, P227, DOI 10.1016/j.trf.2006.01.002
   Podsakoff PM, 2003, J APPL PSYCHOL, V88, P879, DOI 10.1037/0021-9010.88.5.879
   Pucher J, 2003, AM J PUBLIC HEALTH, V93, P1509, DOI 10.2105/AJPH.93.9.1509
   REASON J, 1990, ERGONOMICS, V33, P1315, DOI 10.1080/00140139008925335
   Rhodes N, 2011, ACCIDENT ANAL PREV, V43, P923, DOI 10.1016/j.aap.2010.11.015
   Richmond SA, 2014, INJURY PREV, V20, P191, DOI 10.1136/injuryprev-2013-040933
   Rosenman Robert, 2011, Int J Behav Healthc Res, V2, P320
   Schwab A., 2008, P 4 EUR C STRUCT CON
   Shaheen S., 2011, J TRANSP RES BOARD, V2247, P34, DOI DOI 10.3141/2247-05
   Shi J, 2011, ACCIDENT ANAL PREV, V43, P1540, DOI 10.1016/j.aap.2011.03.008
   Shi J, 2010, ACCIDENT ANAL PREV, V42, P1031, DOI 10.1016/j.aap.2009.12.010
   Sjoberg L., 2004, EXPLAINING RISK PERC
   Spolander K., 1983, 252 SWED ROAD TRAFF
   State Council of China, 2004, REG IMPL ROAD TRAFF
   Stavrinos D, 2018, CHILD DEV, V89, P118, DOI 10.1111/cdev.12827
   Sullman MJM, 2009, TRANSPORT RES F-TRAF, V12, P494, DOI 10.1016/j.trf.2009.09.002
   Thigpen C, 2019, TRANSPORT RES A-POL, V123, P68, DOI 10.1016/j.tra.2018.05.017
   Thompson D C, 1997, Inj Prev, V3, P43, DOI 10.1136/ip.3.1.43
   Twisk D, 2018, J SAFETY RES, V67, P137, DOI 10.1016/j.jsr.2018.10.003
   Twisk DAM, 2015, TRANSPORT RES F-TRAF, V30, P45, DOI 10.1016/j.trf.2015.01.011
   United Nations (UN), 2015, YOUTH POP TRENDS SUS
   Useche S. A., 2019, PEERJ, V6
   Useche SA, 2019, SAFETY SCI, V113, P105, DOI 10.1016/j.ssci.2018.11.021
   Useche SA, 2019, DATA BRIEF, V22, P627, DOI 10.1016/j.dib.2018.12.066
   Useche SA, 2018, TRANSPORT RES F-TRAF, V58, P1021, DOI 10.1016/j.trf.2018.08.003
   Useche SA, 2018, ACCIDENT ANAL PREV, V118, P86, DOI 10.1016/j.aap.2018.05.022
   Vanparijs J, 2016, ACCIDENT ANAL PREV, V97, P103, DOI 10.1016/j.aap.2016.08.018
   Wang C, 2019, TRANSPORT RES F-TRAF, V66, P63, DOI 10.1016/j.trf.2019.08.022
   Wang K., 2018, COGNITION TECHNOLOGY, V21, P275
   Wardlaw M, 2002, TRAFFIC ENG CONTR, V43, P420
   Wolfe ES, 2016, J TRAUMA NURS, V23, P65, DOI 10.1097/JTN.0000000000000188
   Wong JT, 2010, ACCIDENT ANAL PREV, V42, P275, DOI 10.1016/j.aap.2009.08.004
   World Health Organisation, 2018, GLOBAL STATUS REPORT
   Wu CX, 2012, ACCIDENT ANAL PREV, V49, P186, DOI 10.1016/j.aap.2011.06.001
   Xie J. P., 2019, J ED MEDIA STUDIES, V19, P94
   Xu J, 2018, ACCIDENT ANAL PREV, V120, P92, DOI 10.1016/j.aap.2018.07.032
   Yan FF, 2016, ACCIDENT ANAL PREV, V95, P381, DOI 10.1016/j.aap.2015.06.006
   Yao L, 2012, TRANSPORT RES REC, P49, DOI 10.3141/2314-07
   Yeung JHH, 2009, INJURY, V40, P555, DOI 10.1016/j.injury.2008.08.015
   Yoneda T, 2019, J ADOLESCENCE, V73, P42, DOI 10.1016/j.adolescence.2019.03.009
   Zavareh MF, 2018, TRANSPORT RES F-TRAF, V54, P248, DOI 10.1016/j.trf.2018.02.003
   [湛东升 Zhan Dongsheng], 2016, [地理学报, Acta Geographica Sinica], V71, P899
   Zhang LJ, 2016, PERS INDIV DIFFER, V101, P299, DOI 10.1016/j.paid.2016.06.002
   Zhang W, 2018, TRAFFIC INJ PREV, V19, P1, DOI [10.1080/15389588.2017.1328551, DOI 10.1080/15389588.2017.1328551]
   Zhang WH, 2018, TRANSPORT RES F-TRAF, V59, P545, DOI 10.1016/j.trf.2017.12.004
   Zhang WH, 2019, ACCIDENT ANAL PREV, V122, P127, DOI 10.1016/j.aap.2018.09.025
   Zhang Y.Y., 2017, THESIS
   Zheng D. P., 2013, THESIS
NR 89
TC 13
Z9 13
U1 7
U2 28
PU WILEY
PI HOBOKEN
PA 111 RIVER ST, HOBOKEN 07030-5774, NJ USA
SN 0272-4332
EI 1539-6924
J9 RISK ANAL
JI Risk Anal.
PD AUG
PY 2020
VL 40
IS 8
BP 1554
EP 1570
DI 10.1111/risa.13499
EA MAY 2020
PG 17
WC Public, Environmental & Occupational Health; Mathematics,
   Interdisciplinary Applications; Social Sciences, Mathematical Methods
WE Science Citation Index Expanded (SCI-EXPANDED); Social Science Citation Index (SSCI)
SC Public, Environmental & Occupational Health; Mathematics; Mathematical
   Methods In Social Sciences
GA NB9XE
UT WOS:000530441000001
PM 32367568
DA 2022-02-06
ER

PT J
AU Ahmed, MJ
   Iqbal, S
   Awan, KM
   Sattar, K
   Khan, ZA
   Sherazi, HHR
AF Ahmed, Muhammad Jamal
   Iqbal, Saleem
   Awan, Khalid M.
   Sattar, Kashif
   Khan, Zuhaib Ashfaq
   Sherazi, Hafiz Husnain Raza
TI A Congestion Aware Route Suggestion Protocol for Traffic Management in
   Internet of Vehicles
SO ARABIAN JOURNAL FOR SCIENCE AND ENGINEERING
LA English
DT Article
DE Traffic congestion; Travel time; Urban traffic; Route protocol; Equipped
   vehicles
ID TRAVEL-TIME PREDICTION; URBAN; NETWORKS; MODEL
AB Nowadays, both the modern and developing countries are planning to deploy Internet of Vehicles for smart transportation systems to face the traffic congestion problems. Shifting from current road conditions to smart ones is a real challenge where all the vehicles and road infrastructure are not equipped with wireless network interfaces. The urban environment is more congested than highway scenarios and has more issues of delay and travel time. Various types of route suggestion protocols have been proposed where most of them consider smart vehicles which are equipped with smart and intelligent communication devices. The most of existing schemes have not considered non-equipped vehicles which have a major cause of traffic congestion. This paper presents a route suggestion protocol to suggest an optimal congestion aware route in the network. Equipped and non-equipped vehicles are taking into account for congestion index formulation along with driving distraction factors. Simulation results indicated the greater performance of proposed protocol and reduce the travel time effectively when works with IoV as compared to traditional route suggestion protocols.
C1 [Ahmed, Muhammad Jamal; Iqbal, Saleem; Sattar, Kashif] PMAS Arid Agr Univ, Univ Inst Informat Technol, Rawalpindi, Pakistan.
   [Awan, Khalid M.] COMSATS Univ Islamabad, Dept Comp Sci, Attock Campus, Islamabad, Pakistan.
   [Khan, Zuhaib Ashfaq] COMSATS Univ Islamabad, Dept Elect Engn, Attock Campus, Islamabad, Pakistan.
   [Sherazi, Hafiz Husnain Raza] Polytech Univ Bari, Dept Elect & Informat Engn, Bari, Italy.
RP Awan, KM (corresponding author), COMSATS Univ Islamabad, Dept Comp Sci, Attock Campus, Islamabad, Pakistan.
EM samazafi@gmail.com; saleem@uaar.edu.pk; khalid.awan@ciit-attock.edu.pk;
   kashif@uaar.edu.pk; zuhaibkhan@cuiatk.edu.pk; sherazi@poliba.it
RI Khan, Zuhaib Ashfaq/AAR-6822-2020; Sherazi, Hafiz Husnain
   Raza/J-6511-2019
OI Khan, Zuhaib Ashfaq/0000-0002-4414-6197; Sherazi, Hafiz Husnain
   Raza/0000-0001-8152-4065
CR Al-Sultan S, 2014, J NETW COMPUT APPL, V37, P380, DOI 10.1016/j.jnca.2013.02.036
   Alia GGMN, 2016, J SYST SOFTWARE, V117, P508, DOI 10.1016/j.jss.2016.04.005
   An YH, 2012, ECON MODEL, V29, P557, DOI 10.1016/j.econmod.2011.12.014
   [Anonymous], 2013, MIDDLE EAST J SCI RE, DOI DOI 10.5829/idosi.mejsr.2013.15.5.11215
   Asencio-Cortes G, 2016, SOFT COMPUT, V20, P4205, DOI 10.1007/s00500-016-2288-6
   Balouchzahi NM, 2015, KSII T INTERNET INF, V9, P1662, DOI 10.3837/tiis.2015.05.006
   Chen H, 2016, TRANSPORT RES C-EMER, V71, P108, DOI 10.1016/j.trc.2016.07.004
   Cipriani E, 2014, 2014 IEEE 17TH INTERNATIONAL CONFERENCE ON INTELLIGENT TRANSPORTATION SYSTEMS (ITSC), P936, DOI 10.1109/ITSC.2014.6957809
   Elhenawy M, 2014, TRANSPORT RES C-EMER, V42, P82, DOI 10.1016/j.trc.2014.02.016
   Grote M, 2016, TRANSPORT RES D-TR E, V43, P95, DOI 10.1016/j.trd.2015.12.010
   He FF, 2016, PROCEDIA ENGINEER, V138, P425, DOI 10.1016/j.proeng.2016.01.277
   Iqbal S, 2015, KSII T INTERNET INF, V9, P1642, DOI 10.3837/tiis.2015.05.005
   Klauer SG, 2014, NEW ENGL J MED, V370, P54, DOI 10.1056/NEJMsa1204142
   Lee WH, 2016, AD HOC NETW, V43, P71, DOI 10.1016/j.adhoc.2016.02.001
   Li CS, 2014, NEUROCOMPUTING, V133, P74, DOI 10.1016/j.neucom.2013.11.029
   Li FL, 2016, MULTIMED TOOLS APPL, V75, P17573, DOI 10.1007/s11042-016-3474-3
   Liebig T, 2017, INFORM SYST, V64, P258, DOI 10.1016/j.is.2016.01.007
   Liu XB, 2014, J ADV TRANSPORT, V48, P642, DOI 10.1002/atr.1216
   Ma XY, 2015, PLOS ONE, V10, DOI 10.1371/journal.pone.0117294
   Oliveira R, 2013, AD HOC NETW, V11, P89, DOI 10.1016/j.adhoc.2012.04.009
   Qureshi KN, 2016, INT J DISTRIB SENS N, DOI 10.1155/2016/2617480
   Qureshi KN, 2017, WIRELESS PERS COMMUN, V92, P1251, DOI 10.1007/s11277-016-3604-2
   QURESHI KN, 2013, WORLD APPL SCI J, V23, P656, DOI DOI 10.5829/idosi.wasj.2013.23.05.1010
   Rawat DB, 2015, AD HOC SENS WIREL NE, V24, P283
   Rempe F, 2016, TRANSP RES PROC, V15, P513, DOI 10.1016/j.trpro.2016.06.043
   Stanica R, 2011, COMPUT NETW, V55, P3179, DOI 10.1016/j.comnet.2011.05.007
   Wang M, 2015, IEEE T VEH TECHNOL, V64, P1664, DOI 10.1109/TVT.2014.2335201
   Whaiduzzaman M, 2014, J NETW COMPUT APPL, V40, P325, DOI 10.1016/j.jnca.2013.08.004
   Wu HT, 2013, MULTIMED TOOLS APPL, V66, P215, DOI 10.1007/s11042-011-0792-3
   Wu TY, 2016, WIREL COMMUN MOB COM, V16, P3175, DOI 10.1002/wcm.2750
   Yang HC, 2019, PHYSICA A, V527, DOI 10.1016/j.physa.2019.121259
   Yang HC, 2018, INT J UNCONV COMPUT, V13, P477
   Younes MB, 2016, WIREL COMMUN MOB COM, V16, P794, DOI 10.1002/wcm.2570
   Younes MB, 2014, COMPUT NETW, V64, P225, DOI 10.1016/j.comnet.2014.02.013
   Yousefi Saleh, 2014, [交通运输系统工程与信息, Journal of Transporation Systems Engineering & Information Technology], V14, P23
   Zhang WD, 2018, SENSORS-BASEL, V18, DOI 10.3390/s18082567
   Zhang XG, 2018, IEEE T CYBERNETICS, V48, P1304, DOI 10.1109/TCYB.2017.2691666
   Zhang XY, 2016, KSII T INTERNET INF, V10, P2483, DOI 10.3837/tiis.2016.06.003
NR 38
TC 1
Z9 1
U1 0
U2 5
PU SPRINGER HEIDELBERG
PI HEIDELBERG
PA TIERGARTENSTRASSE 17, D-69121 HEIDELBERG, GERMANY
SN 2193-567X
EI 2191-4281
J9 ARAB J SCI ENG
JI Arab. J. Sci. Eng.
PD APR
PY 2020
VL 45
IS 4
BP 2501
EP 2511
DI 10.1007/s13369-019-04099-9
PG 11
WC Multidisciplinary Sciences
WE Science Citation Index Expanded (SCI-EXPANDED)
SC Science & Technology - Other Topics
GA LB2DM
UT WOS:000524444000010
DA 2022-02-06
ER

PT J
AU Barrett, AM
   Schwartz, RL
   Crucian, GP
   Kim, M
   Heilman, KM
AF Barrett, AM
   Schwartz, RL
   Crucian, GP
   Kim, M
   Heilman, KM
TI Attentional grasp in far extrapersonal space after thalamic infarction
SO NEUROPSYCHOLOGIA
LA English
DT Article; Proceedings Paper
CT 25th Meeting of the International-Neuropsychological-Society
CY FEB 05-08, 1997
CL ORLANDO, FL
SP Int Neuropsychol Soc
DE thalamus; attention; stroke
ID LATERAL HYPOTHALAMIC DAMAGE; UNILATERAL FRONTAL LESION; UTILIZATION
   BEHAVIOR; SENSORY INATTENTION; HUMAN AUTONOMY; NEGLECT; CORTEX;
   PROJECTIONS; PATIENT; DISSOCIATION
AB Studies of animals and humans with focal brain damage suggest that attention in near and far extrapersonal space may be mediated by anatomically separate systems. Thalamic lesions have been associated with spatial neglect, but whether asymmetric attention specific to near or far space occur after thalamic damage has not been explored. It is also unclear if thalamic injury can induce contralesional defective response inhibition.
   We tested a woman with a left thalamic infarction who reported that, when driving, she had a tendency to veer towards people or objects on the right side of the road. Our patient and foul controls performed a line bisection task with a laser pointer in near and far extrapersonal space. The experimenter marked each bisection either from the right of the presented line (right-distractor, RD) or the left (left-distractor. LD). RD and LD trials were pseudo-randomized.
   Our patient performed similarly to controls (mean -0.7 mm, controls -0.6 mm) on the line bisection task in near space. In far space she erred significantly rightward compared to her performance in near space (p < 0.001). Controls performed similarly in neat and far space. The experimenter position did not affect our patient's performance on near line bisections, nor did controls demonstrate a distractor effect for the near condition. In the far condition, however, our patient showed a significant distracter effect (LD -3.3 mm, RD 35.3 mm, p < 0.001). Controls also demonstrated a distractor effect in the far condition (LD -6.4 mm. RD 0.7 mm, p < 0.01), though of much smaller magnitude,
   Our results suggest that frontal-thalamic systems regulating visual attention may be disrupted by thalamic infarction. Such damage may produce an attentional grasp specific to far extrapersonal space. Published by Elsevier Science Ltd.
C1 Univ Florida, Coll Med, Dept Neurol, Gainesville, FL 32611 USA.
   VA Med Ctr, Gainesville, FL USA.
   Univ Florida, Hlth Sci Ctr, Dept Neurol, Jacksonville, FL 32209 USA.
   Massachusetts Gen Hosp, Dept Neurol, Boston, MA 02114 USA.
RP Barrett, AM (corresponding author), Penn State Univ, Coll Med, Neurol Sect, POB 850, Hershey, PA 17033 USA.
EM abarrett@psghs.edu
RI Kim, Manho/J-2738-2012; Barrett, A.M./ABG-4475-2021
OI Barrett, A.M./0000-0002-0789-2887
FU NATIONAL INSTITUTE OF NEUROLOGICAL DISORDERS AND STROKEUnited States
   Department of Health & Human ServicesNational Institutes of Health (NIH)
   - USANIH National Institute of Neurological Disorders & Stroke (NINDS)
   [K08NS002085] Funding Source: NIH RePORTER
CR ALBERT ML, 1973, NEUROLOGY, V23, P658, DOI 10.1212/WNL.23.6.658
   Benton AL, 1993, MULTILINGUAL APHASIA
   Brain WR, 1941, BRAIN, V64, P244, DOI 10.1093/brain/64.4.244
   Brandt J, 1991, CLIN NEUROPSYCHOL, V5, P125, DOI [10.1080/13854049108403297, DOI 10.1080/13854049108403297]
   BUTTER CM, 1988, NEUROPSYCHOLOGIA, V26, P533, DOI 10.1016/0028-3932(88)90110-8
   CAMBIER J, 1980, REV NEUROL, V136, P105
   CASTAIGNE P, 1981, ANN NEUROL, V10, P127, DOI 10.1002/ana.410100204
   COWEY A, 1994, NEUROPSYCHOLOGIA, V32, P1059, DOI 10.1016/0028-3932(94)90152-X
   Cowey A, 1999, NEUROPSYCHOLOGIA, V37, P1
   Denny-Brown D., 1962, BASAL GANGLIA THEIR
   DENNYBROWN D, 1958, RES PUBLICATIONS ASS, V69, P35
   DEWULF A, 1971, ANATOMY HUMAN THALAM, P139
   Doty L., 1990, GERONTOLOGIST, V30, p20A
   EDWARDS SB, 1979, J COMP NEUROL, V184, P309, DOI 10.1002/cne.901840207
   GOLDMANRAKIC PS, 1988, ANNU REV NEUROSCI, V11, P137, DOI 10.1146/annurev.neuro.11.1.137
   GRAFFRADFORD NR, 1985, BRAIN, V108, P485, DOI 10.1093/brain/108.2.485
   GUARIGLIA C, 1992, NEUROPSYCHOLOGIA, V30, P1001, DOI 10.1016/0028-3932(92)90051-M
   HALLIGAN PW, 1991, NATURE, V350, P498, DOI 10.1038/350498a0
   HASHIMOTO R, 1995, EUR NEUROL, V35, P58, DOI 10.1159/000117092
   HEILMAN KM, 1980, J NEUROL NEUROSUR PS, V43, P1035, DOI 10.1136/jnnp.43.11.1035
   HEILMAN KM, 1990, NEUROPSYCHOLOGIA, V28, P161, DOI 10.1016/0028-3932(90)90098-9
   Holmes G, 1919, ARCH NEURO PSYCHIATR, V1, P385, DOI 10.1001/archneurpsyc.1919.02180040002001
   Kaplan E.F., 1983, BOSTON NAMING TEST, V2nd edition
   KIM N, 1997, J INT NEUROPSYCH SOC, V3, P72
   KWON SE, 1990, J NEUROSCI, V10, P3559
   KWON SE, 1991, NEUROLOGY, V41, P2001, DOI 10.1212/WNL.41.12.2001
   LHERMITTE F, 1986, ANN NEUROL, V19, P326, DOI 10.1002/ana.410190404
   LHERMITTE F, 1986, ANN NEUROL, V19, P335, DOI 10.1002/ana.410190405
   MARSHALL JF, 1974, J COMP PHYSIOL PSYCH, V86, P375, DOI 10.1037/h0035941
   MARSHALL JF, 1979, BRAIN RES, V177, P311, DOI 10.1016/0006-8993(79)90782-0
   MARSHALL JF, 1971, SCIENCE, V174, P523, DOI 10.1126/science.174.4008.523
   MENNEMEIER M, 1992, BRAIN, V115, P37, DOI 10.1093/brain/115.1.37
   Na DL, 1998, J NEUROL NEUROSUR PS, V64, P331, DOI 10.1136/jnnp.64.3.331
   Pandya DN, 1987, FRONTAL LOBES REVISI, P41
   RIZZOLATTI G, 1983, BRAIN, V106, P655, DOI 10.1093/brain/106.3.655
   Schwartz MA, 1996, SLOAN MANAGE REV, V38, P6
   SHELTON PA, 1990, BRAIN, V113, P191, DOI 10.1093/brain/113.1.191
   Stricker EM, 1976, PROGR PSYCHOBIOLOGY, P121
   VANGROEN T, 1992, J COMP NEUROL, V315, P200, DOI 10.1002/cne.903150207
   VANGROEN T, 1995, J COMP NEUROL, V358, P584, DOI 10.1002/cne.903580411
   VOGT LJ, 1992, J COMP NEUROL, V319, P205, DOI 10.1002/cne.903190203
   WATSON RT, 1979, NEUROLOGY, V29, P690, DOI 10.1212/WNL.29.5.690
NR 42
TC 38
Z9 38
U1 0
U2 0
PU PERGAMON-ELSEVIER SCIENCE LTD
PI OXFORD
PA THE BOULEVARD, LANGFORD LANE, KIDLINGTON, OXFORD OX5 1GB, ENGLAND
SN 0028-3932
EI 1873-3514
J9 NEUROPSYCHOLOGIA
JI Neuropsychologia
PY 2000
VL 38
IS 6
BP 778
EP 784
DI 10.1016/S0028-3932(99)00144-X
PG 7
WC Behavioral Sciences; Neurosciences; Psychology, Experimental
WE Science Citation Index Expanded (SCI-EXPANDED); Social Science Citation Index (SSCI); Conference Proceedings Citation Index - Science (CPCI-S); Conference Proceedings Citation Index - Social Science &amp; Humanities (CPCI-SSH)
SC Behavioral Sciences; Neurosciences & Neurology; Psychology
GA 296YN
UT WOS:000086054500006
PM 10689053
DA 2022-02-06
ER

PT J
AU Nezami, FN
   Wachter, MA
   Maleki, N
   Spaniol, P
   Kuhne, LM
   Haas, A
   Pingel, JM
   Tiemann, L
   Nienhaus, F
   Keller, L
   Konig, SU
   Konig, P
   Pipa, G
AF Nezami, Farbod N.
   Waechter, Maximilian A.
   Maleki, Nora
   Spaniol, Philipp
   Kuehne, Lea M.
   Haas, Anke
   Pingel, Johannes M.
   Tiemann, Linus
   Nienhaus, Frederik
   Keller, Lynn
   Koenig, Sabine U.
   Koenig, Peter
   Pipa, Gordon
TI Westdrive X LoopAR: An Open-Access Virtual Reality Project in Unity for
   Evaluating User Interaction Methods during Takeover Requests
SO SENSORS
LA English
DT Article
DE VR research; out-of-the-loop unfamiliarity (OOTLU) autonomous driving;
   human&#8211; machine interaction; takeover request (ToR)
AB With the further development of highly automated vehicles, drivers will engage in non-related tasks while being driven. Still, drivers have to take over control when requested by the car. Here, the question arises, how potentially distracted drivers get back into the control-loop quickly and safely when the car requests a takeover. To investigate effective human-machine interactions, a mobile, versatile, and cost-efficient setup is needed. Here, we describe a virtual reality toolkit for the Unity 3D game engine containing all the necessary code and assets to enable fast adaptations to various human-machine interaction experiments, including closely monitoring the subject. The presented project contains all the needed functionalities for realistic traffic behavior, cars, pedestrians, and a large, open-source, scriptable, and modular VR environment. It covers roughly 25 km(2), a package of 125 animated pedestrians, and numerous vehicles, including motorbikes, trucks, and cars. It also contains all the needed nature assets to make it both highly dynamic and realistic. The presented repository contains a C++ library made for LoopAR that enables force feedback for gaming steering wheels as a fully supported component. It also includes all necessary scripts for eye-tracking in the used devices. All the main functions are integrated into the graphical user interface of the Unity(R) editor or are available as prefab variants to ease the use of the embedded functionalities. This project's primary purpose is to serve as an open-access, cost-efficient toolkit that enables interested researchers to conduct realistic virtual reality research studies without costly and immobile simulators. To ensure the accessibility and usability of the mentioned toolkit, we performed a user experience report, also included in this paper.
C1 [Nezami, Farbod N.; Waechter, Maximilian A.; Maleki, Nora; Spaniol, Philipp; Kuehne, Lea M.; Haas, Anke; Pingel, Johannes M.; Tiemann, Linus; Nienhaus, Frederik; Keller, Lynn; Koenig, Sabine U.; Koenig, Peter; Pipa, Gordon] Univ Osnabruck, Inst Cognit Sci, D-49090 Osnabruck, Germany.
   [Koenig, Peter] Univ Med Ctr Hamburg Eppendorf, Dept Neurophysiol & Pathophysiol, Ctr Med Expt, D-20251 Hamburg, Germany.
RP Wachter, MA (corresponding author), Univ Osnabruck, Inst Cognit Sci, D-49090 Osnabruck, Germany.
EM fnosratnezam@uos.de; mwaechter@uos.de; nmaleki@uos.de; pspaniol@uos.de;
   lkuehne@uos.de; ankhaas@uos.de; jpingel@uos.de; litiemann@uos.de;
   fnienhaus@uos.de; lykeller@uos.de; sabkoeni@uos.de; pkoenig@uos.de;
   gpipa@uos.de
RI Nezami, Farbod Nosrat/AAQ-9546-2021
OI Nezami, Farbod Nosrat/0000-0003-1599-6958; Maleki,
   Nora/0000-0003-3723-9579
FU University of Osnabruck; GMH foundation; graduate college "Vertrauen und
   Akzeptanz in erweiterten und virtuellen Arbeitswelten" (FNN)
FX This work is funded by the University of Osnabruck in cooperation with
   the graduate college "Vertrauen und Akzeptanz in erweiterten und
   virtuellen Arbeitswelten" (FNN), as well as from the GMH foundation
   https://www.stiftung-stahlwerk.de/home/(MAW).
CR Abe G., 2011, HUMAN MODELLING ASSI, P155, DOI DOI 10.1007/978-88-470-1821-1_16
   Bengler K, 2020, INFORMATION, V11, DOI 10.3390/info11020061
   Blender Foundation, 2002, BLEND HOM
   Cruden Automotive Simulators, CRUD SIM
   Dogan E, 2019, TRANSPORT RES F-TRAF, V62, P494, DOI 10.1016/j.trf.2019.02.010
   Dosovitskiy A., 2017, ARXIV171103938
   ENDSLEY MR, 1995, HUM FACTORS, V37, P381, DOI 10.1518/001872095779064555
   Esri CityEngine, 2013, 3D MOD SOFTW URB ENV
   Gold C., 2013, LONG DOES IT TAKE GE, P1938
   Green M., 2000, TRANSPORTATION HUMAN, V2, P195, DOI [DOI 10.1207/STHF0203_1, 10.1207/STHF0203_1]
   Howard D, 2014, TRANSP RES BOARD 93, V14, P1
   Jarosch O, 2019, HUM FACTORS, V61, P1186, DOI 10.1177/0018720818816226
   Juliani A., 2018, ARXIV180902627
   La Viola J. J.  Jr., 2000, SIGCHI Bulletin, V32, P47
   Lewis JR, 2018, INT J HUM-COMPUT INT, V34, P577, DOI 10.1080/10447318.2018.1455307
   Li S., 2019, P 26 INT TRANSP SYST
   Lindgren T, 2020, PERS UBIQUIT COMPUT, V24, P747, DOI 10.1007/s00779-020-01410-6
   Marberger C., 2017, ADV HUMAN ASPECTS TR, P595, DOI 10.1007/978-3-319-96074-6_32
   Masalonis A. J., 1999, TRANSPORTATION HUMAN, V1, P187, DOI DOI 10.1207/STHF0102_
   Melcher V, 2015, PROCEDIA MANUF, V3, P2867, DOI 10.1016/j.promfg.2015.07.788
   Morra L, 2019, IEEE T VEH TECHNOL, V68, P9438, DOI 10.1109/TVT.2019.2933601
   Nezami F.N., 2020, FRONT ICT, V7, P1, DOI [10.3389/fict.2020.00001, DOI 10.3389/FICT.2020.00001]
   NORMAN DA, 1990, PHILOS T ROY SOC B, V327, P585, DOI 10.1098/rstb.1990.0101
   Prautzsch H., 2013, BEZIER B SPLINE TECH
   Sebastian Lague,, 2019, PATH CREAT
   Summala H., 2000, TRANSP HUM FACTORS, V2, P217, DOI [10.1207/STHF0203_2, DOI 10.1207/STHF0203_2]
   Winner H, 2015, AUTONOMES FAHREN TEC
   Zeeb K, 2015, ACCIDENT ANAL PREV, V78, P212, DOI 10.1016/j.aap.2015.02.023
NR 28
TC 1
Z9 1
U1 5
U2 7
PU MDPI
PI BASEL
PA ST ALBAN-ANLAGE 66, CH-4052 BASEL, SWITZERLAND
EI 1424-8220
J9 SENSORS-BASEL
JI Sensors
PD MAR
PY 2021
VL 21
IS 5
AR 1879
DI 10.3390/s21051879
PG 12
WC Chemistry, Analytical; Engineering, Electrical & Electronic; Instruments
   & Instrumentation
WE Science Citation Index Expanded (SCI-EXPANDED); Social Science Citation Index (SSCI)
SC Chemistry; Engineering; Instruments & Instrumentation
GA QW3FG
UT WOS:000628539200001
PM 33800215
OA Green Published, gold
DA 2022-02-06
ER

PT J
AU Schwebel, DC
   Hasan, R
   Griffin, R
AF Schwebel, David C.
   Hasan, Ragib
   Griffin, Russell
TI Using Bluetooth beacon technology to reduce distracted pedestrian
   behaviour: a cross-over trial study protocol
SO INJURY PREVENTION
LA English
DT Article
DE behavioural change; passive safety; public health; pedestrian;
   case-cross-over study; distraction
ID PHONE; WALKING; SAFETY; IMPACT
AB Objective
   Over 6400 American pedestrians die annually, a figure that is currently increasing. One hypothesised reason for the increasing trend is the role of mobile technology in distracting both pedestrians and drivers. Scientists and policy-makers have attended somewhat to distracted driving, but attention to distracted pedestrian behaviour has lagged. We will evaluate Bluetooth beacon technology as a means to alert and warn pedestrians when they approach intersections, reminding them to attend to the traffic environment and cross streets safely.
   Methods
   Bluetooth beacons are small devices that broadcast information unidirectionally within a closed proximal network. We will place beacons at an intersection frequently trafficked by urban college students. From there, the beacons will transmit to an app installed on users' smartphones, signalling users to attend to their environment and cross the street safely. A cross-over trial will evaluate the app with 411 adults who frequently cross the target intersection on an urban university campus. We will monitor those participants' behaviour over three distinct time periods: (1) 3 weeks without the app being activated, (2) 3 weeks with the app activated and (3) 4 weeks without the app activated to assess retention of behaviour. Throughout the 10-week period, we will gather information to evaluate whether the intervention changes distracted pedestrian behaviour using a logistic regression to estimate the likelihood of key behavioural outcome measures and adjusting for any residual confounding. We also will test for changes in perceived risk. The trial will follow CONSORT (Consolidated Standards of Reporting Trials) statement guidelines, as modified for cross-over design studies.
   Conclusion
   If this program proves successful, it offers exciting implications for future testing and ultimately for broad distribution to reduce distracted pedestrian behavior. We discuss issues of feasibility, acceptability and scalability.
C1 [Schwebel, David C.] Univ Alabama Birmingham, Dept Psychol, Birmingham, AL 35294 USA.
   [Hasan, Ragib] Univ Alabama Birmingham, Dept Comp Sci, Birmingham, AL 35294 USA.
   [Griffin, Russell] Univ Alabama Birmingham, Dept Epidemiol, Birmingham, AL 35294 USA.
RP Schwebel, DC (corresponding author), Univ Alabama Birmingham, Dept Psychol, Birmingham, AL 35294 USA.
EM schwebel@uab.edu
RI Hasan, Ragib/F-4976-2013
OI Hasan, Ragib/0000-0001-5248-8341
FU Eunice Kennedy Shriver National Institute of Child Health & Human
   Development of the National Institutes of Health [R21HD095270]
FX Research reported in this publication was supported by the Eunice
   Kennedy Shriver National Institute of Child Health & Human Development
   of the National Institutes of Health under Award Number R21HD095270.
CR Barin EN, 2018, J COMMUN HEALTH, V43, P810, DOI 10.1007/s10900-018-0488-y
   Basch CH, 2015, J COMMUN HEALTH, V40, P789, DOI 10.1007/s10900-015-0001-9
   Basch CH, 2014, INJURY PREV, V20, DOI 10.1136/injuryprev-2013-041063
   Bungum TJ, 2005, J COMMUN HEALTH, V30, P269, DOI 10.1007/s10900-005-3705-4
   Byington KW, 2013, ACCIDENT ANAL PREV, V51, P78, DOI 10.1016/j.aap.2012.11.001
   CDC [Centers for Disease Control and Prevention], 2019, INJ PREV CONTR DAT S
   Fischer P., 2015, EVERYONE WALKS UNDER
   Fitzpatrick Alex, 2017, TIME
   Harari GM, 2016, PERSPECT PSYCHOL SCI, V11, P838, DOI 10.1177/1745691616650285
   Hatfield J, 2007, ACCIDENT ANAL PREV, V39, P197, DOI 10.1016/j.aap.2006.07.001
   Kahneman D., 1973, ATTENTION EFFORT
   Nasar J, 2008, ACCIDENT ANAL PREV, V40, P69, DOI 10.1016/j.aap.2007.04.005
   Neider MB, 2010, ACCIDENT ANAL PREV, V42, P589, DOI 10.1016/j.aap.2009.10.004
   Ortiz NC, 2017, J TRANSP HEALTH, V7, P13, DOI 10.1016/j.jth.2017.05.362
   Pew Research Center, MOB FACT SHEET
   Retting R, 2015, PEDESTRIAN TRAFFIC F
   Schwebel DC, 2017, ACCIDENT ANAL PREV, V102, P116, DOI 10.1016/j.aap.2017.02.026
   Schwebel DC, 2012, ACCIDENT ANAL PREV, V45, P266, DOI 10.1016/j.aap.2011.07.011
   Stavrinos D, 2018, CHILD DEV, V89, P118, DOI 10.1111/cdev.12827
   Stavrinos D, 2011, J SAFETY RES, V42, P101, DOI 10.1016/j.jsr.2011.01.004
   Stavrinos D, 2009, PEDIATRICS, V123, pE179, DOI 10.1542/peds.2008-1382
   Sunshine J, 2017, HEALTH AFFAIR, V36, P636, DOI 10.1377/hlthaff.2016.1345
   Thompson LL, 2013, INJURY PREV, V19, P232, DOI 10.1136/injuryprev-2012-040601
   Violano Pina, 2015, Inj Epidemiol, V2, P18
NR 24
TC 3
Z9 3
U1 0
U2 11
PU BMJ PUBLISHING GROUP
PI LONDON
PA BRITISH MED ASSOC HOUSE, TAVISTOCK SQUARE, LONDON WC1H 9JR, ENGLAND
SN 1353-8047
EI 1475-5785
J9 INJURY PREV
JI Inj. Prev.
PD JUN
PY 2020
VL 26
IS 3
BP 295
EP 298
DI 10.1136/injuryprev-2019-043436
PG 4
WC Public, Environmental & Occupational Health
WE Science Citation Index Expanded (SCI-EXPANDED); Social Science Citation Index (SSCI)
SC Public, Environmental & Occupational Health
GA LV0TV
UT WOS:000538157500015
PM 31888977
OA Green Accepted
DA 2022-02-06
ER

PT J
AU Xu, YT
   Yang, ZY
   Li, G
   Tian, JH
   Jiang, YH
AF Xu, Yanting
   Yang, Zhengyuan
   Li, Gang
   Tian, Jinghong
   Jiang, Yonghua
TI A Practical Application for Quantitative Brain Fatigue Evaluation Based
   on Machine Learning and Ballistocardiogram
SO HEALTHCARE
LA English
DT Article
DE brain fatigue; mental health; ballistocardiogram (BCG); machine
   learning; fiber-optic sensor; heart rate variability (HRV)
ID DRIVERS; STATE
AB Brain fatigue is often associated with inattention, mental retardation, prolonged reaction time, decreased work efficiency, increased error rate, and other problems. In addition to the accumulation of fatigue, brain fatigue has become one of the important factors that harm our mental health. Therefore, it is of great significance to explore the practical and accurate brain fatigue detection method, especially for quantitative brain fatigue evaluation. In this study, a biomedical signal of ballistocardiogram (BCG), which does not require direct contact with human body, was collected by optical fiber sensor cushion during the whole process of cognitive tasks for 20 subjects. The heart rate variability (HRV) was calculated based on BCG signal. Machine learning classification model was built based on random forest to quantify and recognize brain fatigue. The results showed that: Firstly, the heart rate obtained from BCG signal was consistent with the result displayed by the medical equipment, and the absolute difference was less than 3 beats/min, and the mean error is 1.30 & PLUSMN; 0.81 beats/min; secondly, the random forest classifier for brain fatigue evaluation based on HRV can effectively identify the state of brain fatigue, with an accuracy rate of 96.54%; finally, the correlation between HRV and the accuracy was analyzed, and the correlation coefficient was as high as 0.98, which indicates that the accuracy can be used as an indicator for quantitative brain fatigue evaluation during the whole task. The results suggested that the brain fatigue quantification evaluation method based on the optical fiber sensor cushion and machine learning can carry out real-time brain fatigue detection on the human brain without disturbance, reduce the risk of human accidents in human-machine interaction systems, and improve mental health among the office and driving personnel.
C1 [Xu, Yanting; Yang, Zhengyuan; Li, Gang; Tian, Jinghong; Jiang, Yonghua] Key Lab Intelligent Operat & Maintenance Technol, Jinhua 321004, Zhejiang, Peoples R China.
   [Xu, Yanting; Yang, Zhengyuan; Li, Gang; Tian, Jinghong; Jiang, Yonghua] Zhejiang Normal Univ, Coll Engn, Jinhua 321004, Zhejiang, Peoples R China.
   [Li, Gang] Zhejiang Univ, Dept Biomed Engn, Minist Educ, Key Lab Biomed Engn, Hangzhou 310007, Peoples R China.
RP Yang, ZY; Li, G (corresponding author), Key Lab Intelligent Operat & Maintenance Technol, Jinhua 321004, Zhejiang, Peoples R China.; Yang, ZY; Li, G (corresponding author), Zhejiang Normal Univ, Coll Engn, Jinhua 321004, Zhejiang, Peoples R China.; Li, G (corresponding author), Zhejiang Univ, Dept Biomed Engn, Minist Educ, Key Lab Biomed Engn, Hangzhou 310007, Peoples R China.
EM xuyanting@zjnu.edu.cn; jhyzy@zjnu.edu.cn; ligang@zjnu.cn;
   tianjh@zjnu.edu.cn; yonghua_j82@zjnu.cn
FU National Natural Science Foundation of ChinaNational Natural Science
   Foundation of China (NSFC) [82001918]; Zhejiang Provincial Natural
   Science Foundation of ChinaNatural Science Foundation of Zhejiang
   Province [LQ19E050011]; Key Laboratory of Urban Rail Transit Intelligent
   Operation and Maintenance Technology & Equipment of Zhejiang Province
   Independent Research Project [ZSDRTZZ2020002]; Key Research and
   Development Program of Zhejiang Province [2019C01134]; National
   Undergraduate Innovation and Entrepreneurship Training Program
   [202010345042]
FX FundingThis research was funded by National Natural Science Foundation
   of China, grant number 82001918; Zhejiang Provincial Natural Science
   Foundation of China, grant number LQ19E050011; Key Laboratory of Urban
   Rail Transit Intelligent Operation and Maintenance Technology &
   Equipment of Zhejiang Province Independent Research Project, grant
   number ZSDRTZZ2020002; Key Research and Development Program of Zhejiang
   Province, grant number 2019C01134, and National Undergraduate Innovation
   and Entrepreneurship Training Program, grant number 202010345042. And
   The APC was funded by 82001918. Information regarding the funder and the
   funding number should be provided. Please check the accuracy of funding
   data and any other information carefully.
CR Ahn S, 2016, FRONT HUM NEUROSCI, V10, DOI 10.3389/fnhum.2016.00219
   Boulazreg S, 2020, HEALTHCARE-BASEL, V8, DOI 10.3390/healthcare8040413
   Breiman L, 2001, MACH LEARN, V45, P5, DOI 10.1023/A:1010933404324
   Chen WJ, 2021, IEEE SENS J, V21, P10703, DOI 10.1109/JSEN.2021.3061443
   Delliaux S, 2019, FRONT PHYSIOL, V10, DOI 10.3389/fphys.2019.00565
   Dimitrakopoulos GN, 2018, IEEE T NEUR SYS REH, V26, P740, DOI 10.1109/TNSRE.2018.2791936
   Ding Y, 2020, ERGONOMICS, V63, P896, DOI 10.1080/00140139.2020.1759699
   Fennell PA, 2021, HEALTHCARE-BASEL, V9, DOI 10.3390/healthcare9050553
   Fu RR, 2014, INT J NEURAL SYST, V24, DOI 10.1142/S0129065714500063
   Hu XY, 2020, J SAFETY RES, V72, P173, DOI 10.1016/j.jsr.2019.12.015
   Jang HJ, 2021, HEALTHCARE-BASEL, V9, DOI 10.3390/healthcare9020201
   Jiao CZ, 2018, IEEE T BIO-MED ENG, V65, P2634, DOI 10.1109/TBME.2018.2812602
   Joyce D, 2019, BMJ SUPPORT PALLIAT, V9, P274, DOI 10.1136/bmjspcare-2018-001588
   LaGory J, 2011, INT J PSYCHOPHYSIOL, V81, P91, DOI 10.1016/j.ijpsycho.2011.05.005
   Laurent F, 2013, BIOMED SIGNAL PROCES, V8, P400, DOI 10.1016/j.bspc.2013.01.007
   Li G, 2020, BMC NEUROSCI, V21, DOI 10.1186/s12868-020-00569-1
   Li G, 2019, NEURAL PLAST, V2019, DOI 10.1155/2019/1716074
   Li G, 2017, J MED BIOL ENG, V37, P240, DOI 10.1007/s40846-017-0224-6
   Lin LZ, 2015, TECHNOL HEALTH CARE, V23, pS453, DOI 10.3233/THC-150982
   Liu XC, 2021, PHYSIOL MEAS, V42, DOI 10.1088/1361-6579/abf336
   Maksoud R, 2021, HEALTHCARE-BASEL, V9, DOI 10.3390/healthcare9050568
   Mehta RK, 2021, HUM FACTORS, V63, P1437, DOI 10.1177/0018720820936794
   Mehta RK, 2012, EUR J APPL PHYSIOL, V112, P2891, DOI 10.1007/s00421-011-2264-x
   Murugan S, 2020, PHYS ENG SCI MED, V43, P525, DOI 10.1007/s13246-020-00853-8
   Peng Y, 2014, CHINESE J ELECTRON, V23, P669
   Qi P, 2019, ENGINEERING-PRC, V5, P276, DOI 10.1016/j.eng.2018.11.025
   Seok W, 2021, SENSORS-BASEL, V21, DOI 10.3390/s21072303
   Stewart CC, 2009, PSYCHOPHYSIOLOGY, V46, P1141, DOI 10.1111/j.1469-8986.2009.00862.x
   Trejo L., 2015, PSYCHOLOGY, V6, P572, DOI [10.4236/psych.2015.65055, DOI 10.4236/PSYCH.2015.65055]
   Wang FW, 2018, ENTROPY-SWITZ, V20, DOI 10.3390/e20030196
   Wang H, 2015, INT J NEURAL SYST, V25, DOI 10.1142/S0129065715500021
   Wang Kun, 2015, Zhonghua Xin Xue Guan Bing Za Zhi, V43, P448
   Wang LZ, 2014, J SAFETY RES, V50, P11, DOI 10.1016/j.jsr.2014.01.003
   Wang LC, 2020, MEASUREMENT, V149, DOI 10.1016/j.measurement.2019.106956
   Wang L, 2017, PROMET-ZAGREB, V29, P479, DOI 10.7307/ptt.v29i5.2244
   Wu Chuanmin, 2021, Methods, DOI 10.1016/j.ymeth.2021.06.001
   Yang Shuo, 2021, Sheng Wu Yi Xue Gong Cheng Xue Za Zhi, V38, P671, DOI 10.7507/1001-5515.202007050
NR 37
TC 0
Z9 0
U1 7
U2 7
PU MDPI
PI BASEL
PA ST ALBAN-ANLAGE 66, CH-4052 BASEL, SWITZERLAND
EI 2227-9032
J9 HEALTHCARE-BASEL
JI Healthcare
PD NOV
PY 2021
VL 9
IS 11
AR 1453
DI 10.3390/healthcare9111453
PG 9
WC Health Care Sciences & Services; Health Policy & Services
WE Science Citation Index Expanded (SCI-EXPANDED); Social Science Citation Index (SSCI)
SC Health Care Sciences & Services
GA XI0DM
UT WOS:000725793900001
PM 34828499
OA gold, Green Published
DA 2022-02-06
ER

PT J
AU Berg, WP
   Dessecker, DJ
AF Berg, William P.
   Dessecker, Dirk J.
TI Evidence of unconscious motor adaptation to cognitive and auditory
   distraction
SO ADAPTIVE BEHAVIOR
LA English
DT Article
DE Adaptive behavior; distraction; unconscious goal pursuit; cell phone;
   braking
ID CELL PHONE CONVERSATIONS; NEUROMOTOR NOISE; HUMAN-PERFORMANCE; MASKED
   STIMULI; BEHAVIOR; STRESS; MUSIC; ATTENTION; MOVEMENT; IMPACT
AB Using a simulated driving station, 36 participants applied the brake as quickly as possible following the activation of a red light under each of six conditions including (1) the control (braking only), (2) 72 dBA music stimulus, (3) 86 dBA music stimulus, (4) cell phone conversation, (5) cell phone conversation and 72dBA music, and (6) cell phone conversation and 86dBA music. Participants were distracted by the cell phone conversation, as demonstrated by slower response time and reaction time (RT). The addition of the music stimulus, even at 86 dBA, did not exacerbate the deficits. Braking movement time was faster, and peak braking force greater when the cell phone conversation was present than when it was absent. Participants appear to have anticipated impaired RT and adapted unconsciously by executing a more rapid movement to the brake pedal. Also, participants appear to have compensated for slower RT by applying greater braking force. The adaptive behavior observed in the experiment is discussed in the context of unconscious goal pursuit and neuromotor noise theory.
C1 [Berg, William P.] Miami Univ, Dept Kinesiol & Hlth, Oxford, OH 45056 USA.
   [Dessecker, Dirk J.] Northwestern Univ, Feinberg Sch Med, Dept Phys Therapy & Human Movement Sci, Chicago, IL 60611 USA.
RP Berg, WP (corresponding author), Miami Univ, Dept Kinesiol & Hlth, 202G Phillips Hall, Oxford, OH 45056 USA.
EM bergwp@miamioh.edu
CR ALM H, 1995, ACCIDENT ANAL PREV, V27, P707, DOI 10.1016/0001-4575(95)00026-V
   ARNETT J, 1991, J YOUTH ADOLESCENCE, V20, P573, DOI 10.1007/BF01537363
   Beh HC, 1999, ERGONOMICS, V42, P1087, DOI 10.1080/001401399185153
   Bellinger DB, 2009, TRANSPORT RES F-TRAF, V12, P441, DOI 10.1016/j.trf.2009.08.007
   Bongers K. C. A., 2009, OXFORD HDB HUMAN ACT, P442
   BROOKHUIS KA, 1991, ACCIDENT ANAL PREV, V23, P309, DOI 10.1016/0001-4575(91)90008-S
   Bull M, 2004, THEOR CULT SOC, V21, P243, DOI 10.1177/0263276404046069
   Caird JK, 2008, ACCIDENT ANAL PREV, V40, P1282, DOI 10.1016/j.aap.2008.01.009
   Consiglio W, 2003, ACCIDENT ANAL PREV, V35, P495, DOI 10.1016/S0001-4575(02)00027-1
   Cummings P, 2001, Inj Prev, V7, P194, DOI 10.1136/ip.7.3.194
   de Waard D, 2001, INT J VEHICLE DES, V26, P85, DOI 10.1504/IJVD.2001.001931
   de Waard D, 2010, ERGONOMICS, V53, P30, DOI 10.1080/00140130903381180
   DeNora T., 2000, MUSIC EVERYDAY LIFE
   Dibben N., 2007, PSYCHOL MUSIC, V35, P571, DOI [10.1177/0305735607079725, DOI 10.1177/0305735607079725]
   Eby DW, 2006, J SAFETY RES, V37, P261, DOI 10.1016/j.jsr.2006.02.003
   Ferguson M. J., 2008, HDB MOTIVATION SCI, P150
   Haigney D.E., 2000, TRANSP RES F, V3, P113, DOI [DOI 10.1016/S1369-8478(00)00020-6, 10.1016/S1369-8478(00)00020-6]
   Hancock PA, 2003, ACCIDENT ANAL PREV, V35, P501, DOI 10.1016/S0001-4575(02)00028-3
   Harbluk JL, 2007, ACCIDENT ANAL PREV, V39, P372, DOI 10.1016/j.aap.2006.08.013
   Hassin R. R., 2009, OXFORD HDB HUMAN ACT, V2, P549
   Horrey WJ, 2006, HUM FACTORS, V48, P196, DOI 10.1518/001872006776412135
   Kruglanski A.W., 2009, PSYCHOL GOALS, P27
   Laberge-Nadeau C, 2003, ACCIDENT ANAL PREV, V35, P649, DOI 10.1016/S0001-4575(02)00043-X
   Leuthold H, 1998, PSYCHOL SCI, V9, P263, DOI 10.1111/1467-9280.00053
   Liu BS, 2005, TRANSPORT RES F-TRAF, V8, P369, DOI 10.1016/j.trf.2005.04.019
   Matthews G., 1998, BEHAV RES ROAD SAFET, P20
   McEvoy SP, 2006, INJURY PREV, V12, P242, DOI 10.1136/ip.2006.012336
   McEvoy SP, 2005, BRIT MED J, V331, P428, DOI 10.1136/bmj.38537.397512.55
   Morsella E., 2011, OXFORD HBD SOCIAL NE, P334
   Neal D. T., 2009, OXFORD HDB HUMAN ACT, P549
   NEUMANN O, 1994, ATTENTION PERFORM, V15, P123
   North AC, 1999, SCAND J PSYCHOL, V40, P285, DOI 10.1111/1467-9450.404128
   Oron-Gilad T, 2008, ACCIDENT ANAL PREV, V40, P851, DOI 10.1016/j.aap.2007.09.026
   Perreault EJ, 1999, BIOL CYBERN, V80, P327, DOI 10.1007/s004220050529
   Pizzighello S, 2008, PERCEPTION, V37, P859, DOI 10.1068/p5723
   Rakauskas ME, 2004, J SAFETY RES, V35, P453, DOI 10.1016/j.jsr.2004.06.003
   Redelmeier DA, 1997, NEW ENGL J MED, V336, P453, DOI 10.1056/NEJM199702133360701
   Slawinski E. B., 2002, PSYCHOMUSICOLOGY, V18, P123, DOI DOI 10.1037/H0094047
   SLOBODA J. A., 2001, MUSIC SCI, V5, P9, DOI [DOI 10.1177/102986490100500102, 10.1177/102986490100500102]
   Stevens A, 2001, ACCIDENT ANAL PREV, V33, P539, DOI 10.1016/S0001-4575(00)00068-3
   Strayer DL, 2003, J EXP PSYCHOL-APPL, V9, P23, DOI 10.1037/1076-898X.9.1.23
   Strayer DL, 2001, PSYCHOL SCI, V12, P462, DOI 10.1111/1467-9280.00386
   Stutts J, 2005, ACCIDENT ANAL PREV, V37, P1093, DOI 10.1016/j.aap.2005.06.007
   SURWILLO WW, 1974, PSYCHOPHYSIOLOGY, V11, P491, DOI 10.1111/j.1469-8986.1974.tb00577.x
   Szalma JL, 2011, PSYCHOL BULL, V137, P682, DOI 10.1037/a0023987
   Treffner PJ, 2004, TRANSPORT RES F-TRAF, V7, P229, DOI 10.1016/j.trf.2004.09.002
   Turner ML, 1996, J GEN PSYCHOL, V123, P51, DOI 10.1080/00221309.1996.9921259
   van Galen GP, 2000, BIOL PSYCHOL, V51, P151, DOI 10.1016/S0301-0511(99)00037-X
   Van Gemmert AWA, 1998, ACTA PSYCHOL, V98, P81, DOI 10.1016/S0001-6918(97)00049-8
   VanGemmert AWA, 1997, J EXP PSYCHOL HUMAN, V23, P1299, DOI 10.1037/0096-1523.23.5.1299
   Violanti JM, 1998, ACCIDENT ANAL PREV, V30, P519, DOI 10.1016/S0001-4575(97)00094-8
   Warshawsky-Livne L, 2002, J SAFETY RES, V33, P117, DOI 10.1016/S0022-4375(02)00006-3
   Wickens C. D., 1997, HDB HUMAN FACTORS ER
   Wiesenthal D.L., 2003, TRANSPORT RES F-TRAF, V6, P125, DOI DOI 10.1016/S1369-8478(03)00020-2
   [No title captured]
NR 55
TC 7
Z9 8
U1 1
U2 18
PU SAGE PUBLICATIONS LTD
PI LONDON
PA 1 OLIVERS YARD, 55 CITY ROAD, LONDON EC1Y 1SP, ENGLAND
SN 1059-7123
EI 1741-2633
J9 ADAPT BEHAV
JI Adapt. Behav.
PD OCT
PY 2013
VL 21
IS 5
BP 346
EP 355
DI 10.1177/1059712313491613
PG 10
WC Computer Science, Artificial Intelligence; Psychology, Experimental;
   Social Sciences, Interdisciplinary
WE Science Citation Index Expanded (SCI-EXPANDED); Social Science Citation Index (SSCI)
SC Computer Science; Psychology; Social Sciences - Other Topics
GA 301GI
UT WOS:000330520400003
DA 2022-02-06
ER

PT J
AU Tervo, TMT
   Neira, W
   Kivioja, A
   Sulander, P
   Parkkari, K
   Holopainen, JM
AF Tervo, Timo M. T.
   Neira, Waldir
   Kivioja, Aarne
   Sulander, Pekka
   Parkkari, Kalle
   Holopainen, Juha M.
TI Observational Failures/Distraction and Disease Attack/Incapacity as
   Cause(s) of Fatal Road Crashes in Finland
SO TRAFFIC INJURY PREVENTION
LA English
DT Article
DE Fatal Motor Vehicle Accidents; Observational Failure/Distraction;
   Diseases Attack/Incapacity
ID ACCIDENTS; DRIVERS; DEATH
AB Objective: To study the incidence of health-related conditions and observational failures/distraction (OFD) as an immediate cause for fatal motor vehicle accidents (FMVA) and to correlate them with driver's age.
   Methods: Retrospective study of all FMVA in Finland secondary to OFD from January 1995 to December 2005 and FMVA secondary to a disease attack/incapacity (DA) from January 2003 to December 2004.
   The data were based on the final investigation reports of the Finnish Motor Insurers' Centre. The cases were categorized into the three following groups: 1) vehicle crashes due to OFD of the driver, 2) pedestrian-vehicle accidents due to the driver's OFD, and 3) pedestrian-vehicle accidents due to the pedestrian's OFD. In the second part, 54 autopsy reports from FMVA resulting from a DA of the driver between the years 2003-2004 were revisited and the health-related causes of the accident were investigated.
   Results: Oldest age group (>65 years) had the highest prevalence of FMVA secondary to an OFD. We estimated that in 20-30% of all FMVA affecting subjects >65 years an impairment of cognitive functions might have played a role. Analysis of the DA that the inspection teams had concluded to have been the immediate risk factor for the FMVA revealed that these accidents accounted for 10.3% of all FMVA in 2003-2004. Cardiovascular diseases were most often involved.
   Conclusions: OFD as an immediate cause of FMVA began to play a role from the age of 60 years onwards. The role of health conditions as a cause of FMVA was higher than expected. Cardiovascular disease (70%) was found to be the leading medical condition that inhibited the driving task among the DA related to FMVA in Finland.
C1 [Tervo, Timo M. T.; Neira, Waldir; Holopainen, Juha M.] Univ Helsinki, Dept Ophthalmol, Helsinki 00029, Finland.
   [Kivioja, Aarne; Sulander, Pekka; Parkkari, Kalle] Finnish Motor Insurers Ctr, Helsinki, Finland.
RP Tervo, TMT (corresponding author), Univ Helsinki, Dept Ophthalmol, POB 220, Helsinki 00029, Finland.
EM timo.tervo@hus.fi
FU Helsinki University [TYH 3316, 6243]; Evald and Hilda Nissin Foundation;
   Mary och Georg C. Ehrnrooths Foundation; Henry Ford Foundation; Friends
   of the Blind Foundation; Finnish Eye Foundation
FX The authors would like to thank the Helsinki University Research Fund
   TYH 3316 and 6243; Evald and Hilda Nissin Foundation; Mary och Georg C.
   Ehrnrooths Foundation; Henry Ford Foundation; Friends of the Blind
   Foundation; and the Finnish Eye Foundation.
CR *ALZH SOC, WELC ALZH SOC
   Andreasson R, 1980, J TRAFFIC MED, V8, P49
   Anstey KJ, 2005, CLIN PSYCHOL REV, V25, P45, DOI 10.1016/j.cpr.2004.07.008
   COPELAND AR, 1987, MED SCI LAW, V27, P106, DOI 10.1177/002580248702700208
   *FAT MOT VEH ACC F, 2005, TRAV INS CTR FINL PR
   *FINN MOT INS CTR, 2006, VALT VUOS 2006 ANN R
   *FINN MOT INS CTR, 2004, VALT VAS NUK KUOL JO
   Gonzales MM, 2005, ANN EMERG MED, V45, P140, DOI 10.1016/j.annemergmed.2004.08.039
   GRATTAN E, 1968, BMJ-BRIT MED J, V1, P75, DOI 10.1136/bmj.1.5584.75
   HALINEN MO, 1994, EUR HEART J, V15, P888, DOI 10.1093/oxfordjournals.eurheartj.a060606
   HERNER B, 1966, BRIT J IND MED, V23, P37
   Lundberg C, 1998, ACCIDENT ANAL PREV, V30, P371, DOI 10.1016/S0001-4575(97)00111-5
   Mastracci TM, 2007, J VASC SURG, V45, P1268, DOI 10.1016/j.jvs.2007.02.041
   McGwin G, 2000, AM J EPIDEMIOL, V152, P424, DOI 10.1093/aje/152.5.424
   *NAT HIGH TRAFF SA, 2007, C RES DEV NEED IMPR
   Rainio Juha, 2007, Traffic Inj Prev, V8, P321, DOI 10.1080/15389580601118862
   Roshanali F, 2007, ECHOCARDIOGR-J CARD, V24, P685, DOI 10.1111/j.l540-8175.2007.00467.x
   *STAT FINL, 1995, POP STRUCT
   *SWED ROAD ADM, 2006, SEN MED DODL AN VAGV
   TERVO T, 2006, SUOM LAAKARILEHTI, V40, P4107
   Vardy J, 2008, ANN ONCOL, V19, P623, DOI 10.1093/annonc/mdm500
   WALLER JA, 1969, J AMER MED ASSOC, V208, P2293, DOI 10.1001/jama.208.12.2293
NR 22
TC 24
Z9 24
U1 0
U2 4
PU TAYLOR & FRANCIS INC
PI PHILADELPHIA
PA 325 CHESTNUT ST, SUITE 800, PHILADELPHIA, PA 19106 USA
SN 1538-9588
J9 TRAFFIC INJ PREV
JI Traffic Inj. Prev.
PY 2008
VL 9
IS 3
BP 211
EP 216
DI 10.1080/15389580802040303
PG 6
WC Public, Environmental & Occupational Health; Transportation
WE Science Citation Index Expanded (SCI-EXPANDED); Social Science Citation Index (SSCI)
SC Public, Environmental & Occupational Health; Transportation
GA 387DG
UT WOS:000261931300005
PM 18570142
DA 2022-02-06
ER

PT J
AU Hecht, RM
   Bar Hillel, A
   Telpaz, A
   Tsimhoni, O
   Tishby, N
AF Hecht, Ron Moshe
   Bar Hillel, Aharon
   Telpaz, Ariel
   Tsimhoni, Omer
   Tishby, Naftali
TI Information Constrained Control Analysis of Eye Gaze Distribution Under
   Workload
SO IEEE TRANSACTIONS ON HUMAN-MACHINE SYSTEMS
LA English
DT Article
DE Gaze tracking; Visual systems; Computational modeling; Task analysis;
   Visualization; Position measurement; Eye gazing distribution;
   information constrained control (ICC)
ID WORKING-MEMORY LOAD; SELECTIVE ATTENTION; MOVEMENT MEASURES;
   DISTRACTION; MAINTENANCE; SENSITIVITY
[truncated: 4,675,549 more chars]
